# Supplementary material for: Bayesian SIR model with change points with application to the Omicron wave in Singapore
Source: Sci Rep. 2022 Dec 2;12:20864. doi: 10.1038/s41598-022-25473-y (PMC9718478; doi:10.1038/s41598-022-25473-y)
Supplement: Supplementary file 1 — Supplementary Information. [file 41598_2022_25473_MOESM1_ESM.zip]

Archive with 35 entries (31 files):
- Code/Graph/
- Code/Graph/.Rhistory
- Code/Graph/Figure1a.R
- Code/Graph/Figure1b.R
- Code/Graph/Figure2.R
- Code/Graph/Figure3.R
- Code/Real data/
- Code/Real data/Accept_or_not.csv
- Code/Real data/Analysis.R
- Code/Real data/B_all.csv
- Code/Real data/Beta_all.csv
- Code/Real data/Delta_all.csv
- Code/Real data/Gamma_all.csv
- Code/Real data/R_all.csv
- Code/Real data/Singapore_new.csv
- Code/Real data/Summary.R
- Code/Simulation/
- Code/Simulation/.Rhistory
- Code/Simulation/Day100I.R
- Code/Simulation/Day100II.R
- Code/Simulation/Day100III.R
- Code/Simulation/Quan.R
- Code/Simulation/Sensitivity/
- Code/Simulation/Sensitivity/.Rhistory
- Code/Simulation/Sensitivity/Day100I_large.R
- Code/Simulation/Sensitivity/Day100I_Medium.R
- Code/Simulation/Sensitivity/Day100II_large.R
- Code/Simulation/Sensitivity/Day100II_Medium.R
- Code/Simulation/Sensitivity/Day100III_large.R
- Code/Simulation/Sensitivity/Day100III_Medium.R
- Code/Simulation/Sensitivity/Quan_large.R
- Code/Simulation/Sensitivity/Quan_Medium.R
- Code/Simulation/Summary_I.R
- Code/Simulation/Summary_II.R
- Code/Simulation/Summary_III.R
