# Supplementary material for: Bayesian SIR model with change points with application to the Omicron wave in Singapore
Source: Sci Rep. 2022 Dec 2;12:20864. doi: 10.1038/s41598-022-25473-y (PMC9718478; doi:10.1038/s41598-022-25473-y)
Supplement: Supplementary file 1 — Supplementary Information. [file 41598_2022_25473_MOESM1_ESM.zip › Code/Real data/B_all.csv]

V1	V2	V3	V4	V5	V6	V7	V8	V9	V10	V11	V12	V13	V14	V15	V16	V17	V18	V19	V20	V21	V22	V23	V24	V25	V26	V27	V28	V29	V30	V31	V32	V33	V34	V35	V36	V37	V38	V39	V40	V41	V42	V43	V44	V45	V46	V47	V48	V49	V50
3.62457403111613	3.62457403111613	3.62457403111613	3.62457403111613	3.62457403111613	3.62457403111613	3.62457403111613	3.62457403111613	3.62457403111613	3.62457403111613	3.62457403111613	3.62457403111613	3.62457403111613	3.62457403111613	3.62457403111613	3.62457403111613	3.62457403111613	3.62457403111613	3.62457403111613	3.62457403111613	3.62457403111613	3.62457403111613	3.62457403111613	3.17540994582375	3.17540994582375	3.17540994582375	3.17540994582375	3.17540994582375	3.17540994582375	3.17540994582375	3.17540994582375	3.17540994582375	3.17540994582375	3.17540994582375	3.17540994582375	3.17540994582375	3.17540994582375	3.17540994582375	3.17540994582375	3.17540994582375	3.17540994582375	3.17540994582375	3.17540994582375	3.17540994582375	3.17540994582375	3.17540994582375	3.17540994582375	3.17540994582375	3.17540994582375	3.17540994582375
2.80135154003991	2.80135154003991	2.80135154003991	2.80135154003991	2.80135154003991	2.80135154003991	2.80135154003991	2.80135154003991	2.80135154003991	2.80135154003991	2.80135154003991	2.80135154003991	2.80135154003991	2.80135154003991	2.80135154003991	2.80135154003991	2.80135154003991	2.80135154003991	2.80135154003991	2.80135154003991	2.80135154003991	2.80135154003991	2.80135154003991	3.23246941380598	3.23246941380598	3.23246941380598	3.23246941380598	3.23246941380598	3.23246941380598	3.23246941380598	3.23246941380598	3.23246941380598	3.23246941380598	3.23246941380598	3.23246941380598	3.23246941380598	3.23246941380598	3.23246941380598	3.23246941380598	3.23246941380598	3.23246941380598	3.23246941380598	3.23246941380598	3.23246941380598	3.23246941380598	3.23246941380598	3.23246941380598	3.23246941380598	3.23246941380598	3.23246941380598
3.23692913665276	3.23692913665276	3.23692913665276	3.23692913665276	3.23692913665276	3.23692913665276	3.23692913665276	3.23692913665276	3.23692913665276	3.23692913665276	3.23692913665276	3.23692913665276	3.23692913665276	3.23692913665276	3.23692913665276	3.23692913665276	3.23692913665276	3.23692913665276	3.23692913665276	3.23692913665276	3.23692913665276	3.23692913665276	3.23692913665276	4.30846873555098	4.30846873555098	4.30846873555098	4.30846873555098	4.30846873555098	4.30846873555098	4.30846873555098	4.30846873555098	4.30846873555098	4.30846873555098	4.30846873555098	4.30846873555098	4.30846873555098	4.30846873555098	4.30846873555098	4.30846873555098	4.30846873555098	4.30846873555098	4.30846873555098	4.30846873555098	4.30846873555098	4.30846873555098	4.30846873555098	4.30846873555098	4.30846873555098	4.30846873555098	4.30846873555098
4.05790618880259	4.05790618880259	4.05790618880259	4.05790618880259	4.05790618880259	4.05790618880259	4.05790618880259	4.05790618880259	4.05790618880259	4.05790618880259	4.05790618880259	4.05790618880259	4.05790618880259	4.05790618880259	4.05790618880259	4.05790618880259	4.05790618880259	4.05790618880259	4.05790618880259	4.05790618880259	4.05790618880259	4.05790618880259	4.05790618880259	3.7475288130458	3.7475288130458	3.7475288130458	3.7475288130458	3.7475288130458	3.7475288130458	3.7475288130458	3.7475288130458	3.7475288130458	3.7475288130458	3.7475288130458	3.7475288130458	3.7475288130458	3.7475288130458	3.7475288130458	3.7475288130458	3.7475288130458	3.7475288130458	3.7475288130458	3.7475288130458	3.7475288130458	3.7475288130458	3.7475288130458	3.7475288130458	3.7475288130458	3.7475288130458	3.7475288130458
3.84004081692821	3.84004081692821	3.84004081692821	3.84004081692821	3.84004081692821	3.84004081692821	3.84004081692821	3.84004081692821	3.84004081692821	3.84004081692821	3.84004081692821	3.84004081692821	3.84004081692821	3.84004081692821	3.84004081692821	3.84004081692821	3.84004081692821	3.84004081692821	3.84004081692821	3.84004081692821	3.84004081692821	3.84004081692821	4.19228980243111	4.19228980243111	4.19228980243111	4.19228980243111	4.19228980243111	4.19228980243111	4.19228980243111	4.19228980243111	4.19228980243111	4.19228980243111	4.19228980243111	4.19228980243111	4.19228980243111	4.19228980243111	4.19228980243111	4.19228980243111	4.19228980243111	4.19228980243111	4.19228980243111	4.19228980243111	4.19228980243111	4.19228980243111	4.19228980243111	4.19228980243111	4.19228980243111	4.19228980243111	4.19228980243111	4.19228980243111
2.45487019688266	2.45487019688266	2.45487019688266	2.45487019688266	2.45487019688266	2.45487019688266	2.45487019688266	2.45487019688266	2.45487019688266	2.45487019688266	2.45487019688266	2.45487019688266	2.45487019688266	2.45487019688266	2.45487019688266	2.45487019688266	2.45487019688266	2.45487019688266	2.45487019688266	2.45487019688266	2.45487019688266	2.45487019688266	3.8768344402856	3.8768344402856	3.8768344402856	3.8768344402856	3.8768344402856	3.8768344402856	3.8768344402856	3.8768344402856	3.8768344402856	3.8768344402856	3.8768344402856	3.8768344402856	3.8768344402856	3.8768344402856	3.8768344402856	3.8768344402856	3.8768344402856	3.8768344402856	3.8768344402856	3.8768344402856	3.8768344402856	3.8768344402856	3.8768344402856	3.8768344402856	3.8768344402856	3.8768344402856	3.8768344402856	3.8768344402856
4.76861879046344	4.76861879046344	4.76861879046344	4.76861879046344	4.76861879046344	4.76861879046344	4.76861879046344	4.76861879046344	4.76861879046344	4.76861879046344	4.76861879046344	4.76861879046344	4.76861879046344	4.76861879046344	4.76861879046344	4.76861879046344	4.76861879046344	4.76861879046344	4.76861879046344	4.76861879046344	4.76861879046344	4.76861879046344	3.71088135048858	3.71088135048858	3.71088135048858	3.71088135048858	3.71088135048858	3.71088135048858	3.71088135048858	3.71088135048858	3.71088135048858	3.71088135048858	3.71088135048858	3.71088135048858	3.71088135048858	3.71088135048858	3.71088135048858	3.71088135048858	3.71088135048858	3.71088135048858	3.71088135048858	3.71088135048858	3.71088135048858	3.71088135048858	3.71088135048858	3.71088135048858	3.71088135048858	3.71088135048858	3.71088135048858	3.71088135048858
4.08987596127478	4.08987596127478	4.08987596127478	4.08987596127478	4.08987596127478	4.08987596127478	4.08987596127478	4.08987596127478	4.08987596127478	4.08987596127478	4.08987596127478	4.08987596127478	4.08987596127478	4.08987596127478	4.08987596127478	4.08987596127478	4.08987596127478	4.08987596127478	4.08987596127478	4.08987596127478	4.08987596127478	4.08987596127478	3.43395947946641	3.43395947946641	3.43395947946641	3.43395947946641	3.43395947946641	3.43395947946641	3.43395947946641	3.43395947946641	3.43395947946641	3.43395947946641	3.43395947946641	3.43395947946641	3.43395947946641	3.43395947946641	3.43395947946641	3.43395947946641	3.43395947946641	3.43395947946641	3.43395947946641	3.43395947946641	3.43395947946641	3.43395947946641	3.43395947946641	3.43395947946641	4.18014759876249	4.18014759876249	4.18014759876249	4.18014759876249
3.46348485101376	3.46348485101376	3.46348485101376	3.46348485101376	3.46348485101376	3.46348485101376	3.46348485101376	3.46348485101376	3.46348485101376	3.46348485101376	3.46348485101376	3.46348485101376	3.46348485101376	3.46348485101376	3.46348485101376	3.46348485101376	3.46348485101376	3.46348485101376	3.46348485101376	3.46348485101376	3.46348485101376	3.46348485101376	4.12006008171758	4.12006008171758	4.12006008171758	4.12006008171758	4.12006008171758	4.12006008171758	4.12006008171758	4.12006008171758	4.12006008171758	4.12006008171758	4.12006008171758	4.12006008171758	4.12006008171758	4.12006008171758	4.12006008171758	4.12006008171758	4.12006008171758	4.12006008171758	4.12006008171758	4.12006008171758	4.12006008171758	4.12006008171758	4.12006008171758	4.12006008171758	4.12006008171758	5.47506027758764	5.47506027758764	5.47506027758764
3.3414245170541	3.3414245170541	3.3414245170541	3.3414245170541	3.3414245170541	3.3414245170541	3.3414245170541	3.3414245170541	3.3414245170541	3.3414245170541	3.3414245170541	3.3414245170541	3.3414245170541	3.3414245170541	3.3414245170541	3.3414245170541	3.3414245170541	3.3414245170541	3.3414245170541	3.3414245170541	3.3414245170541	3.09094574041703	3.09094574041703	3.09094574041703	3.09094574041703	3.09094574041703	3.09094574041703	3.09094574041703	3.09094574041703	3.09094574041703	3.09094574041703	3.09094574041703	3.09094574041703	3.09094574041703	3.09094574041703	3.09094574041703	3.09094574041703	3.09094574041703	3.09094574041703	3.09094574041703	3.09094574041703	3.09094574041703	3.09094574041703	3.09094574041703	3.09094574041703	3.09094574041703	3.07852285720522	3.07852285720522	3.07852285720522	3.07852285720522
3.42880720077225	3.42880720077225	3.42880720077225	3.42880720077225	3.42880720077225	3.42880720077225	3.42880720077225	3.42880720077225	3.42880720077225	3.42880720077225	3.42880720077225	3.42880720077225	3.42880720077225	3.42880720077225	3.42880720077225	3.42880720077225	3.42880720077225	3.42880720077225	3.42880720077225	3.42880720077225	3.42880720077225	3.20689083048066	3.20689083048066	3.20689083048066	3.20689083048066	3.20689083048066	3.20689083048066	3.20689083048066	3.20689083048066	3.20689083048066	3.20689083048066	3.20689083048066	3.20689083048066	3.20689083048066	3.20689083048066	3.20689083048066	3.20689083048066	3.20689083048066	3.20689083048066	3.20689083048066	3.20689083048066	3.20689083048066	3.20689083048066	3.20689083048066	3.20689083048066	3.20689083048066	3.20689083048066	3.20689083048066	3.20689083048066	3.20689083048066
2.84136290223757	2.84136290223757	2.84136290223757	2.84136290223757	2.84136290223757	2.84136290223757	2.84136290223757	2.84136290223757	2.84136290223757	2.84136290223757	2.84136290223757	2.84136290223757	2.84136290223757	2.84136290223757	2.84136290223757	2.84136290223757	2.84136290223757	2.84136290223757	2.84136290223757	2.84136290223757	2.84136290223757	4.92432969613594	4.92432969613594	4.92432969613594	4.92432969613594	4.92432969613594	4.92432969613594	4.92432969613594	4.92432969613594	4.92432969613594	4.92432969613594	4.92432969613594	4.92432969613594	4.92432969613594	4.92432969613594	4.92432969613594	4.92432969613594	4.92432969613594	4.92432969613594	4.92432969613594	4.92432969613594	4.92432969613594	4.92432969613594	4.92432969613594	4.92432969613594	4.92432969613594	4.92432969613594	4.92432969613594	4.92432969613594	4.92432969613594
4.05940623822584	4.05940623822584	4.05940623822584	4.05940623822584	4.05940623822584	4.05940623822584	4.05940623822584	4.05940623822584	4.05940623822584	4.05940623822584	4.05940623822584	4.05940623822584	4.05940623822584	4.05940623822584	4.05940623822584	4.05940623822584	4.05940623822584	4.05940623822584	4.05940623822584	4.05940623822584	4.05940623822584	3.06515572360706	3.06515572360706	3.06515572360706	3.06515572360706	3.06515572360706	3.06515572360706	3.06515572360706	3.06515572360706	3.06515572360706	3.06515572360706	3.06515572360706	3.06515572360706	3.06515572360706	3.06515572360706	3.06515572360706	3.06515572360706	3.06515572360706	3.06515572360706	3.06515572360706	3.06515572360706	3.06515572360706	3.06515572360706	3.06515572360706	3.06515572360706	3.06515572360706	3.06515572360706	3.06515572360706	3.06515572360706	3.06515572360706
2.5290330791814	2.5290330791814	2.5290330791814	2.5290330791814	2.5290330791814	2.5290330791814	2.5290330791814	2.5290330791814	2.5290330791814	2.5290330791814	2.5290330791814	2.5290330791814	2.5290330791814	2.5290330791814	2.5290330791814	2.5290330791814	2.5290330791814	2.5290330791814	2.5290330791814	2.5290330791814	2.5290330791814	2.5290330791814	2.94804728882496	2.94804728882496	2.94804728882496	2.94804728882496	2.94804728882496	2.94804728882496	2.94804728882496	2.94804728882496	2.94804728882496	2.94804728882496	2.94804728882496	2.94804728882496	2.94804728882496	2.94804728882496	2.94804728882496	2.94804728882496	2.41112878242052	2.41112878242052	2.41112878242052	2.41112878242052	2.41112878242052	2.41112878242052	2.41112878242052	2.41112878242052	2.41112878242052	2.41112878242052	2.41112878242052	2.41112878242052
3.05877823553274	3.05877823553274	3.05877823553274	3.05877823553274	3.05877823553274	3.05877823553274	3.05877823553274	3.05877823553274	3.05877823553274	3.05877823553274	3.05877823553274	3.05877823553274	3.05877823553274	3.05877823553274	3.05877823553274	3.05877823553274	3.05877823553274	3.05877823553274	3.05877823553274	3.05877823553274	3.05877823553274	3.05877823553274	3.23275851589808	3.23275851589808	3.23275851589808	3.23275851589808	3.23275851589808	3.23275851589808	3.23275851589808	3.23275851589808	3.23275851589808	3.23275851589808	3.23275851589808	3.23275851589808	3.23275851589808	3.23275851589808	3.23275851589808	3.23275851589808	3.23275851589808	3.23275851589808	3.23275851589808	3.23275851589808	3.23275851589808	3.23275851589808	3.23275851589808	3.23275851589808	3.23275851589808	3.23275851589808	3.23275851589808	3.23275851589808
2.67025246768031	2.67025246768031	2.67025246768031	2.67025246768031	2.67025246768031	2.67025246768031	2.67025246768031	2.67025246768031	2.67025246768031	2.67025246768031	2.67025246768031	2.67025246768031	2.67025246768031	2.67025246768031	2.67025246768031	2.67025246768031	2.67025246768031	2.67025246768031	2.67025246768031	2.67025246768031	2.67025246768031	2.67025246768031	3.59706998243924	3.59706998243924	3.59706998243924	3.59706998243924	3.59706998243924	3.59706998243924	3.59706998243924	3.59706998243924	3.59706998243924	3.59706998243924	3.59706998243924	3.59706998243924	3.59706998243924	3.59706998243924	3.59706998243924	3.59706998243924	3.59706998243924	3.59706998243924	3.59706998243924	3.59706998243924	3.59706998243924	3.59706998243924	3.59706998243924	3.59706998243924	3.59706998243924	3.59706998243924	3.59706998243924	3.59706998243924
2.94512756554597	2.94512756554597	2.94512756554597	2.94512756554597	2.94512756554597	2.94512756554597	2.94512756554597	2.94512756554597	2.94512756554597	2.94512756554597	2.94512756554597	2.94512756554597	2.94512756554597	2.94512756554597	2.94512756554597	2.94512756554597	2.94512756554597	2.94512756554597	2.94512756554597	2.94512756554597	2.94512756554597	2.94512756554597	3.42327010097189	3.42327010097189	3.42327010097189	3.42327010097189	3.42327010097189	3.42327010097189	3.42327010097189	3.42327010097189	3.42327010097189	3.42327010097189	3.42327010097189	3.42327010097189	3.42327010097189	3.42327010097189	3.42327010097189	3.42327010097189	3.42327010097189	3.42327010097189	3.42327010097189	3.42327010097189	3.42327010097189	3.42327010097189	3.42327010097189	3.42327010097189	3.42327010097189	3.42327010097189	3.42327010097189	3.42327010097189
4.26459055723459	4.26459055723459	4.26459055723459	4.26459055723459	4.26459055723459	4.26459055723459	4.26459055723459	4.26459055723459	4.26459055723459	4.26459055723459	4.26459055723459	4.26459055723459	4.26459055723459	4.26459055723459	4.26459055723459	4.26459055723459	4.26459055723459	4.26459055723459	4.26459055723459	4.26459055723459	4.26459055723459	4.26459055723459	4.56491966931561	4.56491966931561	4.56491966931561	4.56491966931561	4.56491966931561	4.56491966931561	4.56491966931561	4.56491966931561	4.56491966931561	4.56491966931561	4.56491966931561	4.56491966931561	4.56491966931561	4.56491966931561	4.56491966931561	4.56491966931561	4.56491966931561	4.56491966931561	4.56491966931561	4.56491966931561	4.56491966931561	4.56491966931561	4.56491966931561	4.56491966931561	4.56491966931561	4.56491966931561	4.56491966931561	4.56491966931561
2.71590891130233	2.71590891130233	2.71590891130233	2.71590891130233	2.71590891130233	2.71590891130233	2.71590891130233	2.71590891130233	2.71590891130233	2.71590891130233	2.71590891130233	2.71590891130233	2.71590891130233	2.71590891130233	2.71590891130233	2.71590891130233	2.71590891130233	2.71590891130233	2.71590891130233	2.71590891130233	2.71590891130233	2.71590891130233	3.30270372249997	3.30270372249997	3.30270372249997	3.30270372249997	3.30270372249997	3.30270372249997	3.30270372249997	3.30270372249997	3.30270372249997	3.30270372249997	3.30270372249997	3.30270372249997	3.30270372249997	3.30270372249997	3.30270372249997	3.30270372249997	3.30270372249997	3.30270372249997	3.30270372249997	3.30270372249997	3.30270372249997	3.30270372249997	3.30270372249997	3.30270372249997	3.30270372249997	3.30270372249997	3.30270372249997	3.30270372249997
3.54585683308736	3.54585683308736	3.54585683308736	3.54585683308736	3.54585683308736	3.54585683308736	3.54585683308736	3.54585683308736	3.54585683308736	3.54585683308736	3.54585683308736	3.54585683308736	3.54585683308736	3.54585683308736	3.54585683308736	3.54585683308736	3.54585683308736	3.54585683308736	3.54585683308736	3.54585683308736	3.54585683308736	3.54585683308736	4.1874031946478	4.1874031946478	4.1874031946478	4.1874031946478	4.1874031946478	4.1874031946478	4.1874031946478	4.1874031946478	4.1874031946478	4.1874031946478	4.1874031946478	4.1874031946478	4.1874031946478	4.1874031946478	4.1874031946478	4.1874031946478	4.1874031946478	4.1874031946478	4.1874031946478	4.1874031946478	4.1874031946478	4.1874031946478	4.1874031946478	4.1874031946478	4.1874031946478	4.1874031946478	4.1874031946478	4.1874031946478
4.22921278019774	4.22921278019774	4.22921278019774	4.22921278019774	4.22921278019774	4.22921278019774	4.22921278019774	4.22921278019774	4.22921278019774	4.22921278019774	4.22921278019774	4.22921278019774	4.22921278019774	4.22921278019774	4.22921278019774	4.22921278019774	4.22921278019774	4.22921278019774	4.22921278019774	4.22921278019774	4.22921278019774	4.22921278019774	4.22921278019774	4.22921278019774	4.22921278019774	3.15471534317377	3.15471534317377	3.15471534317377	3.15471534317377	3.15471534317377	3.15471534317377	3.15471534317377	3.15471534317377	3.15471534317377	3.15471534317377	3.15471534317377	3.15471534317377	3.15471534317377	3.15471534317377	3.15471534317377	3.15471534317377	3.15471534317377	3.15471534317377	3.15471534317377	3.15471534317377	3.15471534317377	3.15471534317377	3.15471534317377	3.15471534317377	3.15471534317377
2.43413600256804	2.43413600256804	2.43413600256804	2.43413600256804	2.43413600256804	2.43413600256804	2.43413600256804	2.43413600256804	2.43413600256804	2.43413600256804	2.43413600256804	2.43413600256804	2.43413600256804	2.43413600256804	2.43413600256804	2.43413600256804	2.43413600256804	2.43413600256804	2.43413600256804	2.43413600256804	2.43413600256804	2.43413600256804	2.43413600256804	2.43413600256804	2.43413600256804	2.43413600256804	4.00602224013999	4.00602224013999	4.00602224013999	4.00602224013999	4.00602224013999	4.00602224013999	4.00602224013999	4.00602224013999	4.00602224013999	4.00602224013999	4.00602224013999	4.00602224013999	4.00602224013999	4.00602224013999	4.00602224013999	4.00602224013999	4.00602224013999	4.00602224013999	4.00602224013999	4.00602224013999	4.00602224013999	4.00602224013999	4.00602224013999	4.00602224013999
4.44735990872933	4.44735990872933	4.44735990872933	4.44735990872933	4.44735990872933	4.44735990872933	4.44735990872933	4.44735990872933	4.44735990872933	4.44735990872933	4.44735990872933	4.44735990872933	4.44735990872933	4.44735990872933	4.44735990872933	4.44735990872933	4.44735990872933	4.44735990872933	4.44735990872933	4.44735990872933	4.44735990872933	4.44735990872933	4.44735990872933	4.44735990872933	4.44735990872933	4.44735990872933	3.56922757117275	3.56922757117275	3.56922757117275	3.56922757117275	3.56922757117275	3.56922757117275	3.56922757117275	3.56922757117275	3.56922757117275	3.56922757117275	3.56922757117275	3.56922757117275	3.56922757117275	3.56922757117275	3.56922757117275	3.56922757117275	3.56922757117275	3.56922757117275	3.56922757117275	3.56922757117275	3.56922757117275	3.56922757117275	3.56922757117275	3.56922757117275
2.4696689944687	2.4696689944687	2.4696689944687	2.4696689944687	2.4696689944687	2.4696689944687	2.4696689944687	2.4696689944687	2.4696689944687	2.4696689944687	2.4696689944687	2.4696689944687	2.4696689944687	2.4696689944687	2.4696689944687	2.4696689944687	2.4696689944687	2.4696689944687	2.4696689944687	2.4696689944687	2.4696689944687	2.4696689944687	2.4696689944687	2.4696689944687	2.4696689944687	2.4696689944687	3.66442724859249	3.66442724859249	3.66442724859249	3.66442724859249	3.66442724859249	3.66442724859249	3.66442724859249	3.66442724859249	3.66442724859249	3.66442724859249	3.66442724859249	3.66442724859249	3.66442724859249	3.66442724859249	3.66442724859249	3.66442724859249	3.66442724859249	3.66442724859249	3.66442724859249	3.66442724859249	3.66442724859249	3.66442724859249	3.66442724859249	3.66442724859249
3.40640227286949	3.40640227286949	3.40640227286949	3.40640227286949	3.40640227286949	3.40640227286949	3.40640227286949	3.40640227286949	3.40640227286949	3.40640227286949	3.40640227286949	3.40640227286949	3.40640227286949	3.40640227286949	3.40640227286949	3.40640227286949	3.40640227286949	3.40640227286949	3.40640227286949	3.40640227286949	3.40640227286949	3.40640227286949	3.40640227286949	3.40640227286949	3.40640227286949	3.40640227286949	3.40640227286949	3.40640227286949	3.72317290915219	3.72317290915219	3.72317290915219	3.72317290915219	3.72317290915219	3.72317290915219	3.72317290915219	3.72317290915219	3.72317290915219	3.72317290915219	3.72317290915219	3.72317290915219	3.72317290915219	3.72317290915219	3.72317290915219	3.72317290915219	3.72317290915219	3.72317290915219	3.72317290915219	3.72317290915219	3.72317290915219	3.72317290915219
2.27031486938453	2.27031486938453	2.27031486938453	2.27031486938453	2.27031486938453	2.27031486938453	2.27031486938453	2.27031486938453	2.27031486938453	2.27031486938453	2.27031486938453	2.27031486938453	2.27031486938453	2.27031486938453	2.27031486938453	2.27031486938453	2.27031486938453	2.27031486938453	2.27031486938453	2.27031486938453	2.27031486938453	2.27031486938453	2.27031486938453	2.27031486938453	2.27031486938453	2.27031486938453	2.27031486938453	2.27031486938453	2.27031486938453	3.31030380210414	3.31030380210414	3.31030380210414	3.31030380210414	3.31030380210414	3.31030380210414	3.31030380210414	3.31030380210414	3.31030380210414	3.31030380210414	3.31030380210414	3.31030380210414	3.31030380210414	3.31030380210414	3.31030380210414	3.31030380210414	3.31030380210414	3.31030380210414	3.31030380210414	3.31030380210414	3.31030380210414
4.6730398211645	4.6730398211645	4.6730398211645	4.6730398211645	4.6730398211645	4.6730398211645	4.6730398211645	4.6730398211645	4.6730398211645	4.6730398211645	4.6730398211645	4.6730398211645	4.6730398211645	4.6730398211645	4.6730398211645	4.6730398211645	4.6730398211645	4.6730398211645	4.6730398211645	4.6730398211645	4.6730398211645	4.6730398211645	4.6730398211645	4.6730398211645	4.6730398211645	4.6730398211645	4.6730398211645	4.6730398211645	4.6730398211645	2.78414151660267	2.78414151660267	2.78414151660267	2.78414151660267	2.78414151660267	2.78414151660267	2.78414151660267	2.78414151660267	2.78414151660267	2.78414151660267	2.78414151660267	2.78414151660267	2.78414151660267	2.78414151660267	2.78414151660267	2.78414151660267	2.78414151660267	2.78414151660267	2.78414151660267	2.78414151660267	2.78414151660267
3.72272584544677	3.72272584544677	3.72272584544677	3.72272584544677	3.72272584544677	3.72272584544677	3.72272584544677	3.72272584544677	3.72272584544677	3.72272584544677	3.72272584544677	3.72272584544677	3.72272584544677	3.72272584544677	3.72272584544677	3.72272584544677	3.72272584544677	3.72272584544677	3.72272584544677	3.72272584544677	3.72272584544677	3.72272584544677	3.72272584544677	3.72272584544677	3.72272584544677	3.72272584544677	3.72272584544677	3.72272584544677	3.72272584544677	4.51996109202217	4.51996109202217	4.51996109202217	4.51996109202217	4.51996109202217	4.51996109202217	4.51996109202217	4.51996109202217	4.51996109202217	4.51996109202217	4.51996109202217	4.51996109202217	4.51996109202217	4.51996109202217	4.51996109202217	4.51996109202217	4.51996109202217	4.51996109202217	4.51996109202217	4.51996109202217	4.51996109202217
3.91354971682604	3.91354971682604	3.91354971682604	3.91354971682604	3.91354971682604	3.91354971682604	3.91354971682604	3.91354971682604	3.91354971682604	3.91354971682604	3.91354971682604	3.91354971682604	3.91354971682604	3.91354971682604	3.91354971682604	3.91354971682604	3.91354971682604	3.91354971682604	3.91354971682604	3.91354971682604	3.91354971682604	3.91354971682604	3.91354971682604	3.91354971682604	3.91354971682604	3.91354971682604	3.91354971682604	3.91354971682604	3.91354971682604	3.91354971682604	4.57865665440519	4.57865665440519	4.57865665440519	4.57865665440519	4.57865665440519	4.57865665440519	4.57865665440519	4.57865665440519	4.57865665440519	4.57865665440519	4.57865665440519	4.57865665440519	4.57865665440519	4.57865665440519	4.57865665440519	4.57865665440519	4.57865665440519	4.57865665440519	4.57865665440519	4.57865665440519
3.18327898461229	3.18327898461229	3.18327898461229	3.18327898461229	3.18327898461229	3.18327898461229	3.18327898461229	3.18327898461229	3.18327898461229	3.18327898461229	3.18327898461229	3.18327898461229	3.18327898461229	3.18327898461229	3.18327898461229	3.18327898461229	3.18327898461229	3.18327898461229	3.18327898461229	3.18327898461229	3.18327898461229	3.18327898461229	3.18327898461229	3.18327898461229	3.18327898461229	3.18327898461229	3.18327898461229	3.18327898461229	3.18327898461229	3.18327898461229	3.18327898461229	3.0510103088606	3.0510103088606	3.0510103088606	3.0510103088606	3.0510103088606	3.0510103088606	3.0510103088606	3.0510103088606	3.0510103088606	3.0510103088606	3.0510103088606	3.0510103088606	3.0510103088606	3.0510103088606	3.0510103088606	3.0510103088606	3.0510103088606	3.0510103088606	3.0510103088606
3.21181371158104	3.21181371158104	3.21181371158104	3.21181371158104	3.21181371158104	3.21181371158104	3.21181371158104	3.21181371158104	3.21181371158104	3.21181371158104	3.21181371158104	3.21181371158104	3.21181371158104	3.21181371158104	3.21181371158104	3.21181371158104	3.21181371158104	3.21181371158104	3.21181371158104	3.21181371158104	3.21181371158104	3.21181371158104	3.21181371158104	3.21181371158104	3.21181371158104	3.21181371158104	3.21181371158104	3.21181371158104	3.21181371158104	3.21181371158104	2.33074725205035	2.33074725205035	2.33074725205035	2.33074725205035	2.33074725205035	2.33074725205035	2.33074725205035	2.33074725205035	2.33074725205035	2.33074725205035	2.33074725205035	2.33074725205035	2.33074725205035	2.33074725205035	2.33074725205035	2.33074725205035	2.33074725205035	2.33074725205035	2.33074725205035	2.33074725205035
4.21870836040388	4.21870836040388	4.21870836040388	4.21870836040388	4.21870836040388	4.21870836040388	4.21870836040388	4.21870836040388	4.21870836040388	4.21870836040388	4.21870836040388	4.21870836040388	4.21870836040388	4.21870836040388	4.21870836040388	4.21870836040388	4.21870836040388	4.21870836040388	4.21870836040388	4.21870836040388	4.21870836040388	4.21870836040388	4.21870836040388	4.21870836040388	4.21870836040388	4.21870836040388	4.21870836040388	4.21870836040388	4.21870836040388	4.21870836040388	4.15220052702444	4.15220052702444	4.15220052702444	4.15220052702444	4.15220052702444	4.15220052702444	4.15220052702444	4.15220052702444	4.15220052702444	4.15220052702444	4.15220052702444	4.15220052702444	4.15220052702444	4.15220052702444	4.15220052702444	4.15220052702444	4.15220052702444	4.15220052702444	4.15220052702444	4.15220052702444
2.64594467090155	2.64594467090155	2.64594467090155	2.64594467090155	2.64594467090155	2.64594467090155	2.64594467090155	2.64594467090155	2.64594467090155	2.64594467090155	2.64594467090155	2.64594467090155	2.64594467090155	2.64594467090155	2.64594467090155	2.64594467090155	2.64594467090155	2.64594467090155	2.64594467090155	2.64594467090155	2.64594467090155	2.64594467090155	2.64594467090155	2.64594467090155	2.64594467090155	2.64594467090155	2.64594467090155	2.64594467090155	2.64594467090155	3.68988706632922	3.68988706632922	3.68988706632922	3.68988706632922	3.68988706632922	3.68988706632922	3.68988706632922	3.68988706632922	3.68988706632922	3.68988706632922	3.68988706632922	3.68988706632922	3.68988706632922	3.68988706632922	3.68988706632922	3.68988706632922	3.68988706632922	3.68988706632922	3.68988706632922	3.68988706632922	3.68988706632922
1.91338395962471	1.91338395962471	1.91338395962471	1.91338395962471	1.91338395962471	1.91338395962471	1.91338395962471	1.91338395962471	1.91338395962471	1.91338395962471	1.91338395962471	5.89762119634791	5.89762119634791	5.89762119634791	5.89762119634791	5.89762119634791	5.89762119634791	5.89762119634791	5.89762119634791	5.89762119634791	5.89762119634791	5.89762119634791	5.89762119634791	5.89762119634791	5.89762119634791	5.89762119634791	5.89762119634791	3.10045981406666	3.10045981406666	3.10045981406666	3.10045981406666	3.10045981406666	3.10045981406666	3.10045981406666	3.10045981406666	3.10045981406666	3.10045981406666	3.10045981406666	3.10045981406666	3.10045981406666	3.10045981406666	3.10045981406666	3.10045981406666	3.10045981406666	3.10045981406666	3.10045981406666	3.10045981406666	3.10045981406666	3.10045981406666	3.10045981406666
2.29800207671758	2.29800207671758	2.29800207671758	2.29800207671758	2.29800207671758	2.29800207671758	2.29800207671758	2.29800207671758	2.29800207671758	2.29800207671758	3.82472275103886	3.82472275103886	3.82472275103886	3.82472275103886	3.82472275103886	3.82472275103886	3.82472275103886	3.82472275103886	3.82472275103886	3.82472275103886	3.82472275103886	3.82472275103886	3.82472275103886	3.82472275103886	3.82472275103886	3.82472275103886	3.82472275103886	4.23880401298173	4.23880401298173	4.23880401298173	4.23880401298173	4.23880401298173	4.23880401298173	4.23880401298173	4.23880401298173	4.23880401298173	4.23880401298173	4.23880401298173	4.23880401298173	4.23880401298173	4.23880401298173	4.23880401298173	4.23880401298173	4.23880401298173	4.23880401298173	4.23880401298173	4.23880401298173	4.23880401298173	4.23880401298173	4.23880401298173
1.1623810731463	1.1623810731463	1.1623810731463	1.1623810731463	1.1623810731463	1.1623810731463	1.1623810731463	1.1623810731463	1.1623810731463	3.50202461242157	3.50202461242157	3.50202461242157	3.50202461242157	3.50202461242157	3.50202461242157	3.50202461242157	3.50202461242157	3.50202461242157	3.50202461242157	3.50202461242157	3.50202461242157	3.50202461242157	3.50202461242157	3.50202461242157	3.50202461242157	3.50202461242157	3.50202461242157	2.75059138344106	2.75059138344106	2.75059138344106	2.75059138344106	2.75059138344106	2.75059138344106	2.75059138344106	2.75059138344106	2.75059138344106	2.75059138344106	2.75059138344106	2.75059138344106	2.75059138344106	2.75059138344106	2.75059138344106	2.75059138344106	2.75059138344106	2.75059138344106	2.75059138344106	2.75059138344106	2.75059138344106	2.75059138344106	2.75059138344106
2.54308266311132	2.54308266311132	2.54308266311132	2.54308266311132	2.54308266311132	2.54308266311132	2.54308266311132	2.54308266311132	2.54308266311132	2.54308266311132	2.54308266311132	2.54308266311132	2.54308266311132	2.54308266311132	2.54308266311132	2.54308266311132	2.54308266311132	2.54308266311132	2.54308266311132	2.54308266311132	2.54308266311132	2.54308266311132	2.54308266311132	2.54308266311132	2.54308266311132	2.54308266311132	2.54308266311132	3.9616181915943	3.9616181915943	3.9616181915943	3.9616181915943	3.9616181915943	3.9616181915943	3.9616181915943	3.9616181915943	3.9616181915943	3.9616181915943	3.9616181915943	3.9616181915943	3.9616181915943	3.9616181915943	3.9616181915943	3.9616181915943	3.9616181915943	3.9616181915943	3.9616181915943	3.9616181915943	3.9616181915943	3.9616181915943	3.9616181915943
2.44573629650975	2.44573629650975	2.44573629650975	2.44573629650975	2.44573629650975	2.44573629650975	2.44573629650975	2.44573629650975	2.44573629650975	2.44573629650975	2.44573629650975	2.44573629650975	2.44573629650975	2.44573629650975	2.44573629650975	2.44573629650975	2.44573629650975	2.44573629650975	2.44573629650975	2.44573629650975	2.44573629650975	2.44573629650975	2.44573629650975	2.44573629650975	2.44573629650975	2.44573629650975	2.44573629650975	3.42252381117935	3.42252381117935	3.42252381117935	3.42252381117935	3.42252381117935	3.42252381117935	3.42252381117935	3.42252381117935	3.42252381117935	3.42252381117935	3.42252381117935	3.42252381117935	3.42252381117935	3.42252381117935	3.42252381117935	3.42252381117935	3.42252381117935	3.42252381117935	3.42252381117935	3.42252381117935	3.42252381117935	3.42252381117935	3.42252381117935
3.48722466725214	3.48722466725214	3.48722466725214	3.48722466725214	3.48722466725214	3.48722466725214	3.48722466725214	3.48722466725214	3.48722466725214	3.48722466725214	3.48722466725214	3.48722466725214	3.48722466725214	3.48722466725214	3.48722466725214	3.48722466725214	3.48722466725214	3.48722466725214	3.48722466725214	3.48722466725214	3.48722466725214	3.48722466725214	3.48722466725214	3.48722466725214	3.48722466725214	3.48722466725214	4.57021551007278	4.57021551007278	4.57021551007278	4.57021551007278	4.57021551007278	4.57021551007278	4.57021551007278	4.57021551007278	4.57021551007278	4.57021551007278	4.57021551007278	4.57021551007278	4.57021551007278	4.57021551007278	4.57021551007278	4.57021551007278	4.57021551007278	4.57021551007278	4.57021551007278	4.57021551007278	4.57021551007278	4.57021551007278	4.57021551007278	4.57021551007278
4.83298880829283	4.83298880829283	4.83298880829283	4.83298880829283	4.83298880829283	4.83298880829283	4.83298880829283	4.83298880829283	4.83298880829283	4.83298880829283	4.83298880829283	4.83298880829283	4.83298880829283	4.83298880829283	4.83298880829283	4.83298880829283	4.83298880829283	4.83298880829283	4.83298880829283	4.83298880829283	4.83298880829283	4.83298880829283	4.83298880829283	4.83298880829283	4.83298880829283	4.0799603747101	4.0799603747101	4.0799603747101	4.0799603747101	4.0799603747101	4.0799603747101	4.0799603747101	4.0799603747101	4.0799603747101	4.0799603747101	4.0799603747101	4.0799603747101	4.0799603747101	4.0799603747101	4.0799603747101	4.0799603747101	4.0799603747101	4.0799603747101	4.0799603747101	4.0799603747101	4.0799603747101	4.0799603747101	4.0799603747101	4.0799603747101	4.0799603747101
4.1748208997953	4.1748208997953	4.1748208997953	4.1748208997953	4.1748208997953	4.1748208997953	4.1748208997953	4.1748208997953	4.1748208997953	4.1748208997953	4.1748208997953	4.1748208997953	4.1748208997953	4.1748208997953	4.1748208997953	4.1748208997953	4.1748208997953	4.1748208997953	4.1748208997953	4.1748208997953	4.1748208997953	4.1748208997953	4.1748208997953	4.1748208997953	4.1748208997953	3.17925527238709	3.17925527238709	3.17925527238709	3.17925527238709	3.17925527238709	3.17925527238709	3.17925527238709	3.17925527238709	3.17925527238709	3.17925527238709	3.17925527238709	3.17925527238709	3.17925527238709	3.17925527238709	3.17925527238709	3.17925527238709	3.17925527238709	3.17925527238709	3.17925527238709	3.17925527238709	3.17925527238709	3.17925527238709	3.17925527238709	3.17925527238709	3.17925527238709
3.14852785224006	3.14852785224006	3.14852785224006	3.14852785224006	3.14852785224006	3.14852785224006	3.14852785224006	3.14852785224006	3.14852785224006	3.14852785224006	3.14852785224006	3.14852785224006	3.14852785224006	3.14852785224006	3.14852785224006	3.14852785224006	3.14852785224006	3.14852785224006	3.14852785224006	3.14852785224006	3.14852785224006	3.14852785224006	3.14852785224006	3.14852785224006	3.14852785224006	3.14852785224006	3.0149788440529	3.0149788440529	3.0149788440529	3.0149788440529	3.0149788440529	3.0149788440529	3.0149788440529	3.0149788440529	3.0149788440529	3.0149788440529	3.0149788440529	3.0149788440529	3.0149788440529	3.0149788440529	3.0149788440529	3.0149788440529	3.0149788440529	3.0149788440529	3.0149788440529	3.0149788440529	3.0149788440529	3.0149788440529	3.0149788440529	3.0149788440529
3.40407948224678	3.40407948224678	3.40407948224678	3.40407948224678	3.40407948224678	3.40407948224678	3.40407948224678	3.40407948224678	3.40407948224678	3.40407948224678	3.40407948224678	3.40407948224678	3.40407948224678	3.40407948224678	3.40407948224678	3.40407948224678	3.40407948224678	3.40407948224678	3.40407948224678	3.40407948224678	3.40407948224678	3.40407948224678	3.40407948224678	3.40407948224678	3.40407948224678	3.40407948224678	4.15741347843116	4.15741347843116	4.15741347843116	4.15741347843116	4.15741347843116	4.15741347843116	4.15741347843116	4.15741347843116	4.15741347843116	4.15741347843116	4.15741347843116	4.15741347843116	4.15741347843116	4.15741347843116	4.15741347843116	4.15741347843116	4.15741347843116	4.15741347843116	4.15741347843116	4.15741347843116	4.15741347843116	4.15741347843116	4.15741347843116	4.15741347843116
3.68840455333596	3.68840455333596	3.68840455333596	3.68840455333596	3.68840455333596	3.68840455333596	3.68840455333596	3.68840455333596	3.68840455333596	3.68840455333596	3.68840455333596	3.68840455333596	3.68840455333596	3.68840455333596	3.68840455333596	3.68840455333596	3.68840455333596	3.68840455333596	3.68840455333596	3.68840455333596	3.68840455333596	3.68840455333596	3.68840455333596	3.68840455333596	3.68840455333596	3.68840455333596	2.46453969497358	2.46453969497358	2.46453969497358	2.46453969497358	2.46453969497358	2.46453969497358	2.46453969497358	2.46453969497358	2.46453969497358	2.46453969497358	2.46453969497358	2.46453969497358	2.46453969497358	2.46453969497358	2.46453969497358	2.46453969497358	2.46453969497358	2.46453969497358	2.46453969497358	2.46453969497358	2.46453969497358	2.46453969497358	2.46453969497358	2.46453969497358
4.72952332946107	4.72952332946107	4.72952332946107	4.72952332946107	4.72952332946107	4.72952332946107	4.72952332946107	4.72952332946107	4.72952332946107	4.72952332946107	4.72952332946107	4.72952332946107	4.72952332946107	4.72952332946107	4.72952332946107	4.72952332946107	4.72952332946107	4.72952332946107	4.72952332946107	4.72952332946107	4.72952332946107	4.72952332946107	4.72952332946107	4.72952332946107	4.72952332946107	4.72952332946107	2.9886245198306	2.9886245198306	2.9886245198306	2.9886245198306	2.9886245198306	2.9886245198306	2.9886245198306	2.9886245198306	2.9886245198306	2.9886245198306	2.9886245198306	2.9886245198306	2.9886245198306	2.9886245198306	2.9886245198306	2.9886245198306	2.9886245198306	2.9886245198306	2.9886245198306	2.9886245198306	2.9886245198306	2.9886245198306	2.9886245198306	2.9886245198306
1.35368513300852	1.35368513300852	1.35368513300852	1.35368513300852	1.35368513300852	1.35368513300852	1.35368513300852	1.35368513300852	1.35368513300852	1.35368513300852	5.53088053340081	5.53088053340081	5.53088053340081	5.53088053340081	5.53088053340081	5.53088053340081	5.53088053340081	5.53088053340081	5.53088053340081	5.53088053340081	5.53088053340081	5.53088053340081	5.53088053340081	5.53088053340081	5.53088053340081	5.53088053340081	5.53088053340081	3.861289149516	3.861289149516	3.861289149516	3.861289149516	3.861289149516	3.861289149516	3.861289149516	3.861289149516	3.861289149516	3.861289149516	3.861289149516	3.861289149516	3.861289149516	3.861289149516	3.861289149516	3.861289149516	3.861289149516	3.861289149516	3.861289149516	3.861289149516	3.861289149516	3.861289149516	3.861289149516
1.75131938995597	1.75131938995597	1.75131938995597	1.75131938995597	1.75131938995597	1.75131938995597	1.75131938995597	1.75131938995597	1.75131938995597	1.75131938995597	1.75131938995597	1.75131938995597	1.75131938995597	1.75131938995597	1.75131938995597	1.75131938995597	1.75131938995597	1.75131938995597	1.75131938995597	1.75131938995597	1.75131938995597	1.75131938995597	1.75131938995597	1.75131938995597	1.75131938995597	1.75131938995597	1.75131938995597	4.12618196265973	4.12618196265973	4.12618196265973	4.12618196265973	4.12618196265973	4.12618196265973	4.12618196265973	4.12618196265973	4.12618196265973	4.12618196265973	4.12618196265973	4.12618196265973	4.12618196265973	4.12618196265973	4.12618196265973	4.12618196265973	4.12618196265973	4.12618196265973	4.12618196265973	4.12618196265973	4.12618196265973	4.12618196265973	4.12618196265973
2.9835812406529	2.9835812406529	2.9835812406529	2.9835812406529	2.9835812406529	2.9835812406529	2.9835812406529	2.9835812406529	2.9835812406529	2.9835812406529	2.9835812406529	2.9835812406529	2.9835812406529	2.9835812406529	2.9835812406529	2.9835812406529	2.9835812406529	2.9835812406529	2.9835812406529	2.9835812406529	2.9835812406529	2.9835812406529	2.9835812406529	2.9835812406529	2.9835812406529	2.9835812406529	2.9835812406529	2.4328514774366	2.4328514774366	2.4328514774366	2.4328514774366	2.4328514774366	2.4328514774366	2.4328514774366	2.4328514774366	2.4328514774366	2.4328514774366	2.4328514774366	2.4328514774366	2.4328514774366	2.4328514774366	2.4328514774366	2.4328514774366	2.4328514774366	2.4328514774366	2.4328514774366	2.4328514774366	2.4328514774366	2.4328514774366	2.4328514774366
4.48918686534485	4.48918686534485	4.48918686534485	4.48918686534485	4.48918686534485	4.48918686534485	4.48918686534485	4.48918686534485	4.48918686534485	4.48918686534485	4.48918686534485	4.48918686534485	4.48918686534485	4.48918686534485	4.48918686534485	4.48918686534485	4.48918686534485	4.48918686534485	4.48918686534485	4.48918686534485	4.48918686534485	4.48918686534485	4.48918686534485	4.48918686534485	4.48918686534485	4.48918686534485	4.48918686534485	4.1472301925923	4.1472301925923	4.1472301925923	4.1472301925923	4.1472301925923	4.1472301925923	4.1472301925923	4.1472301925923	4.1472301925923	4.1472301925923	4.1472301925923	4.1472301925923	4.1472301925923	4.1472301925923	4.1472301925923	4.1472301925923	4.1472301925923	4.1472301925923	4.1472301925923	4.1472301925923	4.1472301925923	4.1472301925923	4.1472301925923
3.097487604812	3.097487604812	3.097487604812	3.097487604812	3.097487604812	3.097487604812	3.097487604812	3.097487604812	3.097487604812	3.097487604812	3.097487604812	3.097487604812	3.097487604812	3.097487604812	3.097487604812	3.097487604812	3.097487604812	3.097487604812	3.097487604812	3.097487604812	3.097487604812	3.097487604812	3.097487604812	3.097487604812	3.097487604812	3.097487604812	3.097487604812	2.65069083414891	2.65069083414891	2.65069083414891	2.65069083414891	2.65069083414891	2.65069083414891	2.65069083414891	2.65069083414891	2.65069083414891	2.65069083414891	2.65069083414891	2.65069083414891	2.65069083414891	2.65069083414891	2.65069083414891	2.65069083414891	2.65069083414891	2.65069083414891	2.65069083414891	2.65069083414891	2.65069083414891	2.65069083414891	2.65069083414891
3.81814816880517	3.81814816880517	3.81814816880517	3.81814816880517	3.81814816880517	3.81814816880517	3.81814816880517	3.81814816880517	3.81814816880517	3.81814816880517	3.81814816880517	3.81814816880517	3.81814816880517	3.81814816880517	3.81814816880517	3.81814816880517	3.81814816880517	3.81814816880517	3.81814816880517	3.81814816880517	3.81814816880517	3.81814816880517	3.81814816880517	3.81814816880517	3.81814816880517	3.81814816880517	3.81814816880517	5.13869860591549	5.13869860591549	5.13869860591549	5.13869860591549	5.13869860591549	5.13869860591549	5.13869860591549	5.13869860591549	5.13869860591549	5.13869860591549	5.13869860591549	5.13869860591549	5.13869860591549	5.13869860591549	5.13869860591549	5.13869860591549	5.13869860591549	5.13869860591549	5.13869860591549	5.13869860591549	5.13869860591549	5.13869860591549	5.13869860591549
3.93343582450112	3.93343582450112	3.93343582450112	3.93343582450112	3.93343582450112	3.93343582450112	3.93343582450112	3.93343582450112	3.93343582450112	3.93343582450112	3.93343582450112	3.93343582450112	3.93343582450112	3.93343582450112	3.93343582450112	3.93343582450112	3.93343582450112	3.93343582450112	3.93343582450112	3.93343582450112	3.93343582450112	3.93343582450112	3.93343582450112	3.93343582450112	3.93343582450112	3.93343582450112	4.43056299132076	4.43056299132076	4.43056299132076	4.43056299132076	4.43056299132076	4.43056299132076	4.43056299132076	4.43056299132076	4.43056299132076	4.43056299132076	4.43056299132076	4.43056299132076	4.43056299132076	4.43056299132076	4.43056299132076	4.43056299132076	4.43056299132076	4.43056299132076	4.43056299132076	4.43056299132076	4.43056299132076	4.43056299132076	4.43056299132076	4.43056299132076
3.98186551746994	3.98186551746994	3.98186551746994	3.98186551746994	3.98186551746994	3.98186551746994	3.98186551746994	3.98186551746994	3.98186551746994	3.98186551746994	3.98186551746994	3.98186551746994	3.98186551746994	3.98186551746994	3.98186551746994	3.98186551746994	3.98186551746994	3.98186551746994	3.98186551746994	3.98186551746994	3.98186551746994	3.98186551746994	3.98186551746994	3.98186551746994	3.98186551746994	3.98186551746994	2.73009515487694	2.73009515487694	2.73009515487694	2.73009515487694	2.73009515487694	2.73009515487694	2.73009515487694	2.73009515487694	2.73009515487694	2.73009515487694	2.73009515487694	2.73009515487694	2.73009515487694	2.73009515487694	2.73009515487694	2.73009515487694	2.73009515487694	2.73009515487694	2.73009515487694	2.73009515487694	2.73009515487694	2.73009515487694	2.73009515487694	2.73009515487694
4.16209890729461	4.16209890729461	4.16209890729461	4.16209890729461	4.16209890729461	4.16209890729461	4.16209890729461	4.16209890729461	4.16209890729461	4.16209890729461	4.16209890729461	4.16209890729461	4.16209890729461	4.16209890729461	4.16209890729461	4.16209890729461	4.16209890729461	4.16209890729461	4.16209890729461	4.16209890729461	4.16209890729461	4.16209890729461	4.16209890729461	4.16209890729461	4.16209890729461	4.16209890729461	3.86174994945948	3.86174994945948	3.86174994945948	3.86174994945948	3.86174994945948	3.86174994945948	3.86174994945948	3.86174994945948	3.86174994945948	3.86174994945948	3.86174994945948	3.86174994945948	3.86174994945948	3.86174994945948	3.86174994945948	3.86174994945948	3.86174994945948	3.86174994945948	3.86174994945948	3.86174994945948	3.86174994945948	3.86174994945948	3.86174994945948	3.86174994945948
3.02476849248347	3.02476849248347	3.02476849248347	3.02476849248347	3.02476849248347	3.02476849248347	3.02476849248347	3.02476849248347	3.02476849248347	3.02476849248347	3.02476849248347	3.02476849248347	3.02476849248347	3.02476849248347	3.02476849248347	3.02476849248347	3.02476849248347	3.02476849248347	3.02476849248347	3.02476849248347	3.02476849248347	3.02476849248347	3.02476849248347	3.02476849248347	3.02476849248347	3.02476849248347	3.94040852959411	3.94040852959411	3.94040852959411	3.94040852959411	3.94040852959411	3.94040852959411	3.94040852959411	3.94040852959411	3.94040852959411	3.94040852959411	3.94040852959411	3.94040852959411	3.94040852959411	3.94040852959411	3.94040852959411	3.94040852959411	3.94040852959411	3.94040852959411	3.94040852959411	3.94040852959411	3.94040852959411	3.94040852959411	3.94040852959411	3.94040852959411
2.94707203596165	2.94707203596165	2.94707203596165	2.94707203596165	2.94707203596165	2.94707203596165	2.94707203596165	2.94707203596165	2.94707203596165	2.94707203596165	2.94707203596165	2.94707203596165	2.94707203596165	2.94707203596165	2.94707203596165	2.94707203596165	2.94707203596165	2.94707203596165	2.94707203596165	2.94707203596165	2.94707203596165	2.94707203596165	2.94707203596165	2.94707203596165	2.94707203596165	2.8102887751965	2.8102887751965	2.8102887751965	2.8102887751965	2.8102887751965	2.8102887751965	2.8102887751965	2.8102887751965	2.8102887751965	2.8102887751965	2.8102887751965	2.8102887751965	2.8102887751965	2.8102887751965	2.8102887751965	2.8102887751965	2.8102887751965	2.8102887751965	2.8102887751965	2.8102887751965	2.8102887751965	2.8102887751965	2.8102887751965	2.8102887751965	2.8102887751965
3.37657987766063	3.37657987766063	3.37657987766063	3.37657987766063	3.37657987766063	3.37657987766063	3.37657987766063	3.37657987766063	3.37657987766063	3.37657987766063	3.37657987766063	3.37657987766063	3.37657987766063	3.37657987766063	3.37657987766063	3.37657987766063	3.37657987766063	3.37657987766063	3.37657987766063	3.37657987766063	3.37657987766063	3.37657987766063	3.37657987766063	3.37657987766063	3.37657987766063	3.37657987766063	2.25300252309446	2.25300252309446	2.25300252309446	2.25300252309446	2.25300252309446	2.25300252309446	2.25300252309446	2.25300252309446	2.25300252309446	2.25300252309446	2.25300252309446	2.25300252309446	2.25300252309446	2.25300252309446	2.25300252309446	2.25300252309446	2.25300252309446	2.25300252309446	2.25300252309446	2.25300252309446	2.25300252309446	2.25300252309446	2.25300252309446	2.25300252309446
3.24494984935714	3.24494984935714	3.24494984935714	3.24494984935714	3.24494984935714	3.24494984935714	3.24494984935714	3.24494984935714	3.24494984935714	3.24494984935714	3.24494984935714	3.24494984935714	3.24494984935714	3.24494984935714	3.24494984935714	3.24494984935714	3.24494984935714	3.24494984935714	3.24494984935714	3.24494984935714	3.24494984935714	3.24494984935714	3.24494984935714	3.24494984935714	3.24494984935714	3.48505680606453	3.48505680606453	3.48505680606453	3.48505680606453	3.48505680606453	3.48505680606453	3.48505680606453	3.48505680606453	3.48505680606453	3.48505680606453	3.48505680606453	3.48505680606453	3.48505680606453	3.48505680606453	3.48505680606453	3.48505680606453	3.48505680606453	3.48505680606453	3.48505680606453	3.48505680606453	3.48505680606453	3.48505680606453	3.48505680606453	3.48505680606453	5.29311032021879
4.14188751892361	4.14188751892361	4.14188751892361	4.14188751892361	4.14188751892361	4.14188751892361	4.14188751892361	4.14188751892361	4.14188751892361	4.14188751892361	4.14188751892361	4.14188751892361	4.14188751892361	4.14188751892361	4.14188751892361	4.14188751892361	4.14188751892361	4.14188751892361	4.14188751892361	4.14188751892361	4.14188751892361	4.14188751892361	4.14188751892361	4.14188751892361	4.14188751892361	4.10756188310704	4.10756188310704	4.10756188310704	4.10756188310704	4.10756188310704	4.10756188310704	4.10756188310704	4.10756188310704	4.10756188310704	4.10756188310704	4.10756188310704	4.10756188310704	4.10756188310704	4.10756188310704	4.10756188310704	4.10756188310704	4.10756188310704	4.10756188310704	4.10756188310704	4.10756188310704	4.10756188310704	4.10756188310704	4.10756188310704	4.10756188310704	4.1966276768019
2.19779963116261	2.19779963116261	2.19779963116261	2.19779963116261	2.19779963116261	2.19779963116261	2.19779963116261	2.19779963116261	2.19779963116261	2.19779963116261	2.19779963116261	2.19779963116261	2.19779963116261	2.19779963116261	2.19779963116261	2.19779963116261	2.19779963116261	2.19779963116261	2.19779963116261	2.19779963116261	2.19779963116261	2.19779963116261	2.19779963116261	2.19779963116261	2.19779963116261	2.98110350831803	2.98110350831803	2.98110350831803	2.98110350831803	2.98110350831803	2.98110350831803	2.98110350831803	2.98110350831803	2.98110350831803	2.98110350831803	2.98110350831803	2.98110350831803	2.98110350831803	2.98110350831803	2.98110350831803	2.98110350831803	2.98110350831803	2.98110350831803	2.98110350831803	2.98110350831803	2.98110350831803	2.98110350831803	2.98110350831803	2.98110350831803	2.98110350831803
3.58714954691764	3.58714954691764	3.58714954691764	3.58714954691764	3.58714954691764	3.58714954691764	3.58714954691764	3.58714954691764	3.58714954691764	3.58714954691764	3.58714954691764	3.58714954691764	3.58714954691764	3.58714954691764	3.58714954691764	3.58714954691764	3.58714954691764	3.58714954691764	3.58714954691764	3.58714954691764	3.58714954691764	3.58714954691764	3.58714954691764	3.58714954691764	3.58714954691764	3.46892182711709	3.46892182711709	3.46892182711709	3.46892182711709	3.46892182711709	3.46892182711709	3.46892182711709	3.46892182711709	3.46892182711709	3.46892182711709	3.46892182711709	3.46892182711709	3.46892182711709	3.46892182711709	3.46892182711709	3.46892182711709	3.46892182711709	3.46892182711709	3.46892182711709	3.46892182711709	3.46892182711709	3.46892182711709	3.46892182711709	3.46892182711709	3.49617760155791
3.32602465331001	3.32602465331001	3.32602465331001	3.32602465331001	3.32602465331001	3.32602465331001	3.32602465331001	3.32602465331001	3.32602465331001	3.32602465331001	3.32602465331001	3.32602465331001	3.32602465331001	3.32602465331001	3.32602465331001	3.32602465331001	3.32602465331001	3.32602465331001	3.32602465331001	3.32602465331001	3.32602465331001	3.32602465331001	3.32602465331001	3.32602465331001	3.32602465331001	3.32602465331001	3.69580819923058	3.69580819923058	3.69580819923058	3.69580819923058	3.69580819923058	3.69580819923058	3.69580819923058	3.69580819923058	3.69580819923058	3.69580819923058	3.69580819923058	3.69580819923058	3.69580819923058	3.69580819923058	3.69580819923058	3.69580819923058	3.69580819923058	3.69580819923058	3.69580819923058	3.69580819923058	3.69580819923058	3.69580819923058	3.69580819923058	3.69580819923058
3.43289893157428	3.43289893157428	3.43289893157428	3.43289893157428	3.43289893157428	3.43289893157428	3.43289893157428	3.43289893157428	3.43289893157428	3.43289893157428	3.43289893157428	3.43289893157428	3.43289893157428	3.43289893157428	3.43289893157428	3.43289893157428	3.43289893157428	3.43289893157428	3.43289893157428	3.43289893157428	3.43289893157428	3.43289893157428	3.43289893157428	3.43289893157428	3.43289893157428	3.43289893157428	3.43289893157428	3.43289893157428	2.38630669749053	2.38630669749053	2.38630669749053	2.38630669749053	2.38630669749053	2.38630669749053	2.38630669749053	2.38630669749053	2.38630669749053	2.38630669749053	2.38630669749053	2.38630669749053	2.38630669749053	2.38630669749053	2.38630669749053	2.38630669749053	2.38630669749053	2.38630669749053	2.38630669749053	2.38630669749053	2.38630669749053	2.38630669749053
3.71666674942819	3.71666674942819	3.71666674942819	3.71666674942819	3.71666674942819	3.71666674942819	3.71666674942819	3.71666674942819	3.71666674942819	3.71666674942819	3.71666674942819	3.71666674942819	3.71666674942819	3.71666674942819	3.71666674942819	3.71666674942819	3.71666674942819	3.71666674942819	3.71666674942819	3.71666674942819	3.71666674942819	3.71666674942819	3.71666674942819	3.71666674942819	3.71666674942819	3.71666674942819	3.71666674942819	3.71666674942819	2.68525582282639	2.68525582282639	2.68525582282639	2.68525582282639	2.68525582282639	2.68525582282639	2.68525582282639	2.68525582282639	2.68525582282639	2.68525582282639	2.68525582282639	2.68525582282639	2.68525582282639	2.68525582282639	2.68525582282639	2.68525582282639	2.68525582282639	2.68525582282639	2.68525582282639	2.68525582282639	2.68525582282639	2.68525582282639
3.3769008049256	3.3769008049256	3.3769008049256	3.3769008049256	3.3769008049256	3.3769008049256	3.3769008049256	3.3769008049256	3.3769008049256	3.3769008049256	3.3769008049256	3.3769008049256	3.3769008049256	3.3769008049256	3.3769008049256	3.3769008049256	3.3769008049256	3.3769008049256	3.3769008049256	3.3769008049256	3.3769008049256	3.3769008049256	3.3769008049256	3.3769008049256	3.3769008049256	3.3769008049256	3.3769008049256	3.3769008049256	2.25923575353019	2.25923575353019	2.25923575353019	2.25923575353019	2.25923575353019	2.25923575353019	2.25923575353019	2.25923575353019	2.25923575353019	2.25923575353019	2.25923575353019	2.25923575353019	2.25923575353019	2.25923575353019	2.25923575353019	2.25923575353019	2.25923575353019	2.25923575353019	2.25923575353019	2.25923575353019	2.25923575353019	2.25923575353019
3.91743302752424	3.91743302752424	3.91743302752424	3.91743302752424	3.91743302752424	3.91743302752424	3.91743302752424	3.91743302752424	3.91743302752424	3.91743302752424	3.91743302752424	3.91743302752424	3.91743302752424	3.91743302752424	3.91743302752424	3.91743302752424	3.91743302752424	3.91743302752424	3.91743302752424	3.91743302752424	3.91743302752424	3.91743302752424	3.91743302752424	3.91743302752424	3.91743302752424	3.56592210859015	3.56592210859015	3.56592210859015	3.56592210859015	3.56592210859015	3.56592210859015	3.56592210859015	3.56592210859015	3.56592210859015	3.56592210859015	3.56592210859015	3.56592210859015	3.56592210859015	3.56592210859015	3.56592210859015	3.56592210859015	3.56592210859015	3.56592210859015	3.56592210859015	3.56592210859015	3.56592210859015	3.56592210859015	3.56592210859015	3.56592210859015	3.56592210859015
4.1359496203741	4.1359496203741	4.1359496203741	4.1359496203741	4.1359496203741	4.1359496203741	4.1359496203741	4.1359496203741	4.1359496203741	4.1359496203741	4.1359496203741	4.1359496203741	4.1359496203741	4.1359496203741	4.1359496203741	4.1359496203741	4.1359496203741	4.1359496203741	4.1359496203741	4.1359496203741	4.1359496203741	4.1359496203741	4.1359496203741	4.1359496203741	2.80500305736021	2.80500305736021	2.80500305736021	2.80500305736021	2.80500305736021	2.80500305736021	2.80500305736021	2.80500305736021	2.80500305736021	2.80500305736021	2.80500305736021	2.80500305736021	2.80500305736021	2.80500305736021	2.80500305736021	2.80500305736021	2.80500305736021	2.80500305736021	2.80500305736021	2.80500305736021	2.80500305736021	2.80500305736021	2.80500305736021	2.80500305736021	2.80500305736021	2.80500305736021
3.65659389391002	3.65659389391002	3.65659389391002	3.65659389391002	3.65659389391002	3.65659389391002	3.65659389391002	3.65659389391002	3.65659389391002	3.65659389391002	3.65659389391002	3.65659389391002	3.65659389391002	3.65659389391002	3.65659389391002	3.65659389391002	3.65659389391002	3.65659389391002	3.65659389391002	3.65659389391002	3.65659389391002	3.65659389391002	3.65659389391002	2.99963485727369	2.99963485727369	2.99963485727369	2.99963485727369	2.99963485727369	2.99963485727369	2.99963485727369	2.99963485727369	2.99963485727369	2.99963485727369	2.99963485727369	2.99963485727369	2.99963485727369	2.99963485727369	2.99963485727369	2.99963485727369	2.99963485727369	2.99963485727369	2.99963485727369	2.99963485727369	2.99963485727369	2.99963485727369	2.99963485727369	2.99963485727369	2.99963485727369	2.99963485727369	2.99963485727369
3.02579422668454	3.02579422668454	3.02579422668454	3.02579422668454	3.02579422668454	3.02579422668454	3.02579422668454	3.02579422668454	3.02579422668454	3.02579422668454	3.02579422668454	3.02579422668454	3.02579422668454	3.02579422668454	3.02579422668454	3.02579422668454	3.02579422668454	3.02579422668454	3.02579422668454	3.02579422668454	3.02579422668454	3.02579422668454	3.02579422668454	3.60549550617917	3.60549550617917	3.60549550617917	3.60549550617917	3.60549550617917	3.60549550617917	3.60549550617917	3.60549550617917	3.60549550617917	3.60549550617917	3.60549550617917	3.60549550617917	3.60549550617917	3.60549550617917	3.60549550617917	3.60549550617917	3.60549550617917	3.60549550617917	3.60549550617917	3.60549550617917	3.60549550617917	3.60549550617917	3.60549550617917	3.60549550617917	3.60549550617917	3.60549550617917	3.60549550617917
3.62218894230833	3.62218894230833	3.62218894230833	3.62218894230833	3.62218894230833	3.62218894230833	3.62218894230833	3.62218894230833	3.62218894230833	3.62218894230833	3.62218894230833	3.62218894230833	3.62218894230833	3.62218894230833	3.62218894230833	3.62218894230833	3.62218894230833	3.62218894230833	3.62218894230833	3.62218894230833	3.62218894230833	3.62218894230833	3.62218894230833	3.62218894230833	3.31277574910733	3.31277574910733	3.31277574910733	3.31277574910733	3.31277574910733	3.31277574910733	3.31277574910733	3.31277574910733	3.31277574910733	3.31277574910733	3.31277574910733	3.31277574910733	3.31277574910733	3.31277574910733	3.31277574910733	3.31277574910733	3.31277574910733	3.31277574910733	3.31277574910733	3.31277574910733	3.31277574910733	3.31277574910733	3.31277574910733	3.31277574910733	3.31277574910733	3.31277574910733
3.10617248792259	3.10617248792259	3.10617248792259	3.10617248792259	3.10617248792259	3.10617248792259	3.10617248792259	3.10617248792259	3.10617248792259	3.10617248792259	3.10617248792259	3.10617248792259	3.10617248792259	3.10617248792259	3.10617248792259	3.10617248792259	3.10617248792259	3.10617248792259	3.10617248792259	3.10617248792259	3.10617248792259	3.10617248792259	3.10617248792259	3.5006476720219	3.5006476720219	3.5006476720219	3.5006476720219	3.5006476720219	3.5006476720219	3.5006476720219	3.5006476720219	3.5006476720219	3.5006476720219	3.5006476720219	3.5006476720219	3.5006476720219	3.5006476720219	3.5006476720219	3.5006476720219	3.5006476720219	3.5006476720219	3.5006476720219	3.5006476720219	3.5006476720219	3.5006476720219	3.5006476720219	3.5006476720219	3.5006476720219	3.5006476720219	3.5006476720219
3.79593390842348	3.79593390842348	3.79593390842348	3.79593390842348	3.79593390842348	3.79593390842348	3.79593390842348	3.79593390842348	3.79593390842348	3.79593390842348	3.79593390842348	3.79593390842348	3.79593390842348	3.79593390842348	3.79593390842348	3.79593390842348	3.79593390842348	3.79593390842348	3.79593390842348	3.79593390842348	3.79593390842348	3.79593390842348	3.79593390842348	3.79593390842348	3.79593390842348	3.0304368789862	3.0304368789862	3.0304368789862	3.0304368789862	3.0304368789862	3.0304368789862	3.0304368789862	3.0304368789862	3.0304368789862	3.0304368789862	3.0304368789862	3.0304368789862	3.0304368789862	3.0304368789862	3.0304368789862	3.0304368789862	3.0304368789862	3.0304368789862	3.0304368789862	3.0304368789862	3.0304368789862	3.0304368789862	3.0304368789862	3.0304368789862	3.0304368789862
4.06302104938597	4.06302104938597	4.06302104938597	4.06302104938597	4.06302104938597	4.06302104938597	4.06302104938597	4.06302104938597	4.06302104938597	4.06302104938597	4.06302104938597	4.06302104938597	4.06302104938597	4.06302104938597	4.06302104938597	4.06302104938597	4.06302104938597	4.06302104938597	4.06302104938597	4.06302104938597	4.06302104938597	4.06302104938597	4.06302104938597	4.06302104938597	3.49372051958884	3.49372051958884	3.49372051958884	3.49372051958884	3.49372051958884	3.49372051958884	3.49372051958884	3.49372051958884	3.49372051958884	3.49372051958884	3.49372051958884	3.49372051958884	3.49372051958884	3.49372051958884	3.49372051958884	3.49372051958884	3.49372051958884	3.49372051958884	3.49372051958884	3.49372051958884	3.49372051958884	3.49372051958884	3.49372051958884	3.49372051958884	3.49372051958884	3.49372051958884
4.22630420387038	4.22630420387038	4.22630420387038	4.22630420387038	4.22630420387038	4.22630420387038	4.22630420387038	4.22630420387038	4.22630420387038	4.22630420387038	4.22630420387038	4.22630420387038	4.22630420387038	4.22630420387038	4.22630420387038	4.22630420387038	4.22630420387038	4.22630420387038	4.22630420387038	4.22630420387038	4.22630420387038	4.22630420387038	4.22630420387038	4.22630420387038	3.45230221490399	3.45230221490399	3.45230221490399	3.45230221490399	3.45230221490399	3.45230221490399	3.45230221490399	3.45230221490399	3.45230221490399	3.45230221490399	3.45230221490399	3.45230221490399	3.45230221490399	3.45230221490399	3.45230221490399	3.45230221490399	3.45230221490399	3.45230221490399	3.45230221490399	3.45230221490399	3.45230221490399	3.45230221490399	3.45230221490399	3.45230221490399	3.45230221490399	3.45230221490399
4.29862664995041	4.29862664995041	4.29862664995041	4.29862664995041	4.29862664995041	4.29862664995041	4.29862664995041	4.29862664995041	4.29862664995041	4.29862664995041	4.29862664995041	4.29862664995041	4.29862664995041	4.29862664995041	4.29862664995041	4.29862664995041	4.29862664995041	4.29862664995041	4.29862664995041	4.29862664995041	4.29862664995041	4.29862664995041	4.29862664995041	2.83984499252427	2.83984499252427	2.83984499252427	2.83984499252427	2.83984499252427	2.83984499252427	2.83984499252427	2.83984499252427	2.83984499252427	2.83984499252427	2.83984499252427	2.83984499252427	2.83984499252427	2.83984499252427	2.83984499252427	2.83984499252427	2.83984499252427	2.83984499252427	2.83984499252427	2.83984499252427	2.83984499252427	2.83984499252427	2.83984499252427	2.83984499252427	2.83984499252427	2.83984499252427	2.83984499252427
3.65306974135874	3.65306974135874	3.65306974135874	3.65306974135874	3.65306974135874	3.65306974135874	3.65306974135874	3.65306974135874	3.65306974135874	3.65306974135874	3.65306974135874	3.65306974135874	3.65306974135874	3.65306974135874	3.65306974135874	3.65306974135874	3.65306974135874	3.65306974135874	3.65306974135874	3.65306974135874	3.65306974135874	3.65306974135874	2.95901964524062	2.95901964524062	2.95901964524062	2.95901964524062	2.95901964524062	2.95901964524062	2.95901964524062	2.95901964524062	2.95901964524062	2.95901964524062	2.95901964524062	2.95901964524062	2.95901964524062	2.95901964524062	2.95901964524062	2.95901964524062	2.95901964524062	2.95901964524062	2.95901964524062	2.95901964524062	2.95901964524062	2.95901964524062	2.95901964524062	2.95901964524062	2.95901964524062	2.95901964524062	2.95901964524062	2.95901964524062
3.95679991929123	3.95679991929123	3.95679991929123	3.95679991929123	3.95679991929123	3.95679991929123	3.95679991929123	3.95679991929123	3.95679991929123	3.95679991929123	3.95679991929123	3.95679991929123	3.95679991929123	3.95679991929123	3.95679991929123	3.95679991929123	3.95679991929123	3.95679991929123	3.95679991929123	3.95679991929123	3.95679991929123	3.95679991929123	3.4354591989585	3.4354591989585	3.4354591989585	3.4354591989585	3.4354591989585	3.4354591989585	3.4354591989585	3.4354591989585	3.4354591989585	3.4354591989585	3.4354591989585	3.4354591989585	3.4354591989585	3.4354591989585	3.4354591989585	3.4354591989585	3.4354591989585	3.4354591989585	3.4354591989585	3.4354591989585	3.4354591989585	3.4354591989585	3.4354591989585	3.4354591989585	3.4354591989585	3.4354591989585	3.4354591989585	3.4354591989585
3.65810113576873	3.65810113576873	3.65810113576873	3.65810113576873	3.65810113576873	3.65810113576873	3.65810113576873	3.65810113576873	3.65810113576873	3.65810113576873	3.65810113576873	3.65810113576873	3.65810113576873	3.65810113576873	3.65810113576873	3.65810113576873	3.65810113576873	3.65810113576873	3.65810113576873	3.65810113576873	3.65810113576873	3.65810113576873	3.65810113576873	4.50076206210053	4.50076206210053	4.50076206210053	4.50076206210053	4.50076206210053	4.50076206210053	4.50076206210053	4.50076206210053	4.50076206210053	4.50076206210053	4.50076206210053	4.50076206210053	4.50076206210053	4.50076206210053	4.50076206210053	4.50076206210053	4.50076206210053	4.50076206210053	4.50076206210053	4.50076206210053	4.50076206210053	4.50076206210053	4.50076206210053	4.50076206210053	4.50076206210053	4.50076206210053	4.50076206210053
3.80847429423294	3.80847429423294	3.80847429423294	3.80847429423294	3.80847429423294	3.80847429423294	3.80847429423294	3.80847429423294	3.80847429423294	3.80847429423294	3.80847429423294	3.80847429423294	3.80847429423294	3.80847429423294	3.80847429423294	3.80847429423294	3.80847429423294	3.80847429423294	3.80847429423294	3.80847429423294	3.80847429423294	3.80847429423294	3.80847429423294	3.34132021174848	3.34132021174848	3.34132021174848	3.34132021174848	3.34132021174848	3.34132021174848	3.34132021174848	3.34132021174848	3.34132021174848	3.34132021174848	3.34132021174848	3.34132021174848	3.34132021174848	3.34132021174848	3.34132021174848	3.34132021174848	3.34132021174848	3.34132021174848	3.34132021174848	3.34132021174848	3.34132021174848	3.34132021174848	3.34132021174848	3.34132021174848	3.34132021174848	3.34132021174848	3.34132021174848
3.17315354212804	3.17315354212804	3.17315354212804	3.17315354212804	3.17315354212804	3.17315354212804	3.17315354212804	3.17315354212804	3.17315354212804	3.17315354212804	3.17315354212804	3.17315354212804	3.17315354212804	3.17315354212804	3.17315354212804	3.17315354212804	3.17315354212804	3.17315354212804	3.17315354212804	3.17315354212804	3.17315354212804	3.17315354212804	3.17315354212804	3.17315354212804	4.10653926480294	4.10653926480294	4.10653926480294	4.10653926480294	4.10653926480294	4.10653926480294	4.10653926480294	4.10653926480294	4.10653926480294	4.10653926480294	4.10653926480294	4.10653926480294	4.10653926480294	4.10653926480294	4.10653926480294	4.10653926480294	4.10653926480294	4.10653926480294	4.10653926480294	4.10653926480294	4.10653926480294	4.10653926480294	4.10653926480294	4.10653926480294	4.10653926480294	4.10653926480294
2.46018441718038	2.46018441718038	2.46018441718038	2.46018441718038	2.46018441718038	2.46018441718038	2.46018441718038	2.46018441718038	2.46018441718038	2.46018441718038	2.46018441718038	2.46018441718038	2.46018441718038	2.46018441718038	2.46018441718038	2.46018441718038	2.46018441718038	2.46018441718038	2.46018441718038	2.46018441718038	2.46018441718038	2.46018441718038	2.46018441718038	2.46018441718038	4.01629943542847	4.01629943542847	4.01629943542847	4.01629943542847	4.01629943542847	4.01629943542847	4.01629943542847	4.01629943542847	4.01629943542847	4.01629943542847	4.01629943542847	4.01629943542847	4.01629943542847	4.01629943542847	4.01629943542847	4.01629943542847	4.01629943542847	4.01629943542847	4.01629943542847	4.01629943542847	4.01629943542847	4.01629943542847	4.01629943542847	4.01629943542847	4.01629943542847	4.01629943542847
3.44855327600498	3.44855327600498	3.44855327600498	3.44855327600498	3.44855327600498	3.44855327600498	3.44855327600498	3.44855327600498	3.44855327600498	3.44855327600498	3.44855327600498	3.44855327600498	3.44855327600498	3.44855327600498	3.44855327600498	3.44855327600498	3.44855327600498	3.44855327600498	3.44855327600498	3.44855327600498	3.44855327600498	3.44855327600498	3.44855327600498	2.80083501146659	2.80083501146659	2.80083501146659	2.80083501146659	2.80083501146659	2.80083501146659	2.80083501146659	2.80083501146659	2.80083501146659	2.80083501146659	2.80083501146659	2.80083501146659	2.80083501146659	2.80083501146659	2.80083501146659	2.80083501146659	2.80083501146659	2.80083501146659	2.80083501146659	2.80083501146659	2.80083501146659	2.80083501146659	2.80083501146659	2.80083501146659	2.80083501146659	2.80083501146659	2.80083501146659
3.80456698576099	3.80456698576099	3.80456698576099	3.80456698576099	3.80456698576099	3.80456698576099	3.80456698576099	3.80456698576099	3.80456698576099	3.80456698576099	3.80456698576099	3.80456698576099	3.80456698576099	3.80456698576099	3.80456698576099	3.80456698576099	3.80456698576099	3.80456698576099	3.80456698576099	3.80456698576099	3.80456698576099	3.80456698576099	3.55827312951467	3.55827312951467	3.55827312951467	3.55827312951467	3.55827312951467	3.55827312951467	3.55827312951467	3.55827312951467	3.55827312951467	3.55827312951467	3.55827312951467	3.55827312951467	3.55827312951467	3.55827312951467	3.55827312951467	3.55827312951467	3.55827312951467	3.55827312951467	3.55827312951467	3.55827312951467	3.55827312951467	3.55827312951467	3.55827312951467	3.55827312951467	3.55827312951467	3.55827312951467	3.55827312951467	3.55827312951467
4.58376459447109	4.58376459447109	4.58376459447109	4.58376459447109	4.58376459447109	4.58376459447109	4.58376459447109	4.58376459447109	4.58376459447109	4.58376459447109	4.58376459447109	4.58376459447109	4.58376459447109	4.58376459447109	4.58376459447109	4.58376459447109	4.58376459447109	4.58376459447109	4.58376459447109	4.58376459447109	4.58376459447109	4.58376459447109	4.58376459447109	3.85163561230316	3.85163561230316	3.85163561230316	3.85163561230316	3.85163561230316	3.85163561230316	3.85163561230316	3.85163561230316	3.85163561230316	3.85163561230316	3.85163561230316	3.85163561230316	3.85163561230316	3.85163561230316	3.85163561230316	3.85163561230316	3.85163561230316	3.85163561230316	3.85163561230316	3.85163561230316	3.85163561230316	3.85163561230316	3.85163561230316	3.85163561230316	3.85163561230316	3.85163561230316	3.85163561230316
3.73286121634337	3.73286121634337	3.73286121634337	3.73286121634337	3.73286121634337	3.73286121634337	3.73286121634337	3.73286121634337	3.73286121634337	3.73286121634337	3.73286121634337	3.73286121634337	3.73286121634337	3.73286121634337	3.73286121634337	3.73286121634337	3.73286121634337	3.73286121634337	3.73286121634337	3.73286121634337	3.73286121634337	3.73286121634337	3.73286121634337	2.91829390851308	2.91829390851308	2.91829390851308	2.91829390851308	2.91829390851308	2.91829390851308	2.91829390851308	2.91829390851308	2.91829390851308	2.91829390851308	2.91829390851308	2.91829390851308	2.91829390851308	2.91829390851308	2.91829390851308	2.91829390851308	2.91829390851308	2.91829390851308	2.91829390851308	2.91829390851308	2.91829390851308	2.91829390851308	2.91829390851308	2.91829390851308	2.91829390851308	2.91829390851308	2.91829390851308
2.6956682063968	2.6956682063968	2.6956682063968	2.6956682063968	2.6956682063968	2.6956682063968	2.6956682063968	2.6956682063968	2.6956682063968	2.6956682063968	2.6956682063968	2.6956682063968	2.6956682063968	2.6956682063968	2.6956682063968	2.6956682063968	2.6956682063968	2.6956682063968	2.6956682063968	2.6956682063968	2.6956682063968	2.6956682063968	2.6956682063968	2.2655514443218	2.2655514443218	2.2655514443218	2.2655514443218	2.2655514443218	2.2655514443218	2.2655514443218	2.2655514443218	2.2655514443218	2.2655514443218	2.2655514443218	2.2655514443218	2.2655514443218	2.2655514443218	2.2655514443218	2.2655514443218	2.2655514443218	2.2655514443218	2.2655514443218	2.2655514443218	2.2655514443218	2.2655514443218	2.2655514443218	2.2655514443218	2.2655514443218	2.2655514443218	4.06216573012689
4.31862488850057	4.31862488850057	4.31862488850057	4.31862488850057	4.31862488850057	4.31862488850057	4.31862488850057	4.31862488850057	4.31862488850057	4.31862488850057	4.31862488850057	4.31862488850057	4.31862488850057	4.31862488850057	4.31862488850057	4.31862488850057	4.31862488850057	4.31862488850057	4.31862488850057	4.31862488850057	4.31862488850057	4.31862488850057	4.31862488850057	4.31862488850057	2.89628447778668	2.89628447778668	2.89628447778668	2.89628447778668	2.89628447778668	2.89628447778668	2.89628447778668	2.89628447778668	2.89628447778668	2.89628447778668	2.89628447778668	2.89628447778668	2.89628447778668	2.89628447778668	2.89628447778668	2.89628447778668	2.89628447778668	2.89628447778668	2.89628447778668	2.89628447778668	2.89628447778668	2.89628447778668	2.89628447778668	2.89628447778668	2.89628447778668	2.89628447778668
3.33793776104188	3.33793776104188	3.33793776104188	3.33793776104188	3.33793776104188	3.33793776104188	3.33793776104188	3.33793776104188	3.33793776104188	3.33793776104188	3.33793776104188	3.33793776104188	3.33793776104188	3.33793776104188	3.33793776104188	3.33793776104188	3.33793776104188	3.33793776104188	3.33793776104188	3.33793776104188	3.33793776104188	3.33793776104188	3.33793776104188	3.6417324287048	3.6417324287048	3.6417324287048	3.6417324287048	3.6417324287048	3.6417324287048	3.6417324287048	3.6417324287048	3.6417324287048	3.6417324287048	3.6417324287048	3.6417324287048	3.6417324287048	3.6417324287048	3.6417324287048	3.6417324287048	3.6417324287048	3.6417324287048	3.6417324287048	3.6417324287048	3.6417324287048	3.6417324287048	3.6417324287048	3.6417324287048	3.6417324287048	3.6417324287048	3.6417324287048
3.08660742242226	3.08660742242226	3.08660742242226	3.08660742242226	3.08660742242226	3.08660742242226	3.08660742242226	3.08660742242226	3.08660742242226	3.08660742242226	3.08660742242226	3.08660742242226	3.08660742242226	3.08660742242226	3.08660742242226	3.08660742242226	3.08660742242226	3.08660742242226	3.08660742242226	3.08660742242226	3.08660742242226	3.74154603820467	3.74154603820467	3.74154603820467	3.74154603820467	3.74154603820467	3.74154603820467	3.74154603820467	3.74154603820467	3.74154603820467	3.74154603820467	3.74154603820467	3.74154603820467	3.74154603820467	3.74154603820467	3.74154603820467	3.74154603820467	3.74154603820467	3.74154603820467	3.74154603820467	3.74154603820467	3.74154603820467	3.74154603820467	3.74154603820467	3.74154603820467	3.74154603820467	3.74154603820467	3.74154603820467	3.74154603820467	3.74154603820467
2.50380371755057	2.50380371755057	2.50380371755057	2.50380371755057	2.50380371755057	2.50380371755057	2.50380371755057	2.50380371755057	2.50380371755057	2.50380371755057	2.50380371755057	2.50380371755057	2.50380371755057	2.50380371755057	2.50380371755057	2.50380371755057	2.50380371755057	2.50380371755057	2.50380371755057	2.50380371755057	3.57249101047134	3.57249101047134	3.57249101047134	3.57249101047134	3.57249101047134	3.57249101047134	3.57249101047134	3.57249101047134	3.57249101047134	3.57249101047134	3.57249101047134	3.57249101047134	3.57249101047134	3.57249101047134	3.57249101047134	3.57249101047134	3.57249101047134	3.57249101047134	3.57249101047134	3.57249101047134	3.57249101047134	3.57249101047134	3.57249101047134	3.57249101047134	3.57249101047134	3.57249101047134	3.57249101047134	3.57249101047134	3.57249101047134	3.57249101047134
2.25597596432364	2.25597596432364	2.25597596432364	2.25597596432364	2.25597596432364	2.25597596432364	2.25597596432364	2.25597596432364	2.25597596432364	2.25597596432364	2.25597596432364	2.25597596432364	2.25597596432364	2.25597596432364	2.25597596432364	2.25597596432364	2.25597596432364	2.25597596432364	2.25597596432364	2.25597596432364	2.25597596432364	3.35307230155506	3.35307230155506	3.35307230155506	3.35307230155506	3.35307230155506	3.35307230155506	3.35307230155506	3.35307230155506	3.35307230155506	3.35307230155506	3.35307230155506	3.35307230155506	3.35307230155506	3.35307230155506	3.35307230155506	3.35307230155506	3.35307230155506	3.35307230155506	3.35307230155506	3.35307230155506	3.35307230155506	3.35307230155506	3.35307230155506	3.35307230155506	3.35307230155506	3.35307230155506	3.35307230155506	3.35307230155506	3.35307230155506
3.57158889300066	3.57158889300066	3.57158889300066	3.57158889300066	3.57158889300066	3.57158889300066	3.57158889300066	3.57158889300066	3.57158889300066	3.57158889300066	3.57158889300066	3.57158889300066	3.57158889300066	3.57158889300066	3.57158889300066	3.57158889300066	3.57158889300066	3.57158889300066	3.57158889300066	3.57158889300066	3.57158889300066	3.48816413698989	3.48816413698989	3.48816413698989	3.48816413698989	3.48816413698989	3.48816413698989	3.48816413698989	3.48816413698989	3.48816413698989	3.48816413698989	3.48816413698989	3.48816413698989	3.48816413698989	3.48816413698989	3.48816413698989	3.48816413698989	3.48816413698989	3.48816413698989	3.48816413698989	3.48816413698989	3.48816413698989	3.48816413698989	3.48816413698989	3.48816413698989	3.48816413698989	3.48816413698989	3.48816413698989	3.48816413698989	3.48816413698989
3.35071040991863	3.35071040991863	3.35071040991863	3.35071040991863	3.35071040991863	3.35071040991863	3.35071040991863	3.35071040991863	3.35071040991863	3.35071040991863	3.35071040991863	3.35071040991863	3.35071040991863	3.35071040991863	3.35071040991863	3.35071040991863	3.35071040991863	3.35071040991863	3.35071040991863	3.35071040991863	3.35071040991863	3.35071040991863	2.73693764522332	2.73693764522332	2.73693764522332	2.73693764522332	2.73693764522332	2.73693764522332	2.73693764522332	2.73693764522332	2.73693764522332	2.73693764522332	2.73693764522332	2.73693764522332	2.73693764522332	2.73693764522332	2.73693764522332	2.73693764522332	2.73693764522332	2.73693764522332	2.73693764522332	2.73693764522332	2.73693764522332	2.73693764522332	2.73693764522332	2.73693764522332	2.73693764522332	2.73693764522332	2.73693764522332	2.73693764522332
2.49443057916019	2.49443057916019	2.49443057916019	2.49443057916019	2.49443057916019	2.49443057916019	2.49443057916019	2.49443057916019	2.49443057916019	2.49443057916019	2.49443057916019	2.49443057916019	2.49443057916019	2.49443057916019	2.49443057916019	2.49443057916019	2.49443057916019	2.49443057916019	2.49443057916019	2.49443057916019	2.49443057916019	2.49443057916019	3.52123824219146	3.52123824219146	3.52123824219146	3.52123824219146	3.52123824219146	3.52123824219146	3.52123824219146	3.52123824219146	3.52123824219146	3.52123824219146	3.52123824219146	3.52123824219146	3.52123824219146	3.52123824219146	3.52123824219146	3.52123824219146	3.52123824219146	3.52123824219146	3.52123824219146	3.52123824219146	3.52123824219146	3.52123824219146	3.52123824219146	3.52123824219146	3.52123824219146	3.52123824219146	3.52123824219146	3.52123824219146
5.04510577852439	5.04510577852439	5.04510577852439	5.04510577852439	5.04510577852439	5.04510577852439	5.04510577852439	5.04510577852439	5.04510577852439	5.04510577852439	5.04510577852439	5.04510577852439	5.04510577852439	5.04510577852439	5.04510577852439	5.04510577852439	5.04510577852439	5.04510577852439	5.04510577852439	5.04510577852439	5.04510577852439	4.37416785638614	4.37416785638614	4.37416785638614	4.37416785638614	4.37416785638614	4.37416785638614	4.37416785638614	4.37416785638614	4.37416785638614	4.37416785638614	4.37416785638614	4.37416785638614	4.37416785638614	4.37416785638614	4.37416785638614	4.37416785638614	4.37416785638614	4.37416785638614	4.37416785638614	4.37416785638614	4.37416785638614	4.37416785638614	4.37416785638614	4.37416785638614	4.37416785638614	4.37416785638614	4.37416785638614	4.37416785638614	4.37416785638614
2.7186650621223	2.7186650621223	2.7186650621223	2.7186650621223	2.7186650621223	2.7186650621223	2.7186650621223	2.7186650621223	2.7186650621223	2.7186650621223	2.7186650621223	2.7186650621223	2.7186650621223	2.7186650621223	2.7186650621223	2.7186650621223	2.7186650621223	2.7186650621223	2.7186650621223	2.7186650621223	2.7186650621223	3.59005794061977	3.59005794061977	3.59005794061977	3.59005794061977	3.59005794061977	3.59005794061977	3.59005794061977	3.59005794061977	3.59005794061977	3.59005794061977	3.59005794061977	3.59005794061977	3.59005794061977	3.59005794061977	3.59005794061977	3.59005794061977	3.59005794061977	3.59005794061977	3.59005794061977	3.59005794061977	3.59005794061977	3.59005794061977	3.59005794061977	3.59005794061977	3.59005794061977	3.59005794061977	3.59005794061977	3.59005794061977	3.59005794061977
3.19569614812759	3.19569614812759	3.19569614812759	3.19569614812759	3.19569614812759	3.19569614812759	3.19569614812759	3.19569614812759	3.19569614812759	3.19569614812759	3.19569614812759	3.19569614812759	3.19569614812759	3.19569614812759	3.19569614812759	3.19569614812759	3.19569614812759	3.19569614812759	3.19569614812759	3.19569614812759	3.19569614812759	3.19569614812759	3.57557934393794	3.57557934393794	3.57557934393794	3.57557934393794	3.57557934393794	3.57557934393794	3.57557934393794	3.57557934393794	3.57557934393794	3.57557934393794	3.57557934393794	3.57557934393794	3.57557934393794	3.57557934393794	3.57557934393794	3.57557934393794	3.57557934393794	3.57557934393794	3.57557934393794	3.57557934393794	3.57557934393794	3.57557934393794	3.57557934393794	3.57557934393794	3.57557934393794	3.57557934393794	3.57557934393794	3.57557934393794
3.86799890053797	3.86799890053797	3.86799890053797	3.86799890053797	3.86799890053797	3.86799890053797	3.86799890053797	3.86799890053797	3.86799890053797	3.86799890053797	3.86799890053797	3.86799890053797	3.86799890053797	3.86799890053797	3.86799890053797	3.86799890053797	3.86799890053797	3.86799890053797	3.86799890053797	3.86799890053797	3.86799890053797	3.86799890053797	3.86799890053797	3.86799890053797	3.06832182607409	3.06832182607409	3.06832182607409	3.06832182607409	3.06832182607409	3.06832182607409	3.06832182607409	3.06832182607409	3.06832182607409	3.06832182607409	3.06832182607409	3.06832182607409	3.06832182607409	3.06832182607409	3.06832182607409	3.06832182607409	3.06832182607409	3.06832182607409	3.06832182607409	3.06832182607409	3.06832182607409	3.06832182607409	3.06832182607409	3.06832182607409	3.06832182607409	3.06832182607409
4.10483668172195	4.10483668172195	4.10483668172195	4.10483668172195	4.10483668172195	4.10483668172195	4.10483668172195	4.10483668172195	4.10483668172195	4.10483668172195	4.10483668172195	4.10483668172195	4.10483668172195	4.10483668172195	4.10483668172195	4.10483668172195	4.10483668172195	4.10483668172195	4.10483668172195	4.10483668172195	4.10483668172195	4.10483668172195	4.10483668172195	4.10483668172195	4.10483668172195	3.51325928805604	3.51325928805604	3.51325928805604	3.51325928805604	3.51325928805604	3.51325928805604	3.51325928805604	3.51325928805604	3.51325928805604	3.51325928805604	3.51325928805604	3.51325928805604	3.51325928805604	3.51325928805604	3.51325928805604	3.51325928805604	3.51325928805604	3.51325928805604	3.51325928805604	3.51325928805604	3.51325928805604	3.51325928805604	3.51325928805604	3.51325928805604	3.51325928805604
2.52663605237989	2.52663605237989	2.52663605237989	2.52663605237989	2.52663605237989	2.52663605237989	2.52663605237989	2.52663605237989	2.52663605237989	2.52663605237989	2.52663605237989	2.52663605237989	2.52663605237989	2.52663605237989	2.52663605237989	2.52663605237989	2.52663605237989	2.52663605237989	2.52663605237989	2.52663605237989	2.52663605237989	2.52663605237989	2.52663605237989	2.52663605237989	2.52663605237989	2.39792993557916	2.39792993557916	2.39792993557916	2.39792993557916	2.39792993557916	2.39792993557916	2.39792993557916	2.39792993557916	2.39792993557916	2.39792993557916	2.39792993557916	2.39792993557916	2.39792993557916	2.39792993557916	2.39792993557916	2.39792993557916	2.39792993557916	2.39792993557916	2.39792993557916	2.39792993557916	2.39792993557916	2.39792993557916	2.39792993557916	2.39792993557916	2.39792993557916
3.71463856366381	3.71463856366381	3.71463856366381	3.71463856366381	3.71463856366381	3.71463856366381	3.71463856366381	3.71463856366381	3.71463856366381	3.71463856366381	3.71463856366381	3.71463856366381	3.71463856366381	3.71463856366381	3.71463856366381	3.71463856366381	3.71463856366381	3.71463856366381	3.71463856366381	3.71463856366381	3.71463856366381	3.71463856366381	3.71463856366381	3.71463856366381	3.71463856366381	3.67577549247804	3.67577549247804	3.67577549247804	3.67577549247804	3.67577549247804	3.67577549247804	3.67577549247804	3.67577549247804	3.67577549247804	3.67577549247804	3.67577549247804	3.67577549247804	3.67577549247804	3.67577549247804	3.67577549247804	3.67577549247804	3.67577549247804	3.67577549247804	3.67577549247804	3.67577549247804	3.67577549247804	3.67577549247804	3.67577549247804	3.67577549247804	3.67577549247804
4.13885684550478	4.13885684550478	4.13885684550478	4.13885684550478	4.13885684550478	4.13885684550478	4.13885684550478	4.13885684550478	4.13885684550478	4.13885684550478	4.13885684550478	4.13885684550478	4.13885684550478	4.13885684550478	4.13885684550478	4.13885684550478	4.13885684550478	4.13885684550478	4.13885684550478	4.13885684550478	4.13885684550478	4.13885684550478	4.13885684550478	4.13885684550478	4.13885684550478	4.13885684550478	3.29415175679675	3.29415175679675	3.29415175679675	3.29415175679675	3.29415175679675	3.29415175679675	3.29415175679675	3.29415175679675	3.29415175679675	3.29415175679675	3.29415175679675	3.29415175679675	3.29415175679675	3.29415175679675	3.29415175679675	3.29415175679675	3.29415175679675	3.29415175679675	3.29415175679675	3.29415175679675	3.29415175679675	3.29415175679675	3.29415175679675	3.29415175679675
3.84877757922932	3.84877757922932	3.84877757922932	3.84877757922932	3.84877757922932	3.84877757922932	3.84877757922932	3.84877757922932	3.84877757922932	3.84877757922932	3.84877757922932	3.84877757922932	3.84877757922932	3.84877757922932	3.84877757922932	3.84877757922932	3.84877757922932	3.84877757922932	3.84877757922932	3.84877757922932	3.84877757922932	3.84877757922932	3.84877757922932	3.22287690386104	3.22287690386104	3.22287690386104	3.22287690386104	3.22287690386104	3.22287690386104	3.22287690386104	3.22287690386104	3.22287690386104	3.22287690386104	3.22287690386104	3.22287690386104	3.22287690386104	3.22287690386104	3.22287690386104	3.22287690386104	3.22287690386104	3.22287690386104	3.22287690386104	3.22287690386104	3.22287690386104	3.22287690386104	3.22287690386104	3.22287690386104	3.22287690386104	3.22287690386104	3.22287690386104
3.62745137453155	3.62745137453155	3.62745137453155	3.62745137453155	3.62745137453155	3.62745137453155	3.62745137453155	3.62745137453155	3.62745137453155	3.62745137453155	3.62745137453155	3.62745137453155	3.62745137453155	3.62745137453155	3.62745137453155	3.62745137453155	3.62745137453155	3.62745137453155	3.62745137453155	3.62745137453155	3.62745137453155	3.62745137453155	3.62745137453155	3.62745137453155	4.06612512610682	4.06612512610682	4.06612512610682	4.06612512610682	4.06612512610682	4.06612512610682	4.06612512610682	4.06612512610682	4.06612512610682	4.06612512610682	4.06612512610682	4.06612512610682	4.06612512610682	4.06612512610682	4.06612512610682	4.06612512610682	4.06612512610682	4.06612512610682	4.06612512610682	4.06612512610682	4.06612512610682	4.06612512610682	4.06612512610682	4.06612512610682	4.06612512610682	4.06612512610682
3.46780318248052	3.46780318248052	3.46780318248052	3.46780318248052	3.46780318248052	3.46780318248052	3.46780318248052	3.46780318248052	3.46780318248052	3.46780318248052	3.46780318248052	3.46780318248052	3.46780318248052	3.46780318248052	3.46780318248052	3.46780318248052	3.46780318248052	3.46780318248052	3.46780318248052	3.46780318248052	3.46780318248052	3.46780318248052	3.46780318248052	3.46780318248052	3.46780318248052	4.28949347108732	4.28949347108732	4.28949347108732	4.28949347108732	4.28949347108732	4.28949347108732	4.28949347108732	4.28949347108732	4.28949347108732	4.28949347108732	4.28949347108732	4.28949347108732	4.28949347108732	4.28949347108732	4.28949347108732	4.28949347108732	4.28949347108732	4.28949347108732	4.28949347108732	4.28949347108732	4.28949347108732	4.28949347108732	4.28949347108732	4.28949347108732	4.28949347108732
3.12167831532216	3.12167831532216	3.12167831532216	3.12167831532216	3.12167831532216	3.12167831532216	3.12167831532216	3.12167831532216	3.12167831532216	3.12167831532216	3.12167831532216	3.12167831532216	3.12167831532216	3.12167831532216	3.12167831532216	3.12167831532216	3.12167831532216	3.12167831532216	3.12167831532216	3.12167831532216	3.12167831532216	3.12167831532216	3.12167831532216	3.12167831532216	3.12167831532216	2.68103805855156	2.68103805855156	2.68103805855156	2.68103805855156	2.68103805855156	2.68103805855156	2.68103805855156	2.68103805855156	2.68103805855156	2.68103805855156	2.68103805855156	2.68103805855156	2.68103805855156	2.68103805855156	2.68103805855156	2.68103805855156	2.68103805855156	2.68103805855156	2.68103805855156	2.68103805855156	2.68103805855156	2.68103805855156	2.68103805855156	2.68103805855156	2.68103805855156
3.83928015449401	3.83928015449401	3.83928015449401	3.83928015449401	3.83928015449401	3.83928015449401	3.83928015449401	3.83928015449401	3.83928015449401	3.83928015449401	3.83928015449401	3.83928015449401	3.83928015449401	3.83928015449401	3.83928015449401	3.83928015449401	3.83928015449401	3.83928015449401	3.83928015449401	3.83928015449401	3.83928015449401	3.83928015449401	3.83928015449401	3.83928015449401	3.12126505941546	3.12126505941546	3.12126505941546	3.12126505941546	3.12126505941546	3.12126505941546	3.12126505941546	3.12126505941546	3.12126505941546	3.12126505941546	3.12126505941546	3.12126505941546	3.12126505941546	3.12126505941546	3.12126505941546	3.12126505941546	3.12126505941546	3.12126505941546	3.12126505941546	3.12126505941546	3.12126505941546	3.12126505941546	3.12126505941546	3.12126505941546	3.12126505941546	3.12126505941546
4.38736404458448	4.38736404458448	4.38736404458448	4.38736404458448	4.38736404458448	4.38736404458448	4.38736404458448	4.38736404458448	4.38736404458448	4.38736404458448	4.38736404458448	4.38736404458448	4.38736404458448	4.38736404458448	4.38736404458448	4.38736404458448	4.38736404458448	4.38736404458448	4.38736404458448	4.38736404458448	4.38736404458448	4.38736404458448	4.38736404458448	4.38736404458448	4.38736404458448	3.41131081711211	3.41131081711211	3.41131081711211	3.41131081711211	3.41131081711211	3.41131081711211	3.41131081711211	3.41131081711211	3.41131081711211	3.41131081711211	3.41131081711211	3.41131081711211	3.41131081711211	3.41131081711211	3.41131081711211	3.41131081711211	3.41131081711211	3.41131081711211	3.41131081711211	3.41131081711211	3.41131081711211	3.41131081711211	3.41131081711211	3.41131081711211	3.41131081711211
2.74354081846342	2.74354081846342	2.74354081846342	2.74354081846342	2.74354081846342	2.74354081846342	2.74354081846342	2.74354081846342	2.74354081846342	2.74354081846342	2.74354081846342	2.74354081846342	2.74354081846342	2.74354081846342	2.74354081846342	2.74354081846342	2.74354081846342	2.74354081846342	2.74354081846342	2.74354081846342	2.74354081846342	2.74354081846342	2.74354081846342	2.74354081846342	2.74354081846342	2.74354081846342	2.71146432954777	2.71146432954777	2.71146432954777	2.71146432954777	2.71146432954777	2.71146432954777	2.71146432954777	2.71146432954777	2.71146432954777	2.71146432954777	2.71146432954777	2.71146432954777	2.71146432954777	2.71146432954777	2.71146432954777	2.71146432954777	2.71146432954777	2.71146432954777	2.71146432954777	2.71146432954777	2.71146432954777	2.71146432954777	2.71146432954777	2.71146432954777
3.18906912944451	3.18906912944451	3.18906912944451	3.18906912944451	3.18906912944451	3.18906912944451	3.18906912944451	3.18906912944451	3.18906912944451	3.18906912944451	3.18906912944451	3.18906912944451	3.18906912944451	3.18906912944451	3.18906912944451	3.18906912944451	3.18906912944451	3.18906912944451	3.18906912944451	3.18906912944451	3.18906912944451	3.18906912944451	3.18906912944451	3.18906912944451	3.18906912944451	3.42564068349598	3.42564068349598	3.42564068349598	3.42564068349598	3.42564068349598	3.42564068349598	3.42564068349598	3.42564068349598	3.42564068349598	3.42564068349598	3.42564068349598	3.42564068349598	3.42564068349598	3.42564068349598	3.42564068349598	3.42564068349598	3.42564068349598	3.42564068349598	3.42564068349598	3.42564068349598	3.42564068349598	3.42564068349598	3.42564068349598	3.42564068349598	3.50394934620295
3.12587847125532	3.12587847125532	3.12587847125532	3.12587847125532	3.12587847125532	3.12587847125532	3.12587847125532	3.12587847125532	3.12587847125532	3.12587847125532	3.12587847125532	3.12587847125532	3.12587847125532	3.12587847125532	3.12587847125532	3.12587847125532	3.12587847125532	3.12587847125532	3.12587847125532	3.12587847125532	3.12587847125532	3.12587847125532	3.12587847125532	3.12587847125532	4.06213215543086	4.06213215543086	4.06213215543086	4.06213215543086	4.06213215543086	4.06213215543086	4.06213215543086	4.06213215543086	4.06213215543086	4.06213215543086	4.06213215543086	4.06213215543086	4.06213215543086	4.06213215543086	4.06213215543086	4.06213215543086	4.06213215543086	4.06213215543086	4.06213215543086	4.06213215543086	4.06213215543086	4.06213215543086	4.06213215543086	4.06213215543086	4.06213215543086	4.06213215543086
2.45036907601197	2.45036907601197	2.45036907601197	2.45036907601197	2.45036907601197	2.45036907601197	2.45036907601197	2.45036907601197	2.45036907601197	2.45036907601197	2.45036907601197	2.45036907601197	2.45036907601197	2.45036907601197	2.45036907601197	2.45036907601197	2.45036907601197	2.45036907601197	2.45036907601197	2.45036907601197	2.45036907601197	2.45036907601197	2.45036907601197	2.74268681301094	2.74268681301094	2.74268681301094	2.74268681301094	2.74268681301094	2.74268681301094	2.74268681301094	2.74268681301094	2.74268681301094	2.74268681301094	2.74268681301094	2.74268681301094	2.74268681301094	2.74268681301094	2.74268681301094	2.74268681301094	2.74268681301094	2.74268681301094	2.74268681301094	2.74268681301094	2.74268681301094	2.74268681301094	2.74268681301094	2.74268681301094	2.74268681301094	2.74268681301094	4.17269549322626
2.18058124999953	2.18058124999953	2.18058124999953	2.18058124999953	2.18058124999953	2.18058124999953	2.18058124999953	2.18058124999953	2.18058124999953	2.18058124999953	2.18058124999953	2.18058124999953	2.18058124999953	2.18058124999953	2.18058124999953	2.18058124999953	2.18058124999953	2.18058124999953	2.18058124999953	2.18058124999953	2.18058124999953	2.18058124999953	2.18058124999953	4.27619444166808	4.27619444166808	4.27619444166808	4.27619444166808	4.27619444166808	4.27619444166808	4.27619444166808	4.27619444166808	4.27619444166808	4.27619444166808	4.27619444166808	4.27619444166808	4.27619444166808	4.27619444166808	4.27619444166808	4.27619444166808	4.27619444166808	4.27619444166808	4.27619444166808	4.27619444166808	4.27619444166808	4.27619444166808	4.27619444166808	4.27619444166808	4.27619444166808	4.59987514582553	4.59987514582553
2.61515683160277	2.61515683160277	2.61515683160277	2.61515683160277	2.61515683160277	2.61515683160277	2.61515683160277	2.61515683160277	2.61515683160277	2.61515683160277	2.61515683160277	2.61515683160277	2.61515683160277	2.61515683160277	2.61515683160277	2.61515683160277	2.61515683160277	2.61515683160277	2.61515683160277	2.61515683160277	2.61515683160277	2.61515683160277	2.61515683160277	4.84581209579567	4.84581209579567	4.84581209579567	4.84581209579567	4.84581209579567	4.84581209579567	4.84581209579567	4.84581209579567	4.84581209579567	4.84581209579567	4.84581209579567	4.84581209579567	4.84581209579567	4.84581209579567	4.84581209579567	4.84581209579567	4.84581209579567	4.84581209579567	4.84581209579567	4.84581209579567	4.84581209579567	4.84581209579567	4.84581209579567	4.84581209579567	4.84581209579567	4.54617475556538	4.54617475556538
3.15225187680627	3.15225187680627	3.15225187680627	3.15225187680627	3.15225187680627	3.15225187680627	3.15225187680627	3.15225187680627	3.15225187680627	3.15225187680627	3.15225187680627	3.15225187680627	3.15225187680627	3.15225187680627	3.15225187680627	3.15225187680627	3.15225187680627	3.15225187680627	3.15225187680627	3.15225187680627	3.15225187680627	3.15225187680627	3.15225187680627	3.00983202429224	3.00983202429224	3.00983202429224	3.00983202429224	3.00983202429224	3.00983202429224	3.00983202429224	3.00983202429224	3.00983202429224	3.00983202429224	3.00983202429224	3.00983202429224	3.00983202429224	3.00983202429224	3.00983202429224	3.00983202429224	3.00983202429224	3.00983202429224	3.00983202429224	3.00983202429224	3.00983202429224	3.00983202429224	3.00983202429224	3.00983202429224	3.00983202429224	3.51932375687166	3.51932375687166
3.03059601983583	3.03059601983583	3.03059601983583	3.03059601983583	3.03059601983583	3.03059601983583	3.03059601983583	3.03059601983583	3.03059601983583	3.03059601983583	3.03059601983583	3.03059601983583	3.03059601983583	3.03059601983583	3.03059601983583	3.03059601983583	3.03059601983583	3.03059601983583	3.03059601983583	3.03059601983583	3.03059601983583	3.03059601983583	3.03059601983583	3.03059601983583	3.2148213832897	3.2148213832897	3.2148213832897	3.2148213832897	3.2148213832897	3.2148213832897	3.2148213832897	3.2148213832897	3.2148213832897	3.2148213832897	3.2148213832897	3.2148213832897	3.2148213832897	3.2148213832897	3.2148213832897	3.2148213832897	3.2148213832897	3.2148213832897	3.2148213832897	3.2148213832897	3.2148213832897	3.2148213832897	3.2148213832897	4.74498058477919	4.74498058477919	4.74498058477919
4.02474753885359	4.02474753885359	4.02474753885359	4.02474753885359	4.02474753885359	4.02474753885359	4.02474753885359	4.02474753885359	4.02474753885359	4.02474753885359	4.02474753885359	4.02474753885359	4.02474753885359	4.02474753885359	4.02474753885359	4.02474753885359	4.02474753885359	4.02474753885359	4.02474753885359	4.02474753885359	4.02474753885359	4.02474753885359	4.02474753885359	3.41019475588092	3.41019475588092	3.41019475588092	3.41019475588092	3.41019475588092	3.41019475588092	3.41019475588092	3.41019475588092	3.41019475588092	3.41019475588092	3.41019475588092	3.41019475588092	3.41019475588092	3.41019475588092	3.41019475588092	3.41019475588092	3.41019475588092	3.41019475588092	3.41019475588092	3.41019475588092	3.41019475588092	3.41019475588092	3.41019475588092	3.41019475588092	4.70661635420169	4.70661635420169	4.70661635420169
2.63908133734154	2.63908133734154	2.63908133734154	2.63908133734154	2.63908133734154	2.63908133734154	2.63908133734154	2.63908133734154	2.63908133734154	2.63908133734154	2.63908133734154	2.63908133734154	2.63908133734154	2.63908133734154	2.63908133734154	2.63908133734154	2.63908133734154	2.63908133734154	2.63908133734154	2.63908133734154	2.63908133734154	2.63908133734154	2.63908133734154	3.27457615653522	3.27457615653522	3.27457615653522	3.27457615653522	3.27457615653522	3.27457615653522	3.27457615653522	3.27457615653522	3.27457615653522	3.27457615653522	3.27457615653522	3.27457615653522	3.27457615653522	3.27457615653522	3.27457615653522	3.27457615653522	3.27457615653522	3.27457615653522	3.27457615653522	3.27457615653522	3.27457615653522	3.27457615653522	3.27457615653522	3.27457615653522	3.30834994187579	3.30834994187579	3.30834994187579
4.90333274083373	4.90333274083373	4.90333274083373	4.90333274083373	4.90333274083373	4.90333274083373	4.90333274083373	4.90333274083373	4.90333274083373	4.90333274083373	4.90333274083373	4.90333274083373	4.90333274083373	4.90333274083373	4.90333274083373	4.90333274083373	4.90333274083373	4.90333274083373	4.90333274083373	4.90333274083373	4.90333274083373	4.90333274083373	4.90333274083373	4.90333274083373	2.31644974038016	2.31644974038016	2.31644974038016	2.31644974038016	2.31644974038016	2.31644974038016	2.31644974038016	2.31644974038016	2.31644974038016	2.31644974038016	2.31644974038016	2.31644974038016	2.31644974038016	2.31644974038016	2.31644974038016	2.31644974038016	2.31644974038016	2.31644974038016	2.31644974038016	2.31644974038016	2.31644974038016	2.31644974038016	2.31644974038016	2.31644974038016	2.86212099739377	2.86212099739377
3.2114175650534	3.2114175650534	3.2114175650534	3.2114175650534	3.2114175650534	3.2114175650534	3.2114175650534	3.2114175650534	3.2114175650534	3.2114175650534	3.2114175650534	3.2114175650534	3.2114175650534	3.2114175650534	3.2114175650534	3.2114175650534	3.2114175650534	3.2114175650534	3.2114175650534	3.2114175650534	3.2114175650534	3.2114175650534	3.2114175650534	3.2114175650534	3.2114175650534	3.45601108684064	3.45601108684064	3.45601108684064	3.45601108684064	3.45601108684064	3.45601108684064	3.45601108684064	3.45601108684064	3.45601108684064	3.45601108684064	3.45601108684064	3.45601108684064	3.45601108684064	3.45601108684064	3.45601108684064	3.45601108684064	3.45601108684064	3.45601108684064	3.45601108684064	3.45601108684064	3.45601108684064	3.45601108684064	3.45601108684064	3.64979104540789	3.64979104540789
3.56221325367093	3.56221325367093	3.56221325367093	3.56221325367093	3.56221325367093	3.56221325367093	3.56221325367093	3.56221325367093	3.56221325367093	3.56221325367093	3.56221325367093	3.56221325367093	3.56221325367093	3.56221325367093	3.56221325367093	3.56221325367093	3.56221325367093	3.56221325367093	3.56221325367093	3.56221325367093	3.56221325367093	3.56221325367093	3.56221325367093	3.56221325367093	3.56221325367093	3.36097631907049	3.36097631907049	3.36097631907049	3.36097631907049	3.36097631907049	3.36097631907049	3.36097631907049	3.36097631907049	3.36097631907049	3.36097631907049	3.36097631907049	3.36097631907049	3.36097631907049	3.36097631907049	3.36097631907049	3.36097631907049	3.36097631907049	3.36097631907049	3.36097631907049	3.36097631907049	3.36097631907049	3.36097631907049	3.36097631907049	4.24417875948724	4.24417875948724
3.90031392724601	3.90031392724601	3.90031392724601	3.90031392724601	3.90031392724601	3.90031392724601	3.90031392724601	3.90031392724601	3.90031392724601	3.90031392724601	3.90031392724601	3.90031392724601	3.90031392724601	3.90031392724601	3.90031392724601	3.90031392724601	3.90031392724601	3.90031392724601	3.90031392724601	3.90031392724601	3.90031392724601	3.90031392724601	3.90031392724601	3.90031392724601	3.90031392724601	3.67673335728763	3.67673335728763	3.67673335728763	3.67673335728763	3.67673335728763	3.67673335728763	3.67673335728763	3.67673335728763	3.67673335728763	3.67673335728763	3.67673335728763	3.67673335728763	3.67673335728763	3.67673335728763	3.67673335728763	3.67673335728763	3.67673335728763	3.67673335728763	3.67673335728763	3.67673335728763	3.67673335728763	3.67673335728763	3.39577003097728	3.39577003097728	3.39577003097728
4.08378527289614	4.08378527289614	4.08378527289614	4.08378527289614	4.08378527289614	4.08378527289614	4.08378527289614	4.08378527289614	4.08378527289614	4.08378527289614	4.08378527289614	4.08378527289614	4.08378527289614	4.08378527289614	4.08378527289614	4.08378527289614	4.08378527289614	4.08378527289614	4.08378527289614	4.08378527289614	4.08378527289614	4.08378527289614	4.08378527289614	4.08378527289614	4.08378527289614	2.4571765395893	2.4571765395893	2.4571765395893	2.4571765395893	2.4571765395893	2.4571765395893	2.4571765395893	2.4571765395893	2.4571765395893	2.4571765395893	2.4571765395893	2.4571765395893	2.4571765395893	2.4571765395893	2.4571765395893	2.4571765395893	2.4571765395893	2.4571765395893	2.4571765395893	2.4571765395893	2.4571765395893	2.4571765395893	3.65243075401547	3.65243075401547	3.65243075401547
3.79632427416286	3.79632427416286	3.79632427416286	3.79632427416286	3.79632427416286	3.79632427416286	3.79632427416286	3.79632427416286	3.79632427416286	3.79632427416286	3.79632427416286	3.79632427416286	3.79632427416286	3.79632427416286	3.79632427416286	3.79632427416286	3.79632427416286	3.79632427416286	3.79632427416286	3.79632427416286	3.79632427416286	3.79632427416286	3.79632427416286	3.79632427416286	4.1767122489265	4.1767122489265	4.1767122489265	4.1767122489265	4.1767122489265	4.1767122489265	4.1767122489265	4.1767122489265	4.1767122489265	4.1767122489265	4.1767122489265	4.1767122489265	4.1767122489265	4.1767122489265	4.1767122489265	4.1767122489265	4.1767122489265	4.1767122489265	4.1767122489265	4.1767122489265	4.1767122489265	4.1767122489265	4.1767122489265	4.45943121715009	4.45943121715009	4.45943121715009
2.29091542601035	2.29091542601035	2.29091542601035	2.29091542601035	2.29091542601035	2.29091542601035	2.29091542601035	2.29091542601035	2.29091542601035	2.29091542601035	2.29091542601035	2.29091542601035	2.29091542601035	2.29091542601035	2.29091542601035	2.29091542601035	2.29091542601035	2.29091542601035	2.29091542601035	2.29091542601035	2.29091542601035	2.29091542601035	2.29091542601035	2.29091542601035	4.484986717579	4.484986717579	4.484986717579	4.484986717579	4.484986717579	4.484986717579	4.484986717579	4.484986717579	4.484986717579	4.484986717579	4.484986717579	4.484986717579	4.484986717579	4.484986717579	4.484986717579	4.484986717579	4.484986717579	4.484986717579	4.484986717579	4.484986717579	4.484986717579	4.484986717579	4.484986717579	4.15390851182913	4.15390851182913	4.15390851182913
3.01600933475152	3.01600933475152	3.01600933475152	3.01600933475152	3.01600933475152	3.01600933475152	3.01600933475152	3.01600933475152	3.01600933475152	3.01600933475152	3.01600933475152	3.01600933475152	3.01600933475152	3.01600933475152	3.01600933475152	3.01600933475152	3.01600933475152	3.01600933475152	3.01600933475152	3.01600933475152	3.01600933475152	3.01600933475152	3.01600933475152	3.01600933475152	5.1603969528326	5.1603969528326	5.1603969528326	5.1603969528326	5.1603969528326	5.1603969528326	5.1603969528326	5.1603969528326	5.1603969528326	5.1603969528326	5.1603969528326	5.1603969528326	5.1603969528326	5.1603969528326	5.1603969528326	5.1603969528326	5.1603969528326	5.1603969528326	5.1603969528326	5.1603969528326	5.1603969528326	5.1603969528326	5.1603969528326	5.1603969528326	5.1603969528326	4.37451899060449
3.6252050632146	3.6252050632146	3.6252050632146	3.6252050632146	3.6252050632146	3.6252050632146	3.6252050632146	3.6252050632146	3.6252050632146	3.6252050632146	3.6252050632146	3.6252050632146	3.6252050632146	3.6252050632146	3.6252050632146	3.6252050632146	3.6252050632146	3.6252050632146	3.6252050632146	3.6252050632146	3.6252050632146	3.6252050632146	3.6252050632146	3.94488324901225	3.94488324901225	3.94488324901225	3.94488324901225	3.94488324901225	3.94488324901225	3.94488324901225	3.94488324901225	3.94488324901225	3.94488324901225	3.94488324901225	3.94488324901225	3.94488324901225	3.94488324901225	3.94488324901225	3.94488324901225	3.94488324901225	3.94488324901225	3.94488324901225	3.94488324901225	3.94488324901225	3.94488324901225	3.94488324901225	3.94488324901225	3.94488324901225	3.37779813228872	3.37779813228872
4.2231764465108	4.2231764465108	4.2231764465108	4.2231764465108	4.2231764465108	4.2231764465108	4.2231764465108	4.2231764465108	4.2231764465108	4.2231764465108	4.2231764465108	4.2231764465108	4.2231764465108	4.2231764465108	4.2231764465108	4.2231764465108	4.2231764465108	4.2231764465108	4.2231764465108	4.2231764465108	2.93802110448961	2.93802110448961	2.93802110448961	2.93802110448961	2.93802110448961	2.93802110448961	2.93802110448961	2.93802110448961	2.93802110448961	2.93802110448961	2.93802110448961	2.93802110448961	2.93802110448961	2.93802110448961	2.93802110448961	2.93802110448961	2.93802110448961	2.93802110448961	2.93802110448961	2.93802110448961	2.93802110448961	2.93802110448961	2.93802110448961	2.93802110448961	2.93802110448961	2.93802110448961	2.93802110448961	2.93802110448961	3.55411070606903	3.55411070606903
3.4486951519842	3.4486951519842	3.4486951519842	3.4486951519842	3.4486951519842	3.4486951519842	3.4486951519842	3.4486951519842	3.4486951519842	3.4486951519842	3.4486951519842	3.4486951519842	3.4486951519842	3.4486951519842	3.4486951519842	3.4486951519842	3.4486951519842	3.4486951519842	3.4486951519842	3.4486951519842	3.14351718554495	3.14351718554495	3.14351718554495	3.14351718554495	3.14351718554495	3.14351718554495	3.14351718554495	3.14351718554495	3.14351718554495	3.14351718554495	3.14351718554495	3.14351718554495	3.14351718554495	3.14351718554495	3.14351718554495	3.14351718554495	3.14351718554495	3.14351718554495	3.14351718554495	3.14351718554495	3.14351718554495	3.14351718554495	3.14351718554495	3.14351718554495	3.14351718554495	3.14351718554495	3.14351718554495	3.18090059546511	3.18090059546511	3.18090059546511
4.34236859131954	4.34236859131954	4.34236859131954	4.34236859131954	4.34236859131954	4.34236859131954	4.34236859131954	4.34236859131954	4.34236859131954	4.34236859131954	4.34236859131954	4.34236859131954	4.34236859131954	4.34236859131954	4.34236859131954	4.34236859131954	4.34236859131954	4.34236859131954	4.34236859131954	4.34236859131954	2.59849122177974	2.59849122177974	2.59849122177974	2.59849122177974	2.59849122177974	2.59849122177974	2.59849122177974	2.59849122177974	2.59849122177974	2.59849122177974	2.59849122177974	2.59849122177974	2.59849122177974	2.59849122177974	2.59849122177974	2.59849122177974	2.59849122177974	2.59849122177974	2.59849122177974	2.59849122177974	2.59849122177974	2.59849122177974	2.59849122177974	2.59849122177974	2.59849122177974	2.59849122177974	2.59849122177974	2.59849122177974	2.55735586196657	2.55735586196657
2.5234841437024	2.5234841437024	2.5234841437024	2.5234841437024	2.5234841437024	2.5234841437024	2.5234841437024	2.5234841437024	2.5234841437024	2.5234841437024	2.5234841437024	2.5234841437024	2.5234841437024	2.5234841437024	2.5234841437024	2.5234841437024	2.5234841437024	2.5234841437024	2.5234841437024	2.5234841437024	3.33251990165469	3.33251990165469	3.33251990165469	3.33251990165469	3.33251990165469	3.33251990165469	3.33251990165469	3.33251990165469	3.33251990165469	3.33251990165469	3.33251990165469	3.33251990165469	3.33251990165469	3.33251990165469	3.33251990165469	3.33251990165469	3.33251990165469	3.33251990165469	3.33251990165469	3.33251990165469	3.33251990165469	3.33251990165469	3.33251990165469	3.33251990165469	3.33251990165469	3.33251990165469	3.33251990165469	3.33251990165469	3.33251990165469	4.77034761481862
2.36178571804204	2.36178571804204	2.36178571804204	2.36178571804204	2.36178571804204	2.36178571804204	2.36178571804204	2.36178571804204	2.36178571804204	2.36178571804204	2.36178571804204	2.36178571804204	2.36178571804204	2.36178571804204	2.36178571804204	2.36178571804204	2.36178571804204	2.36178571804204	2.36178571804204	2.36178571804204	3.80356790209663	3.80356790209663	3.80356790209663	3.80356790209663	3.80356790209663	3.80356790209663	3.80356790209663	3.80356790209663	3.80356790209663	3.80356790209663	3.80356790209663	3.80356790209663	3.80356790209663	3.80356790209663	3.80356790209663	3.80356790209663	3.80356790209663	3.80356790209663	3.80356790209663	3.80356790209663	3.80356790209663	3.80356790209663	3.80356790209663	3.80356790209663	3.80356790209663	3.80356790209663	3.80356790209663	3.80356790209663	3.80356790209663	3.71077286079074
3.22169668667064	3.22169668667064	3.22169668667064	3.22169668667064	3.22169668667064	3.22169668667064	3.22169668667064	3.22169668667064	3.22169668667064	3.22169668667064	3.22169668667064	3.22169668667064	3.22169668667064	3.22169668667064	3.22169668667064	3.22169668667064	3.22169668667064	3.22169668667064	3.22169668667064	3.22169668667064	3.82409140435501	3.82409140435501	3.82409140435501	3.82409140435501	3.82409140435501	3.82409140435501	3.82409140435501	3.82409140435501	3.82409140435501	3.82409140435501	3.82409140435501	3.82409140435501	3.82409140435501	3.82409140435501	3.82409140435501	3.82409140435501	3.82409140435501	3.82409140435501	3.82409140435501	3.82409140435501	3.82409140435501	3.82409140435501	3.82409140435501	3.82409140435501	3.82409140435501	3.82409140435501	3.82409140435501	3.82409140435501	3.82409140435501	3.82409140435501
3.55643685812934	3.55643685812934	3.55643685812934	3.55643685812934	3.55643685812934	3.55643685812934	3.55643685812934	3.55643685812934	3.55643685812934	3.55643685812934	3.55643685812934	3.55643685812934	3.55643685812934	3.55643685812934	3.55643685812934	3.55643685812934	3.55643685812934	3.55643685812934	3.55643685812934	3.60933861023813	3.60933861023813	3.60933861023813	3.60933861023813	3.60933861023813	3.60933861023813	3.60933861023813	3.60933861023813	3.60933861023813	3.60933861023813	3.60933861023813	3.60933861023813	3.60933861023813	3.60933861023813	3.60933861023813	3.60933861023813	3.60933861023813	3.60933861023813	3.60933861023813	3.60933861023813	3.60933861023813	3.60933861023813	3.60933861023813	3.60933861023813	3.60933861023813	3.60933861023813	3.60933861023813	3.60933861023813	3.60933861023813	3.60933861023813	3.60933861023813
3.66191144018874	3.66191144018874	3.66191144018874	3.66191144018874	3.66191144018874	3.66191144018874	3.66191144018874	3.66191144018874	3.66191144018874	3.66191144018874	3.66191144018874	3.66191144018874	3.66191144018874	3.66191144018874	3.66191144018874	3.66191144018874	3.66191144018874	3.66191144018874	3.66191144018874	3.66191144018874	4.09378331509835	4.09378331509835	4.09378331509835	4.09378331509835	4.09378331509835	4.09378331509835	4.09378331509835	4.09378331509835	4.09378331509835	4.09378331509835	4.09378331509835	4.09378331509835	4.09378331509835	4.09378331509835	4.09378331509835	4.09378331509835	4.09378331509835	4.09378331509835	4.09378331509835	4.09378331509835	4.09378331509835	4.09378331509835	4.09378331509835	4.09378331509835	4.09378331509835	4.09378331509835	4.09378331509835	4.09378331509835	4.09378331509835	4.09378331509835
3.79062805501113	3.79062805501113	3.79062805501113	3.79062805501113	3.79062805501113	3.79062805501113	3.79062805501113	3.79062805501113	3.79062805501113	3.79062805501113	3.79062805501113	3.79062805501113	3.79062805501113	3.79062805501113	3.79062805501113	3.79062805501113	3.79062805501113	3.79062805501113	3.79062805501113	3.79062805501113	4.21950342637274	4.21950342637274	4.21950342637274	4.21950342637274	4.21950342637274	4.21950342637274	4.21950342637274	4.21950342637274	4.21950342637274	4.21950342637274	4.21950342637274	4.21950342637274	4.21950342637274	4.21950342637274	4.21950342637274	4.21950342637274	4.21950342637274	4.21950342637274	4.21950342637274	4.21950342637274	4.21950342637274	4.21950342637274	4.21950342637274	4.21950342637274	4.21950342637274	4.21950342637274	4.21950342637274	4.21950342637274	4.21950342637274	4.21950342637274
2.85497029754112	2.85497029754112	2.85497029754112	2.85497029754112	2.85497029754112	2.85497029754112	2.85497029754112	2.85497029754112	2.85497029754112	2.85497029754112	2.85497029754112	2.85497029754112	2.85497029754112	2.85497029754112	2.85497029754112	2.85497029754112	2.85497029754112	2.85497029754112	2.85497029754112	2.85497029754112	3.57129657972921	3.57129657972921	3.57129657972921	3.57129657972921	3.57129657972921	3.57129657972921	3.57129657972921	3.57129657972921	3.57129657972921	3.57129657972921	3.57129657972921	3.57129657972921	3.57129657972921	3.57129657972921	3.57129657972921	3.57129657972921	3.57129657972921	3.57129657972921	3.57129657972921	3.57129657972921	3.57129657972921	3.57129657972921	3.57129657972921	3.57129657972921	3.57129657972921	3.57129657972921	3.57129657972921	3.57129657972921	3.57129657972921	3.57129657972921
3.45473134394562	3.45473134394562	3.45473134394562	3.45473134394562	3.45473134394562	3.45473134394562	3.45473134394562	3.45473134394562	3.45473134394562	3.45473134394562	3.45473134394562	3.45473134394562	3.45473134394562	3.45473134394562	3.45473134394562	3.45473134394562	3.45473134394562	3.45473134394562	3.45473134394562	3.80516287339166	3.80516287339166	3.80516287339166	3.80516287339166	3.80516287339166	3.80516287339166	3.80516287339166	3.80516287339166	3.80516287339166	3.80516287339166	3.80516287339166	3.80516287339166	3.80516287339166	3.80516287339166	3.80516287339166	3.80516287339166	3.80516287339166	3.80516287339166	3.80516287339166	3.80516287339166	3.80516287339166	3.80516287339166	3.80516287339166	3.80516287339166	3.80516287339166	3.80516287339166	3.80516287339166	3.80516287339166	3.80516287339166	3.80516287339166	3.80516287339166
3.39819333406327	3.39819333406327	3.39819333406327	3.39819333406327	3.39819333406327	3.39819333406327	3.39819333406327	3.39819333406327	3.39819333406327	3.39819333406327	3.39819333406327	3.39819333406327	3.39819333406327	3.39819333406327	3.39819333406327	3.39819333406327	3.39819333406327	3.39819333406327	3.39819333406327	3.45372943913976	3.45372943913976	3.45372943913976	3.45372943913976	3.45372943913976	3.45372943913976	3.45372943913976	3.45372943913976	3.45372943913976	3.45372943913976	3.45372943913976	3.45372943913976	3.45372943913976	3.45372943913976	3.45372943913976	3.45372943913976	3.45372943913976	3.45372943913976	3.45372943913976	3.45372943913976	3.45372943913976	3.45372943913976	3.45372943913976	3.45372943913976	3.45372943913976	3.45372943913976	3.45372943913976	3.45372943913976	3.45372943913976	3.45372943913976	3.45372943913976
3.12801379988945	3.12801379988945	3.12801379988945	3.12801379988945	3.12801379988945	3.12801379988945	3.12801379988945	3.12801379988945	3.12801379988945	3.12801379988945	3.12801379988945	3.12801379988945	3.12801379988945	3.12801379988945	3.12801379988945	3.12801379988945	3.12801379988945	3.12801379988945	3.12801379988945	3.31350179224584	3.31350179224584	3.31350179224584	3.31350179224584	3.31350179224584	3.31350179224584	3.31350179224584	3.31350179224584	3.31350179224584	3.31350179224584	3.31350179224584	3.31350179224584	3.31350179224584	3.31350179224584	3.31350179224584	3.31350179224584	3.31350179224584	3.31350179224584	3.31350179224584	3.31350179224584	3.31350179224584	3.31350179224584	3.31350179224584	3.31350179224584	3.31350179224584	3.31350179224584	3.31350179224584	3.31350179224584	3.31350179224584	3.31350179224584	4.14603597152777
3.97885142546447	3.97885142546447	3.97885142546447	3.97885142546447	3.97885142546447	3.97885142546447	3.97885142546447	3.97885142546447	3.97885142546447	3.97885142546447	3.97885142546447	3.97885142546447	3.97885142546447	3.97885142546447	3.97885142546447	3.97885142546447	3.97885142546447	3.97885142546447	3.97885142546447	3.26958412041758	3.26958412041758	3.26958412041758	3.26958412041758	3.26958412041758	3.26958412041758	3.26958412041758	3.26958412041758	3.26958412041758	3.26958412041758	3.26958412041758	3.26958412041758	3.26958412041758	3.26958412041758	3.26958412041758	3.26958412041758	3.26958412041758	3.26958412041758	3.26958412041758	3.26958412041758	3.26958412041758	3.26958412041758	3.26958412041758	3.26958412041758	3.26958412041758	3.26958412041758	3.26958412041758	3.26958412041758	3.26958412041758	4.07059792703837	4.07059792703837
4.69155261391024	4.69155261391024	4.69155261391024	4.69155261391024	4.69155261391024	4.69155261391024	4.69155261391024	4.69155261391024	4.69155261391024	4.69155261391024	4.69155261391024	4.69155261391024	4.69155261391024	4.69155261391024	4.69155261391024	4.69155261391024	4.69155261391024	4.69155261391024	4.69155261391024	3.4560276268967	3.4560276268967	3.4560276268967	3.4560276268967	3.4560276268967	3.4560276268967	3.4560276268967	3.4560276268967	3.4560276268967	3.4560276268967	3.4560276268967	3.4560276268967	3.4560276268967	3.4560276268967	3.4560276268967	3.4560276268967	3.4560276268967	3.4560276268967	3.4560276268967	3.4560276268967	3.4560276268967	3.4560276268967	3.4560276268967	3.4560276268967	3.4560276268967	3.4560276268967	3.4560276268967	3.4560276268967	3.4560276268967	3.4560276268967	3.43098191211776
3.51064217406783	3.51064217406783	3.51064217406783	3.51064217406783	3.51064217406783	3.51064217406783	3.51064217406783	3.51064217406783	3.51064217406783	3.51064217406783	3.51064217406783	3.51064217406783	3.51064217406783	3.51064217406783	3.51064217406783	3.51064217406783	3.51064217406783	3.51064217406783	3.51064217406783	3.51064217406783	3.44620186299237	3.44620186299237	3.44620186299237	3.44620186299237	3.44620186299237	3.44620186299237	3.44620186299237	3.44620186299237	3.44620186299237	3.44620186299237	3.44620186299237	3.44620186299237	3.44620186299237	3.44620186299237	3.44620186299237	3.44620186299237	3.44620186299237	3.44620186299237	3.44620186299237	3.44620186299237	3.44620186299237	3.44620186299237	3.44620186299237	3.44620186299237	3.44620186299237	3.44620186299237	3.44620186299237	3.44620186299237	3.44620186299237	3.44620186299237
2.61765958123073	2.61765958123073	2.61765958123073	2.61765958123073	2.61765958123073	2.61765958123073	2.61765958123073	2.61765958123073	2.61765958123073	2.61765958123073	2.61765958123073	2.61765958123073	2.61765958123073	2.61765958123073	2.61765958123073	2.61765958123073	2.61765958123073	2.61765958123073	4.07551898524363	4.07551898524363	4.07551898524363	4.07551898524363	4.07551898524363	4.07551898524363	4.07551898524363	4.07551898524363	4.07551898524363	4.07551898524363	4.07551898524363	4.07551898524363	4.07551898524363	4.07551898524363	4.07551898524363	4.07551898524363	4.07551898524363	4.07551898524363	4.07551898524363	4.07551898524363	4.07551898524363	4.07551898524363	4.07551898524363	4.07551898524363	4.07551898524363	4.07551898524363	4.07551898524363	4.07551898524363	4.07551898524363	4.07551898524363	4.07551898524363	4.07551898524363
4.62466320219454	4.62466320219454	4.62466320219454	4.62466320219454	4.62466320219454	4.62466320219454	4.62466320219454	4.62466320219454	4.62466320219454	4.62466320219454	4.62466320219454	4.62466320219454	4.62466320219454	4.62466320219454	4.62466320219454	4.62466320219454	4.62466320219454	4.62466320219454	3.29459562676585	3.29459562676585	3.29459562676585	3.29459562676585	3.29459562676585	3.29459562676585	3.29459562676585	3.29459562676585	3.29459562676585	3.29459562676585	3.29459562676585	3.29459562676585	3.29459562676585	3.29459562676585	3.29459562676585	3.29459562676585	3.29459562676585	3.29459562676585	3.29459562676585	3.29459562676585	3.29459562676585	3.29459562676585	3.29459562676585	3.29459562676585	3.29459562676585	3.29459562676585	3.29459562676585	3.29459562676585	3.29459562676585	3.29459562676585	3.29459562676585	3.29459562676585
6.70245658579445	6.70245658579445	6.70245658579445	6.70245658579445	6.70245658579445	6.70245658579445	6.70245658579445	6.70245658579445	6.70245658579445	6.70245658579445	6.70245658579445	6.70245658579445	6.70245658579445	6.70245658579445	6.70245658579445	6.70245658579445	6.70245658579445	6.70245658579445	3.83766659888895	3.83766659888895	3.83766659888895	3.83766659888895	3.83766659888895	3.83766659888895	3.83766659888895	3.83766659888895	3.83766659888895	3.83766659888895	3.83766659888895	3.83766659888895	3.83766659888895	3.83766659888895	3.83766659888895	3.83766659888895	3.83766659888895	3.83766659888895	3.83766659888895	3.83766659888895	3.83766659888895	3.83766659888895	3.83766659888895	3.83766659888895	3.83766659888895	3.83766659888895	3.83766659888895	3.83766659888895	3.83766659888895	3.83766659888895	3.83766659888895	3.83766659888895
3.69394220784254	3.69394220784254	3.69394220784254	3.69394220784254	3.69394220784254	3.69394220784254	3.69394220784254	3.69394220784254	3.69394220784254	3.69394220784254	3.69394220784254	3.69394220784254	3.69394220784254	3.69394220784254	3.69394220784254	3.69394220784254	3.69394220784254	3.69394220784254	2.8459133884173	2.8459133884173	2.8459133884173	2.8459133884173	2.8459133884173	2.8459133884173	2.8459133884173	2.8459133884173	2.8459133884173	2.8459133884173	2.8459133884173	2.8459133884173	2.8459133884173	2.8459133884173	2.8459133884173	2.8459133884173	2.8459133884173	2.8459133884173	2.8459133884173	2.8459133884173	2.8459133884173	2.8459133884173	2.8459133884173	2.8459133884173	2.8459133884173	2.8459133884173	2.8459133884173	2.8459133884173	2.8459133884173	2.8459133884173	2.8459133884173	2.8459133884173
2.16645786775518	2.16645786775518	2.16645786775518	2.16645786775518	2.16645786775518	2.16645786775518	2.16645786775518	2.16645786775518	2.16645786775518	2.16645786775518	2.16645786775518	2.16645786775518	2.16645786775518	2.16645786775518	2.16645786775518	2.16645786775518	2.16645786775518	2.16645786775518	4.1842192933413	4.1842192933413	4.1842192933413	4.1842192933413	4.1842192933413	4.1842192933413	4.1842192933413	4.1842192933413	4.1842192933413	4.1842192933413	4.1842192933413	4.1842192933413	4.1842192933413	4.1842192933413	4.1842192933413	4.1842192933413	4.1842192933413	4.1842192933413	4.1842192933413	4.1842192933413	4.1842192933413	4.1842192933413	4.1842192933413	4.1842192933413	4.1842192933413	4.1842192933413	4.1842192933413	4.1842192933413	4.1842192933413	4.1842192933413	4.1842192933413	4.1842192933413
2.37334368964193	2.37334368964193	2.37334368964193	2.37334368964193	2.37334368964193	2.37334368964193	2.37334368964193	2.37334368964193	2.37334368964193	2.37334368964193	2.37334368964193	2.37334368964193	2.37334368964193	2.37334368964193	2.37334368964193	2.37334368964193	2.37334368964193	2.37334368964193	3.05724639492342	3.05724639492342	3.05724639492342	3.05724639492342	3.05724639492342	3.05724639492342	3.05724639492342	3.05724639492342	3.05724639492342	3.05724639492342	3.05724639492342	3.05724639492342	3.05724639492342	3.05724639492342	3.05724639492342	3.05724639492342	3.05724639492342	3.05724639492342	3.05724639492342	3.05724639492342	3.05724639492342	3.05724639492342	3.05724639492342	3.05724639492342	3.05724639492342	3.05724639492342	3.05724639492342	3.05724639492342	3.05724639492342	3.05724639492342	3.05724639492342	3.05724639492342
2.82579977497039	2.82579977497039	2.82579977497039	2.82579977497039	2.82579977497039	2.82579977497039	2.82579977497039	2.82579977497039	2.82579977497039	2.82579977497039	2.82579977497039	2.82579977497039	2.82579977497039	2.82579977497039	2.82579977497039	2.82579977497039	2.82579977497039	2.82579977497039	3.4873627215475	3.4873627215475	3.4873627215475	3.4873627215475	3.4873627215475	3.4873627215475	3.4873627215475	3.4873627215475	3.4873627215475	3.4873627215475	3.4873627215475	3.4873627215475	3.4873627215475	3.4873627215475	3.4873627215475	3.4873627215475	3.4873627215475	3.4873627215475	3.4873627215475	3.4873627215475	3.4873627215475	3.4873627215475	3.4873627215475	3.4873627215475	3.4873627215475	3.4873627215475	3.4873627215475	3.4873627215475	3.4873627215475	3.4873627215475	3.4873627215475	3.4873627215475
3.07955813453213	3.07955813453213	3.07955813453213	3.07955813453213	3.07955813453213	3.07955813453213	3.07955813453213	3.07955813453213	3.07955813453213	3.07955813453213	3.07955813453213	3.07955813453213	3.07955813453213	3.07955813453213	3.07955813453213	3.07955813453213	3.07955813453213	3.07955813453213	3.07955813453213	3.03546545712931	3.03546545712931	3.03546545712931	3.03546545712931	3.03546545712931	3.03546545712931	3.03546545712931	3.03546545712931	3.03546545712931	3.03546545712931	3.03546545712931	3.03546545712931	3.03546545712931	3.03546545712931	3.03546545712931	3.03546545712931	3.03546545712931	3.03546545712931	3.03546545712931	3.03546545712931	3.03546545712931	3.03546545712931	3.03546545712931	3.03546545712931	3.03546545712931	3.03546545712931	3.03546545712931	3.03546545712931	3.03546545712931	3.03546545712931	3.03546545712931
2.45901430808352	2.45901430808352	2.45901430808352	2.45901430808352	2.45901430808352	2.45901430808352	2.45901430808352	2.45901430808352	2.45901430808352	2.45901430808352	2.45901430808352	2.45901430808352	2.45901430808352	2.45901430808352	2.45901430808352	2.45901430808352	2.45901430808352	2.45901430808352	2.56868504181294	2.56868504181294	2.56868504181294	2.56868504181294	2.56868504181294	2.56868504181294	2.56868504181294	2.56868504181294	2.56868504181294	2.56868504181294	2.56868504181294	2.56868504181294	2.56868504181294	2.56868504181294	2.56868504181294	2.56868504181294	2.56868504181294	2.56868504181294	2.56868504181294	2.56868504181294	2.56868504181294	2.56868504181294	2.56868504181294	2.56868504181294	2.56868504181294	2.56868504181294	2.56868504181294	2.56868504181294	2.56868504181294	2.56868504181294	2.56868504181294	2.56868504181294
4.04394985181065	4.04394985181065	4.04394985181065	4.04394985181065	4.04394985181065	4.04394985181065	4.04394985181065	4.04394985181065	4.04394985181065	4.04394985181065	4.04394985181065	4.04394985181065	4.04394985181065	4.04394985181065	4.04394985181065	4.04394985181065	4.04394985181065	4.04394985181065	4.09006206824023	4.09006206824023	4.09006206824023	4.09006206824023	4.09006206824023	4.09006206824023	4.09006206824023	4.09006206824023	4.09006206824023	4.09006206824023	4.09006206824023	4.09006206824023	4.09006206824023	4.09006206824023	4.09006206824023	4.09006206824023	4.09006206824023	4.09006206824023	4.09006206824023	4.09006206824023	4.09006206824023	4.09006206824023	4.09006206824023	4.09006206824023	4.09006206824023	4.09006206824023	4.09006206824023	4.09006206824023	4.09006206824023	4.09006206824023	4.09006206824023	4.09006206824023
3.89915154929361	3.89915154929361	3.89915154929361	3.89915154929361	3.89915154929361	3.89915154929361	3.89915154929361	3.89915154929361	3.89915154929361	3.89915154929361	3.89915154929361	3.89915154929361	3.89915154929361	3.89915154929361	3.89915154929361	3.89915154929361	3.89915154929361	3.89915154929361	3.89915154929361	4.08513708123307	4.08513708123307	4.08513708123307	4.08513708123307	4.08513708123307	4.08513708123307	4.08513708123307	4.08513708123307	4.08513708123307	4.08513708123307	4.08513708123307	4.08513708123307	4.08513708123307	4.08513708123307	4.08513708123307	4.08513708123307	4.08513708123307	4.08513708123307	4.08513708123307	4.08513708123307	4.08513708123307	4.08513708123307	4.08513708123307	4.08513708123307	4.08513708123307	4.08513708123307	4.08513708123307	4.08513708123307	4.08513708123307	4.08513708123307	4.08513708123307
6.15715630475063	6.15715630475063	6.15715630475063	6.15715630475063	6.15715630475063	6.15715630475063	6.15715630475063	6.15715630475063	6.15715630475063	6.15715630475063	6.15715630475063	6.15715630475063	6.15715630475063	6.15715630475063	6.15715630475063	6.15715630475063	6.15715630475063	6.15715630475063	4.80184446934325	4.80184446934325	4.80184446934325	4.80184446934325	4.80184446934325	4.80184446934325	4.80184446934325	4.80184446934325	4.80184446934325	4.80184446934325	4.80184446934325	4.80184446934325	4.80184446934325	4.80184446934325	4.80184446934325	4.80184446934325	4.80184446934325	4.80184446934325	4.80184446934325	4.80184446934325	4.80184446934325	4.80184446934325	4.80184446934325	4.80184446934325	4.80184446934325	4.80184446934325	4.80184446934325	4.80184446934325	4.80184446934325	4.80184446934325	4.80184446934325	4.80184446934325
3.56500676374602	3.56500676374602	3.56500676374602	3.56500676374602	3.56500676374602	3.56500676374602	3.56500676374602	3.56500676374602	3.56500676374602	3.56500676374602	3.56500676374602	3.56500676374602	3.56500676374602	3.56500676374602	3.56500676374602	3.56500676374602	3.56500676374602	3.56500676374602	3.56500676374602	2.84566278630634	2.84566278630634	2.84566278630634	2.84566278630634	2.84566278630634	2.84566278630634	2.84566278630634	2.84566278630634	2.84566278630634	2.84566278630634	2.84566278630634	2.84566278630634	2.84566278630634	2.84566278630634	2.84566278630634	2.84566278630634	2.84566278630634	2.84566278630634	2.84566278630634	2.84566278630634	2.84566278630634	2.84566278630634	2.84566278630634	2.84566278630634	2.84566278630634	2.84566278630634	2.84566278630634	2.84566278630634	2.84566278630634	2.84566278630634	2.84566278630634
4.87824511481034	4.87824511481034	4.87824511481034	4.87824511481034	4.87824511481034	4.87824511481034	4.87824511481034	4.87824511481034	4.87824511481034	4.87824511481034	4.87824511481034	4.87824511481034	4.87824511481034	4.87824511481034	4.87824511481034	4.87824511481034	4.87824511481034	4.87824511481034	4.87824511481034	4.03041131378567	4.03041131378567	4.03041131378567	4.03041131378567	4.03041131378567	4.03041131378567	4.03041131378567	4.03041131378567	4.03041131378567	4.03041131378567	4.03041131378567	4.03041131378567	4.03041131378567	4.03041131378567	4.03041131378567	4.03041131378567	4.03041131378567	4.03041131378567	4.03041131378567	4.03041131378567	4.03041131378567	4.03041131378567	4.03041131378567	4.03041131378567	4.03041131378567	4.03041131378567	4.03041131378567	4.03041131378567	4.03041131378567	4.03041131378567	4.03041131378567
2.13294295333804	2.13294295333804	2.13294295333804	2.13294295333804	2.13294295333804	2.13294295333804	2.13294295333804	2.13294295333804	2.13294295333804	2.13294295333804	2.13294295333804	2.13294295333804	2.13294295333804	2.13294295333804	2.13294295333804	2.13294295333804	2.13294295333804	2.13294295333804	2.13294295333804	3.28602832391864	3.28602832391864	3.28602832391864	3.28602832391864	3.28602832391864	3.28602832391864	3.28602832391864	3.28602832391864	3.28602832391864	3.28602832391864	3.28602832391864	3.28602832391864	3.28602832391864	3.28602832391864	3.28602832391864	3.28602832391864	3.28602832391864	3.28602832391864	3.28602832391864	3.28602832391864	3.28602832391864	3.28602832391864	3.28602832391864	3.28602832391864	3.28602832391864	3.28602832391864	3.28602832391864	3.28602832391864	3.28602832391864	3.28602832391864	3.28602832391864
2.16558154530262	2.16558154530262	2.16558154530262	2.16558154530262	2.16558154530262	2.16558154530262	2.16558154530262	2.16558154530262	2.16558154530262	2.16558154530262	2.16558154530262	2.16558154530262	2.16558154530262	2.16558154530262	2.16558154530262	2.16558154530262	2.16558154530262	2.16558154530262	2.16558154530262	3.65076407029187	3.65076407029187	3.65076407029187	3.65076407029187	3.65076407029187	3.65076407029187	3.65076407029187	3.65076407029187	3.65076407029187	3.65076407029187	3.65076407029187	3.65076407029187	3.65076407029187	3.65076407029187	3.65076407029187	3.65076407029187	3.65076407029187	3.65076407029187	3.65076407029187	3.65076407029187	3.65076407029187	3.65076407029187	3.65076407029187	3.65076407029187	3.65076407029187	3.65076407029187	3.65076407029187	3.65076407029187	3.65076407029187	3.65076407029187	3.65076407029187
3.56421192353427	3.56421192353427	3.56421192353427	3.56421192353427	3.56421192353427	3.56421192353427	3.56421192353427	3.56421192353427	3.56421192353427	3.56421192353427	3.56421192353427	3.56421192353427	3.56421192353427	3.56421192353427	3.56421192353427	3.56421192353427	3.56421192353427	3.56421192353427	3.56421192353427	3.56421192353427	3.77436132902939	3.77436132902939	3.77436132902939	3.77436132902939	3.77436132902939	3.77436132902939	3.77436132902939	3.77436132902939	3.77436132902939	3.77436132902939	3.77436132902939	3.77436132902939	3.77436132902939	3.77436132902939	3.77436132902939	3.77436132902939	3.77436132902939	3.77436132902939	3.77436132902939	3.77436132902939	3.77436132902939	3.77436132902939	3.77436132902939	3.77436132902939	3.77436132902939	3.77436132902939	3.77436132902939	3.77436132902939	3.77436132902939	3.77436132902939
2.58254504762124	2.58254504762124	2.58254504762124	2.58254504762124	2.58254504762124	2.58254504762124	2.58254504762124	2.58254504762124	2.58254504762124	2.58254504762124	2.58254504762124	2.58254504762124	2.58254504762124	2.58254504762124	2.58254504762124	2.58254504762124	2.58254504762124	2.58254504762124	2.58254504762124	3.48956904558728	3.48956904558728	3.48956904558728	3.48956904558728	3.48956904558728	3.48956904558728	3.48956904558728	3.48956904558728	3.48956904558728	3.48956904558728	3.48956904558728	3.48956904558728	3.48956904558728	3.48956904558728	3.48956904558728	3.48956904558728	3.48956904558728	3.48956904558728	3.48956904558728	3.48956904558728	3.48956904558728	3.48956904558728	3.48956904558728	3.48956904558728	3.48956904558728	3.48956904558728	3.48956904558728	3.48956904558728	3.48956904558728	3.48956904558728	3.48956904558728
2.51967989365416	2.51967989365416	2.51967989365416	2.51967989365416	2.51967989365416	2.51967989365416	2.51967989365416	2.51967989365416	2.51967989365416	2.51967989365416	2.51967989365416	2.51967989365416	2.51967989365416	2.51967989365416	2.51967989365416	2.51967989365416	2.51967989365416	2.51967989365416	2.51967989365416	2.51967989365416	3.4271723953501	3.4271723953501	3.4271723953501	3.4271723953501	3.4271723953501	3.4271723953501	3.4271723953501	3.4271723953501	3.4271723953501	3.4271723953501	3.4271723953501	3.4271723953501	3.4271723953501	3.4271723953501	3.4271723953501	3.4271723953501	3.4271723953501	3.4271723953501	3.4271723953501	3.4271723953501	3.4271723953501	3.4271723953501	3.4271723953501	3.4271723953501	3.4271723953501	3.4271723953501	3.4271723953501	3.4271723953501	3.4271723953501	3.4271723953501
2.33837857951165	2.33837857951165	2.33837857951165	2.33837857951165	2.33837857951165	2.33837857951165	2.33837857951165	2.33837857951165	2.33837857951165	2.33837857951165	2.33837857951165	2.33837857951165	2.33837857951165	2.33837857951165	2.33837857951165	2.33837857951165	2.33837857951165	2.33837857951165	2.33837857951165	2.33837857951165	4.55766943051892	4.55766943051892	4.55766943051892	4.55766943051892	4.55766943051892	4.55766943051892	4.55766943051892	4.55766943051892	4.55766943051892	4.55766943051892	4.55766943051892	4.55766943051892	4.55766943051892	4.55766943051892	4.55766943051892	4.55766943051892	4.55766943051892	4.55766943051892	4.55766943051892	4.55766943051892	4.55766943051892	4.55766943051892	4.55766943051892	4.55766943051892	4.55766943051892	4.55766943051892	4.55766943051892	4.55766943051892	4.55766943051892	4.55766943051892
2.8466324852988	2.8466324852988	2.8466324852988	2.8466324852988	2.8466324852988	2.8466324852988	2.8466324852988	2.8466324852988	2.8466324852988	2.8466324852988	2.8466324852988	2.8466324852988	2.8466324852988	2.8466324852988	2.8466324852988	2.8466324852988	2.8466324852988	2.8466324852988	2.8466324852988	4.03099714971138	4.03099714971138	4.03099714971138	4.03099714971138	4.03099714971138	4.03099714971138	4.03099714971138	4.03099714971138	4.03099714971138	4.03099714971138	4.03099714971138	4.03099714971138	4.03099714971138	4.03099714971138	4.03099714971138	4.03099714971138	4.03099714971138	4.03099714971138	4.03099714971138	4.03099714971138	4.03099714971138	4.03099714971138	4.03099714971138	4.03099714971138	4.03099714971138	4.03099714971138	4.03099714971138	4.03099714971138	4.03099714971138	4.03099714971138	3.40387212599181
3.00017081871434	3.00017081871434	3.00017081871434	3.00017081871434	3.00017081871434	3.00017081871434	3.00017081871434	3.00017081871434	3.00017081871434	3.00017081871434	3.00017081871434	3.00017081871434	3.00017081871434	3.00017081871434	3.00017081871434	3.00017081871434	3.00017081871434	3.00017081871434	3.00017081871434	3.00017081871434	3.95156700974376	3.95156700974376	3.95156700974376	3.95156700974376	3.95156700974376	3.95156700974376	3.95156700974376	3.95156700974376	3.95156700974376	3.95156700974376	3.95156700974376	3.95156700974376	3.95156700974376	3.95156700974376	3.95156700974376	3.95156700974376	3.95156700974376	3.95156700974376	3.95156700974376	3.95156700974376	3.95156700974376	3.95156700974376	3.95156700974376	3.95156700974376	3.95156700974376	3.95156700974376	3.95156700974376	3.95156700974376	3.95156700974376	3.67731600610433
1.48875331750297	1.48875331750297	1.48875331750297	1.48875331750297	1.48875331750297	1.48875331750297	1.48875331750297	1.48875331750297	1.48875331750297	1.48875331750297	1.48875331750297	1.48875331750297	1.48875331750297	1.48875331750297	1.48875331750297	1.48875331750297	1.48875331750297	1.48875331750297	1.48875331750297	3.71566657605641	3.71566657605641	3.71566657605641	3.71566657605641	3.71566657605641	3.71566657605641	3.71566657605641	3.71566657605641	3.71566657605641	3.71566657605641	3.71566657605641	3.71566657605641	3.71566657605641	3.71566657605641	3.71566657605641	3.71566657605641	3.71566657605641	3.71566657605641	3.71566657605641	3.71566657605641	3.71566657605641	3.71566657605641	3.71566657605641	3.71566657605641	3.71566657605641	3.71566657605641	3.71566657605641	3.71566657605641	3.71566657605641	4.92110180429416	4.92110180429416
2.47797997085748	2.47797997085748	2.47797997085748	2.47797997085748	2.47797997085748	2.47797997085748	2.47797997085748	2.47797997085748	2.47797997085748	2.47797997085748	2.47797997085748	2.47797997085748	2.47797997085748	2.47797997085748	2.47797997085748	2.47797997085748	2.47797997085748	2.47797997085748	2.47797997085748	3.84052555841212	3.84052555841212	3.84052555841212	3.84052555841212	3.84052555841212	3.84052555841212	3.84052555841212	3.84052555841212	3.84052555841212	3.84052555841212	3.84052555841212	3.84052555841212	3.84052555841212	3.84052555841212	3.84052555841212	3.84052555841212	3.84052555841212	3.84052555841212	3.84052555841212	3.84052555841212	3.84052555841212	3.84052555841212	3.84052555841212	3.84052555841212	3.84052555841212	3.84052555841212	3.84052555841212	3.84052555841212	3.84052555841212	2.89351278078959	2.89351278078959
2.81928913618323	2.81928913618323	2.81928913618323	2.81928913618323	2.81928913618323	2.81928913618323	2.81928913618323	2.81928913618323	2.81928913618323	2.81928913618323	2.81928913618323	2.81928913618323	2.81928913618323	2.81928913618323	2.81928913618323	2.81928913618323	2.81928913618323	2.81928913618323	3.46341193234135	3.46341193234135	3.46341193234135	3.46341193234135	3.46341193234135	3.46341193234135	3.46341193234135	3.46341193234135	3.46341193234135	3.46341193234135	3.46341193234135	3.46341193234135	3.46341193234135	3.46341193234135	3.46341193234135	3.46341193234135	3.46341193234135	3.46341193234135	3.46341193234135	3.46341193234135	3.46341193234135	3.46341193234135	3.46341193234135	3.46341193234135	3.46341193234135	3.46341193234135	3.46341193234135	3.46341193234135	3.46341193234135	3.46341193234135	3.3909130036592	3.3909130036592
2.6016384461908	2.6016384461908	2.6016384461908	2.6016384461908	2.6016384461908	2.6016384461908	2.6016384461908	2.6016384461908	2.6016384461908	2.6016384461908	2.6016384461908	2.6016384461908	2.6016384461908	2.6016384461908	2.6016384461908	2.6016384461908	2.6016384461908	2.6016384461908	2.8830574922446	2.8830574922446	2.8830574922446	2.8830574922446	2.8830574922446	2.8830574922446	2.8830574922446	2.8830574922446	2.8830574922446	2.8830574922446	2.8830574922446	2.8830574922446	2.8830574922446	2.8830574922446	2.8830574922446	2.8830574922446	2.8830574922446	2.8830574922446	2.8830574922446	2.8830574922446	2.8830574922446	2.8830574922446	2.8830574922446	2.8830574922446	2.8830574922446	2.8830574922446	2.8830574922446	2.8830574922446	2.8830574922446	2.8830574922446	4.74540334636089	4.74540334636089
4.36972584701563	4.36972584701563	4.36972584701563	4.36972584701563	4.36972584701563	4.36972584701563	4.36972584701563	4.36972584701563	4.36972584701563	4.36972584701563	4.36972584701563	4.36972584701563	4.36972584701563	4.36972584701563	4.36972584701563	4.36972584701563	4.36972584701563	3.80327652636588	3.80327652636588	3.80327652636588	3.80327652636588	3.80327652636588	3.80327652636588	3.80327652636588	3.80327652636588	3.80327652636588	3.80327652636588	3.80327652636588	3.80327652636588	3.80327652636588	3.80327652636588	3.80327652636588	3.80327652636588	3.80327652636588	3.80327652636588	3.80327652636588	3.80327652636588	3.80327652636588	3.80327652636588	3.80327652636588	3.80327652636588	3.80327652636588	3.80327652636588	3.80327652636588	3.80327652636588	3.35030347253372	3.35030347253372	3.35030347253372	3.35030347253372	3.35030347253372
2.50877030289948	2.50877030289948	2.50877030289948	2.50877030289948	2.50877030289948	2.50877030289948	2.50877030289948	2.50877030289948	2.50877030289948	2.50877030289948	2.50877030289948	2.50877030289948	2.50877030289948	2.50877030289948	2.50877030289948	2.50877030289948	2.50877030289948	2.50877030289948	2.50877030289948	3.36822107811978	3.36822107811978	3.36822107811978	3.36822107811978	3.36822107811978	3.36822107811978	3.36822107811978	3.36822107811978	3.36822107811978	3.36822107811978	3.36822107811978	3.36822107811978	3.36822107811978	3.36822107811978	3.36822107811978	3.36822107811978	3.36822107811978	3.36822107811978	3.36822107811978	3.36822107811978	3.36822107811978	3.36822107811978	3.36822107811978	3.36822107811978	3.36822107811978	3.36822107811978	3.6321507391865	3.6321507391865	3.6321507391865	3.6321507391865	3.6321507391865
1.96734669384748	1.96734669384748	1.96734669384748	1.96734669384748	1.96734669384748	1.96734669384748	1.96734669384748	1.96734669384748	1.96734669384748	1.96734669384748	1.96734669384748	1.96734669384748	1.96734669384748	1.96734669384748	1.96734669384748	1.96734669384748	1.96734669384748	1.96734669384748	1.96734669384748	2.8423299559964	2.8423299559964	2.8423299559964	2.8423299559964	2.8423299559964	2.8423299559964	2.8423299559964	2.8423299559964	2.8423299559964	2.8423299559964	2.8423299559964	2.8423299559964	2.8423299559964	2.8423299559964	2.8423299559964	2.8423299559964	2.8423299559964	2.8423299559964	2.8423299559964	2.8423299559964	2.8423299559964	2.8423299559964	2.8423299559964	2.8423299559964	2.8423299559964	4.65928039544148	4.65928039544148	4.65928039544148	4.65928039544148	4.65928039544148	4.65928039544148
2.36653758438461	2.36653758438461	2.36653758438461	2.36653758438461	2.36653758438461	2.36653758438461	2.36653758438461	2.36653758438461	2.36653758438461	2.36653758438461	2.36653758438461	2.36653758438461	2.36653758438461	2.36653758438461	2.36653758438461	2.36653758438461	2.36653758438461	2.36653758438461	2.36653758438461	3.22483663688681	3.22483663688681	3.22483663688681	3.22483663688681	3.22483663688681	3.22483663688681	3.22483663688681	3.22483663688681	3.22483663688681	3.22483663688681	3.22483663688681	3.22483663688681	3.22483663688681	3.22483663688681	3.22483663688681	3.22483663688681	3.22483663688681	3.22483663688681	3.22483663688681	3.22483663688681	3.22483663688681	3.22483663688681	3.22483663688681	3.22483663688681	3.22483663688681	3.12960256640121	3.12960256640121	3.12960256640121	3.12960256640121	3.12960256640121	3.12960256640121
4.73406304570446	4.73406304570446	4.73406304570446	4.73406304570446	4.73406304570446	4.73406304570446	4.73406304570446	4.73406304570446	4.73406304570446	4.73406304570446	4.73406304570446	4.73406304570446	4.73406304570446	4.73406304570446	4.73406304570446	4.73406304570446	4.73406304570446	4.73406304570446	4.73406304570446	2.97053905951773	2.97053905951773	2.97053905951773	2.97053905951773	2.97053905951773	2.97053905951773	2.97053905951773	2.97053905951773	2.97053905951773	2.97053905951773	2.97053905951773	2.97053905951773	2.97053905951773	2.97053905951773	2.97053905951773	2.97053905951773	2.97053905951773	2.97053905951773	2.97053905951773	2.97053905951773	2.97053905951773	2.97053905951773	2.97053905951773	2.97053905951773	2.97053905951773	2.97053905951773	3.10062162934037	3.10062162934037	3.10062162934037	3.10062162934037	3.10062162934037
4.357018147303	4.357018147303	4.357018147303	4.357018147303	4.357018147303	4.357018147303	4.357018147303	4.357018147303	4.357018147303	4.357018147303	4.357018147303	4.357018147303	4.357018147303	4.357018147303	4.357018147303	4.357018147303	4.357018147303	4.357018147303	4.357018147303	3.33457832289272	3.33457832289272	3.33457832289272	3.33457832289272	3.33457832289272	3.33457832289272	3.33457832289272	3.33457832289272	3.33457832289272	3.33457832289272	3.33457832289272	3.33457832289272	3.33457832289272	3.33457832289272	3.33457832289272	3.33457832289272	3.33457832289272	3.33457832289272	3.33457832289272	3.33457832289272	3.33457832289272	3.33457832289272	3.33457832289272	3.33457832289272	3.33457832289272	3.33457832289272	4.42048656535229	4.42048656535229	4.42048656535229	4.42048656535229	4.42048656535229
3.63077604511466	3.63077604511466	3.63077604511466	3.63077604511466	3.63077604511466	3.63077604511466	3.63077604511466	3.63077604511466	3.63077604511466	3.63077604511466	3.63077604511466	3.63077604511466	3.63077604511466	3.63077604511466	3.63077604511466	3.63077604511466	3.63077604511466	3.63077604511466	3.63077604511466	4.02770411751354	4.02770411751354	4.02770411751354	4.02770411751354	4.02770411751354	4.02770411751354	4.02770411751354	4.02770411751354	4.02770411751354	4.02770411751354	4.02770411751354	4.02770411751354	4.02770411751354	4.02770411751354	4.02770411751354	4.02770411751354	4.02770411751354	4.02770411751354	4.02770411751354	4.02770411751354	4.02770411751354	4.02770411751354	4.02770411751354	4.02770411751354	4.02770411751354	4.02770411751354	3.39873744094808	3.39873744094808	3.39873744094808	3.39873744094808	3.39873744094808
5.50458115467556	5.50458115467556	5.50458115467556	5.50458115467556	5.50458115467556	5.50458115467556	5.50458115467556	5.50458115467556	5.50458115467556	5.50458115467556	5.50458115467556	5.50458115467556	5.50458115467556	5.50458115467556	5.50458115467556	5.50458115467556	5.50458115467556	3.22794228805203	3.22794228805203	3.22794228805203	3.22794228805203	3.22794228805203	3.22794228805203	3.22794228805203	3.22794228805203	3.22794228805203	3.22794228805203	3.22794228805203	3.22794228805203	3.22794228805203	3.22794228805203	3.22794228805203	3.22794228805203	3.22794228805203	3.22794228805203	3.22794228805203	3.22794228805203	3.22794228805203	3.22794228805203	3.22794228805203	3.22794228805203	3.22794228805203	3.22794228805203	3.22794228805203	3.22794228805203	3.27884167076899	3.27884167076899	3.27884167076899	3.27884167076899	3.27884167076899
4.49859718829633	4.49859718829633	4.49859718829633	4.49859718829633	4.49859718829633	4.49859718829633	4.49859718829633	4.49859718829633	4.49859718829633	4.49859718829633	4.49859718829633	4.49859718829633	4.49859718829633	4.49859718829633	4.49859718829633	4.49859718829633	3.73693028679899	3.73693028679899	3.73693028679899	3.73693028679899	3.73693028679899	3.73693028679899	3.73693028679899	3.73693028679899	3.73693028679899	3.73693028679899	3.73693028679899	3.73693028679899	3.73693028679899	3.73693028679899	3.73693028679899	3.73693028679899	3.73693028679899	3.73693028679899	3.73693028679899	3.73693028679899	3.73693028679899	3.73693028679899	3.73693028679899	3.73693028679899	3.73693028679899	3.73693028679899	3.73693028679899	3.73693028679899	3.73693028679899	3.03843334563643	3.03843334563643	3.03843334563643	3.03843334563643	3.03843334563643
2.09371867171011	2.09371867171011	2.09371867171011	2.09371867171011	2.09371867171011	2.09371867171011	2.09371867171011	2.09371867171011	2.09371867171011	2.09371867171011	2.09371867171011	2.09371867171011	2.09371867171011	2.09371867171011	2.09371867171011	2.09371867171011	3.49557439797305	3.49557439797305	3.49557439797305	3.49557439797305	3.49557439797305	3.49557439797305	3.49557439797305	3.49557439797305	3.49557439797305	3.49557439797305	3.49557439797305	3.49557439797305	3.49557439797305	3.49557439797305	3.49557439797305	3.49557439797305	3.49557439797305	3.49557439797305	3.49557439797305	3.49557439797305	3.49557439797305	3.49557439797305	3.49557439797305	3.49557439797305	3.49557439797305	3.49557439797305	3.49557439797305	3.49557439797305	3.49557439797305	4.17703715962452	4.17703715962452	4.17703715962452	4.17703715962452	4.17703715962452
2.85731919204437	2.85731919204437	2.85731919204437	2.85731919204437	2.85731919204437	2.85731919204437	2.85731919204437	2.85731919204437	2.85731919204437	2.85731919204437	2.85731919204437	2.85731919204437	2.85731919204437	2.85731919204437	2.85731919204437	2.85731919204437	4.05684105523233	4.05684105523233	4.05684105523233	4.05684105523233	4.05684105523233	4.05684105523233	4.05684105523233	4.05684105523233	4.05684105523233	4.05684105523233	4.05684105523233	4.05684105523233	4.05684105523233	4.05684105523233	4.05684105523233	4.05684105523233	4.05684105523233	4.05684105523233	4.05684105523233	4.05684105523233	4.05684105523233	4.05684105523233	4.05684105523233	4.05684105523233	4.05684105523233	4.05684105523233	4.05684105523233	4.05684105523233	4.05684105523233	4.2857138243679	4.2857138243679	4.2857138243679	4.2857138243679	4.2857138243679
1.40698948592252	1.40698948592252	1.40698948592252	1.40698948592252	1.40698948592252	1.40698948592252	1.40698948592252	1.40698948592252	1.40698948592252	1.40698948592252	1.40698948592252	1.40698948592252	1.40698948592252	1.40698948592252	1.40698948592252	1.40698948592252	1.40698948592252	4.00393511783918	4.00393511783918	4.00393511783918	4.00393511783918	4.00393511783918	4.00393511783918	4.00393511783918	4.00393511783918	4.00393511783918	4.00393511783918	4.00393511783918	4.00393511783918	4.00393511783918	4.00393511783918	4.00393511783918	4.00393511783918	4.00393511783918	4.00393511783918	4.00393511783918	4.00393511783918	4.00393511783918	4.00393511783918	4.00393511783918	4.00393511783918	4.00393511783918	4.00393511783918	4.00393511783918	4.00393511783918	3.51165610423616	3.51165610423616	3.51165610423616	3.51165610423616	3.51165610423616
2.08076133728451	2.08076133728451	2.08076133728451	2.08076133728451	2.08076133728451	2.08076133728451	2.08076133728451	2.08076133728451	2.08076133728451	2.08076133728451	2.08076133728451	2.08076133728451	2.08076133728451	2.08076133728451	2.08076133728451	2.08076133728451	2.08076133728451	2.08076133728451	3.56324388197641	3.56324388197641	3.56324388197641	3.56324388197641	3.56324388197641	3.56324388197641	3.56324388197641	3.56324388197641	3.56324388197641	3.56324388197641	3.56324388197641	3.56324388197641	3.56324388197641	3.56324388197641	3.56324388197641	3.56324388197641	3.56324388197641	3.56324388197641	3.56324388197641	3.56324388197641	3.56324388197641	3.56324388197641	3.56324388197641	3.56324388197641	3.56324388197641	3.56324388197641	3.56324388197641	3.56324388197641	4.34320106511875	4.34320106511875	4.34320106511875	4.34320106511875
3.37917626006759	3.37917626006759	3.37917626006759	3.37917626006759	3.37917626006759	3.37917626006759	3.37917626006759	3.37917626006759	3.37917626006759	3.37917626006759	3.37917626006759	3.37917626006759	3.37917626006759	3.37917626006759	3.37917626006759	3.37917626006759	3.37917626006759	3.37917626006759	3.83437635477543	3.83437635477543	3.83437635477543	3.83437635477543	3.83437635477543	3.83437635477543	3.83437635477543	3.83437635477543	3.83437635477543	3.83437635477543	3.83437635477543	3.83437635477543	3.83437635477543	3.83437635477543	3.83437635477543	3.83437635477543	3.83437635477543	3.83437635477543	3.83437635477543	3.83437635477543	3.83437635477543	3.83437635477543	3.83437635477543	3.83437635477543	3.83437635477543	3.83437635477543	3.83437635477543	3.83437635477543	3.14607604937876	3.14607604937876	3.14607604937876	3.14607604937876
2.54133543254619	2.54133543254619	2.54133543254619	2.54133543254619	2.54133543254619	2.54133543254619	2.54133543254619	2.54133543254619	2.54133543254619	2.54133543254619	2.54133543254619	2.54133543254619	2.54133543254619	2.54133543254619	2.54133543254619	2.54133543254619	2.54133543254619	2.54133543254619	3.47133983086258	3.47133983086258	3.47133983086258	3.47133983086258	3.47133983086258	3.47133983086258	3.47133983086258	3.47133983086258	3.47133983086258	3.47133983086258	3.47133983086258	3.47133983086258	3.47133983086258	3.47133983086258	3.47133983086258	3.47133983086258	3.47133983086258	3.47133983086258	3.47133983086258	3.47133983086258	3.47133983086258	3.47133983086258	3.47133983086258	3.47133983086258	3.47133983086258	3.47133983086258	3.47133983086258	3.47133983086258	4.54040228229061	4.54040228229061	4.54040228229061	4.54040228229061
4.75058468221722	4.75058468221722	4.75058468221722	4.75058468221722	4.75058468221722	4.75058468221722	4.75058468221722	4.75058468221722	4.75058468221722	4.75058468221722	4.75058468221722	4.75058468221722	4.75058468221722	4.75058468221722	4.75058468221722	4.75058468221722	4.75058468221722	4.75058468221722	4.75058468221722	3.38384809818188	3.38384809818188	3.38384809818188	3.38384809818188	3.38384809818188	3.38384809818188	3.38384809818188	3.38384809818188	3.38384809818188	3.38384809818188	3.38384809818188	3.38384809818188	3.38384809818188	3.38384809818188	3.38384809818188	3.38384809818188	3.38384809818188	3.38384809818188	3.38384809818188	3.38384809818188	3.38384809818188	3.38384809818188	3.38384809818188	3.38384809818188	3.38384809818188	3.38384809818188	3.38384809818188	5.0184716258255	5.0184716258255	5.0184716258255	5.0184716258255
2.01504230314015	2.01504230314015	2.01504230314015	2.01504230314015	2.01504230314015	2.01504230314015	2.01504230314015	2.01504230314015	2.01504230314015	2.01504230314015	2.01504230314015	2.01504230314015	2.01504230314015	2.01504230314015	2.01504230314015	2.01504230314015	2.01504230314015	2.01504230314015	2.4244098015151	2.4244098015151	2.4244098015151	2.4244098015151	2.4244098015151	2.4244098015151	2.4244098015151	2.4244098015151	2.4244098015151	2.4244098015151	2.4244098015151	2.4244098015151	2.4244098015151	2.4244098015151	2.4244098015151	2.4244098015151	2.4244098015151	2.4244098015151	2.4244098015151	2.4244098015151	2.4244098015151	2.4244098015151	2.4244098015151	2.4244098015151	2.4244098015151	2.4244098015151	2.4244098015151	2.4244098015151	4.9383957511328	4.9383957511328	4.9383957511328	4.9383957511328
3.66352874683639	3.66352874683639	3.66352874683639	3.66352874683639	3.66352874683639	3.66352874683639	3.66352874683639	3.66352874683639	3.66352874683639	3.66352874683639	3.66352874683639	3.66352874683639	3.66352874683639	3.66352874683639	3.66352874683639	3.66352874683639	3.64851729829221	3.64851729829221	3.64851729829221	3.64851729829221	3.64851729829221	3.64851729829221	3.64851729829221	3.64851729829221	3.64851729829221	3.64851729829221	3.64851729829221	3.64851729829221	3.64851729829221	3.64851729829221	3.64851729829221	3.64851729829221	3.64851729829221	3.64851729829221	3.64851729829221	3.64851729829221	3.64851729829221	3.64851729829221	3.64851729829221	3.64851729829221	3.64851729829221	3.64851729829221	3.64851729829221	3.64851729829221	3.64851729829221	3.64851729829221	4.57866445590887	4.57866445590887	4.57866445590887	4.57866445590887
2.71953787829615	2.71953787829615	2.71953787829615	2.71953787829615	2.71953787829615	2.71953787829615	2.71953787829615	2.71953787829615	2.71953787829615	2.71953787829615	2.71953787829615	2.71953787829615	2.71953787829615	2.71953787829615	2.71953787829615	2.71953787829615	3.08940711218477	3.08940711218477	3.08940711218477	3.08940711218477	3.08940711218477	3.08940711218477	3.08940711218477	3.08940711218477	3.08940711218477	3.08940711218477	3.08940711218477	3.08940711218477	3.08940711218477	3.08940711218477	3.08940711218477	3.08940711218477	3.08940711218477	3.08940711218477	3.08940711218477	3.08940711218477	3.08940711218477	3.08940711218477	3.08940711218477	3.08940711218477	3.08940711218477	3.08940711218477	3.08940711218477	3.08940711218477	3.08940711218477	3.08940711218477	3.08940711218477	3.87134175342559	3.87134175342559	3.87134175342559
2.66697694470234	2.66697694470234	2.66697694470234	2.66697694470234	2.66697694470234	2.66697694470234	2.66697694470234	2.66697694470234	2.66697694470234	2.66697694470234	2.66697694470234	2.66697694470234	2.66697694470234	2.66697694470234	2.66697694470234	2.66697694470234	3.11987566703095	3.11987566703095	3.11987566703095	3.11987566703095	3.11987566703095	3.11987566703095	3.11987566703095	3.11987566703095	3.11987566703095	3.11987566703095	3.11987566703095	3.11987566703095	3.11987566703095	3.11987566703095	3.11987566703095	3.11987566703095	3.11987566703095	3.11987566703095	3.11987566703095	3.11987566703095	3.11987566703095	3.11987566703095	3.11987566703095	3.11987566703095	3.11987566703095	3.11987566703095	3.11987566703095	3.11987566703095	3.11987566703095	3.11987566703095	3.11987566703095	4.00867954033874	4.00867954033874	4.00867954033874
2.9193996925604	2.9193996925604	2.9193996925604	2.9193996925604	2.9193996925604	2.9193996925604	2.9193996925604	2.9193996925604	2.9193996925604	2.9193996925604	2.9193996925604	2.9193996925604	2.9193996925604	2.9193996925604	2.9193996925604	2.9193996925604	3.47897625061959	3.47897625061959	3.47897625061959	3.47897625061959	3.47897625061959	3.47897625061959	3.47897625061959	3.47897625061959	3.47897625061959	3.47897625061959	3.47897625061959	3.47897625061959	3.47897625061959	3.47897625061959	3.47897625061959	3.47897625061959	3.47897625061959	3.47897625061959	3.47897625061959	3.47897625061959	3.47897625061959	3.47897625061959	3.47897625061959	3.47897625061959	3.47897625061959	3.47897625061959	3.47897625061959	3.47897625061959	3.47897625061959	3.47897625061959	3.47897625061959	3.12712829120306	3.12712829120306	3.12712829120306
3.08522975155938	3.08522975155938	3.08522975155938	3.08522975155938	3.08522975155938	3.08522975155938	3.08522975155938	3.08522975155938	3.08522975155938	3.08522975155938	3.08522975155938	3.08522975155938	3.08522975155938	3.08522975155938	3.08522975155938	3.08522975155938	3.08522975155938	3.09617052977967	3.09617052977967	3.09617052977967	3.09617052977967	3.09617052977967	3.09617052977967	3.09617052977967	3.09617052977967	3.09617052977967	3.09617052977967	3.09617052977967	3.09617052977967	3.09617052977967	3.09617052977967	3.09617052977967	3.09617052977967	3.09617052977967	3.09617052977967	3.09617052977967	3.09617052977967	3.09617052977967	3.09617052977967	3.09617052977967	3.09617052977967	3.09617052977967	3.09617052977967	3.09617052977967	3.09617052977967	3.09617052977967	3.09617052977967	3.09617052977967	3.99875930356188	3.99875930356188
3.72964446494813	3.72964446494813	3.72964446494813	3.72964446494813	3.72964446494813	3.72964446494813	3.72964446494813	3.72964446494813	3.72964446494813	3.72964446494813	3.72964446494813	3.72964446494813	3.72964446494813	3.72964446494813	3.72964446494813	3.72964446494813	3.72964446494813	3.72964446494813	2.8779709427203	2.8779709427203	2.8779709427203	2.8779709427203	2.8779709427203	2.8779709427203	2.8779709427203	2.8779709427203	2.8779709427203	2.8779709427203	2.8779709427203	2.8779709427203	2.8779709427203	2.8779709427203	2.8779709427203	2.8779709427203	2.8779709427203	2.8779709427203	2.8779709427203	2.8779709427203	2.8779709427203	2.8779709427203	2.8779709427203	2.8779709427203	2.8779709427203	2.8779709427203	2.8779709427203	2.8779709427203	2.8779709427203	2.8779709427203	3.90824584742044	3.90824584742044
3.91518812369818	3.91518812369818	3.91518812369818	3.91518812369818	3.91518812369818	3.91518812369818	3.91518812369818	3.91518812369818	3.91518812369818	3.91518812369818	3.91518812369818	3.91518812369818	3.91518812369818	3.91518812369818	3.91518812369818	3.91518812369818	3.91518812369818	3.91518812369818	3.46531734321171	3.46531734321171	3.46531734321171	3.46531734321171	3.46531734321171	3.46531734321171	3.46531734321171	3.46531734321171	3.46531734321171	3.46531734321171	3.46531734321171	3.46531734321171	3.46531734321171	3.46531734321171	3.46531734321171	3.46531734321171	3.46531734321171	3.46531734321171	3.46531734321171	3.46531734321171	3.46531734321171	3.46531734321171	3.46531734321171	3.46531734321171	3.46531734321171	3.46531734321171	3.46531734321171	3.46531734321171	3.46531734321171	3.46531734321171	3.46531734321171	3.1934097295972
3.26816073764436	3.26816073764436	3.26816073764436	3.26816073764436	3.26816073764436	3.26816073764436	3.26816073764436	3.26816073764436	3.26816073764436	3.26816073764436	3.26816073764436	3.26816073764436	3.26816073764436	3.26816073764436	3.26816073764436	3.26816073764436	3.26816073764436	2.90421955780695	2.90421955780695	2.90421955780695	2.90421955780695	2.90421955780695	2.90421955780695	2.90421955780695	2.90421955780695	2.90421955780695	2.90421955780695	2.90421955780695	2.90421955780695	2.90421955780695	2.90421955780695	2.90421955780695	2.90421955780695	2.90421955780695	2.90421955780695	2.90421955780695	2.90421955780695	2.90421955780695	2.90421955780695	2.90421955780695	2.90421955780695	2.90421955780695	2.90421955780695	2.90421955780695	2.90421955780695	2.90421955780695	2.90421955780695	2.90421955780695	2.90421955780695	4.51836136868918
3.19500298118959	3.19500298118959	3.19500298118959	3.19500298118959	3.19500298118959	3.19500298118959	3.19500298118959	3.19500298118959	3.19500298118959	3.19500298118959	3.19500298118959	3.19500298118959	3.19500298118959	3.19500298118959	3.19500298118959	3.19500298118959	3.19500298118959	4.12181679482849	4.12181679482849	4.12181679482849	4.12181679482849	4.12181679482849	4.12181679482849	4.12181679482849	4.12181679482849	4.12181679482849	4.12181679482849	4.12181679482849	4.12181679482849	4.12181679482849	4.12181679482849	4.12181679482849	4.12181679482849	4.12181679482849	4.12181679482849	4.12181679482849	4.12181679482849	4.12181679482849	4.12181679482849	4.12181679482849	4.12181679482849	4.12181679482849	4.12181679482849	4.12181679482849	4.12181679482849	4.12181679482849	4.12181679482849	4.12181679482849	4.12181679482849	5.27226653287798
2.56816767575398	2.56816767575398	2.56816767575398	2.56816767575398	2.56816767575398	2.56816767575398	2.56816767575398	2.56816767575398	2.56816767575398	2.56816767575398	2.56816767575398	2.56816767575398	2.56816767575398	2.56816767575398	2.56816767575398	2.56816767575398	2.56816767575398	4.55312216292865	4.55312216292865	4.55312216292865	4.55312216292865	4.55312216292865	4.55312216292865	4.55312216292865	4.55312216292865	4.55312216292865	4.55312216292865	4.55312216292865	4.55312216292865	4.55312216292865	4.55312216292865	4.55312216292865	4.55312216292865	4.55312216292865	4.55312216292865	4.55312216292865	4.55312216292865	4.55312216292865	4.55312216292865	4.55312216292865	4.55312216292865	4.55312216292865	4.55312216292865	4.55312216292865	4.55312216292865	4.55312216292865	4.55312216292865	4.55312216292865	4.55312216292865	4.06040685483769
3.06847230958007	3.06847230958007	3.06847230958007	3.06847230958007	3.06847230958007	3.06847230958007	3.06847230958007	3.06847230958007	3.06847230958007	3.06847230958007	3.06847230958007	3.06847230958007	3.06847230958007	3.06847230958007	3.06847230958007	3.06847230958007	3.06847230958007	3.06847230958007	3.87573313566023	3.87573313566023	3.87573313566023	3.87573313566023	3.87573313566023	3.87573313566023	3.87573313566023	3.87573313566023	3.87573313566023	3.87573313566023	3.87573313566023	3.87573313566023	3.87573313566023	3.87573313566023	3.87573313566023	3.87573313566023	3.87573313566023	3.87573313566023	3.87573313566023	3.87573313566023	3.87573313566023	3.87573313566023	3.87573313566023	3.87573313566023	3.87573313566023	3.87573313566023	3.87573313566023	3.87573313566023	3.87573313566023	3.87573313566023	4.7363593471531	4.7363593471531
3.2401063782188	3.2401063782188	3.2401063782188	3.2401063782188	3.2401063782188	3.2401063782188	3.2401063782188	3.2401063782188	3.2401063782188	3.2401063782188	3.2401063782188	3.2401063782188	3.2401063782188	3.2401063782188	3.2401063782188	3.2401063782188	3.2401063782188	3.2401063782188	3.14564784508224	3.14564784508224	3.14564784508224	3.14564784508224	3.14564784508224	3.14564784508224	3.14564784508224	3.14564784508224	3.14564784508224	3.14564784508224	3.14564784508224	3.14564784508224	3.14564784508224	3.14564784508224	3.14564784508224	3.14564784508224	3.14564784508224	3.14564784508224	3.14564784508224	3.14564784508224	3.14564784508224	3.14564784508224	3.14564784508224	3.14564784508224	3.14564784508224	3.14564784508224	3.14564784508224	3.14564784508224	3.14564784508224	3.14564784508224	3.31815983095596	3.31815983095596
3.08487245115041	3.08487245115041	3.08487245115041	3.08487245115041	3.08487245115041	3.08487245115041	3.08487245115041	3.08487245115041	3.08487245115041	3.08487245115041	3.08487245115041	3.08487245115041	3.08487245115041	3.08487245115041	3.08487245115041	3.08487245115041	3.08487245115041	3.08487245115041	4.48432865170624	4.48432865170624	4.48432865170624	4.48432865170624	4.48432865170624	4.48432865170624	4.48432865170624	4.48432865170624	4.48432865170624	4.48432865170624	4.48432865170624	4.48432865170624	4.48432865170624	4.48432865170624	4.48432865170624	4.48432865170624	4.48432865170624	4.48432865170624	4.48432865170624	4.48432865170624	4.48432865170624	4.48432865170624	4.48432865170624	4.48432865170624	4.48432865170624	4.48432865170624	4.48432865170624	4.48432865170624	4.48432865170624	4.48432865170624	4.17329685165182	4.17329685165182
1.95985989955651	1.95985989955651	1.95985989955651	1.95985989955651	1.95985989955651	1.95985989955651	1.95985989955651	1.95985989955651	1.95985989955651	1.95985989955651	1.95985989955651	1.95985989955651	1.95985989955651	1.95985989955651	1.95985989955651	1.95985989955651	1.95985989955651	1.95985989955651	2.90607738832571	2.90607738832571	2.90607738832571	2.90607738832571	2.90607738832571	2.90607738832571	2.90607738832571	2.90607738832571	2.90607738832571	2.90607738832571	2.90607738832571	2.90607738832571	2.90607738832571	2.90607738832571	2.90607738832571	2.90607738832571	2.90607738832571	2.90607738832571	2.90607738832571	2.90607738832571	2.90607738832571	2.90607738832571	2.90607738832571	2.90607738832571	2.90607738832571	2.90607738832571	2.90607738832571	2.90607738832571	2.90607738832571	2.90607738832571	2.90607738832571	3.46988004413529
3.75748585114379	3.75748585114379	3.75748585114379	3.75748585114379	3.75748585114379	3.75748585114379	3.75748585114379	3.75748585114379	3.75748585114379	3.75748585114379	3.75748585114379	3.75748585114379	3.75748585114379	3.75748585114379	3.75748585114379	3.75748585114379	3.75748585114379	3.41938618851951	3.41938618851951	3.41938618851951	3.41938618851951	3.41938618851951	3.41938618851951	3.41938618851951	3.41938618851951	3.41938618851951	3.41938618851951	3.41938618851951	3.41938618851951	3.41938618851951	3.41938618851951	3.41938618851951	3.41938618851951	3.41938618851951	3.41938618851951	3.41938618851951	3.41938618851951	3.41938618851951	3.41938618851951	3.41938618851951	3.41938618851951	3.41938618851951	3.41938618851951	3.41938618851951	3.41938618851951	3.41938618851951	3.41938618851951	3.41938618851951	3.41938618851951	3.7851417212475
4.92682596953326	4.92682596953326	4.92682596953326	4.92682596953326	4.92682596953326	4.92682596953326	4.92682596953326	4.92682596953326	4.92682596953326	4.92682596953326	4.92682596953326	4.92682596953326	4.92682596953326	4.92682596953326	4.92682596953326	4.92682596953326	4.92682596953326	4.92682596953326	3.85081988200343	3.85081988200343	3.85081988200343	3.85081988200343	3.85081988200343	3.85081988200343	3.85081988200343	3.85081988200343	3.85081988200343	3.85081988200343	3.85081988200343	3.85081988200343	3.85081988200343	3.85081988200343	3.85081988200343	3.85081988200343	3.85081988200343	3.85081988200343	3.85081988200343	3.85081988200343	3.85081988200343	3.85081988200343	3.85081988200343	3.85081988200343	3.85081988200343	3.85081988200343	3.85081988200343	3.85081988200343	3.85081988200343	3.85081988200343	3.85081988200343	3.80104488730671
3.31349653134715	3.31349653134715	3.31349653134715	3.31349653134715	3.31349653134715	3.31349653134715	3.31349653134715	3.31349653134715	3.31349653134715	3.31349653134715	3.31349653134715	3.31349653134715	3.31349653134715	3.31349653134715	3.31349653134715	3.31349653134715	3.31349653134715	3.31349653134715	4.09702716159846	4.09702716159846	4.09702716159846	4.09702716159846	4.09702716159846	4.09702716159846	4.09702716159846	4.09702716159846	4.09702716159846	4.09702716159846	4.09702716159846	4.09702716159846	4.09702716159846	4.09702716159846	4.09702716159846	4.09702716159846	4.09702716159846	4.09702716159846	4.09702716159846	4.09702716159846	4.09702716159846	4.09702716159846	4.09702716159846	4.09702716159846	4.09702716159846	4.09702716159846	4.09702716159846	4.09702716159846	4.09702716159846	4.09702716159846	4.09702716159846	4.42804312740999
5.12474174909114	5.12474174909114	5.12474174909114	5.12474174909114	5.12474174909114	5.12474174909114	5.12474174909114	5.12474174909114	5.12474174909114	5.12474174909114	5.12474174909114	5.12474174909114	5.12474174909114	5.12474174909114	5.12474174909114	5.12474174909114	5.12474174909114	5.12474174909114	3.24740671701035	3.24740671701035	3.24740671701035	3.24740671701035	3.24740671701035	3.24740671701035	3.24740671701035	3.24740671701035	3.24740671701035	3.24740671701035	3.24740671701035	3.24740671701035	3.24740671701035	3.24740671701035	3.24740671701035	3.24740671701035	3.24740671701035	3.24740671701035	3.24740671701035	3.24740671701035	3.24740671701035	3.24740671701035	3.24740671701035	3.24740671701035	3.24740671701035	3.24740671701035	3.24740671701035	3.24740671701035	3.24740671701035	3.24740671701035	3.24740671701035	2.50204504928233
5.16848181058873	5.16848181058873	5.16848181058873	5.16848181058873	5.16848181058873	5.16848181058873	5.16848181058873	5.16848181058873	5.16848181058873	5.16848181058873	5.16848181058873	5.16848181058873	5.16848181058873	5.16848181058873	5.16848181058873	5.16848181058873	5.16848181058873	5.16848181058873	5.16848181058873	2.79562158441253	2.79562158441253	2.79562158441253	2.79562158441253	2.79562158441253	2.79562158441253	2.79562158441253	2.79562158441253	2.79562158441253	2.79562158441253	2.79562158441253	2.79562158441253	2.79562158441253	2.79562158441253	2.79562158441253	2.79562158441253	2.79562158441253	2.79562158441253	2.79562158441253	2.79562158441253	2.79562158441253	2.79562158441253	2.79562158441253	2.79562158441253	2.79562158441253	2.79562158441253	2.79562158441253	2.79562158441253	2.79562158441253	2.79562158441253	5.29703330805656
3.35674622022657	3.35674622022657	3.35674622022657	3.35674622022657	3.35674622022657	3.35674622022657	3.35674622022657	3.35674622022657	3.35674622022657	3.35674622022657	3.35674622022657	3.35674622022657	3.35674622022657	3.35674622022657	3.35674622022657	3.35674622022657	3.35674622022657	3.35674622022657	3.35674622022657	3.35674622022657	3.61954616775278	3.61954616775278	3.61954616775278	3.61954616775278	3.61954616775278	3.61954616775278	3.61954616775278	3.61954616775278	3.61954616775278	3.61954616775278	3.61954616775278	3.61954616775278	3.61954616775278	3.61954616775278	3.61954616775278	3.61954616775278	3.61954616775278	3.61954616775278	3.61954616775278	3.61954616775278	3.61954616775278	3.61954616775278	3.61954616775278	3.61954616775278	3.61954616775278	3.61954616775278	3.61954616775278	3.61954616775278	3.61954616775278	3.61954616775278
3.14504131744918	3.14504131744918	3.14504131744918	3.14504131744918	3.14504131744918	3.14504131744918	3.14504131744918	3.14504131744918	3.14504131744918	3.14504131744918	3.14504131744918	3.14504131744918	3.14504131744918	3.14504131744918	3.14504131744918	3.14504131744918	3.14504131744918	3.14504131744918	3.14504131744918	3.19780169963791	3.19780169963791	3.19780169963791	3.19780169963791	3.19780169963791	3.19780169963791	3.19780169963791	3.19780169963791	3.19780169963791	3.19780169963791	3.19780169963791	3.19780169963791	3.19780169963791	3.19780169963791	3.19780169963791	3.19780169963791	3.19780169963791	3.19780169963791	3.19780169963791	3.19780169963791	3.19780169963791	3.19780169963791	3.19780169963791	3.19780169963791	3.19780169963791	3.19780169963791	3.19780169963791	3.19780169963791	3.19780169963791	3.19780169963791	3.19780169963791
3.13414359901125	3.13414359901125	3.13414359901125	3.13414359901125	3.13414359901125	3.13414359901125	3.13414359901125	3.13414359901125	3.13414359901125	3.13414359901125	3.13414359901125	3.13414359901125	3.13414359901125	3.13414359901125	3.13414359901125	3.13414359901125	3.13414359901125	3.13414359901125	3.13414359901125	2.8223259646021	2.8223259646021	2.8223259646021	2.8223259646021	2.8223259646021	2.8223259646021	2.8223259646021	2.8223259646021	2.8223259646021	2.8223259646021	2.8223259646021	2.8223259646021	2.8223259646021	2.8223259646021	2.8223259646021	2.8223259646021	2.8223259646021	2.8223259646021	2.8223259646021	2.8223259646021	2.8223259646021	2.8223259646021	2.8223259646021	2.8223259646021	2.8223259646021	2.8223259646021	2.8223259646021	2.8223259646021	2.8223259646021	3.85842586506971	3.85842586506971
1.40815167694594	1.40815167694594	1.40815167694594	1.40815167694594	1.40815167694594	1.40815167694594	1.40815167694594	1.40815167694594	1.40815167694594	1.40815167694594	1.40815167694594	1.40815167694594	1.40815167694594	1.40815167694594	1.40815167694594	1.40815167694594	1.40815167694594	1.40815167694594	3.10370854406567	3.10370854406567	3.10370854406567	3.10370854406567	3.10370854406567	3.10370854406567	3.10370854406567	3.10370854406567	3.10370854406567	3.10370854406567	3.10370854406567	3.10370854406567	3.10370854406567	3.10370854406567	3.10370854406567	3.10370854406567	3.10370854406567	3.10370854406567	3.10370854406567	3.10370854406567	3.10370854406567	3.10370854406567	3.10370854406567	3.10370854406567	3.10370854406567	3.10370854406567	3.10370854406567	3.10370854406567	3.10370854406567	3.10370854406567	3.95292515666713	3.95292515666713
3.04678397915907	3.04678397915907	3.04678397915907	3.04678397915907	3.04678397915907	3.04678397915907	3.04678397915907	3.04678397915907	3.04678397915907	3.04678397915907	3.04678397915907	3.04678397915907	3.04678397915907	3.04678397915907	3.04678397915907	3.04678397915907	4.39054484950615	4.39054484950615	4.39054484950615	4.39054484950615	4.39054484950615	4.39054484950615	4.39054484950615	4.39054484950615	4.39054484950615	4.39054484950615	4.39054484950615	4.39054484950615	4.39054484950615	4.39054484950615	4.39054484950615	4.39054484950615	4.39054484950615	4.39054484950615	4.39054484950615	4.39054484950615	4.39054484950615	4.39054484950615	4.39054484950615	4.39054484950615	4.39054484950615	4.39054484950615	4.39054484950615	4.39054484950615	4.39054484950615	4.39054484950615	4.39054484950615	4.39054484950615	4.39054484950615	4.29224219178219
4.21188822421676	4.21188822421676	4.21188822421676	4.21188822421676	4.21188822421676	4.21188822421676	4.21188822421676	4.21188822421676	4.21188822421676	4.21188822421676	4.21188822421676	4.21188822421676	4.21188822421676	4.21188822421676	4.21188822421676	4.21188822421676	4.66250798405914	4.66250798405914	4.66250798405914	4.66250798405914	4.66250798405914	4.66250798405914	4.66250798405914	4.66250798405914	4.66250798405914	4.66250798405914	4.66250798405914	4.66250798405914	4.66250798405914	4.66250798405914	4.66250798405914	4.66250798405914	4.66250798405914	4.66250798405914	4.66250798405914	4.66250798405914	4.66250798405914	4.66250798405914	4.66250798405914	4.66250798405914	4.66250798405914	4.66250798405914	4.66250798405914	4.66250798405914	4.66250798405914	4.66250798405914	4.66250798405914	4.66250798405914	4.90930761681654	4.90930761681654
2.53840670082901	2.53840670082901	2.53840670082901	2.53840670082901	2.53840670082901	2.53840670082901	2.53840670082901	2.53840670082901	2.53840670082901	2.53840670082901	2.53840670082901	2.53840670082901	2.53840670082901	2.53840670082901	2.53840670082901	2.53840670082901	2.53840670082901	3.25638373082794	3.25638373082794	3.25638373082794	3.25638373082794	3.25638373082794	3.25638373082794	3.25638373082794	3.25638373082794	3.25638373082794	3.25638373082794	3.25638373082794	3.25638373082794	3.25638373082794	3.25638373082794	3.25638373082794	3.25638373082794	3.25638373082794	3.25638373082794	3.25638373082794	3.25638373082794	3.25638373082794	3.25638373082794	3.25638373082794	3.25638373082794	3.25638373082794	3.25638373082794	3.25638373082794	3.25638373082794	3.25638373082794	3.25638373082794	3.25638373082794	3.25638373082794	3.25638373082794
2.02071860904477	2.02071860904477	2.02071860904477	2.02071860904477	2.02071860904477	2.02071860904477	2.02071860904477	2.02071860904477	2.02071860904477	2.02071860904477	2.02071860904477	2.02071860904477	2.02071860904477	2.02071860904477	2.02071860904477	2.02071860904477	2.02071860904477	2.02071860904477	4.42793139788684	4.42793139788684	4.42793139788684	4.42793139788684	4.42793139788684	4.42793139788684	4.42793139788684	4.42793139788684	4.42793139788684	4.42793139788684	4.42793139788684	4.42793139788684	4.42793139788684	4.42793139788684	4.42793139788684	4.42793139788684	4.42793139788684	4.42793139788684	4.42793139788684	4.42793139788684	4.42793139788684	4.42793139788684	4.42793139788684	4.42793139788684	4.42793139788684	4.42793139788684	4.42793139788684	4.42793139788684	4.42793139788684	4.42793139788684	4.42793139788684	4.42793139788684
3.82895437920355	3.82895437920355	3.82895437920355	3.82895437920355	3.82895437920355	3.82895437920355	3.82895437920355	3.82895437920355	3.82895437920355	3.82895437920355	3.82895437920355	3.82895437920355	3.82895437920355	3.82895437920355	3.82895437920355	3.82895437920355	3.82895437920355	3.82895437920355	2.63628078188562	2.63628078188562	2.63628078188562	2.63628078188562	2.63628078188562	2.63628078188562	2.63628078188562	2.63628078188562	2.63628078188562	2.63628078188562	2.63628078188562	2.63628078188562	2.63628078188562	2.63628078188562	2.63628078188562	2.63628078188562	2.63628078188562	2.63628078188562	2.63628078188562	2.63628078188562	2.89154373563101	2.89154373563101	2.89154373563101	2.89154373563101	2.89154373563101	2.89154373563101	2.89154373563101	2.89154373563101	2.89154373563101	2.89154373563101	2.89154373563101	2.89154373563101
2.32542421004465	2.32542421004465	2.32542421004465	2.32542421004465	2.32542421004465	2.32542421004465	2.32542421004465	2.32542421004465	2.32542421004465	2.32542421004465	2.32542421004465	2.32542421004465	2.32542421004465	2.32542421004465	2.32542421004465	2.32542421004465	2.32542421004465	2.32542421004465	4.77626946081172	4.77626946081172	4.77626946081172	4.77626946081172	4.77626946081172	4.77626946081172	4.77626946081172	4.77626946081172	4.77626946081172	4.77626946081172	4.77626946081172	4.77626946081172	4.77626946081172	4.77626946081172	4.77626946081172	4.77626946081172	4.77626946081172	4.77626946081172	4.77626946081172	4.77626946081172	5.23291905079827	5.23291905079827	5.23291905079827	5.23291905079827	5.23291905079827	5.23291905079827	5.23291905079827	5.23291905079827	5.23291905079827	5.23291905079827	5.23291905079827	5.23291905079827
3.14825992793862	3.14825992793862	3.14825992793862	3.14825992793862	3.14825992793862	3.14825992793862	3.14825992793862	3.14825992793862	3.14825992793862	3.14825992793862	3.14825992793862	3.14825992793862	3.14825992793862	3.14825992793862	3.14825992793862	3.14825992793862	3.14825992793862	3.14825992793862	3.95485649033642	3.95485649033642	3.95485649033642	3.95485649033642	3.95485649033642	3.95485649033642	3.95485649033642	3.95485649033642	3.95485649033642	3.95485649033642	3.95485649033642	3.95485649033642	3.95485649033642	3.95485649033642	3.95485649033642	3.95485649033642	3.95485649033642	3.95485649033642	3.95485649033642	3.95485649033642	4.2014241107518	4.2014241107518	4.2014241107518	4.2014241107518	4.2014241107518	4.2014241107518	4.2014241107518	4.2014241107518	4.2014241107518	4.2014241107518	4.2014241107518	4.2014241107518
2.53491922146211	2.53491922146211	2.53491922146211	2.53491922146211	2.53491922146211	2.53491922146211	2.53491922146211	2.53491922146211	2.53491922146211	2.53491922146211	2.53491922146211	2.53491922146211	2.53491922146211	2.53491922146211	2.53491922146211	2.53491922146211	2.53491922146211	2.53491922146211	2.33697601788109	2.33697601788109	2.33697601788109	2.33697601788109	2.33697601788109	2.33697601788109	2.33697601788109	2.33697601788109	2.33697601788109	2.33697601788109	2.33697601788109	2.33697601788109	2.33697601788109	2.33697601788109	2.33697601788109	2.33697601788109	2.33697601788109	2.33697601788109	2.33697601788109	2.33697601788109	2.86217581245373	2.86217581245373	2.86217581245373	2.86217581245373	2.86217581245373	2.86217581245373	2.86217581245373	2.86217581245373	2.86217581245373	2.86217581245373	2.86217581245373	2.86217581245373
1.5442072493136	1.5442072493136	1.5442072493136	1.5442072493136	1.5442072493136	1.5442072493136	1.5442072493136	1.5442072493136	1.5442072493136	1.5442072493136	1.5442072493136	1.5442072493136	1.5442072493136	1.5442072493136	1.5442072493136	1.5442072493136	1.5442072493136	1.5442072493136	4.22085930724632	4.22085930724632	4.22085930724632	4.22085930724632	4.22085930724632	4.22085930724632	4.22085930724632	4.22085930724632	4.22085930724632	4.22085930724632	4.22085930724632	4.22085930724632	4.22085930724632	4.22085930724632	4.22085930724632	4.22085930724632	4.22085930724632	4.22085930724632	4.22085930724632	4.22085930724632	3.13716745573231	3.13716745573231	3.13716745573231	3.13716745573231	3.13716745573231	3.13716745573231	3.13716745573231	3.13716745573231	3.13716745573231	3.13716745573231	3.13716745573231	3.13716745573231
3.66667428614791	3.66667428614791	3.66667428614791	3.66667428614791	3.66667428614791	3.66667428614791	3.66667428614791	3.66667428614791	3.66667428614791	3.66667428614791	3.66667428614791	3.66667428614791	3.66667428614791	3.66667428614791	3.66667428614791	3.66667428614791	3.66667428614791	3.66667428614791	3.89752417056896	3.89752417056896	3.89752417056896	3.89752417056896	3.89752417056896	3.89752417056896	3.89752417056896	3.89752417056896	3.89752417056896	3.89752417056896	3.89752417056896	3.89752417056896	3.89752417056896	3.89752417056896	3.89752417056896	3.89752417056896	3.89752417056896	3.89752417056896	3.89752417056896	3.89752417056896	3.89752417056896	4.81863251167444	4.81863251167444	4.81863251167444	4.81863251167444	4.81863251167444	4.81863251167444	4.81863251167444	4.81863251167444	4.81863251167444	4.81863251167444	4.81863251167444
2.62758585263174	2.62758585263174	2.62758585263174	2.62758585263174	2.62758585263174	2.62758585263174	2.62758585263174	2.62758585263174	2.62758585263174	2.62758585263174	2.62758585263174	2.62758585263174	2.62758585263174	2.62758585263174	2.62758585263174	2.62758585263174	2.62758585263174	2.62758585263174	2.60946563676428	2.60946563676428	2.60946563676428	2.60946563676428	2.60946563676428	2.60946563676428	2.60946563676428	2.60946563676428	2.60946563676428	2.60946563676428	2.60946563676428	2.60946563676428	2.60946563676428	2.60946563676428	2.60946563676428	2.60946563676428	2.60946563676428	2.60946563676428	2.60946563676428	2.60946563676428	2.60946563676428	3.90254925144141	3.90254925144141	3.90254925144141	3.90254925144141	3.90254925144141	3.90254925144141	3.90254925144141	3.90254925144141	3.90254925144141	3.90254925144141	3.90254925144141
1.91886871949923	1.91886871949923	1.91886871949923	1.91886871949923	1.91886871949923	1.91886871949923	1.91886871949923	1.91886871949923	1.91886871949923	1.91886871949923	1.91886871949923	1.91886871949923	1.91886871949923	1.91886871949923	1.91886871949923	1.91886871949923	1.91886871949923	4.2165369410258	4.2165369410258	4.2165369410258	4.2165369410258	4.2165369410258	4.2165369410258	4.2165369410258	4.2165369410258	4.2165369410258	4.2165369410258	4.2165369410258	4.2165369410258	4.2165369410258	4.2165369410258	4.2165369410258	4.2165369410258	4.2165369410258	4.2165369410258	4.2165369410258	4.2165369410258	4.2165369410258	4.2165369410258	3.79168416836157	3.79168416836157	3.79168416836157	3.79168416836157	3.79168416836157	3.79168416836157	3.79168416836157	3.79168416836157	3.79168416836157	3.79168416836157	3.79168416836157
4.56236618642603	4.56236618642603	4.56236618642603	4.56236618642603	4.56236618642603	4.56236618642603	4.56236618642603	4.56236618642603	4.56236618642603	4.56236618642603	4.56236618642603	4.56236618642603	4.56236618642603	4.56236618642603	4.56236618642603	4.56236618642603	4.56236618642603	3.69041948153923	3.69041948153923	3.69041948153923	3.69041948153923	3.69041948153923	3.69041948153923	3.69041948153923	3.69041948153923	3.69041948153923	3.69041948153923	3.69041948153923	3.69041948153923	3.69041948153923	3.69041948153923	3.69041948153923	3.69041948153923	3.69041948153923	3.69041948153923	3.69041948153923	3.69041948153923	3.69041948153923	3.69041948153923	3.69041948153923	3.69041948153923	3.69041948153923	3.69041948153923	3.69041948153923	3.69041948153923	3.69041948153923	3.69041948153923	3.69041948153923	3.69041948153923	3.69041948153923
3.15695830728721	3.15695830728721	3.15695830728721	3.15695830728721	3.15695830728721	3.15695830728721	3.15695830728721	3.15695830728721	3.15695830728721	3.15695830728721	3.15695830728721	3.15695830728721	3.15695830728721	3.15695830728721	3.15695830728721	3.15695830728721	3.15695830728721	3.0234581572509	3.0234581572509	3.0234581572509	3.0234581572509	3.0234581572509	3.0234581572509	3.0234581572509	3.0234581572509	3.0234581572509	3.0234581572509	3.0234581572509	3.0234581572509	3.0234581572509	3.0234581572509	3.0234581572509	3.0234581572509	3.0234581572509	3.0234581572509	3.0234581572509	3.0234581572509	3.0234581572509	3.0234581572509	3.0234581572509	3.0234581572509	3.0234581572509	3.0234581572509	3.0234581572509	3.0234581572509	3.0234581572509	3.0234581572509	3.0234581572509	3.0234581572509	3.0234581572509
1.96504765842392	1.96504765842392	1.96504765842392	1.96504765842392	1.96504765842392	1.96504765842392	1.96504765842392	1.96504765842392	1.96504765842392	1.96504765842392	1.96504765842392	1.96504765842392	1.96504765842392	1.96504765842392	1.96504765842392	1.96504765842392	1.96504765842392	1.96504765842392	3.94439730835604	3.94439730835604	3.94439730835604	3.94439730835604	3.94439730835604	3.94439730835604	3.94439730835604	3.94439730835604	3.94439730835604	3.94439730835604	3.94439730835604	3.94439730835604	3.94439730835604	3.94439730835604	3.94439730835604	3.94439730835604	3.94439730835604	3.94439730835604	3.94439730835604	3.94439730835604	3.94439730835604	3.94439730835604	3.94439730835604	3.94439730835604	3.94439730835604	3.94439730835604	3.94439730835604	3.94439730835604	3.94439730835604	3.94439730835604	3.94439730835604	3.94439730835604
3.073377917331	3.073377917331	3.073377917331	3.073377917331	3.073377917331	3.073377917331	3.073377917331	3.073377917331	3.073377917331	3.073377917331	3.073377917331	3.073377917331	3.073377917331	3.073377917331	3.073377917331	3.073377917331	3.42912406719371	3.42912406719371	3.42912406719371	3.42912406719371	3.42912406719371	3.42912406719371	3.42912406719371	3.42912406719371	3.42912406719371	3.42912406719371	3.42912406719371	3.42912406719371	3.42912406719371	3.42912406719371	3.42912406719371	3.42912406719371	3.42912406719371	3.42912406719371	3.42912406719371	3.42912406719371	3.42912406719371	3.42912406719371	3.42912406719371	3.42912406719371	3.42912406719371	3.42912406719371	3.42912406719371	3.42912406719371	3.42912406719371	3.42912406719371	3.42912406719371	3.42912406719371	3.42912406719371	3.42912406719371
4.16202978785	4.16202978785	4.16202978785	4.16202978785	4.16202978785	4.16202978785	4.16202978785	4.16202978785	4.16202978785	4.16202978785	4.16202978785	4.16202978785	4.16202978785	4.16202978785	4.16202978785	4.16202978785	4.15804543913764	4.15804543913764	4.15804543913764	4.15804543913764	4.15804543913764	4.15804543913764	4.15804543913764	4.15804543913764	4.15804543913764	4.15804543913764	4.15804543913764	4.15804543913764	4.15804543913764	4.15804543913764	4.15804543913764	4.15804543913764	4.15804543913764	4.15804543913764	4.15804543913764	4.15804543913764	4.15804543913764	4.15804543913764	4.15804543913764	4.15804543913764	4.15804543913764	4.15804543913764	4.15804543913764	4.15804543913764	4.15804543913764	4.15804543913764	4.15804543913764	4.15804543913764	4.15804543913764	4.15804543913764
1.92728780159823	1.92728780159823	1.92728780159823	1.92728780159823	1.92728780159823	1.92728780159823	1.92728780159823	1.92728780159823	1.92728780159823	1.92728780159823	1.92728780159823	1.92728780159823	1.92728780159823	1.92728780159823	1.92728780159823	1.92728780159823	4.41002589317303	4.41002589317303	4.41002589317303	4.41002589317303	4.41002589317303	4.41002589317303	4.41002589317303	4.41002589317303	4.41002589317303	4.41002589317303	4.41002589317303	4.41002589317303	4.41002589317303	4.41002589317303	4.41002589317303	4.41002589317303	4.41002589317303	4.41002589317303	4.41002589317303	4.41002589317303	4.41002589317303	4.41002589317303	4.41002589317303	4.18272428733255	4.18272428733255	4.18272428733255	4.18272428733255	4.18272428733255	4.18272428733255	4.18272428733255	4.18272428733255	4.18272428733255	4.18272428733255	4.18272428733255
2.96254072993667	2.96254072993667	2.96254072993667	2.96254072993667	2.96254072993667	2.96254072993667	2.96254072993667	2.96254072993667	2.96254072993667	2.96254072993667	2.96254072993667	2.96254072993667	2.96254072993667	2.96254072993667	2.96254072993667	2.96254072993667	2.96254072993667	3.67727056034642	3.67727056034642	3.67727056034642	3.67727056034642	3.67727056034642	3.67727056034642	3.67727056034642	3.67727056034642	3.67727056034642	3.67727056034642	3.67727056034642	3.67727056034642	3.67727056034642	3.67727056034642	3.67727056034642	3.67727056034642	3.67727056034642	3.67727056034642	3.67727056034642	3.67727056034642	3.67727056034642	3.67727056034642	2.91548780171817	2.91548780171817	2.91548780171817	2.91548780171817	2.91548780171817	2.91548780171817	2.91548780171817	2.91548780171817	2.91548780171817	2.91548780171817	2.91548780171817
2.23808577819738	2.23808577819738	2.23808577819738	2.23808577819738	2.23808577819738	2.23808577819738	2.23808577819738	2.23808577819738	2.23808577819738	2.23808577819738	2.23808577819738	2.23808577819738	2.23808577819738	2.23808577819738	2.23808577819738	2.23808577819738	2.23808577819738	3.35165918418196	3.35165918418196	3.35165918418196	3.35165918418196	3.35165918418196	3.35165918418196	3.35165918418196	3.35165918418196	3.35165918418196	3.35165918418196	3.35165918418196	3.35165918418196	3.35165918418196	3.35165918418196	3.35165918418196	3.35165918418196	3.35165918418196	3.35165918418196	3.35165918418196	3.35165918418196	4.22061098503314	4.22061098503314	4.22061098503314	4.22061098503314	4.22061098503314	4.22061098503314	4.22061098503314	4.22061098503314	4.22061098503314	4.22061098503314	4.22061098503314	4.22061098503314	4.22061098503314
3.27964557194756	3.27964557194756	3.27964557194756	3.27964557194756	3.27964557194756	3.27964557194756	3.27964557194756	3.27964557194756	3.27964557194756	3.27964557194756	3.27964557194756	3.27964557194756	3.27964557194756	3.27964557194756	3.27964557194756	3.27964557194756	3.27964557194756	3.27964557194756	3.27964557194756	2.86928330358013	2.86928330358013	2.86928330358013	2.86928330358013	2.86928330358013	2.86928330358013	2.86928330358013	2.86928330358013	2.86928330358013	2.86928330358013	2.86928330358013	2.86928330358013	2.86928330358013	2.86928330358013	2.86928330358013	2.86928330358013	2.86928330358013	2.86928330358013	3.72894814569003	3.72894814569003	3.72894814569003	3.72894814569003	3.72894814569003	3.72894814569003	3.72894814569003	3.72894814569003	3.72894814569003	3.72894814569003	3.72894814569003	3.72894814569003	3.72894814569003
2.39559782398501	2.39559782398501	2.39559782398501	2.39559782398501	2.39559782398501	2.39559782398501	2.39559782398501	2.39559782398501	2.39559782398501	2.39559782398501	2.39559782398501	2.39559782398501	2.39559782398501	2.39559782398501	2.39559782398501	2.39559782398501	2.39559782398501	2.39559782398501	2.39559782398501	4.17791119228704	4.17791119228704	4.17791119228704	4.17791119228704	4.17791119228704	4.17791119228704	4.17791119228704	4.17791119228704	4.17791119228704	4.17791119228704	4.17791119228704	4.17791119228704	4.17791119228704	4.17791119228704	4.17791119228704	4.17791119228704	4.17791119228704	4.17791119228704	4.17791119228704	4.17791119228704	4.17791119228704	4.17791119228704	4.17791119228704	4.17791119228704	4.17791119228704	4.17791119228704	4.17791119228704	4.17791119228704	4.17791119228704	4.17791119228704	4.17791119228704
2.30048367023132	2.30048367023132	2.30048367023132	2.30048367023132	2.30048367023132	2.30048367023132	2.30048367023132	2.30048367023132	2.30048367023132	2.30048367023132	2.30048367023132	2.30048367023132	2.30048367023132	2.30048367023132	2.30048367023132	2.30048367023132	2.30048367023132	2.30048367023132	2.30048367023132	2.78007815239162	2.78007815239162	2.78007815239162	2.78007815239162	2.78007815239162	2.78007815239162	2.78007815239162	2.78007815239162	2.78007815239162	2.78007815239162	2.78007815239162	2.78007815239162	2.78007815239162	2.78007815239162	2.78007815239162	2.78007815239162	2.78007815239162	2.78007815239162	2.78007815239162	2.78007815239162	2.78007815239162	2.78007815239162	2.78007815239162	2.78007815239162	2.78007815239162	2.78007815239162	2.78007815239162	2.78007815239162	2.78007815239162	2.78007815239162	2.78007815239162
3.058653834598	3.058653834598	3.058653834598	3.058653834598	3.058653834598	3.058653834598	3.058653834598	3.058653834598	3.058653834598	3.058653834598	3.058653834598	3.058653834598	3.058653834598	3.058653834598	3.058653834598	3.058653834598	3.058653834598	3.058653834598	3.058653834598	5.37264120574362	5.37264120574362	5.37264120574362	5.37264120574362	5.37264120574362	5.37264120574362	5.37264120574362	5.37264120574362	5.37264120574362	5.37264120574362	5.37264120574362	5.37264120574362	5.37264120574362	5.37264120574362	5.37264120574362	5.37264120574362	5.37264120574362	5.37264120574362	5.37264120574362	5.37264120574362	5.37264120574362	5.37264120574362	5.37264120574362	5.37264120574362	5.37264120574362	5.37264120574362	5.37264120574362	5.37264120574362	5.37264120574362	5.37264120574362	5.37264120574362
3.5532534647524	3.5532534647524	3.5532534647524	3.5532534647524	3.5532534647524	3.5532534647524	3.5532534647524	3.5532534647524	3.5532534647524	3.5532534647524	3.5532534647524	3.5532534647524	3.5532534647524	3.5532534647524	3.5532534647524	3.5532534647524	3.5532534647524	3.5532534647524	3.5532534647524	3.40063142227472	3.40063142227472	3.40063142227472	3.40063142227472	3.40063142227472	3.40063142227472	3.40063142227472	3.40063142227472	3.40063142227472	3.40063142227472	3.40063142227472	3.40063142227472	3.40063142227472	3.40063142227472	3.40063142227472	3.40063142227472	3.40063142227472	3.40063142227472	3.40063142227472	3.40063142227472	3.40063142227472	3.40063142227472	3.40063142227472	3.40063142227472	3.40063142227472	3.40063142227472	3.40063142227472	3.40063142227472	3.40063142227472	3.40063142227472	3.40063142227472
4.57574102472905	4.57574102472905	4.57574102472905	4.57574102472905	4.57574102472905	4.57574102472905	4.57574102472905	4.57574102472905	4.57574102472905	4.57574102472905	4.57574102472905	4.57574102472905	4.57574102472905	4.57574102472905	4.57574102472905	4.57574102472905	4.57574102472905	4.57574102472905	4.57574102472905	3.70593597176353	3.70593597176353	3.70593597176353	3.70593597176353	3.70593597176353	3.70593597176353	3.70593597176353	3.70593597176353	3.70593597176353	3.70593597176353	3.70593597176353	3.70593597176353	3.70593597176353	3.70593597176353	3.70593597176353	3.70593597176353	3.70593597176353	3.70593597176353	3.70593597176353	3.70593597176353	3.70593597176353	3.70593597176353	3.70593597176353	3.70593597176353	2.75693772575256	2.75693772575256	2.75693772575256	2.75693772575256	2.75693772575256	2.75693772575256	2.75693772575256
4.14548289688387	4.14548289688387	4.14548289688387	4.14548289688387	4.14548289688387	4.14548289688387	4.14548289688387	4.14548289688387	4.14548289688387	4.14548289688387	4.14548289688387	4.14548289688387	4.14548289688387	4.14548289688387	4.14548289688387	4.14548289688387	4.14548289688387	4.14548289688387	4.14548289688387	3.26680779627093	3.26680779627093	3.26680779627093	3.26680779627093	3.26680779627093	3.26680779627093	3.26680779627093	3.26680779627093	3.26680779627093	3.26680779627093	3.26680779627093	3.26680779627093	3.26680779627093	3.26680779627093	3.26680779627093	3.26680779627093	3.26680779627093	3.26680779627093	3.26680779627093	3.26680779627093	3.26680779627093	3.26680779627093	3.26680779627093	3.26680779627093	4.13122285446208	4.13122285446208	4.13122285446208	4.13122285446208	4.13122285446208	4.13122285446208	4.13122285446208
3.68059928452958	3.68059928452958	3.68059928452958	3.68059928452958	3.68059928452958	3.68059928452958	3.68059928452958	3.68059928452958	3.68059928452958	3.68059928452958	3.68059928452958	3.68059928452958	3.68059928452958	3.68059928452958	3.68059928452958	3.68059928452958	3.68059928452958	3.68059928452958	3.68059928452958	3.96663797009793	3.96663797009793	3.96663797009793	3.96663797009793	3.96663797009793	3.96663797009793	3.96663797009793	3.96663797009793	3.96663797009793	3.96663797009793	3.96663797009793	3.96663797009793	3.96663797009793	3.96663797009793	3.96663797009793	3.96663797009793	3.96663797009793	3.96663797009793	3.96663797009793	3.96663797009793	3.96663797009793	3.96663797009793	3.96663797009793	3.96663797009793	3.96663797009793	3.5289627289813	3.5289627289813	3.5289627289813	3.5289627289813	3.5289627289813	3.5289627289813
4.82783650418237	4.82783650418237	4.82783650418237	4.82783650418237	4.82783650418237	4.82783650418237	4.82783650418237	4.82783650418237	4.82783650418237	4.82783650418237	4.82783650418237	4.82783650418237	4.82783650418237	4.82783650418237	4.82783650418237	4.82783650418237	4.82783650418237	4.82783650418237	4.82783650418237	3.1573781831916	3.1573781831916	3.1573781831916	3.1573781831916	3.1573781831916	3.1573781831916	3.1573781831916	3.1573781831916	3.1573781831916	3.1573781831916	3.1573781831916	3.1573781831916	3.1573781831916	3.1573781831916	3.1573781831916	3.1573781831916	3.1573781831916	3.1573781831916	3.1573781831916	3.1573781831916	3.1573781831916	3.1573781831916	3.1573781831916	3.1573781831916	3.1573781831916	3.9266581703483	3.9266581703483	3.9266581703483	3.9266581703483	3.9266581703483	3.9266581703483
2.77277332728628	2.77277332728628	2.77277332728628	2.77277332728628	2.77277332728628	2.77277332728628	2.77277332728628	2.77277332728628	2.77277332728628	2.77277332728628	2.77277332728628	2.77277332728628	2.77277332728628	2.77277332728628	2.77277332728628	2.77277332728628	2.77277332728628	2.77277332728628	2.77277332728628	3.03903764758352	3.03903764758352	3.03903764758352	3.03903764758352	3.03903764758352	3.03903764758352	3.03903764758352	3.03903764758352	3.03903764758352	3.03903764758352	3.03903764758352	3.03903764758352	3.03903764758352	3.03903764758352	3.03903764758352	3.03903764758352	3.03903764758352	3.03903764758352	3.03903764758352	3.03903764758352	3.03903764758352	3.03903764758352	3.03903764758352	3.03903764758352	3.03903764758352	4.50044072044914	4.50044072044914	4.50044072044914	4.50044072044914	4.50044072044914	4.50044072044914
2.62511101300765	2.62511101300765	2.62511101300765	2.62511101300765	2.62511101300765	2.62511101300765	2.62511101300765	2.62511101300765	2.62511101300765	2.62511101300765	2.62511101300765	2.62511101300765	2.62511101300765	2.62511101300765	2.62511101300765	2.62511101300765	2.62511101300765	2.62511101300765	2.62511101300765	3.08949057464662	3.08949057464662	3.08949057464662	3.08949057464662	3.08949057464662	3.08949057464662	3.08949057464662	3.08949057464662	3.08949057464662	3.08949057464662	3.08949057464662	3.08949057464662	3.08949057464662	3.08949057464662	3.08949057464662	3.08949057464662	3.08949057464662	3.08949057464662	3.08949057464662	3.08949057464662	3.08949057464662	3.08949057464662	3.08949057464662	3.08949057464662	3.08949057464662	3.08949057464662	5.31879772536757	5.31879772536757	5.31879772536757	5.31879772536757	5.31879772536757
1.87662333281347	1.87662333281347	1.87662333281347	1.87662333281347	1.87662333281347	1.87662333281347	1.87662333281347	1.87662333281347	1.87662333281347	1.87662333281347	1.87662333281347	1.87662333281347	1.87662333281347	1.87662333281347	1.87662333281347	1.87662333281347	1.87662333281347	1.87662333281347	1.87662333281347	1.87662333281347	3.48029659280148	3.48029659280148	3.48029659280148	3.48029659280148	3.48029659280148	3.48029659280148	3.48029659280148	3.48029659280148	3.48029659280148	3.48029659280148	3.48029659280148	3.48029659280148	3.48029659280148	3.48029659280148	3.48029659280148	3.48029659280148	3.48029659280148	3.48029659280148	3.48029659280148	3.48029659280148	3.48029659280148	3.48029659280148	3.48029659280148	3.48029659280148	3.48029659280148	3.64378475372893	3.64378475372893	3.64378475372893	3.64378475372893	3.64378475372893
3.19672036780316	3.19672036780316	3.19672036780316	3.19672036780316	3.19672036780316	3.19672036780316	3.19672036780316	3.19672036780316	3.19672036780316	3.19672036780316	3.19672036780316	3.19672036780316	3.19672036780316	3.19672036780316	3.19672036780316	3.19672036780316	3.19672036780316	3.19672036780316	3.19672036780316	3.19672036780316	3.19672036780316	3.19672036780316	3.19672036780316	3.99494534525393	3.99494534525393	3.99494534525393	3.99494534525393	3.99494534525393	3.99494534525393	3.99494534525393	3.99494534525393	3.99494534525393	3.99494534525393	3.99494534525393	3.99494534525393	3.99494534525393	3.99494534525393	3.99494534525393	3.99494534525393	3.99494534525393	3.99494534525393	3.99494534525393	3.99494534525393	3.99494534525393	3.99494534525393	3.99494534525393	2.89847827465185	2.89847827465185	2.89847827465185	2.89847827465185
3.38152472298177	3.38152472298177	3.38152472298177	3.38152472298177	3.38152472298177	3.38152472298177	3.38152472298177	3.38152472298177	3.38152472298177	3.38152472298177	3.38152472298177	3.38152472298177	3.38152472298177	3.38152472298177	3.38152472298177	3.38152472298177	3.38152472298177	3.38152472298177	3.38152472298177	3.38152472298177	3.38152472298177	3.38152472298177	3.38152472298177	3.92568707920758	3.92568707920758	3.92568707920758	3.92568707920758	3.92568707920758	3.92568707920758	3.92568707920758	3.92568707920758	3.92568707920758	3.92568707920758	3.92568707920758	3.92568707920758	3.92568707920758	3.92568707920758	3.92568707920758	3.92568707920758	3.92568707920758	3.92568707920758	3.92568707920758	3.92568707920758	3.92568707920758	3.92568707920758	3.92568707920758	4.22908440392381	4.22908440392381	4.22908440392381	4.22908440392381
2.5827129576318	2.5827129576318	2.5827129576318	2.5827129576318	2.5827129576318	2.5827129576318	2.5827129576318	2.5827129576318	2.5827129576318	2.5827129576318	2.5827129576318	2.5827129576318	2.5827129576318	2.5827129576318	2.5827129576318	2.5827129576318	2.5827129576318	2.5827129576318	2.5827129576318	2.5827129576318	2.5827129576318	2.5827129576318	4.50946635603289	4.50946635603289	4.50946635603289	4.50946635603289	4.50946635603289	4.50946635603289	4.50946635603289	4.50946635603289	4.50946635603289	4.50946635603289	4.50946635603289	4.50946635603289	4.50946635603289	4.50946635603289	4.50946635603289	4.50946635603289	4.50946635603289	4.50946635603289	4.50946635603289	4.50946635603289	4.50946635603289	4.50946635603289	4.50946635603289	4.50946635603289	4.50946635603289	4.50946635603289	4.50946635603289	4.50946635603289
4.4970267839157	4.4970267839157	4.4970267839157	4.4970267839157	4.4970267839157	4.4970267839157	4.4970267839157	4.4970267839157	4.4970267839157	4.4970267839157	4.4970267839157	4.4970267839157	4.4970267839157	4.4970267839157	4.4970267839157	4.4970267839157	4.4970267839157	4.4970267839157	4.4970267839157	4.4970267839157	4.4970267839157	4.4970267839157	4.59076411435076	4.59076411435076	4.59076411435076	4.59076411435076	4.59076411435076	4.59076411435076	4.59076411435076	4.59076411435076	4.59076411435076	4.59076411435076	4.59076411435076	4.59076411435076	4.59076411435076	4.59076411435076	4.59076411435076	4.59076411435076	4.59076411435076	4.59076411435076	4.59076411435076	4.59076411435076	4.59076411435076	4.59076411435076	4.59076411435076	4.59076411435076	4.59076411435076	4.59076411435076	4.59076411435076	4.59076411435076
3.60905855660623	3.60905855660623	3.60905855660623	3.60905855660623	3.60905855660623	3.60905855660623	3.60905855660623	3.60905855660623	3.60905855660623	3.60905855660623	3.60905855660623	3.60905855660623	3.60905855660623	3.60905855660623	3.60905855660623	3.60905855660623	3.60905855660623	3.60905855660623	3.60905855660623	3.60905855660623	3.11527091936484	3.11527091936484	3.11527091936484	3.11527091936484	3.11527091936484	3.11527091936484	3.11527091936484	3.11527091936484	3.11527091936484	3.11527091936484	3.11527091936484	3.11527091936484	3.11527091936484	3.11527091936484	3.11527091936484	3.11527091936484	3.11527091936484	3.11527091936484	3.11527091936484	3.11527091936484	3.11527091936484	3.11527091936484	3.11527091936484	3.11527091936484	3.11527091936484	3.11527091936484	3.11527091936484	3.11527091936484	3.11527091936484	3.11527091936484
4.22104747782653	4.22104747782653	4.22104747782653	4.22104747782653	4.22104747782653	4.22104747782653	4.22104747782653	4.22104747782653	4.22104747782653	4.22104747782653	4.22104747782653	4.22104747782653	4.22104747782653	4.22104747782653	4.22104747782653	4.22104747782653	4.22104747782653	4.22104747782653	4.22104747782653	4.22104747782653	3.49223434186743	3.49223434186743	3.49223434186743	3.49223434186743	3.49223434186743	3.49223434186743	3.49223434186743	3.49223434186743	3.49223434186743	3.49223434186743	3.49223434186743	3.49223434186743	3.49223434186743	3.49223434186743	3.49223434186743	3.49223434186743	3.49223434186743	3.49223434186743	3.49223434186743	3.49223434186743	3.49223434186743	3.49223434186743	3.49223434186743	3.49223434186743	3.49223434186743	3.49223434186743	3.49223434186743	3.49223434186743	3.49223434186743	3.49223434186743
4.38817885906262	4.38817885906262	4.38817885906262	4.38817885906262	4.38817885906262	4.38817885906262	4.38817885906262	4.38817885906262	4.38817885906262	4.38817885906262	4.38817885906262	4.38817885906262	4.38817885906262	4.38817885906262	4.38817885906262	4.38817885906262	4.38817885906262	4.38817885906262	4.38817885906262	4.38817885906262	2.20905559697501	2.20905559697501	2.20905559697501	2.20905559697501	2.20905559697501	2.20905559697501	2.20905559697501	2.20905559697501	2.20905559697501	2.20905559697501	2.20905559697501	2.20905559697501	2.20905559697501	2.20905559697501	2.20905559697501	2.20905559697501	2.20905559697501	2.20905559697501	2.20905559697501	2.20905559697501	2.20905559697501	2.20905559697501	2.20905559697501	2.20905559697501	2.20905559697501	2.20905559697501	2.20905559697501	2.20905559697501	2.20905559697501	2.20905559697501
2.75909488713299	2.75909488713299	2.75909488713299	2.75909488713299	2.75909488713299	2.75909488713299	2.75909488713299	2.75909488713299	2.75909488713299	2.75909488713299	2.75909488713299	2.75909488713299	2.75909488713299	2.75909488713299	2.75909488713299	2.75909488713299	2.75909488713299	2.75909488713299	2.75909488713299	2.75909488713299	3.22543949905198	3.22543949905198	3.22543949905198	3.22543949905198	3.22543949905198	3.22543949905198	3.22543949905198	3.22543949905198	3.22543949905198	3.22543949905198	3.22543949905198	3.22543949905198	3.22543949905198	3.22543949905198	3.22543949905198	3.22543949905198	3.22543949905198	3.22543949905198	3.22543949905198	3.22543949905198	3.22543949905198	3.22543949905198	3.22543949905198	3.22543949905198	3.22543949905198	3.22543949905198	3.22543949905198	3.22543949905198	3.22543949905198	3.22543949905198
3.84628650079207	3.84628650079207	3.84628650079207	3.84628650079207	3.84628650079207	3.84628650079207	3.84628650079207	3.84628650079207	3.84628650079207	3.84628650079207	3.84628650079207	3.84628650079207	3.84628650079207	3.84628650079207	3.84628650079207	3.84628650079207	3.84628650079207	3.84628650079207	3.84628650079207	3.84628650079207	3.84628650079207	3.13489216262213	3.13489216262213	3.13489216262213	3.13489216262213	3.13489216262213	3.13489216262213	3.13489216262213	3.13489216262213	3.13489216262213	3.13489216262213	3.13489216262213	3.13489216262213	3.13489216262213	3.13489216262213	3.13489216262213	3.13489216262213	3.13489216262213	3.13489216262213	3.13489216262213	3.13489216262213	3.13489216262213	3.13489216262213	3.13489216262213	3.13489216262213	3.13489216262213	3.13489216262213	3.13489216262213	3.13489216262213	3.13489216262213
3.73592377770676	3.73592377770676	3.73592377770676	3.73592377770676	3.73592377770676	3.73592377770676	3.73592377770676	3.73592377770676	3.73592377770676	3.73592377770676	3.73592377770676	3.73592377770676	3.73592377770676	3.73592377770676	3.73592377770676	3.73592377770676	3.73592377770676	3.73592377770676	3.73592377770676	3.73592377770676	3.73592377770676	3.73592377770676	2.846565573079	2.846565573079	2.846565573079	2.846565573079	2.846565573079	2.846565573079	2.846565573079	2.846565573079	2.846565573079	2.846565573079	2.846565573079	2.846565573079	2.846565573079	2.846565573079	2.846565573079	2.846565573079	2.846565573079	2.846565573079	2.846565573079	2.846565573079	2.846565573079	2.846565573079	2.846565573079	2.846565573079	2.846565573079	2.846565573079	2.846565573079	2.846565573079
4.21968658520764	4.21968658520764	4.21968658520764	4.21968658520764	4.21968658520764	4.21968658520764	4.21968658520764	4.21968658520764	4.21968658520764	4.21968658520764	4.21968658520764	4.21968658520764	4.21968658520764	4.21968658520764	4.21968658520764	4.21968658520764	4.21968658520764	4.21968658520764	4.21968658520764	4.21968658520764	4.21968658520764	4.21968658520764	4.21968658520764	4.21968658520764	4.21968658520764	5.01142056023477	5.01142056023477	5.01142056023477	5.01142056023477	5.01142056023477	5.01142056023477	5.01142056023477	5.01142056023477	5.01142056023477	5.01142056023477	5.01142056023477	5.01142056023477	5.01142056023477	5.01142056023477	5.01142056023477	5.01142056023477	5.01142056023477	5.01142056023477	5.01142056023477	5.01142056023477	5.01142056023477	5.01142056023477	5.01142056023477	5.01142056023477	5.01142056023477
4.02398941603698	4.02398941603698	4.02398941603698	4.02398941603698	4.02398941603698	4.02398941603698	4.02398941603698	4.02398941603698	4.02398941603698	4.02398941603698	4.02398941603698	4.02398941603698	4.02398941603698	4.02398941603698	4.02398941603698	4.02398941603698	4.02398941603698	4.02398941603698	4.02398941603698	4.02398941603698	4.02398941603698	4.02398941603698	4.02398941603698	4.02398941603698	4.02398941603698	3.72050159296364	3.72050159296364	3.72050159296364	3.72050159296364	3.72050159296364	3.72050159296364	3.72050159296364	3.72050159296364	3.72050159296364	3.72050159296364	3.72050159296364	3.72050159296364	3.72050159296364	3.72050159296364	3.72050159296364	3.72050159296364	3.72050159296364	3.72050159296364	3.72050159296364	3.72050159296364	3.72050159296364	3.72050159296364	3.72050159296364	3.72050159296364	3.72050159296364
3.74772371317939	3.74772371317939	3.74772371317939	3.74772371317939	3.74772371317939	3.74772371317939	3.74772371317939	3.74772371317939	3.74772371317939	3.74772371317939	3.74772371317939	3.74772371317939	3.74772371317939	3.74772371317939	3.74772371317939	3.74772371317939	3.74772371317939	3.74772371317939	3.74772371317939	3.74772371317939	3.74772371317939	3.74772371317939	3.74772371317939	3.74772371317939	2.01983389524914	2.01983389524914	2.01983389524914	2.01983389524914	2.01983389524914	2.01983389524914	2.01983389524914	2.01983389524914	2.01983389524914	2.01983389524914	2.01983389524914	2.01983389524914	2.01983389524914	2.01983389524914	2.01983389524914	2.01983389524914	2.01983389524914	2.01983389524914	2.01983389524914	2.01983389524914	2.01983389524914	2.01983389524914	2.01983389524914	2.01983389524914	2.01983389524914	2.01983389524914
4.08087080102411	4.08087080102411	4.08087080102411	4.08087080102411	4.08087080102411	4.08087080102411	4.08087080102411	4.08087080102411	4.08087080102411	4.08087080102411	4.08087080102411	4.08087080102411	4.08087080102411	4.08087080102411	4.08087080102411	4.08087080102411	4.08087080102411	4.08087080102411	4.08087080102411	4.08087080102411	4.08087080102411	4.08087080102411	4.08087080102411	4.08087080102411	4.08087080102411	2.95121102935743	2.95121102935743	2.95121102935743	2.95121102935743	2.95121102935743	2.95121102935743	2.95121102935743	2.95121102935743	2.95121102935743	2.95121102935743	2.95121102935743	2.95121102935743	2.95121102935743	2.95121102935743	2.95121102935743	2.95121102935743	2.95121102935743	2.95121102935743	2.95121102935743	2.95121102935743	2.95121102935743	2.95121102935743	2.95121102935743	2.95121102935743	2.95121102935743
4.41053471436606	4.41053471436606	4.41053471436606	4.41053471436606	4.41053471436606	4.41053471436606	4.41053471436606	4.41053471436606	4.41053471436606	4.41053471436606	4.41053471436606	4.41053471436606	4.41053471436606	4.41053471436606	4.41053471436606	4.41053471436606	4.41053471436606	4.41053471436606	4.41053471436606	4.41053471436606	4.41053471436606	4.41053471436606	4.41053471436606	4.41053471436606	4.41053471436606	5.06475357035707	5.06475357035707	5.06475357035707	5.06475357035707	5.06475357035707	5.06475357035707	5.06475357035707	5.06475357035707	5.06475357035707	5.06475357035707	5.06475357035707	5.06475357035707	5.06475357035707	5.06475357035707	5.06475357035707	5.06475357035707	5.06475357035707	5.06475357035707	5.06475357035707	5.06475357035707	5.06475357035707	5.06475357035707	5.06475357035707	5.06475357035707	5.06475357035707
2.72305761788364	2.72305761788364	2.72305761788364	2.72305761788364	2.72305761788364	2.72305761788364	2.72305761788364	2.72305761788364	2.72305761788364	2.72305761788364	2.72305761788364	2.72305761788364	2.72305761788364	2.72305761788364	2.72305761788364	2.72305761788364	2.72305761788364	2.72305761788364	2.72305761788364	2.72305761788364	2.72305761788364	2.72305761788364	2.72305761788364	2.72305761788364	3.92327550962538	3.92327550962538	3.92327550962538	3.92327550962538	3.92327550962538	3.92327550962538	3.92327550962538	3.92327550962538	3.92327550962538	3.92327550962538	3.92327550962538	3.92327550962538	3.92327550962538	3.92327550962538	3.92327550962538	3.92327550962538	3.92327550962538	3.92327550962538	3.92327550962538	3.92327550962538	3.92327550962538	3.92327550962538	3.92327550962538	3.92327550962538	3.92327550962538	3.92327550962538
3.20369212706674	3.20369212706674	3.20369212706674	3.20369212706674	3.20369212706674	3.20369212706674	3.20369212706674	3.20369212706674	3.20369212706674	3.20369212706674	3.20369212706674	3.20369212706674	3.20369212706674	3.20369212706674	3.20369212706674	3.20369212706674	3.20369212706674	3.20369212706674	3.20369212706674	3.20369212706674	3.20369212706674	3.20369212706674	3.20369212706674	3.20369212706674	3.20369212706674	3.20369212706674	3.71156574307328	3.71156574307328	3.71156574307328	3.71156574307328	3.71156574307328	3.71156574307328	3.71156574307328	3.71156574307328	3.71156574307328	3.71156574307328	3.71156574307328	3.71156574307328	3.71156574307328	3.71156574307328	3.71156574307328	3.71156574307328	3.71156574307328	3.71156574307328	3.71156574307328	3.71156574307328	3.71156574307328	3.71156574307328	3.71156574307328	3.71156574307328
3.01710361458046	3.01710361458046	3.01710361458046	3.01710361458046	3.01710361458046	3.01710361458046	3.01710361458046	3.01710361458046	3.01710361458046	3.01710361458046	3.01710361458046	3.01710361458046	3.01710361458046	3.01710361458046	3.01710361458046	3.01710361458046	3.01710361458046	3.01710361458046	3.01710361458046	3.01710361458046	3.01710361458046	3.01710361458046	3.01710361458046	3.01710361458046	3.01710361458046	3.01710361458046	4.84178185382676	4.84178185382676	4.84178185382676	4.84178185382676	4.84178185382676	4.84178185382676	4.84178185382676	4.84178185382676	4.84178185382676	4.84178185382676	4.84178185382676	4.84178185382676	4.84178185382676	4.84178185382676	4.84178185382676	4.84178185382676	4.84178185382676	4.84178185382676	4.84178185382676	4.84178185382676	4.84178185382676	4.84178185382676	4.84178185382676	4.84178185382676
3.01839678842802	3.01839678842802	3.01839678842802	3.01839678842802	3.01839678842802	3.01839678842802	3.01839678842802	3.01839678842802	3.01839678842802	3.01839678842802	3.01839678842802	3.01839678842802	3.01839678842802	3.01839678842802	3.01839678842802	3.01839678842802	3.01839678842802	3.01839678842802	3.01839678842802	3.01839678842802	3.01839678842802	3.01839678842802	3.01839678842802	3.01839678842802	3.01839678842802	2.68213908520013	2.68213908520013	2.68213908520013	2.68213908520013	2.68213908520013	2.68213908520013	2.68213908520013	2.68213908520013	2.68213908520013	2.68213908520013	2.68213908520013	2.68213908520013	2.68213908520013	2.68213908520013	2.68213908520013	2.68213908520013	2.68213908520013	2.68213908520013	2.68213908520013	2.68213908520013	2.68213908520013	2.68213908520013	2.68213908520013	2.68213908520013	2.68213908520013
3.65190647764428	3.65190647764428	3.65190647764428	3.65190647764428	3.65190647764428	3.65190647764428	3.65190647764428	3.65190647764428	3.65190647764428	3.65190647764428	3.65190647764428	3.65190647764428	3.65190647764428	3.65190647764428	3.65190647764428	3.65190647764428	3.65190647764428	3.65190647764428	3.65190647764428	3.65190647764428	3.65190647764428	3.65190647764428	3.65190647764428	3.65190647764428	3.65190647764428	4.11494438046922	4.11494438046922	4.11494438046922	4.11494438046922	4.11494438046922	4.11494438046922	4.11494438046922	4.11494438046922	4.11494438046922	4.11494438046922	4.11494438046922	4.11494438046922	4.11494438046922	4.11494438046922	4.11494438046922	4.11494438046922	4.11494438046922	4.11494438046922	4.11494438046922	4.11494438046922	4.11494438046922	4.11494438046922	4.11494438046922	4.11494438046922	4.11494438046922
3.30869885222929	3.30869885222929	3.30869885222929	3.30869885222929	3.30869885222929	3.30869885222929	3.30869885222929	3.30869885222929	3.30869885222929	3.30869885222929	3.30869885222929	3.30869885222929	3.30869885222929	3.30869885222929	3.30869885222929	3.30869885222929	3.30869885222929	3.30869885222929	3.30869885222929	3.30869885222929	3.30869885222929	3.30869885222929	3.30869885222929	3.30869885222929	3.30869885222929	3.30869885222929	3.8394390606821	3.8394390606821	3.8394390606821	3.8394390606821	3.8394390606821	3.8394390606821	3.8394390606821	3.8394390606821	3.8394390606821	3.8394390606821	3.8394390606821	3.8394390606821	3.8394390606821	3.8394390606821	3.8394390606821	3.8394390606821	3.8394390606821	3.8394390606821	3.8394390606821	3.8394390606821	3.8394390606821	3.8394390606821	3.8394390606821	3.8394390606821
2.63798273176236	2.63798273176236	2.63798273176236	2.63798273176236	2.63798273176236	2.63798273176236	2.63798273176236	2.63798273176236	2.63798273176236	2.63798273176236	2.63798273176236	2.63798273176236	2.63798273176236	2.63798273176236	2.63798273176236	2.63798273176236	2.63798273176236	2.63798273176236	2.63798273176236	2.63798273176236	2.63798273176236	2.63798273176236	2.63798273176236	2.63798273176236	2.63798273176236	3.70214174468669	3.70214174468669	3.70214174468669	3.70214174468669	3.70214174468669	3.70214174468669	3.70214174468669	3.70214174468669	3.70214174468669	3.70214174468669	3.70214174468669	3.70214174468669	3.70214174468669	3.70214174468669	3.70214174468669	3.70214174468669	3.70214174468669	3.70214174468669	3.70214174468669	3.70214174468669	3.70214174468669	3.70214174468669	3.70214174468669	3.70214174468669	3.70214174468669
3.97908775142959	3.97908775142959	3.97908775142959	3.97908775142959	3.97908775142959	3.97908775142959	3.97908775142959	3.97908775142959	3.97908775142959	3.97908775142959	3.97908775142959	3.97908775142959	3.97908775142959	3.97908775142959	3.97908775142959	3.97908775142959	3.97908775142959	3.97908775142959	3.97908775142959	3.97908775142959	3.97908775142959	3.97908775142959	3.97908775142959	3.97908775142959	3.97908775142959	3.97908775142959	3.30814748942073	3.30814748942073	3.30814748942073	3.30814748942073	3.30814748942073	3.30814748942073	3.30814748942073	3.30814748942073	3.30814748942073	3.30814748942073	3.30814748942073	3.30814748942073	3.30814748942073	3.30814748942073	3.30814748942073	3.30814748942073	3.30814748942073	3.30814748942073	3.30814748942073	3.30814748942073	3.30814748942073	3.30814748942073	3.30814748942073	3.30814748942073
3.97266365005284	3.97266365005284	3.97266365005284	3.97266365005284	3.97266365005284	3.97266365005284	3.97266365005284	3.97266365005284	3.97266365005284	3.97266365005284	3.97266365005284	3.97266365005284	3.97266365005284	3.97266365005284	3.97266365005284	3.97266365005284	3.97266365005284	3.97266365005284	3.97266365005284	3.97266365005284	3.97266365005284	3.97266365005284	3.97266365005284	3.97266365005284	3.97266365005284	3.97266365005284	3.97266365005284	3.97266365005284	4.00528356719525	4.00528356719525	4.00528356719525	4.00528356719525	4.00528356719525	4.00528356719525	4.00528356719525	4.00528356719525	4.00528356719525	4.00528356719525	4.00528356719525	4.00528356719525	4.00528356719525	4.00528356719525	4.00528356719525	4.00528356719525	4.00528356719525	4.00528356719525	4.00528356719525	4.00528356719525	4.00528356719525	4.00528356719525
3.93935027385099	3.93935027385099	3.93935027385099	3.93935027385099	3.93935027385099	3.93935027385099	3.93935027385099	3.93935027385099	3.93935027385099	3.93935027385099	3.93935027385099	3.93935027385099	3.93935027385099	3.93935027385099	3.93935027385099	3.93935027385099	3.93935027385099	3.93935027385099	3.93935027385099	3.93935027385099	3.93935027385099	3.93935027385099	3.93935027385099	3.93935027385099	3.93935027385099	3.93935027385099	3.93935027385099	3.63015931110507	3.63015931110507	3.63015931110507	3.63015931110507	3.63015931110507	3.63015931110507	3.63015931110507	3.63015931110507	3.63015931110507	3.63015931110507	3.63015931110507	3.63015931110507	3.63015931110507	3.63015931110507	3.63015931110507	3.63015931110507	3.63015931110507	3.63015931110507	3.63015931110507	3.63015931110507	3.63015931110507	3.63015931110507	3.63015931110507
2.96351671391261	2.96351671391261	2.96351671391261	2.96351671391261	2.96351671391261	2.96351671391261	2.96351671391261	2.96351671391261	2.96351671391261	2.96351671391261	2.96351671391261	2.96351671391261	2.96351671391261	2.96351671391261	2.96351671391261	2.96351671391261	2.96351671391261	2.96351671391261	2.96351671391261	2.96351671391261	2.96351671391261	2.96351671391261	2.96351671391261	2.96351671391261	4.3923805508759	4.3923805508759	4.3923805508759	4.3923805508759	4.3923805508759	4.3923805508759	4.3923805508759	4.3923805508759	4.3923805508759	4.3923805508759	4.3923805508759	4.3923805508759	4.3923805508759	4.3923805508759	4.3923805508759	4.3923805508759	4.3923805508759	4.3923805508759	4.3923805508759	4.3923805508759	4.3923805508759	4.3923805508759	4.3923805508759	4.3923805508759	4.3923805508759	4.3923805508759
4.23521088076088	4.23521088076088	4.23521088076088	4.23521088076088	4.23521088076088	4.23521088076088	4.23521088076088	4.23521088076088	4.23521088076088	4.23521088076088	4.23521088076088	4.23521088076088	4.23521088076088	4.23521088076088	4.23521088076088	4.23521088076088	4.23521088076088	4.23521088076088	4.23521088076088	4.23521088076088	4.23521088076088	4.23521088076088	4.23521088076088	4.23521088076088	4.33020629221828	4.33020629221828	4.33020629221828	4.33020629221828	4.33020629221828	4.33020629221828	4.33020629221828	4.33020629221828	4.33020629221828	4.33020629221828	4.33020629221828	4.33020629221828	4.33020629221828	4.33020629221828	4.33020629221828	4.33020629221828	4.33020629221828	4.33020629221828	4.33020629221828	4.33020629221828	4.33020629221828	4.33020629221828	4.33020629221828	4.33020629221828	4.33020629221828	4.33020629221828
3.56884420007985	3.56884420007985	3.56884420007985	3.56884420007985	3.56884420007985	3.56884420007985	3.56884420007985	3.56884420007985	3.56884420007985	3.56884420007985	3.56884420007985	3.56884420007985	3.56884420007985	3.56884420007985	3.56884420007985	3.56884420007985	3.56884420007985	3.56884420007985	3.56884420007985	3.56884420007985	3.56884420007985	3.56884420007985	3.56884420007985	3.56884420007985	3.99711998336739	3.99711998336739	3.99711998336739	3.99711998336739	3.99711998336739	3.99711998336739	3.99711998336739	3.99711998336739	3.99711998336739	3.99711998336739	3.99711998336739	3.99711998336739	3.99711998336739	3.99711998336739	3.99711998336739	3.99711998336739	3.99711998336739	3.99711998336739	3.99711998336739	3.99711998336739	3.99711998336739	3.99711998336739	3.99711998336739	3.99711998336739	3.99711998336739	3.99711998336739
2.67125785418928	2.67125785418928	2.67125785418928	2.67125785418928	2.67125785418928	2.67125785418928	2.67125785418928	2.67125785418928	2.67125785418928	2.67125785418928	2.67125785418928	2.67125785418928	2.67125785418928	2.67125785418928	2.67125785418928	2.67125785418928	2.67125785418928	2.67125785418928	2.67125785418928	2.67125785418928	2.67125785418928	2.67125785418928	2.67125785418928	3.47383650572033	3.47383650572033	3.47383650572033	3.47383650572033	3.47383650572033	3.47383650572033	3.47383650572033	3.47383650572033	3.47383650572033	3.47383650572033	3.47383650572033	3.47383650572033	3.47383650572033	3.47383650572033	3.47383650572033	3.47383650572033	3.47383650572033	3.47383650572033	3.47383650572033	3.47383650572033	3.47383650572033	3.47383650572033	3.47383650572033	3.47383650572033	3.47383650572033	3.47383650572033	3.47383650572033
4.08263711240719	4.08263711240719	4.08263711240719	4.08263711240719	4.08263711240719	4.08263711240719	4.08263711240719	4.08263711240719	4.08263711240719	4.08263711240719	4.08263711240719	4.08263711240719	4.08263711240719	4.08263711240719	4.08263711240719	4.08263711240719	4.08263711240719	4.08263711240719	4.08263711240719	4.08263711240719	4.08263711240719	4.08263711240719	4.08263711240719	3.57699792681137	3.57699792681137	3.57699792681137	3.57699792681137	3.57699792681137	3.57699792681137	3.57699792681137	3.57699792681137	3.57699792681137	3.57699792681137	3.57699792681137	3.57699792681137	3.57699792681137	3.57699792681137	3.57699792681137	3.57699792681137	3.57699792681137	3.57699792681137	3.57699792681137	3.57699792681137	3.57699792681137	3.57699792681137	3.57699792681137	3.57699792681137	3.57699792681137	3.57699792681137	3.57699792681137
4.1520037189896	4.1520037189896	4.1520037189896	4.1520037189896	4.1520037189896	4.1520037189896	4.1520037189896	4.1520037189896	4.1520037189896	4.1520037189896	4.1520037189896	4.1520037189896	4.1520037189896	4.1520037189896	4.1520037189896	4.1520037189896	4.1520037189896	4.1520037189896	4.1520037189896	4.1520037189896	4.1520037189896	4.1520037189896	3.16477588995121	3.16477588995121	3.16477588995121	3.16477588995121	3.16477588995121	3.16477588995121	3.16477588995121	3.16477588995121	3.16477588995121	3.16477588995121	3.16477588995121	3.16477588995121	3.16477588995121	3.16477588995121	3.16477588995121	3.16477588995121	3.16477588995121	3.16477588995121	3.16477588995121	3.16477588995121	3.16477588995121	3.16477588995121	3.16477588995121	3.16477588995121	3.16477588995121	3.16477588995121	3.16477588995121	3.16477588995121
1.9898789148665	1.9898789148665	1.9898789148665	1.9898789148665	1.9898789148665	1.9898789148665	1.9898789148665	1.9898789148665	1.9898789148665	1.9898789148665	1.9898789148665	1.9898789148665	1.9898789148665	1.9898789148665	1.9898789148665	1.9898789148665	1.9898789148665	1.9898789148665	1.9898789148665	1.9898789148665	1.9898789148665	1.9898789148665	3.48153724381783	3.48153724381783	3.48153724381783	3.48153724381783	3.48153724381783	3.48153724381783	3.48153724381783	3.48153724381783	3.48153724381783	3.48153724381783	3.48153724381783	3.48153724381783	3.48153724381783	3.48153724381783	3.48153724381783	3.48153724381783	3.48153724381783	3.48153724381783	3.48153724381783	3.48153724381783	3.48153724381783	3.48153724381783	3.48153724381783	3.48153724381783	3.48153724381783	3.48153724381783	3.48153724381783	3.48153724381783
3.50980794381101	3.50980794381101	3.50980794381101	3.50980794381101	3.50980794381101	3.50980794381101	3.50980794381101	3.50980794381101	3.50980794381101	3.50980794381101	3.50980794381101	3.50980794381101	3.50980794381101	3.50980794381101	3.50980794381101	3.50980794381101	3.50980794381101	3.50980794381101	3.50980794381101	3.50980794381101	3.50980794381101	3.50980794381101	3.93257241329113	3.93257241329113	3.93257241329113	3.93257241329113	3.93257241329113	3.93257241329113	3.93257241329113	3.93257241329113	3.93257241329113	3.93257241329113	3.93257241329113	3.93257241329113	3.93257241329113	3.93257241329113	3.93257241329113	3.93257241329113	3.93257241329113	3.93257241329113	3.93257241329113	3.93257241329113	3.93257241329113	3.93257241329113	3.93257241329113	3.93257241329113	3.93257241329113	3.93257241329113	3.93257241329113	3.93257241329113
4.96662076365624	4.96662076365624	4.96662076365624	4.96662076365624	4.96662076365624	4.96662076365624	4.96662076365624	4.96662076365624	4.96662076365624	4.96662076365624	4.96662076365624	4.96662076365624	4.96662076365624	4.96662076365624	4.96662076365624	4.96662076365624	4.96662076365624	4.96662076365624	4.96662076365624	4.96662076365624	4.96662076365624	2.842948700367	2.842948700367	2.842948700367	2.842948700367	2.842948700367	2.842948700367	2.842948700367	2.842948700367	2.842948700367	2.842948700367	2.842948700367	2.842948700367	2.842948700367	2.842948700367	2.842948700367	2.842948700367	2.842948700367	2.842948700367	2.842948700367	2.842948700367	2.842948700367	2.842948700367	2.842948700367	2.842948700367	2.842948700367	2.842948700367	2.842948700367	2.842948700367	2.842948700367
3.69112435786831	3.69112435786831	3.69112435786831	3.69112435786831	3.69112435786831	3.69112435786831	3.69112435786831	3.69112435786831	3.69112435786831	3.69112435786831	3.69112435786831	3.69112435786831	3.69112435786831	3.69112435786831	3.69112435786831	3.69112435786831	3.69112435786831	3.69112435786831	3.69112435786831	3.69112435786831	3.69112435786831	3.69112435786831	2.93294552317211	2.93294552317211	2.93294552317211	2.93294552317211	2.93294552317211	2.93294552317211	2.93294552317211	2.93294552317211	2.93294552317211	2.93294552317211	2.93294552317211	2.93294552317211	2.93294552317211	2.93294552317211	2.93294552317211	2.93294552317211	2.93294552317211	2.93294552317211	2.93294552317211	2.93294552317211	2.93294552317211	2.93294552317211	2.93294552317211	2.93294552317211	2.93294552317211	2.93294552317211	2.93294552317211	2.93294552317211
4.24139422622655	4.24139422622655	4.24139422622655	4.24139422622655	4.24139422622655	4.24139422622655	4.24139422622655	4.24139422622655	4.24139422622655	4.24139422622655	4.24139422622655	4.24139422622655	4.24139422622655	4.24139422622655	4.24139422622655	4.24139422622655	4.24139422622655	4.24139422622655	4.24139422622655	4.24139422622655	4.24139422622655	4.24139422622655	4.24139422622655	4.5182885179388	4.5182885179388	4.5182885179388	4.5182885179388	4.5182885179388	4.5182885179388	4.5182885179388	4.5182885179388	4.5182885179388	4.5182885179388	4.5182885179388	4.5182885179388	4.5182885179388	4.5182885179388	4.5182885179388	4.5182885179388	4.5182885179388	4.5182885179388	4.5182885179388	4.5182885179388	4.5182885179388	4.5182885179388	4.5182885179388	4.5182885179388	4.5182885179388	4.5182885179388	4.5182885179388
2.96017231071461	2.96017231071461	2.96017231071461	2.96017231071461	2.96017231071461	2.96017231071461	2.96017231071461	2.96017231071461	2.96017231071461	2.96017231071461	2.96017231071461	2.96017231071461	2.96017231071461	2.96017231071461	2.96017231071461	2.96017231071461	2.96017231071461	2.96017231071461	2.96017231071461	2.96017231071461	2.96017231071461	2.96017231071461	2.96017231071461	3.39500721829923	3.39500721829923	3.39500721829923	3.39500721829923	3.39500721829923	3.39500721829923	3.39500721829923	3.39500721829923	3.39500721829923	3.39500721829923	3.39500721829923	3.39500721829923	3.39500721829923	3.39500721829923	3.39500721829923	3.39500721829923	3.39500721829923	3.39500721829923	3.39500721829923	3.39500721829923	3.39500721829923	3.39500721829923	3.39500721829923	3.39500721829923	3.39500721829923	3.39500721829923	3.39500721829923
2.41804138415312	2.41804138415312	2.41804138415312	2.41804138415312	2.41804138415312	2.41804138415312	2.41804138415312	2.41804138415312	2.41804138415312	2.41804138415312	2.41804138415312	2.41804138415312	2.41804138415312	2.41804138415312	2.41804138415312	2.41804138415312	2.41804138415312	2.41804138415312	2.41804138415312	2.41804138415312	2.41804138415312	2.41804138415312	2.19349538644136	2.19349538644136	2.19349538644136	2.19349538644136	2.19349538644136	2.19349538644136	2.19349538644136	2.19349538644136	2.19349538644136	2.19349538644136	2.19349538644136	2.19349538644136	2.19349538644136	2.19349538644136	2.19349538644136	2.19349538644136	2.19349538644136	2.19349538644136	2.19349538644136	2.19349538644136	2.19349538644136	2.19349538644136	2.19349538644136	2.19349538644136	2.19349538644136	2.19349538644136	2.19349538644136	2.19349538644136
2.52360896211329	2.52360896211329	2.52360896211329	2.52360896211329	2.52360896211329	2.52360896211329	2.52360896211329	2.52360896211329	2.52360896211329	2.52360896211329	2.52360896211329	2.52360896211329	2.52360896211329	2.52360896211329	2.52360896211329	2.52360896211329	2.52360896211329	2.52360896211329	2.52360896211329	2.52360896211329	2.52360896211329	3.17777668072565	3.17777668072565	3.17777668072565	3.17777668072565	3.17777668072565	3.17777668072565	3.17777668072565	3.17777668072565	3.17777668072565	3.17777668072565	3.17777668072565	3.17777668072565	3.17777668072565	3.17777668072565	3.17777668072565	3.17777668072565	3.17777668072565	3.17777668072565	3.17777668072565	3.17777668072565	3.17777668072565	3.17777668072565	3.17777668072565	3.17777668072565	3.17777668072565	3.17777668072565	3.17777668072565	3.17777668072565	3.17777668072565
2.28867464242968	2.28867464242968	2.28867464242968	2.28867464242968	2.28867464242968	2.28867464242968	2.28867464242968	2.28867464242968	2.28867464242968	2.28867464242968	2.28867464242968	2.28867464242968	2.28867464242968	2.28867464242968	2.28867464242968	2.28867464242968	2.28867464242968	2.28867464242968	2.28867464242968	2.28867464242968	2.28867464242968	2.28867464242968	2.93951942693298	2.93951942693298	2.93951942693298	2.93951942693298	2.93951942693298	2.93951942693298	2.93951942693298	2.93951942693298	2.93951942693298	2.93951942693298	2.93951942693298	2.93951942693298	2.93951942693298	2.93951942693298	2.93951942693298	2.93951942693298	2.93951942693298	2.93951942693298	2.93951942693298	2.93951942693298	2.93951942693298	2.93951942693298	2.93951942693298	2.93951942693298	2.93951942693298	2.93951942693298	2.93951942693298	2.93951942693298
3.74724399839062	3.74724399839062	3.74724399839062	3.74724399839062	3.74724399839062	3.74724399839062	3.74724399839062	3.74724399839062	3.74724399839062	3.74724399839062	3.74724399839062	3.74724399839062	3.74724399839062	3.74724399839062	3.74724399839062	3.74724399839062	3.74724399839062	3.74724399839062	3.74724399839062	3.74724399839062	3.74724399839062	3.74724399839062	3.74724399839062	3.63962971833923	3.63962971833923	3.63962971833923	3.63962971833923	3.63962971833923	3.63962971833923	3.63962971833923	3.63962971833923	3.63962971833923	3.63962971833923	3.63962971833923	3.63962971833923	3.63962971833923	3.63962971833923	3.63962971833923	3.63962971833923	3.63962971833923	3.63962971833923	3.63962971833923	3.63962971833923	3.63962971833923	3.63962971833923	3.63962971833923	3.63962971833923	3.63962971833923	3.63962971833923	3.63962971833923
3.90843247358918	3.90843247358918	3.90843247358918	3.90843247358918	3.90843247358918	3.90843247358918	3.90843247358918	3.90843247358918	3.90843247358918	3.90843247358918	3.90843247358918	3.90843247358918	3.90843247358918	3.90843247358918	3.90843247358918	3.90843247358918	3.90843247358918	3.90843247358918	3.90843247358918	3.90843247358918	3.90843247358918	3.90843247358918	3.90843247358918	3.90843247358918	3.73427133481399	3.73427133481399	3.73427133481399	3.73427133481399	3.73427133481399	3.73427133481399	3.73427133481399	3.73427133481399	3.73427133481399	3.73427133481399	3.73427133481399	3.73427133481399	3.73427133481399	3.73427133481399	3.73427133481399	3.73427133481399	3.73427133481399	3.73427133481399	3.73427133481399	3.73427133481399	3.73427133481399	3.73427133481399	3.73427133481399	3.73427133481399	3.73427133481399	3.73427133481399
4.72945632329166	4.72945632329166	4.72945632329166	4.72945632329166	4.72945632329166	4.72945632329166	4.72945632329166	4.72945632329166	4.72945632329166	4.72945632329166	4.72945632329166	4.72945632329166	4.72945632329166	4.72945632329166	4.72945632329166	4.72945632329166	4.72945632329166	4.72945632329166	4.72945632329166	4.72945632329166	4.72945632329166	4.72945632329166	4.72945632329166	3.9398578350827	3.9398578350827	3.9398578350827	3.9398578350827	3.9398578350827	3.9398578350827	3.9398578350827	3.9398578350827	3.9398578350827	3.9398578350827	3.9398578350827	3.9398578350827	3.9398578350827	3.9398578350827	3.9398578350827	3.9398578350827	3.9398578350827	3.9398578350827	3.9398578350827	3.9398578350827	3.9398578350827	3.9398578350827	3.9398578350827	3.9398578350827	3.9398578350827	3.9398578350827	3.9398578350827
3.2883872543345	3.2883872543345	3.2883872543345	3.2883872543345	3.2883872543345	3.2883872543345	3.2883872543345	3.2883872543345	3.2883872543345	3.2883872543345	3.2883872543345	3.2883872543345	3.2883872543345	3.2883872543345	3.2883872543345	3.2883872543345	3.2883872543345	3.2883872543345	3.2883872543345	3.2883872543345	3.2883872543345	3.2883872543345	3.2883872543345	3.02159784165417	3.02159784165417	3.02159784165417	3.02159784165417	3.02159784165417	3.02159784165417	3.02159784165417	3.02159784165417	3.02159784165417	3.02159784165417	3.02159784165417	3.02159784165417	3.02159784165417	3.02159784165417	3.02159784165417	3.02159784165417	3.02159784165417	3.02159784165417	3.02159784165417	3.02159784165417	3.02159784165417	3.02159784165417	3.02159784165417	3.02159784165417	3.02159784165417	3.02159784165417	3.02159784165417
3.849482123636	3.849482123636	3.849482123636	3.849482123636	3.849482123636	3.849482123636	3.849482123636	3.849482123636	3.849482123636	3.849482123636	3.849482123636	3.849482123636	3.849482123636	3.849482123636	3.849482123636	3.849482123636	3.849482123636	3.849482123636	3.849482123636	3.849482123636	3.849482123636	3.849482123636	3.849482123636	3.849482123636	2.90875789001772	2.90875789001772	2.90875789001772	2.90875789001772	2.90875789001772	2.90875789001772	2.90875789001772	2.90875789001772	2.90875789001772	2.90875789001772	2.90875789001772	2.90875789001772	2.90875789001772	2.90875789001772	2.90875789001772	2.90875789001772	2.90875789001772	2.90875789001772	2.90875789001772	2.90875789001772	2.90875789001772	2.90875789001772	2.90875789001772	2.90875789001772	2.90875789001772	2.90875789001772
2.5080398563017	2.5080398563017	2.5080398563017	2.5080398563017	2.5080398563017	2.5080398563017	2.5080398563017	2.5080398563017	2.5080398563017	2.5080398563017	2.5080398563017	2.5080398563017	2.5080398563017	2.5080398563017	2.5080398563017	2.5080398563017	2.5080398563017	2.5080398563017	2.5080398563017	2.5080398563017	2.5080398563017	2.5080398563017	2.5080398563017	2.5080398563017	2.77751058922914	2.77751058922914	2.77751058922914	2.77751058922914	2.77751058922914	2.77751058922914	2.77751058922914	2.77751058922914	2.77751058922914	2.77751058922914	2.77751058922914	2.77751058922914	2.77751058922914	2.77751058922914	2.77751058922914	2.77751058922914	2.77751058922914	2.77751058922914	2.77751058922914	2.77751058922914	2.77751058922914	2.77751058922914	2.77751058922914	2.77751058922914	2.77751058922914	2.77751058922914
2.71831675462615	2.71831675462615	2.71831675462615	2.71831675462615	2.71831675462615	2.71831675462615	2.71831675462615	2.71831675462615	2.71831675462615	2.71831675462615	2.71831675462615	2.71831675462615	2.71831675462615	2.71831675462615	2.71831675462615	2.71831675462615	2.71831675462615	2.71831675462615	2.71831675462615	2.71831675462615	2.71831675462615	2.71831675462615	2.71831675462615	2.71831675462615	3.07934438774669	3.07934438774669	3.07934438774669	3.07934438774669	3.07934438774669	3.07934438774669	3.07934438774669	3.07934438774669	3.07934438774669	3.07934438774669	3.07934438774669	3.07934438774669	3.07934438774669	3.07934438774669	3.07934438774669	3.07934438774669	3.07934438774669	3.07934438774669	3.07934438774669	3.07934438774669	3.07934438774669	3.07934438774669	3.07934438774669	3.07934438774669	3.07934438774669	3.07934438774669
3.06995124588907	3.06995124588907	3.06995124588907	3.06995124588907	3.06995124588907	3.06995124588907	3.06995124588907	3.06995124588907	3.06995124588907	3.06995124588907	3.06995124588907	3.06995124588907	3.06995124588907	3.06995124588907	3.06995124588907	3.06995124588907	3.06995124588907	3.06995124588907	3.06995124588907	3.06995124588907	3.06995124588907	3.06995124588907	3.06995124588907	3.06995124588907	3.06995124588907	3.46243296514831	3.46243296514831	3.46243296514831	3.46243296514831	3.46243296514831	3.46243296514831	3.46243296514831	3.46243296514831	3.46243296514831	3.46243296514831	3.46243296514831	3.46243296514831	3.46243296514831	3.46243296514831	3.46243296514831	3.46243296514831	3.46243296514831	3.46243296514831	3.46243296514831	3.46243296514831	3.46243296514831	3.46243296514831	3.46243296514831	3.46243296514831	3.46243296514831
2.71140588916842	2.71140588916842	2.71140588916842	2.71140588916842	2.71140588916842	2.71140588916842	2.71140588916842	2.71140588916842	2.71140588916842	2.71140588916842	2.71140588916842	2.71140588916842	2.71140588916842	2.71140588916842	2.71140588916842	2.71140588916842	2.71140588916842	2.71140588916842	2.71140588916842	2.71140588916842	2.71140588916842	2.71140588916842	2.71140588916842	2.71140588916842	2.71140588916842	2.71140588916842	3.68796766567299	3.68796766567299	3.68796766567299	3.68796766567299	3.68796766567299	3.68796766567299	3.68796766567299	3.68796766567299	3.68796766567299	3.68796766567299	3.68796766567299	3.68796766567299	3.68796766567299	3.68796766567299	3.68796766567299	3.68796766567299	3.68796766567299	3.68796766567299	3.68796766567299	3.68796766567299	3.68796766567299	3.68796766567299	3.68796766567299	3.68796766567299
3.01889916912367	3.01889916912367	3.01889916912367	3.01889916912367	3.01889916912367	3.01889916912367	3.01889916912367	3.01889916912367	3.01889916912367	3.01889916912367	3.01889916912367	3.01889916912367	3.01889916912367	3.01889916912367	3.01889916912367	3.01889916912367	3.01889916912367	3.01889916912367	3.01889916912367	3.01889916912367	3.01889916912367	3.01889916912367	3.01889916912367	3.01889916912367	3.01889916912367	3.01889916912367	3.61179675524495	3.61179675524495	3.61179675524495	3.61179675524495	3.61179675524495	3.61179675524495	3.61179675524495	3.61179675524495	3.61179675524495	3.61179675524495	3.61179675524495	3.61179675524495	3.61179675524495	3.61179675524495	3.61179675524495	3.61179675524495	3.61179675524495	3.61179675524495	3.61179675524495	3.61179675524495	3.61179675524495	3.61179675524495	3.61179675524495	3.61179675524495
3.35167050663158	3.35167050663158	3.35167050663158	3.35167050663158	3.35167050663158	3.35167050663158	3.35167050663158	3.35167050663158	3.35167050663158	3.35167050663158	3.35167050663158	3.35167050663158	3.35167050663158	3.35167050663158	3.35167050663158	3.35167050663158	3.35167050663158	3.35167050663158	3.35167050663158	3.35167050663158	3.35167050663158	3.35167050663158	3.35167050663158	3.35167050663158	3.35167050663158	3.35167050663158	3.35167050663158	3.35167050663158	4.10263034981632	4.10263034981632	4.10263034981632	4.10263034981632	4.10263034981632	4.10263034981632	4.10263034981632	4.10263034981632	4.10263034981632	4.10263034981632	4.10263034981632	4.10263034981632	4.10263034981632	4.10263034981632	4.10263034981632	4.10263034981632	4.10263034981632	4.10263034981632	4.10263034981632	4.10263034981632	4.10263034981632	4.10263034981632
3.80443092591325	3.80443092591325	3.80443092591325	3.80443092591325	3.80443092591325	3.80443092591325	3.80443092591325	3.80443092591325	3.80443092591325	3.80443092591325	3.80443092591325	3.80443092591325	3.80443092591325	3.80443092591325	3.80443092591325	3.80443092591325	3.80443092591325	3.80443092591325	3.80443092591325	3.80443092591325	3.80443092591325	3.80443092591325	3.80443092591325	3.80443092591325	3.80443092591325	3.80443092591325	3.80443092591325	3.80443092591325	2.98952143195462	2.98952143195462	2.98952143195462	2.98952143195462	2.98952143195462	2.98952143195462	2.98952143195462	2.98952143195462	2.98952143195462	2.98952143195462	2.98952143195462	2.98952143195462	2.98952143195462	2.98952143195462	2.98952143195462	2.98952143195462	2.98952143195462	2.98952143195462	2.98952143195462	2.98952143195462	2.98952143195462	2.98952143195462
3.27119743636336	3.27119743636336	3.27119743636336	3.27119743636336	3.27119743636336	3.27119743636336	3.27119743636336	3.27119743636336	3.27119743636336	3.27119743636336	3.27119743636336	3.27119743636336	3.27119743636336	3.27119743636336	3.27119743636336	3.27119743636336	3.27119743636336	3.27119743636336	3.27119743636336	3.27119743636336	3.27119743636336	3.27119743636336	3.27119743636336	3.27119743636336	3.27119743636336	3.27119743636336	3.27119743636336	2.89396995617334	2.89396995617334	2.89396995617334	2.89396995617334	2.89396995617334	2.89396995617334	2.89396995617334	2.89396995617334	2.89396995617334	2.89396995617334	2.89396995617334	2.89396995617334	2.89396995617334	2.89396995617334	2.89396995617334	2.89396995617334	2.89396995617334	2.89396995617334	2.89396995617334	2.89396995617334	2.89396995617334	2.89396995617334	2.89396995617334
3.72183205337246	3.72183205337246	3.72183205337246	3.72183205337246	3.72183205337246	3.72183205337246	3.72183205337246	3.72183205337246	3.72183205337246	3.72183205337246	3.72183205337246	3.72183205337246	3.72183205337246	3.72183205337246	3.72183205337246	3.72183205337246	3.72183205337246	3.72183205337246	3.72183205337246	3.72183205337246	3.72183205337246	3.72183205337246	3.72183205337246	3.72183205337246	3.72183205337246	3.72183205337246	3.72183205337246	3.33374820419286	3.33374820419286	3.33374820419286	3.33374820419286	3.33374820419286	3.33374820419286	3.33374820419286	3.33374820419286	3.33374820419286	3.33374820419286	3.33374820419286	3.33374820419286	3.33374820419286	3.33374820419286	3.33374820419286	3.33374820419286	3.33374820419286	3.33374820419286	3.33374820419286	3.33374820419286	3.33374820419286	3.33374820419286	3.33374820419286
4.69399512098083	4.69399512098083	4.69399512098083	4.69399512098083	4.69399512098083	4.69399512098083	4.69399512098083	4.69399512098083	4.69399512098083	4.69399512098083	4.69399512098083	4.69399512098083	4.69399512098083	4.69399512098083	4.69399512098083	4.69399512098083	4.69399512098083	4.69399512098083	4.69399512098083	4.69399512098083	4.69399512098083	4.69399512098083	4.69399512098083	4.69399512098083	4.69399512098083	4.69399512098083	4.33515032556349	4.33515032556349	4.33515032556349	4.33515032556349	4.33515032556349	4.33515032556349	4.33515032556349	4.33515032556349	4.33515032556349	4.33515032556349	4.33515032556349	4.33515032556349	4.33515032556349	4.33515032556349	4.33515032556349	4.33515032556349	4.33515032556349	4.33515032556349	4.33515032556349	4.33515032556349	4.33515032556349	4.33515032556349	4.33515032556349	4.33515032556349
3.96103312761654	3.96103312761654	3.96103312761654	3.96103312761654	3.96103312761654	3.96103312761654	3.96103312761654	3.96103312761654	3.96103312761654	3.96103312761654	3.96103312761654	3.96103312761654	3.96103312761654	3.96103312761654	3.96103312761654	3.96103312761654	3.96103312761654	3.96103312761654	3.96103312761654	3.96103312761654	3.96103312761654	3.96103312761654	3.96103312761654	3.96103312761654	3.96103312761654	3.51582196213694	3.51582196213694	3.51582196213694	3.51582196213694	3.51582196213694	3.51582196213694	3.51582196213694	3.51582196213694	3.51582196213694	3.51582196213694	3.51582196213694	3.51582196213694	3.51582196213694	3.51582196213694	3.51582196213694	3.51582196213694	3.51582196213694	3.51582196213694	3.51582196213694	3.51582196213694	3.51582196213694	3.51582196213694	3.51582196213694	3.51582196213694	3.51582196213694
3.48742068885539	3.48742068885539	3.48742068885539	3.48742068885539	3.48742068885539	3.48742068885539	3.48742068885539	3.48742068885539	3.48742068885539	3.48742068885539	3.48742068885539	3.48742068885539	3.48742068885539	3.48742068885539	3.48742068885539	3.48742068885539	3.48742068885539	3.48742068885539	3.48742068885539	3.48742068885539	3.48742068885539	3.48742068885539	3.48742068885539	3.48742068885539	3.48742068885539	3.76085185309774	3.76085185309774	3.76085185309774	3.76085185309774	3.76085185309774	3.76085185309774	3.76085185309774	3.76085185309774	3.76085185309774	3.76085185309774	3.76085185309774	3.76085185309774	3.76085185309774	3.76085185309774	3.76085185309774	3.76085185309774	3.76085185309774	3.76085185309774	3.76085185309774	3.76085185309774	3.76085185309774	3.76085185309774	3.76085185309774	3.76085185309774	3.76085185309774
3.00329884476141	3.00329884476141	3.00329884476141	3.00329884476141	3.00329884476141	3.00329884476141	3.00329884476141	3.00329884476141	3.00329884476141	3.00329884476141	3.00329884476141	3.00329884476141	3.00329884476141	3.00329884476141	3.00329884476141	3.00329884476141	3.00329884476141	3.00329884476141	3.00329884476141	3.00329884476141	3.00329884476141	3.00329884476141	3.00329884476141	3.00329884476141	3.00329884476141	4.0327128314377	4.0327128314377	4.0327128314377	4.0327128314377	4.0327128314377	4.0327128314377	4.0327128314377	4.0327128314377	4.0327128314377	4.0327128314377	4.0327128314377	4.0327128314377	4.0327128314377	4.0327128314377	4.0327128314377	4.0327128314377	4.0327128314377	4.0327128314377	4.0327128314377	4.0327128314377	4.0327128314377	4.0327128314377	4.0327128314377	4.0327128314377	4.0327128314377
3.59651012487884	3.59651012487884	3.59651012487884	3.59651012487884	3.59651012487884	3.59651012487884	3.59651012487884	3.59651012487884	3.59651012487884	3.59651012487884	3.59651012487884	3.59651012487884	3.59651012487884	3.59651012487884	3.59651012487884	3.59651012487884	3.59651012487884	3.59651012487884	3.59651012487884	3.59651012487884	3.59651012487884	3.59651012487884	3.59651012487884	3.59651012487884	3.59651012487884	3.59651012487884	3.59651012487884	3.45289108687686	3.45289108687686	3.45289108687686	3.45289108687686	3.45289108687686	3.45289108687686	3.45289108687686	3.45289108687686	3.45289108687686	3.45289108687686	3.45289108687686	3.45289108687686	3.45289108687686	3.45289108687686	3.45289108687686	3.45289108687686	3.45289108687686	3.45289108687686	3.45289108687686	3.45289108687686	3.45289108687686	3.45289108687686	3.45289108687686
4.09899298050437	4.09899298050437	4.09899298050437	4.09899298050437	4.09899298050437	4.09899298050437	4.09899298050437	4.09899298050437	4.09899298050437	4.09899298050437	4.09899298050437	4.09899298050437	4.09899298050437	4.09899298050437	4.09899298050437	4.09899298050437	4.09899298050437	4.09899298050437	4.09899298050437	4.09899298050437	4.09899298050437	4.09899298050437	4.09899298050437	4.09899298050437	4.09899298050437	3.88722862648023	3.88722862648023	3.88722862648023	3.88722862648023	3.88722862648023	3.88722862648023	3.88722862648023	3.88722862648023	3.88722862648023	3.88722862648023	3.88722862648023	3.88722862648023	3.88722862648023	3.88722862648023	3.88722862648023	3.88722862648023	3.88722862648023	3.88722862648023	3.88722862648023	3.88722862648023	3.88722862648023	3.88722862648023	3.88722862648023	3.88722862648023	3.88722862648023
2.58257541249537	2.58257541249537	2.58257541249537	2.58257541249537	2.58257541249537	2.58257541249537	2.58257541249537	2.58257541249537	2.58257541249537	2.58257541249537	2.58257541249537	2.58257541249537	2.58257541249537	2.58257541249537	2.58257541249537	2.58257541249537	2.58257541249537	2.58257541249537	2.58257541249537	2.58257541249537	2.58257541249537	2.58257541249537	2.58257541249537	2.58257541249537	2.58257541249537	2.58257541249537	3.25910933547252	3.25910933547252	3.25910933547252	3.25910933547252	3.25910933547252	3.25910933547252	3.25910933547252	3.25910933547252	3.25910933547252	3.25910933547252	3.25910933547252	3.25910933547252	3.25910933547252	3.25910933547252	3.25910933547252	3.25910933547252	3.25910933547252	3.25910933547252	3.25910933547252	3.25910933547252	3.25910933547252	3.25910933547252	3.25910933547252	3.25910933547252
2.62070891785594	2.62070891785594	2.62070891785594	2.62070891785594	2.62070891785594	2.62070891785594	2.62070891785594	2.62070891785594	2.62070891785594	2.62070891785594	2.62070891785594	2.62070891785594	2.62070891785594	2.62070891785594	2.62070891785594	2.62070891785594	2.62070891785594	2.62070891785594	2.62070891785594	2.62070891785594	2.62070891785594	2.62070891785594	2.62070891785594	2.62070891785594	2.62070891785594	2.62070891785594	3.96412627378961	3.96412627378961	3.96412627378961	3.96412627378961	3.96412627378961	3.96412627378961	3.96412627378961	3.96412627378961	3.96412627378961	3.96412627378961	3.96412627378961	3.96412627378961	3.96412627378961	3.96412627378961	3.96412627378961	3.96412627378961	3.96412627378961	3.96412627378961	3.96412627378961	3.96412627378961	3.96412627378961	3.96412627378961	3.96412627378961	3.96412627378961
4.04618670881543	4.04618670881543	4.04618670881543	4.04618670881543	4.04618670881543	4.04618670881543	4.04618670881543	4.04618670881543	4.04618670881543	4.04618670881543	4.04618670881543	4.04618670881543	4.04618670881543	4.04618670881543	4.04618670881543	4.04618670881543	4.04618670881543	4.04618670881543	4.04618670881543	4.04618670881543	4.04618670881543	4.04618670881543	4.04618670881543	4.04618670881543	4.04618670881543	4.04618670881543	4.04618670881543	2.45781641654039	2.45781641654039	2.45781641654039	2.45781641654039	2.45781641654039	2.45781641654039	2.45781641654039	2.45781641654039	2.45781641654039	2.45781641654039	2.45781641654039	2.45781641654039	2.45781641654039	2.45781641654039	2.45781641654039	2.45781641654039	2.45781641654039	2.45781641654039	2.45781641654039	2.45781641654039	2.45781641654039	2.45781641654039	2.45781641654039
3.43628229686261	3.43628229686261	3.43628229686261	3.43628229686261	3.43628229686261	3.43628229686261	3.43628229686261	3.43628229686261	3.43628229686261	3.43628229686261	3.43628229686261	3.43628229686261	3.43628229686261	3.43628229686261	3.43628229686261	3.43628229686261	3.43628229686261	3.43628229686261	3.43628229686261	3.43628229686261	3.43628229686261	3.43628229686261	3.43628229686261	3.43628229686261	3.43628229686261	3.43628229686261	3.43628229686261	3.46376149695884	3.46376149695884	3.46376149695884	3.46376149695884	3.46376149695884	3.46376149695884	3.46376149695884	3.46376149695884	3.46376149695884	3.46376149695884	3.46376149695884	3.46376149695884	3.46376149695884	3.46376149695884	3.46376149695884	3.46376149695884	3.46376149695884	3.46376149695884	3.46376149695884	3.46376149695884	3.46376149695884	3.46376149695884	3.46376149695884
3.30109781335326	3.30109781335326	3.30109781335326	3.30109781335326	3.30109781335326	3.30109781335326	3.30109781335326	3.30109781335326	3.30109781335326	3.30109781335326	3.30109781335326	3.30109781335326	3.30109781335326	3.30109781335326	3.30109781335326	3.30109781335326	3.30109781335326	3.30109781335326	3.30109781335326	3.30109781335326	3.30109781335326	3.30109781335326	3.30109781335326	3.30109781335326	3.30109781335326	3.30109781335326	3.30109781335326	4.47796196490808	4.47796196490808	4.47796196490808	4.47796196490808	4.47796196490808	4.47796196490808	4.47796196490808	4.47796196490808	4.47796196490808	4.47796196490808	4.47796196490808	4.47796196490808	4.47796196490808	4.47796196490808	4.47796196490808	4.47796196490808	4.47796196490808	4.47796196490808	4.47796196490808	4.47796196490808	4.47796196490808	4.47796196490808	4.47796196490808
3.02287432174246	3.02287432174246	3.02287432174246	3.02287432174246	3.02287432174246	3.02287432174246	3.02287432174246	3.02287432174246	3.02287432174246	3.02287432174246	3.02287432174246	3.02287432174246	3.02287432174246	3.02287432174246	3.02287432174246	3.02287432174246	3.02287432174246	3.02287432174246	3.02287432174246	3.02287432174246	3.02287432174246	3.02287432174246	3.02287432174246	3.02287432174246	3.02287432174246	3.02287432174246	3.40773999748607	3.40773999748607	3.40773999748607	3.40773999748607	3.40773999748607	3.40773999748607	3.40773999748607	3.40773999748607	3.40773999748607	3.40773999748607	3.40773999748607	3.40773999748607	3.40773999748607	3.40773999748607	3.40773999748607	3.40773999748607	3.40773999748607	3.40773999748607	3.40773999748607	3.40773999748607	3.40773999748607	3.40773999748607	3.40773999748607	3.40773999748607
3.37109680199172	3.37109680199172	3.37109680199172	3.37109680199172	3.37109680199172	3.37109680199172	3.37109680199172	3.37109680199172	3.37109680199172	3.37109680199172	3.37109680199172	3.37109680199172	3.37109680199172	3.37109680199172	3.37109680199172	3.37109680199172	3.37109680199172	3.37109680199172	3.37109680199172	3.37109680199172	3.37109680199172	3.37109680199172	3.37109680199172	3.37109680199172	3.37109680199172	3.37109680199172	2.94608079299208	2.94608079299208	2.94608079299208	2.94608079299208	2.94608079299208	2.94608079299208	2.94608079299208	2.94608079299208	2.94608079299208	2.94608079299208	2.94608079299208	2.94608079299208	2.94608079299208	2.94608079299208	2.94608079299208	2.94608079299208	2.94608079299208	2.94608079299208	2.94608079299208	2.94608079299208	2.94608079299208	2.94608079299208	2.94608079299208	2.94608079299208
4.79759005724821	4.79759005724821	4.79759005724821	4.79759005724821	4.79759005724821	4.79759005724821	4.79759005724821	4.79759005724821	4.79759005724821	4.79759005724821	4.79759005724821	4.79759005724821	4.79759005724821	4.79759005724821	4.79759005724821	4.79759005724821	4.79759005724821	4.79759005724821	4.79759005724821	4.79759005724821	4.79759005724821	4.79759005724821	4.79759005724821	4.79759005724821	4.79759005724821	4.79759005724821	3.20592453371817	3.20592453371817	3.20592453371817	3.20592453371817	3.20592453371817	3.20592453371817	3.20592453371817	3.20592453371817	3.20592453371817	3.20592453371817	3.20592453371817	3.20592453371817	3.20592453371817	3.20592453371817	3.20592453371817	3.20592453371817	3.20592453371817	3.20592453371817	3.20592453371817	3.20592453371817	3.20592453371817	3.20592453371817	3.20592453371817	3.20592453371817
4.06948120390741	4.06948120390741	4.06948120390741	4.06948120390741	4.06948120390741	4.06948120390741	4.06948120390741	4.06948120390741	4.06948120390741	4.06948120390741	4.06948120390741	4.06948120390741	4.06948120390741	4.06948120390741	4.06948120390741	4.06948120390741	4.06948120390741	4.06948120390741	4.06948120390741	4.06948120390741	4.06948120390741	4.06948120390741	4.06948120390741	4.06948120390741	4.06948120390741	4.06948120390741	4.06948120390741	2.97232361404155	2.97232361404155	2.97232361404155	2.97232361404155	2.97232361404155	2.97232361404155	2.97232361404155	2.97232361404155	2.97232361404155	2.97232361404155	2.97232361404155	2.97232361404155	2.97232361404155	2.97232361404155	2.97232361404155	2.97232361404155	2.97232361404155	2.97232361404155	2.97232361404155	2.97232361404155	2.97232361404155	2.97232361404155	2.97232361404155
2.73420146367359	2.73420146367359	2.73420146367359	2.73420146367359	2.73420146367359	2.73420146367359	2.73420146367359	2.73420146367359	2.73420146367359	2.73420146367359	2.73420146367359	2.73420146367359	2.73420146367359	2.73420146367359	2.73420146367359	2.73420146367359	2.73420146367359	2.73420146367359	2.73420146367359	2.73420146367359	2.73420146367359	2.73420146367359	2.73420146367359	2.73420146367359	2.73420146367359	2.73420146367359	2.73420146367359	3.34279325063109	3.34279325063109	3.34279325063109	3.34279325063109	3.34279325063109	3.34279325063109	3.34279325063109	3.34279325063109	3.34279325063109	3.34279325063109	3.34279325063109	3.34279325063109	3.34279325063109	3.34279325063109	3.34279325063109	3.34279325063109	3.34279325063109	3.34279325063109	3.34279325063109	3.34279325063109	3.34279325063109	3.34279325063109	3.34279325063109
3.68164512162554	3.68164512162554	3.68164512162554	3.68164512162554	3.68164512162554	3.68164512162554	3.68164512162554	3.68164512162554	3.68164512162554	3.68164512162554	3.68164512162554	3.68164512162554	3.68164512162554	3.68164512162554	3.68164512162554	3.68164512162554	3.68164512162554	3.68164512162554	3.68164512162554	3.68164512162554	3.68164512162554	3.68164512162554	3.68164512162554	3.68164512162554	3.68164512162554	3.68164512162554	3.68164512162554	3.8053853587669	3.8053853587669	3.8053853587669	3.8053853587669	3.8053853587669	3.8053853587669	3.8053853587669	3.8053853587669	3.8053853587669	3.8053853587669	3.8053853587669	3.8053853587669	3.8053853587669	3.8053853587669	3.8053853587669	3.8053853587669	3.8053853587669	3.8053853587669	3.8053853587669	3.8053853587669	3.8053853587669	3.8053853587669	3.8053853587669
4.49410100330127	4.49410100330127	4.49410100330127	4.49410100330127	4.49410100330127	4.49410100330127	4.49410100330127	4.49410100330127	4.49410100330127	4.49410100330127	4.49410100330127	4.49410100330127	4.49410100330127	4.49410100330127	4.49410100330127	4.49410100330127	4.49410100330127	4.49410100330127	4.49410100330127	4.49410100330127	4.49410100330127	4.49410100330127	4.49410100330127	4.49410100330127	4.49410100330127	4.49410100330127	4.49410100330127	4.49410100330127	2.94159653477534	2.94159653477534	2.94159653477534	2.94159653477534	2.94159653477534	2.94159653477534	2.94159653477534	2.94159653477534	2.94159653477534	2.94159653477534	2.94159653477534	2.94159653477534	2.94159653477534	2.94159653477534	2.94159653477534	2.94159653477534	2.94159653477534	2.94159653477534	2.94159653477534	2.94159653477534	2.94159653477534	2.94159653477534
3.30576355467585	3.30576355467585	3.30576355467585	3.30576355467585	3.30576355467585	3.30576355467585	3.30576355467585	3.30576355467585	3.30576355467585	3.30576355467585	3.30576355467585	3.30576355467585	3.30576355467585	3.30576355467585	3.30576355467585	3.30576355467585	3.30576355467585	3.30576355467585	3.30576355467585	3.30576355467585	3.30576355467585	3.30576355467585	3.30576355467585	3.30576355467585	3.30576355467585	3.30576355467585	3.30576355467585	3.30576355467585	3.30576355467585	4.43848250354533	4.43848250354533	4.43848250354533	4.43848250354533	4.43848250354533	4.43848250354533	4.43848250354533	4.43848250354533	4.43848250354533	4.43848250354533	4.43848250354533	4.43848250354533	4.43848250354533	4.43848250354533	4.43848250354533	4.43848250354533	4.43848250354533	4.43848250354533	4.43848250354533	4.43848250354533	4.43848250354533
5.15079281498287	5.15079281498287	5.15079281498287	5.15079281498287	5.15079281498287	5.15079281498287	5.15079281498287	5.15079281498287	5.15079281498287	5.15079281498287	5.15079281498287	5.15079281498287	5.15079281498287	5.15079281498287	5.15079281498287	5.15079281498287	5.15079281498287	5.15079281498287	5.15079281498287	5.15079281498287	5.15079281498287	5.15079281498287	5.15079281498287	5.15079281498287	5.15079281498287	5.15079281498287	5.15079281498287	5.15079281498287	5.15079281498287	3.43534847336072	3.43534847336072	3.43534847336072	3.43534847336072	3.43534847336072	3.43534847336072	3.43534847336072	3.43534847336072	3.43534847336072	3.43534847336072	3.43534847336072	3.43534847336072	3.43534847336072	3.43534847336072	3.43534847336072	3.43534847336072	3.43534847336072	3.43534847336072	3.43534847336072	3.43534847336072	3.43534847336072
2.83390531391186	2.83390531391186	2.83390531391186	2.83390531391186	2.83390531391186	2.83390531391186	2.83390531391186	2.83390531391186	2.83390531391186	2.83390531391186	2.83390531391186	2.83390531391186	2.83390531391186	2.83390531391186	2.83390531391186	2.83390531391186	2.83390531391186	2.83390531391186	2.83390531391186	2.83390531391186	2.83390531391186	2.83390531391186	2.83390531391186	2.83390531391186	2.83390531391186	2.83390531391186	2.83390531391186	2.83390531391186	4.34776597733361	4.34776597733361	4.34776597733361	4.34776597733361	4.34776597733361	4.34776597733361	4.34776597733361	4.34776597733361	4.34776597733361	4.34776597733361	4.34776597733361	4.34776597733361	4.34776597733361	4.34776597733361	4.34776597733361	4.34776597733361	4.34776597733361	4.34776597733361	4.34776597733361	4.34776597733361	4.34776597733361	4.34776597733361
3.32227873102875	3.32227873102875	3.32227873102875	3.32227873102875	3.32227873102875	3.32227873102875	3.32227873102875	3.32227873102875	3.32227873102875	3.32227873102875	3.32227873102875	3.32227873102875	3.32227873102875	3.32227873102875	3.32227873102875	3.32227873102875	3.32227873102875	3.32227873102875	3.32227873102875	3.32227873102875	3.32227873102875	3.32227873102875	3.32227873102875	3.32227873102875	3.32227873102875	3.32227873102875	3.32227873102875	3.32227873102875	3.43695313114019	3.43695313114019	3.43695313114019	3.43695313114019	3.43695313114019	3.43695313114019	3.43695313114019	3.43695313114019	3.43695313114019	3.43695313114019	3.43695313114019	3.43695313114019	3.43695313114019	3.43695313114019	3.43695313114019	3.43695313114019	3.43695313114019	3.43695313114019	3.43695313114019	3.43695313114019	3.43695313114019	3.43695313114019
3.57204469723955	3.57204469723955	3.57204469723955	3.57204469723955	3.57204469723955	3.57204469723955	3.57204469723955	3.57204469723955	3.57204469723955	3.57204469723955	3.57204469723955	3.57204469723955	3.57204469723955	3.57204469723955	3.57204469723955	3.57204469723955	3.57204469723955	3.57204469723955	3.57204469723955	3.57204469723955	3.57204469723955	3.57204469723955	3.57204469723955	3.57204469723955	3.57204469723955	3.57204469723955	3.57204469723955	3.57204469723955	4.22759595641994	4.22759595641994	4.22759595641994	4.22759595641994	4.22759595641994	4.22759595641994	4.22759595641994	4.22759595641994	4.22759595641994	4.22759595641994	4.22759595641994	4.22759595641994	4.22759595641994	4.22759595641994	4.22759595641994	4.22759595641994	4.22759595641994	4.22759595641994	4.22759595641994	4.22759595641994	4.22759595641994	4.22759595641994
4.18466987793191	4.18466987793191	4.18466987793191	4.18466987793191	4.18466987793191	4.18466987793191	4.18466987793191	4.18466987793191	4.18466987793191	4.18466987793191	4.18466987793191	4.18466987793191	4.18466987793191	4.18466987793191	4.18466987793191	4.18466987793191	4.18466987793191	4.18466987793191	4.18466987793191	4.18466987793191	4.18466987793191	4.18466987793191	4.18466987793191	4.18466987793191	4.18466987793191	4.18466987793191	4.18466987793191	4.18466987793191	2.80309157462111	2.80309157462111	2.80309157462111	2.80309157462111	2.80309157462111	2.80309157462111	2.80309157462111	2.80309157462111	2.80309157462111	2.80309157462111	2.80309157462111	2.80309157462111	2.80309157462111	2.80309157462111	2.80309157462111	2.80309157462111	2.80309157462111	2.80309157462111	2.80309157462111	2.80309157462111	2.80309157462111	2.80309157462111
2.35833013630201	2.35833013630201	2.35833013630201	2.35833013630201	2.35833013630201	2.35833013630201	2.35833013630201	2.35833013630201	2.35833013630201	2.35833013630201	2.35833013630201	2.35833013630201	2.35833013630201	2.35833013630201	2.35833013630201	2.35833013630201	2.35833013630201	2.35833013630201	2.35833013630201	2.35833013630201	2.35833013630201	2.35833013630201	2.35833013630201	2.35833013630201	2.35833013630201	2.35833013630201	3.00715912543124	3.00715912543124	3.00715912543124	3.00715912543124	3.00715912543124	3.00715912543124	3.00715912543124	3.00715912543124	3.00715912543124	3.00715912543124	3.00715912543124	3.00715912543124	3.00715912543124	3.00715912543124	3.00715912543124	3.00715912543124	3.00715912543124	3.00715912543124	3.00715912543124	3.00715912543124	3.00715912543124	3.00715912543124	3.00715912543124	3.00715912543124
3.6504267118664	3.6504267118664	3.6504267118664	3.6504267118664	3.6504267118664	3.6504267118664	3.6504267118664	3.6504267118664	3.6504267118664	3.6504267118664	3.6504267118664	3.6504267118664	3.6504267118664	3.6504267118664	3.6504267118664	3.6504267118664	3.6504267118664	3.6504267118664	3.6504267118664	3.6504267118664	3.6504267118664	3.6504267118664	3.6504267118664	3.6504267118664	3.6504267118664	4.92507828734783	4.92507828734783	4.92507828734783	4.92507828734783	4.92507828734783	4.92507828734783	4.92507828734783	4.92507828734783	4.92507828734783	4.92507828734783	4.92507828734783	4.92507828734783	4.92507828734783	4.92507828734783	4.92507828734783	4.92507828734783	4.92507828734783	4.92507828734783	4.92507828734783	4.92507828734783	4.92507828734783	4.92507828734783	4.92507828734783	4.92507828734783	4.92507828734783
3.37171164286723	3.37171164286723	3.37171164286723	3.37171164286723	3.37171164286723	3.37171164286723	3.37171164286723	3.37171164286723	3.37171164286723	3.37171164286723	3.37171164286723	3.37171164286723	3.37171164286723	3.37171164286723	3.37171164286723	3.37171164286723	3.37171164286723	3.37171164286723	3.37171164286723	3.37171164286723	3.37171164286723	3.37171164286723	3.37171164286723	2.63440657613611	2.63440657613611	2.63440657613611	2.63440657613611	2.63440657613611	2.63440657613611	2.63440657613611	2.63440657613611	2.63440657613611	2.63440657613611	2.63440657613611	2.63440657613611	2.63440657613611	2.63440657613611	2.63440657613611	2.63440657613611	2.63440657613611	2.63440657613611	2.63440657613611	2.63440657613611	2.63440657613611	2.63440657613611	2.63440657613611	2.63440657613611	2.63440657613611	2.63440657613611	2.63440657613611
3.81844579473008	3.81844579473008	3.81844579473008	3.81844579473008	3.81844579473008	3.81844579473008	3.81844579473008	3.81844579473008	3.81844579473008	3.81844579473008	3.81844579473008	3.81844579473008	3.81844579473008	3.81844579473008	3.81844579473008	3.81844579473008	3.81844579473008	3.81844579473008	3.81844579473008	3.81844579473008	3.81844579473008	3.81844579473008	3.84967258178053	3.84967258178053	3.84967258178053	3.84967258178053	3.84967258178053	3.84967258178053	3.84967258178053	3.84967258178053	3.84967258178053	3.84967258178053	3.84967258178053	3.84967258178053	3.84967258178053	3.84967258178053	3.84967258178053	3.84967258178053	3.84967258178053	3.84967258178053	3.84967258178053	3.84967258178053	3.84967258178053	3.84967258178053	3.84967258178053	3.84967258178053	3.84967258178053	3.84967258178053	3.84967258178053	3.84967258178053
3.0478094741967	3.0478094741967	3.0478094741967	3.0478094741967	3.0478094741967	3.0478094741967	3.0478094741967	3.0478094741967	3.0478094741967	3.0478094741967	3.0478094741967	3.0478094741967	3.0478094741967	3.0478094741967	3.0478094741967	3.0478094741967	3.0478094741967	3.0478094741967	3.0478094741967	3.0478094741967	3.0478094741967	3.0478094741967	3.0478094741967	3.81696128953258	3.81696128953258	3.81696128953258	3.81696128953258	3.81696128953258	3.81696128953258	3.81696128953258	3.81696128953258	3.81696128953258	3.81696128953258	3.81696128953258	3.81696128953258	3.81696128953258	3.81696128953258	3.81696128953258	3.81696128953258	3.81696128953258	3.81696128953258	3.81696128953258	3.81696128953258	3.81696128953258	3.81696128953258	3.81696128953258	3.81696128953258	3.81696128953258	3.81696128953258	3.81696128953258
2.77444536192348	2.77444536192348	2.77444536192348	2.77444536192348	2.77444536192348	2.77444536192348	2.77444536192348	2.77444536192348	2.77444536192348	2.77444536192348	2.77444536192348	2.77444536192348	2.77444536192348	2.77444536192348	2.77444536192348	2.77444536192348	2.77444536192348	2.77444536192348	2.77444536192348	2.77444536192348	2.77444536192348	2.77444536192348	2.77444536192348	2.68630403757342	2.68630403757342	2.68630403757342	2.68630403757342	2.68630403757342	2.68630403757342	2.68630403757342	2.68630403757342	2.68630403757342	2.68630403757342	2.68630403757342	2.68630403757342	2.68630403757342	2.68630403757342	2.68630403757342	2.68630403757342	2.68630403757342	2.68630403757342	2.68630403757342	2.68630403757342	2.68630403757342	2.68630403757342	2.68630403757342	2.68630403757342	2.68630403757342	2.68630403757342	2.68630403757342
6.03754667872157	6.03754667872157	6.03754667872157	6.03754667872157	6.03754667872157	6.03754667872157	6.03754667872157	6.03754667872157	6.03754667872157	6.03754667872157	6.03754667872157	6.03754667872157	6.03754667872157	6.03754667872157	6.03754667872157	6.03754667872157	6.03754667872157	6.03754667872157	6.03754667872157	6.03754667872157	6.03754667872157	6.03754667872157	6.03754667872157	4.29953739126458	4.29953739126458	4.29953739126458	4.29953739126458	4.29953739126458	4.29953739126458	4.29953739126458	4.29953739126458	4.29953739126458	4.29953739126458	4.29953739126458	4.29953739126458	4.29953739126458	4.29953739126458	4.29953739126458	4.29953739126458	4.29953739126458	4.29953739126458	4.29953739126458	4.29953739126458	4.29953739126458	4.29953739126458	4.29953739126458	4.29953739126458	4.29953739126458	4.29953739126458	4.29953739126458
3.48157945766009	3.48157945766009	3.48157945766009	3.48157945766009	3.48157945766009	3.48157945766009	3.48157945766009	3.48157945766009	3.48157945766009	3.48157945766009	3.48157945766009	3.48157945766009	3.48157945766009	3.48157945766009	3.48157945766009	3.48157945766009	3.48157945766009	3.48157945766009	3.48157945766009	3.48157945766009	3.48157945766009	3.48157945766009	3.48157945766009	3.00510684183806	3.00510684183806	3.00510684183806	3.00510684183806	3.00510684183806	3.00510684183806	3.00510684183806	3.00510684183806	3.00510684183806	3.00510684183806	3.00510684183806	3.00510684183806	3.00510684183806	3.00510684183806	3.00510684183806	3.00510684183806	3.00510684183806	3.00510684183806	3.00510684183806	3.00510684183806	3.00510684183806	3.00510684183806	3.00510684183806	3.00510684183806	3.00510684183806	3.00510684183806	2.93955677848161
2.43072502951128	2.43072502951128	2.43072502951128	2.43072502951128	2.43072502951128	2.43072502951128	2.43072502951128	2.43072502951128	2.43072502951128	2.43072502951128	2.43072502951128	2.43072502951128	2.43072502951128	2.43072502951128	2.43072502951128	2.43072502951128	2.43072502951128	2.43072502951128	2.43072502951128	2.43072502951128	2.43072502951128	2.43072502951128	2.43072502951128	2.4109161419134	2.4109161419134	2.4109161419134	2.4109161419134	2.4109161419134	2.4109161419134	2.4109161419134	2.4109161419134	2.4109161419134	2.4109161419134	2.4109161419134	2.4109161419134	2.4109161419134	2.4109161419134	2.4109161419134	2.4109161419134	2.4109161419134	2.4109161419134	2.4109161419134	2.4109161419134	2.4109161419134	2.4109161419134	2.4109161419134	2.4109161419134	2.4109161419134	2.4109161419134	4.80815551040135
3.60890504527294	3.60890504527294	3.60890504527294	3.60890504527294	3.60890504527294	3.60890504527294	3.60890504527294	3.60890504527294	3.60890504527294	3.60890504527294	3.60890504527294	3.60890504527294	3.60890504527294	3.60890504527294	3.60890504527294	3.60890504527294	3.60890504527294	3.60890504527294	3.60890504527294	3.60890504527294	3.60890504527294	3.60890504527294	3.60890504527294	3.47232630896451	3.47232630896451	3.47232630896451	3.47232630896451	3.47232630896451	3.47232630896451	3.47232630896451	3.47232630896451	3.47232630896451	3.47232630896451	3.47232630896451	3.47232630896451	3.47232630896451	3.47232630896451	3.47232630896451	3.47232630896451	3.47232630896451	3.47232630896451	3.47232630896451	3.47232630896451	3.47232630896451	3.47232630896451	3.47232630896451	3.47232630896451	3.47232630896451	3.47232630896451	3.47232630896451
3.68911229246272	3.68911229246272	3.68911229246272	3.68911229246272	3.68911229246272	3.68911229246272	3.68911229246272	3.68911229246272	3.68911229246272	3.68911229246272	3.68911229246272	3.68911229246272	3.68911229246272	3.68911229246272	3.68911229246272	3.68911229246272	3.68911229246272	3.68911229246272	3.68911229246272	3.68911229246272	3.68911229246272	3.68911229246272	3.68911229246272	2.72190373917372	2.72190373917372	2.72190373917372	2.72190373917372	2.72190373917372	2.72190373917372	2.72190373917372	2.72190373917372	2.72190373917372	2.72190373917372	2.72190373917372	2.72190373917372	2.72190373917372	2.72190373917372	2.72190373917372	2.72190373917372	2.72190373917372	2.72190373917372	2.72190373917372	2.72190373917372	2.72190373917372	2.72190373917372	2.72190373917372	2.72190373917372	2.72190373917372	2.72190373917372	2.72190373917372
3.60223456768465	3.60223456768465	3.60223456768465	3.60223456768465	3.60223456768465	3.60223456768465	3.60223456768465	3.60223456768465	3.60223456768465	3.60223456768465	3.60223456768465	3.60223456768465	3.60223456768465	3.60223456768465	3.60223456768465	3.60223456768465	3.60223456768465	3.60223456768465	3.60223456768465	3.60223456768465	3.60223456768465	3.60223456768465	3.60223456768465	3.55928504364951	3.55928504364951	3.55928504364951	3.55928504364951	3.55928504364951	3.55928504364951	3.55928504364951	3.55928504364951	3.55928504364951	3.55928504364951	3.55928504364951	3.55928504364951	3.55928504364951	3.55928504364951	3.55928504364951	3.55928504364951	3.55928504364951	3.55928504364951	3.55928504364951	3.55928504364951	3.55928504364951	3.55928504364951	3.55928504364951	3.55928504364951	3.55928504364951	3.55928504364951	3.55928504364951
3.37388936001667	3.37388936001667	3.37388936001667	3.37388936001667	3.37388936001667	3.37388936001667	3.37388936001667	3.37388936001667	3.37388936001667	3.37388936001667	3.37388936001667	3.37388936001667	3.37388936001667	3.37388936001667	3.37388936001667	3.37388936001667	3.37388936001667	3.37388936001667	3.37388936001667	3.37388936001667	3.37388936001667	3.37388936001667	3.37388936001667	3.00235214233638	3.00235214233638	3.00235214233638	3.00235214233638	3.00235214233638	3.00235214233638	3.00235214233638	3.00235214233638	3.00235214233638	3.00235214233638	3.00235214233638	3.00235214233638	3.00235214233638	3.00235214233638	3.00235214233638	3.00235214233638	3.00235214233638	3.00235214233638	3.00235214233638	3.00235214233638	3.00235214233638	3.00235214233638	3.00235214233638	3.00235214233638	3.00235214233638	3.00235214233638	3.00235214233638
2.11855247238008	2.11855247238008	2.11855247238008	2.11855247238008	2.11855247238008	2.11855247238008	2.11855247238008	2.11855247238008	2.11855247238008	2.11855247238008	2.11855247238008	2.11855247238008	2.11855247238008	2.11855247238008	2.11855247238008	2.11855247238008	2.11855247238008	2.11855247238008	2.11855247238008	2.11855247238008	2.11855247238008	2.11855247238008	2.11855247238008	3.03763575939062	3.03763575939062	3.03763575939062	3.03763575939062	3.03763575939062	3.03763575939062	3.03763575939062	3.03763575939062	3.03763575939062	3.03763575939062	3.03763575939062	3.03763575939062	3.03763575939062	3.03763575939062	3.03763575939062	3.03763575939062	3.03763575939062	3.03763575939062	3.03763575939062	3.03763575939062	3.03763575939062	3.03763575939062	3.03763575939062	3.03763575939062	3.03763575939062	3.19838129162596	3.19838129162596
4.38325919724809	4.38325919724809	4.38325919724809	4.38325919724809	4.38325919724809	4.38325919724809	4.38325919724809	4.38325919724809	4.38325919724809	4.38325919724809	4.38325919724809	4.38325919724809	4.38325919724809	4.38325919724809	4.38325919724809	4.38325919724809	4.38325919724809	4.38325919724809	4.38325919724809	4.38325919724809	4.38325919724809	4.38325919724809	4.38325919724809	2.34578183514629	2.34578183514629	2.34578183514629	2.34578183514629	2.34578183514629	2.34578183514629	2.34578183514629	2.34578183514629	2.34578183514629	2.34578183514629	2.34578183514629	2.34578183514629	2.34578183514629	2.34578183514629	2.34578183514629	2.34578183514629	2.34578183514629	2.34578183514629	2.34578183514629	2.34578183514629	2.34578183514629	2.34578183514629	2.34578183514629	2.34578183514629	2.34578183514629	2.34578183514629	2.34578183514629
3.90241500804743	3.90241500804743	3.90241500804743	3.90241500804743	3.90241500804743	3.90241500804743	3.90241500804743	3.90241500804743	3.90241500804743	3.90241500804743	3.90241500804743	3.90241500804743	3.90241500804743	3.90241500804743	3.90241500804743	3.90241500804743	3.90241500804743	3.90241500804743	3.90241500804743	3.90241500804743	3.90241500804743	3.90241500804743	3.90241500804743	3.90241500804743	3.99463624389125	3.99463624389125	3.99463624389125	3.99463624389125	3.99463624389125	3.99463624389125	3.99463624389125	3.99463624389125	3.99463624389125	3.99463624389125	3.99463624389125	3.99463624389125	3.99463624389125	3.99463624389125	3.99463624389125	3.99463624389125	3.99463624389125	3.99463624389125	3.99463624389125	3.99463624389125	3.99463624389125	3.99463624389125	3.99463624389125	3.99463624389125	3.99463624389125	3.99463624389125
3.64456814610941	3.64456814610941	3.64456814610941	3.64456814610941	3.64456814610941	3.64456814610941	3.64456814610941	3.64456814610941	3.64456814610941	3.64456814610941	3.64456814610941	3.64456814610941	3.64456814610941	3.64456814610941	3.64456814610941	3.64456814610941	3.64456814610941	3.64456814610941	3.64456814610941	3.64456814610941	3.64456814610941	3.64456814610941	3.64456814610941	3.64456814610941	2.81844548088544	2.81844548088544	2.81844548088544	2.81844548088544	2.81844548088544	2.81844548088544	2.81844548088544	2.81844548088544	2.81844548088544	2.81844548088544	2.81844548088544	2.81844548088544	2.81844548088544	2.81844548088544	2.81844548088544	2.81844548088544	2.81844548088544	2.81844548088544	2.81844548088544	2.81844548088544	2.81844548088544	2.81844548088544	2.81844548088544	2.81844548088544	2.81844548088544	2.81844548088544
3.56878801994201	3.56878801994201	3.56878801994201	3.56878801994201	3.56878801994201	3.56878801994201	3.56878801994201	3.56878801994201	3.56878801994201	3.56878801994201	3.56878801994201	3.56878801994201	3.56878801994201	3.56878801994201	3.56878801994201	3.56878801994201	3.56878801994201	3.56878801994201	3.56878801994201	3.56878801994201	3.56878801994201	3.56878801994201	3.56878801994201	3.94536336754782	3.94536336754782	3.94536336754782	3.94536336754782	3.94536336754782	3.94536336754782	3.94536336754782	3.94536336754782	3.94536336754782	3.94536336754782	3.94536336754782	3.94536336754782	3.94536336754782	3.94536336754782	3.94536336754782	3.94536336754782	3.94536336754782	3.94536336754782	3.94536336754782	3.94536336754782	3.94536336754782	3.94536336754782	3.94536336754782	3.94536336754782	3.94536336754782	3.94536336754782	3.94536336754782
2.44007906304012	2.44007906304012	2.44007906304012	2.44007906304012	2.44007906304012	2.44007906304012	2.44007906304012	2.44007906304012	2.44007906304012	2.44007906304012	2.44007906304012	2.44007906304012	2.44007906304012	2.44007906304012	2.44007906304012	2.44007906304012	2.44007906304012	2.44007906304012	2.44007906304012	2.44007906304012	2.44007906304012	2.44007906304012	2.44007906304012	3.45859419990913	3.45859419990913	3.45859419990913	3.45859419990913	3.45859419990913	3.45859419990913	3.45859419990913	3.45859419990913	3.45859419990913	3.45859419990913	3.45859419990913	3.45859419990913	3.45859419990913	3.45859419990913	3.45859419990913	3.45859419990913	3.45859419990913	3.45859419990913	3.45859419990913	3.45859419990913	3.45859419990913	3.45859419990913	3.45859419990913	3.45859419990913	3.45859419990913	3.45859419990913	3.45859419990913
3.27084166253963	3.27084166253963	3.27084166253963	3.27084166253963	3.27084166253963	3.27084166253963	3.27084166253963	3.27084166253963	3.27084166253963	3.27084166253963	3.27084166253963	3.27084166253963	3.27084166253963	3.27084166253963	3.27084166253963	3.27084166253963	3.27084166253963	3.27084166253963	3.27084166253963	3.27084166253963	3.27084166253963	3.27084166253963	3.27084166253963	3.06693588002475	3.06693588002475	3.06693588002475	3.06693588002475	3.06693588002475	3.06693588002475	3.06693588002475	3.06693588002475	3.06693588002475	3.06693588002475	3.06693588002475	3.06693588002475	3.06693588002475	3.06693588002475	3.06693588002475	3.06693588002475	3.06693588002475	3.06693588002475	3.06693588002475	3.06693588002475	3.06693588002475	3.06693588002475	3.06693588002475	3.06693588002475	3.06693588002475	3.06693588002475	3.06693588002475
3.06878201535281	3.06878201535281	3.06878201535281	3.06878201535281	3.06878201535281	3.06878201535281	3.06878201535281	3.06878201535281	3.06878201535281	3.06878201535281	3.06878201535281	3.06878201535281	3.06878201535281	3.06878201535281	3.06878201535281	3.06878201535281	3.06878201535281	3.06878201535281	3.06878201535281	3.06878201535281	3.06878201535281	3.06878201535281	3.06878201535281	4.2640386607557	4.2640386607557	4.2640386607557	4.2640386607557	4.2640386607557	4.2640386607557	4.2640386607557	4.2640386607557	4.2640386607557	4.2640386607557	4.2640386607557	4.2640386607557	4.2640386607557	4.2640386607557	4.2640386607557	4.2640386607557	4.2640386607557	4.2640386607557	4.2640386607557	4.2640386607557	4.2640386607557	4.2640386607557	4.2640386607557	4.2640386607557	4.2640386607557	4.2640386607557	4.2640386607557
4.7343896017329	4.7343896017329	4.7343896017329	4.7343896017329	4.7343896017329	4.7343896017329	4.7343896017329	4.7343896017329	4.7343896017329	4.7343896017329	4.7343896017329	4.7343896017329	4.7343896017329	4.7343896017329	4.7343896017329	4.7343896017329	4.7343896017329	4.7343896017329	4.7343896017329	4.7343896017329	4.7343896017329	4.7343896017329	4.7343896017329	2.98761487137977	2.98761487137977	2.98761487137977	2.98761487137977	2.98761487137977	2.98761487137977	2.98761487137977	2.98761487137977	2.98761487137977	2.98761487137977	2.98761487137977	2.98761487137977	2.98761487137977	2.98761487137977	2.98761487137977	2.98761487137977	2.98761487137977	2.98761487137977	2.98761487137977	2.98761487137977	2.98761487137977	2.98761487137977	2.98761487137977	2.98761487137977	2.98761487137977	2.98761487137977	2.98761487137977
4.09455849041441	4.09455849041441	4.09455849041441	4.09455849041441	4.09455849041441	4.09455849041441	4.09455849041441	4.09455849041441	4.09455849041441	4.09455849041441	4.09455849041441	4.09455849041441	4.09455849041441	4.09455849041441	4.09455849041441	4.09455849041441	4.09455849041441	4.09455849041441	4.09455849041441	4.09455849041441	4.09455849041441	4.09455849041441	4.09455849041441	3.10967505429418	3.10967505429418	3.10967505429418	3.10967505429418	3.10967505429418	3.10967505429418	3.10967505429418	3.10967505429418	3.10967505429418	3.10967505429418	3.10967505429418	3.10967505429418	3.10967505429418	3.10967505429418	3.10967505429418	3.10967505429418	3.10967505429418	3.10967505429418	3.10967505429418	3.10967505429418	3.10967505429418	3.10967505429418	3.10967505429418	3.10967505429418	3.10967505429418	3.10967505429418	3.10967505429418
3.72085212444834	3.72085212444834	3.72085212444834	3.72085212444834	3.72085212444834	3.72085212444834	3.72085212444834	3.72085212444834	3.72085212444834	3.72085212444834	3.72085212444834	3.72085212444834	3.72085212444834	3.72085212444834	3.72085212444834	3.72085212444834	3.72085212444834	3.72085212444834	3.72085212444834	3.72085212444834	3.72085212444834	3.72085212444834	3.72085212444834	4.01633992516692	4.01633992516692	4.01633992516692	4.01633992516692	4.01633992516692	4.01633992516692	4.01633992516692	4.01633992516692	4.01633992516692	4.01633992516692	4.01633992516692	4.01633992516692	4.01633992516692	4.01633992516692	4.01633992516692	4.01633992516692	4.01633992516692	4.01633992516692	4.01633992516692	4.01633992516692	4.01633992516692	4.01633992516692	4.01633992516692	4.01633992516692	4.01633992516692	4.01633992516692	4.01633992516692
3.95662964291238	3.95662964291238	3.95662964291238	3.95662964291238	3.95662964291238	3.95662964291238	3.95662964291238	3.95662964291238	3.95662964291238	3.95662964291238	3.95662964291238	3.95662964291238	3.95662964291238	3.95662964291238	3.95662964291238	3.95662964291238	3.95662964291238	3.95662964291238	3.95662964291238	3.95662964291238	3.95662964291238	3.95662964291238	3.1478314385406	3.1478314385406	3.1478314385406	3.1478314385406	3.1478314385406	3.1478314385406	3.1478314385406	3.1478314385406	3.1478314385406	3.1478314385406	3.1478314385406	3.1478314385406	3.1478314385406	3.1478314385406	3.1478314385406	3.1478314385406	3.1478314385406	3.1478314385406	3.1478314385406	3.1478314385406	3.1478314385406	3.1478314385406	3.1478314385406	3.1478314385406	3.1478314385406	3.1478314385406	3.1478314385406	3.1478314385406
4.16489384876293	4.16489384876293	4.16489384876293	4.16489384876293	4.16489384876293	4.16489384876293	4.16489384876293	4.16489384876293	4.16489384876293	4.16489384876293	4.16489384876293	4.16489384876293	4.16489384876293	4.16489384876293	4.16489384876293	4.16489384876293	4.16489384876293	4.16489384876293	4.16489384876293	4.16489384876293	4.16489384876293	4.16489384876293	3.64199982833638	3.64199982833638	3.64199982833638	3.64199982833638	3.64199982833638	3.64199982833638	3.64199982833638	3.64199982833638	3.64199982833638	3.64199982833638	3.64199982833638	3.64199982833638	3.64199982833638	3.64199982833638	3.64199982833638	3.64199982833638	3.64199982833638	3.64199982833638	3.64199982833638	3.64199982833638	3.64199982833638	3.64199982833638	3.64199982833638	3.64199982833638	3.64199982833638	3.64199982833638	3.64199982833638	3.64199982833638
2.67804582350141	2.67804582350141	2.67804582350141	2.67804582350141	2.67804582350141	2.67804582350141	2.67804582350141	2.67804582350141	2.67804582350141	2.67804582350141	2.67804582350141	2.67804582350141	2.67804582350141	2.67804582350141	2.67804582350141	2.67804582350141	2.67804582350141	2.67804582350141	2.67804582350141	2.67804582350141	2.67804582350141	2.67804582350141	4.26660943978872	4.26660943978872	4.26660943978872	4.26660943978872	4.26660943978872	4.26660943978872	4.26660943978872	4.26660943978872	4.26660943978872	4.26660943978872	4.26660943978872	4.26660943978872	4.26660943978872	4.26660943978872	4.26660943978872	4.26660943978872	4.26660943978872	4.26660943978872	4.26660943978872	4.26660943978872	4.26660943978872	4.26660943978872	4.26660943978872	4.26660943978872	4.26660943978872	4.26660943978872	4.26660943978872	4.26660943978872
2.83140302393974	2.83140302393974	2.83140302393974	2.83140302393974	2.83140302393974	2.83140302393974	2.83140302393974	2.83140302393974	2.83140302393974	2.83140302393974	2.83140302393974	2.83140302393974	2.83140302393974	2.83140302393974	2.83140302393974	2.83140302393974	2.83140302393974	2.83140302393974	2.83140302393974	2.83140302393974	2.83140302393974	3.46882903374324	3.46882903374324	3.46882903374324	3.46882903374324	3.46882903374324	3.46882903374324	3.46882903374324	3.46882903374324	3.46882903374324	3.46882903374324	3.46882903374324	3.46882903374324	3.46882903374324	3.46882903374324	3.46882903374324	3.46882903374324	3.46882903374324	3.46882903374324	3.46882903374324	3.46882903374324	3.46882903374324	3.46882903374324	3.46882903374324	3.46882903374324	3.46882903374324	3.46882903374324	3.46882903374324	3.46882903374324	3.46882903374324
5.33896321104505	5.33896321104505	5.33896321104505	5.33896321104505	5.33896321104505	5.33896321104505	5.33896321104505	5.33896321104505	5.33896321104505	5.33896321104505	5.33896321104505	5.33896321104505	5.33896321104505	5.33896321104505	5.33896321104505	5.33896321104505	5.33896321104505	5.33896321104505	5.33896321104505	5.33896321104505	5.33896321104505	3.37909258306828	3.37909258306828	3.37909258306828	3.37909258306828	3.37909258306828	3.37909258306828	3.37909258306828	3.37909258306828	3.37909258306828	3.37909258306828	3.37909258306828	3.37909258306828	3.37909258306828	3.37909258306828	3.37909258306828	3.37909258306828	3.37909258306828	3.37909258306828	3.37909258306828	3.37909258306828	3.37909258306828	3.37909258306828	3.37909258306828	3.37909258306828	3.37909258306828	3.37909258306828	3.37909258306828	3.37909258306828	3.37909258306828
2.88102898632824	2.88102898632824	2.88102898632824	2.88102898632824	2.88102898632824	2.88102898632824	2.88102898632824	2.88102898632824	2.88102898632824	2.88102898632824	2.88102898632824	2.88102898632824	2.88102898632824	2.88102898632824	2.88102898632824	2.88102898632824	2.88102898632824	2.88102898632824	2.88102898632824	2.88102898632824	2.72837778242872	2.72837778242872	2.72837778242872	2.72837778242872	2.72837778242872	2.72837778242872	2.72837778242872	2.72837778242872	2.72837778242872	2.72837778242872	2.72837778242872	2.72837778242872	2.72837778242872	2.72837778242872	2.72837778242872	2.72837778242872	2.58987835100379	2.58987835100379	2.58987835100379	2.58987835100379	2.58987835100379	2.58987835100379	2.58987835100379	2.58987835100379	2.58987835100379	2.58987835100379	2.58987835100379	2.58987835100379	2.58987835100379	2.58987835100379
3.95910572219433	3.95910572219433	3.95910572219433	3.95910572219433	3.95910572219433	3.95910572219433	3.95910572219433	3.95910572219433	3.95910572219433	3.95910572219433	3.95910572219433	3.95910572219433	3.95910572219433	3.95910572219433	3.95910572219433	3.95910572219433	3.95910572219433	3.95910572219433	3.95910572219433	3.95910572219433	3.49637586099191	3.49637586099191	3.49637586099191	3.49637586099191	3.49637586099191	3.49637586099191	3.49637586099191	3.49637586099191	3.49637586099191	3.49637586099191	3.49637586099191	3.49637586099191	3.49637586099191	3.49637586099191	3.49637586099191	3.49637586099191	3.49637586099191	3.49637586099191	3.49637586099191	3.49637586099191	3.49637586099191	3.49637586099191	3.49637586099191	3.49637586099191	3.49637586099191	3.49637586099191	3.49637586099191	3.49637586099191	3.49637586099191	3.49637586099191
3.12716981791628	3.12716981791628	3.12716981791628	3.12716981791628	3.12716981791628	3.12716981791628	3.12716981791628	3.12716981791628	3.12716981791628	3.12716981791628	3.12716981791628	3.12716981791628	3.12716981791628	3.12716981791628	3.12716981791628	3.12716981791628	3.12716981791628	3.12716981791628	3.12716981791628	3.16598555860635	3.16598555860635	3.16598555860635	3.16598555860635	3.16598555860635	3.16598555860635	3.16598555860635	3.16598555860635	3.16598555860635	3.16598555860635	3.16598555860635	3.16598555860635	3.16598555860635	3.16598555860635	3.16598555860635	3.16598555860635	3.16598555860635	3.16598555860635	3.16598555860635	3.16598555860635	3.16598555860635	3.16598555860635	3.16598555860635	3.16598555860635	3.16598555860635	3.16598555860635	3.16598555860635	3.16598555860635	3.16598555860635	3.16598555860635	3.16598555860635
4.47944671927463	4.47944671927463	4.47944671927463	4.47944671927463	4.47944671927463	4.47944671927463	4.47944671927463	4.47944671927463	4.47944671927463	4.47944671927463	4.47944671927463	4.47944671927463	4.47944671927463	4.47944671927463	4.47944671927463	4.47944671927463	4.47944671927463	4.47944671927463	4.47944671927463	4.05476748895746	4.05476748895746	4.05476748895746	4.05476748895746	4.05476748895746	4.05476748895746	4.05476748895746	4.05476748895746	4.05476748895746	4.05476748895746	4.05476748895746	4.05476748895746	4.05476748895746	4.05476748895746	4.05476748895746	4.05476748895746	4.05476748895746	4.05476748895746	4.05476748895746	4.05476748895746	4.05476748895746	4.05476748895746	4.05476748895746	4.05476748895746	4.05476748895746	4.05476748895746	4.05476748895746	4.05476748895746	4.05476748895746	4.05476748895746	4.05476748895746
2.53392488597995	2.53392488597995	2.53392488597995	2.53392488597995	2.53392488597995	2.53392488597995	2.53392488597995	2.53392488597995	2.53392488597995	2.53392488597995	2.53392488597995	2.53392488597995	2.53392488597995	2.53392488597995	2.53392488597995	2.53392488597995	2.53392488597995	2.53392488597995	2.53392488597995	2.53392488597995	3.27006109042163	3.27006109042163	3.27006109042163	3.27006109042163	3.27006109042163	3.27006109042163	3.27006109042163	3.27006109042163	3.27006109042163	3.27006109042163	3.27006109042163	3.27006109042163	3.27006109042163	3.27006109042163	3.27006109042163	3.27006109042163	3.27006109042163	3.27006109042163	3.27006109042163	3.27006109042163	3.27006109042163	3.27006109042163	3.27006109042163	3.27006109042163	3.27006109042163	3.27006109042163	3.27006109042163	3.27006109042163	3.27006109042163	3.27006109042163
2.3377073524332	2.3377073524332	2.3377073524332	2.3377073524332	2.3377073524332	2.3377073524332	2.3377073524332	2.3377073524332	2.3377073524332	2.3377073524332	2.3377073524332	2.3377073524332	2.3377073524332	2.3377073524332	2.3377073524332	2.3377073524332	2.3377073524332	2.3377073524332	2.3377073524332	2.3377073524332	3.30737130694396	3.30737130694396	3.30737130694396	3.30737130694396	3.30737130694396	3.30737130694396	3.30737130694396	3.30737130694396	3.30737130694396	3.30737130694396	3.30737130694396	3.30737130694396	3.30737130694396	3.30737130694396	3.30737130694396	3.30737130694396	3.30737130694396	3.30737130694396	3.30737130694396	3.30737130694396	3.30737130694396	3.30737130694396	3.30737130694396	3.30737130694396	3.30737130694396	3.30737130694396	3.30737130694396	3.30737130694396	3.30737130694396	3.30737130694396
3.8069497779444	3.8069497779444	3.8069497779444	3.8069497779444	3.8069497779444	3.8069497779444	3.8069497779444	3.8069497779444	3.8069497779444	3.8069497779444	3.8069497779444	3.8069497779444	3.8069497779444	3.8069497779444	3.8069497779444	3.8069497779444	3.8069497779444	3.8069497779444	3.8069497779444	3.8069497779444	3.28620803127374	3.28620803127374	3.28620803127374	3.28620803127374	3.28620803127374	3.28620803127374	3.28620803127374	3.28620803127374	3.28620803127374	3.28620803127374	3.28620803127374	3.28620803127374	3.28620803127374	3.28620803127374	3.28620803127374	3.28620803127374	3.28620803127374	3.28620803127374	3.28620803127374	3.28620803127374	3.28620803127374	3.28620803127374	3.28620803127374	3.28620803127374	3.28620803127374	3.28620803127374	3.28620803127374	3.28620803127374	3.28620803127374	3.28620803127374
3.57439758838782	3.57439758838782	3.57439758838782	3.57439758838782	3.57439758838782	3.57439758838782	3.57439758838782	3.57439758838782	3.57439758838782	3.57439758838782	3.57439758838782	3.57439758838782	3.57439758838782	3.57439758838782	3.57439758838782	3.57439758838782	3.57439758838782	3.57439758838782	3.57439758838782	2.68882635383613	2.68882635383613	2.68882635383613	2.68882635383613	2.68882635383613	2.68882635383613	2.68882635383613	2.68882635383613	2.68882635383613	2.68882635383613	2.68882635383613	2.68882635383613	2.68882635383613	2.68882635383613	2.68882635383613	2.68882635383613	2.68882635383613	2.68882635383613	2.68882635383613	2.68882635383613	2.68882635383613	2.68882635383613	2.68882635383613	2.68882635383613	2.68882635383613	2.68882635383613	2.68882635383613	2.68882635383613	2.68882635383613	2.68882635383613	2.68882635383613
2.52263058348651	2.52263058348651	2.52263058348651	2.52263058348651	2.52263058348651	2.52263058348651	2.52263058348651	2.52263058348651	2.52263058348651	2.52263058348651	2.52263058348651	2.52263058348651	2.52263058348651	2.52263058348651	2.52263058348651	2.52263058348651	2.52263058348651	2.52263058348651	2.77971887258767	2.77971887258767	2.77971887258767	2.77971887258767	2.77971887258767	2.77971887258767	2.77971887258767	2.77971887258767	2.77971887258767	2.77971887258767	2.77971887258767	2.77971887258767	2.77971887258767	2.77971887258767	2.77971887258767	2.77971887258767	2.77971887258767	2.77971887258767	2.77971887258767	2.77971887258767	2.77971887258767	2.77971887258767	2.77971887258767	2.77971887258767	2.77971887258767	2.77971887258767	2.77971887258767	2.77971887258767	2.77971887258767	2.77971887258767	2.77971887258767	2.77971887258767
4.72226111953305	4.72226111953305	4.72226111953305	4.72226111953305	4.72226111953305	4.72226111953305	4.72226111953305	4.72226111953305	4.72226111953305	4.72226111953305	4.72226111953305	4.72226111953305	4.72226111953305	4.72226111953305	4.72226111953305	4.72226111953305	4.72226111953305	4.72226111953305	3.46398710587022	3.46398710587022	3.46398710587022	3.46398710587022	3.46398710587022	3.46398710587022	3.46398710587022	3.46398710587022	3.46398710587022	3.46398710587022	3.46398710587022	3.46398710587022	3.46398710587022	3.46398710587022	3.46398710587022	3.46398710587022	3.46398710587022	3.46398710587022	3.46398710587022	3.46398710587022	3.46398710587022	3.46398710587022	3.46398710587022	3.46398710587022	3.46398710587022	3.46398710587022	3.46398710587022	3.46398710587022	3.46398710587022	3.46398710587022	3.46398710587022	3.46398710587022
2.81393439596078	2.81393439596078	2.81393439596078	2.81393439596078	2.81393439596078	2.81393439596078	2.81393439596078	2.81393439596078	2.81393439596078	2.81393439596078	2.81393439596078	2.81393439596078	2.81393439596078	2.81393439596078	2.81393439596078	2.81393439596078	2.81393439596078	2.81393439596078	2.81393439596078	3.15723816080521	3.15723816080521	3.15723816080521	3.15723816080521	3.15723816080521	3.15723816080521	3.15723816080521	3.15723816080521	3.15723816080521	3.15723816080521	3.15723816080521	3.15723816080521	3.15723816080521	3.15723816080521	3.15723816080521	3.15723816080521	3.15723816080521	3.15723816080521	3.15723816080521	3.15723816080521	3.15723816080521	3.15723816080521	3.15723816080521	3.15723816080521	3.15723816080521	4.02390022256404	4.02390022256404	4.02390022256404	4.02390022256404	4.02390022256404	4.02390022256404
3.25532845263819	3.25532845263819	3.25532845263819	3.25532845263819	3.25532845263819	3.25532845263819	3.25532845263819	3.25532845263819	3.25532845263819	3.25532845263819	3.25532845263819	3.25532845263819	3.25532845263819	3.25532845263819	3.25532845263819	3.25532845263819	3.25532845263819	3.25532845263819	3.25532845263819	3.25532845263819	2.88549877385424	2.88549877385424	2.88549877385424	2.88549877385424	2.88549877385424	2.88549877385424	2.88549877385424	2.88549877385424	2.88549877385424	2.88549877385424	2.88549877385424	2.88549877385424	2.88549877385424	2.88549877385424	2.88549877385424	2.88549877385424	2.88549877385424	2.88549877385424	2.88549877385424	2.88549877385424	2.88549877385424	2.88549877385424	2.88549877385424	2.88549877385424	3.28546317879073	3.28546317879073	3.28546317879073	3.28546317879073	3.28546317879073	3.28546317879073
2.95004258007186	2.95004258007186	2.95004258007186	2.95004258007186	2.95004258007186	2.95004258007186	2.95004258007186	2.95004258007186	2.95004258007186	2.95004258007186	2.95004258007186	2.95004258007186	2.95004258007186	2.95004258007186	2.95004258007186	2.95004258007186	2.95004258007186	2.95004258007186	2.95004258007186	2.95004258007186	3.24587398090102	3.24587398090102	3.24587398090102	3.24587398090102	3.24587398090102	3.24587398090102	3.24587398090102	3.24587398090102	3.24587398090102	3.24587398090102	3.24587398090102	3.24587398090102	3.24587398090102	3.24587398090102	3.24587398090102	3.24587398090102	3.24587398090102	3.24587398090102	3.24587398090102	3.24587398090102	3.24587398090102	3.24587398090102	3.24587398090102	3.24587398090102	4.16719426836258	4.16719426836258	4.16719426836258	4.16719426836258	4.16719426836258	4.16719426836258
3.2692257752006	3.2692257752006	3.2692257752006	3.2692257752006	3.2692257752006	3.2692257752006	3.2692257752006	3.2692257752006	3.2692257752006	3.2692257752006	3.2692257752006	3.2692257752006	3.2692257752006	3.2692257752006	3.2692257752006	3.2692257752006	3.2692257752006	3.2692257752006	3.2692257752006	3.2692257752006	3.2692257752006	4.78136200541558	4.78136200541558	4.78136200541558	4.78136200541558	4.78136200541558	4.78136200541558	4.78136200541558	4.78136200541558	4.78136200541558	4.78136200541558	4.78136200541558	4.78136200541558	4.78136200541558	4.78136200541558	4.78136200541558	4.78136200541558	4.78136200541558	4.78136200541558	4.78136200541558	4.78136200541558	4.78136200541558	4.78136200541558	4.78136200541558	3.56457718833961	3.56457718833961	3.56457718833961	3.56457718833961	3.56457718833961	3.56457718833961
2.58722916044546	2.58722916044546	2.58722916044546	2.58722916044546	2.58722916044546	2.58722916044546	2.58722916044546	2.58722916044546	2.58722916044546	2.58722916044546	2.58722916044546	2.58722916044546	2.58722916044546	2.58722916044546	2.58722916044546	2.58722916044546	2.58722916044546	2.58722916044546	2.58722916044546	2.58722916044546	3.25646150205946	3.25646150205946	3.25646150205946	3.25646150205946	3.25646150205946	3.25646150205946	3.25646150205946	3.25646150205946	3.25646150205946	3.25646150205946	3.25646150205946	3.25646150205946	3.25646150205946	3.25646150205946	3.25646150205946	3.25646150205946	3.25646150205946	3.25646150205946	3.25646150205946	3.25646150205946	3.25646150205946	3.25646150205946	3.25646150205946	3.25646150205946	4.08015787203328	4.08015787203328	4.08015787203328	4.08015787203328	4.08015787203328	4.08015787203328
3.10176838718126	3.10176838718126	3.10176838718126	3.10176838718126	3.10176838718126	3.10176838718126	3.10176838718126	3.10176838718126	3.10176838718126	3.10176838718126	3.10176838718126	3.10176838718126	3.10176838718126	3.10176838718126	3.10176838718126	3.10176838718126	3.10176838718126	5.4595488995542	5.4595488995542	5.4595488995542	5.4595488995542	5.4595488995542	5.4595488995542	5.4595488995542	5.4595488995542	5.4595488995542	5.4595488995542	5.4595488995542	5.4595488995542	5.4595488995542	5.4595488995542	5.4595488995542	5.4595488995542	5.4595488995542	5.4595488995542	5.4595488995542	5.4595488995542	5.4595488995542	5.4595488995542	5.4595488995542	5.4595488995542	5.4595488995542	5.4595488995542	5.4595488995542	3.63552497226568	3.63552497226568	3.63552497226568	3.63552497226568	3.63552497226568	3.63552497226568
4.03313043736728	4.03313043736728	4.03313043736728	4.03313043736728	4.03313043736728	4.03313043736728	4.03313043736728	4.03313043736728	4.03313043736728	4.03313043736728	4.03313043736728	4.03313043736728	4.03313043736728	4.03313043736728	4.03313043736728	4.03313043736728	4.03313043736728	4.03313043736728	3.54904094928164	3.54904094928164	3.54904094928164	3.54904094928164	3.54904094928164	3.54904094928164	3.54904094928164	3.54904094928164	3.54904094928164	3.54904094928164	3.54904094928164	3.54904094928164	3.54904094928164	3.54904094928164	3.54904094928164	3.54904094928164	3.54904094928164	3.54904094928164	3.54904094928164	3.54904094928164	3.54904094928164	3.54904094928164	3.54904094928164	3.54904094928164	3.54904094928164	3.54904094928164	4.70353051650911	4.70353051650911	4.70353051650911	4.70353051650911	4.70353051650911	4.70353051650911
2.47338001896755	2.47338001896755	2.47338001896755	2.47338001896755	2.47338001896755	2.47338001896755	2.47338001896755	2.47338001896755	2.47338001896755	2.47338001896755	2.47338001896755	2.47338001896755	2.47338001896755	2.47338001896755	2.47338001896755	2.47338001896755	2.47338001896755	2.47338001896755	3.46990205051193	3.46990205051193	3.46990205051193	3.46990205051193	3.46990205051193	3.46990205051193	3.46990205051193	3.46990205051193	3.46990205051193	3.46990205051193	3.46990205051193	3.46990205051193	3.46990205051193	3.46990205051193	3.46990205051193	3.46990205051193	3.46990205051193	3.46990205051193	3.46990205051193	3.46990205051193	3.46990205051193	3.46990205051193	3.46990205051193	3.46990205051193	3.46990205051193	3.46990205051193	3.46990205051193	3.86143279733633	3.86143279733633	3.86143279733633	3.86143279733633	3.86143279733633
3.74565441406356	3.74565441406356	3.74565441406356	3.74565441406356	3.74565441406356	3.74565441406356	3.74565441406356	3.74565441406356	3.74565441406356	3.74565441406356	3.74565441406356	3.74565441406356	3.74565441406356	3.74565441406356	3.74565441406356	3.74565441406356	3.74565441406356	3.74565441406356	3.74565441406356	3.59022413749172	3.59022413749172	3.59022413749172	3.59022413749172	3.59022413749172	3.59022413749172	3.59022413749172	3.59022413749172	3.59022413749172	3.59022413749172	3.59022413749172	3.59022413749172	3.59022413749172	3.59022413749172	3.59022413749172	3.59022413749172	3.59022413749172	3.59022413749172	3.59022413749172	3.59022413749172	3.59022413749172	3.59022413749172	3.59022413749172	3.59022413749172	3.59022413749172	3.59022413749172	3.15842652824764	3.15842652824764	3.15842652824764	3.15842652824764	3.15842652824764
2.65577294305944	2.65577294305944	2.65577294305944	2.65577294305944	2.65577294305944	2.65577294305944	2.65577294305944	2.65577294305944	2.65577294305944	2.65577294305944	2.65577294305944	2.65577294305944	2.65577294305944	2.65577294305944	2.65577294305944	2.65577294305944	2.65577294305944	2.65577294305944	2.65577294305944	3.87106292170232	3.87106292170232	3.87106292170232	3.87106292170232	3.87106292170232	3.87106292170232	3.87106292170232	3.87106292170232	3.87106292170232	3.87106292170232	3.87106292170232	3.87106292170232	3.87106292170232	3.87106292170232	3.87106292170232	3.87106292170232	3.87106292170232	3.87106292170232	3.87106292170232	3.87106292170232	3.87106292170232	3.87106292170232	3.87106292170232	3.87106292170232	3.87106292170232	4.0516461514245	4.0516461514245	4.0516461514245	4.0516461514245	4.0516461514245	4.0516461514245
2.95505479036907	2.95505479036907	2.95505479036907	2.95505479036907	2.95505479036907	2.95505479036907	2.95505479036907	2.95505479036907	2.95505479036907	2.95505479036907	2.95505479036907	2.95505479036907	2.95505479036907	2.95505479036907	2.95505479036907	2.95505479036907	2.95505479036907	2.95505479036907	2.95505479036907	2.95505479036907	2.79832223596858	2.79832223596858	2.79832223596858	2.79832223596858	2.79832223596858	2.79832223596858	2.79832223596858	2.79832223596858	2.79832223596858	2.79832223596858	2.79832223596858	2.79832223596858	2.79832223596858	2.79832223596858	2.79832223596858	2.79832223596858	2.79832223596858	2.79832223596858	2.79832223596858	2.79832223596858	2.79832223596858	2.79832223596858	2.79832223596858	2.79832223596858	4.0229404058325	4.0229404058325	4.0229404058325	4.0229404058325	4.0229404058325	4.0229404058325
2.96865410092912	2.96865410092912	2.96865410092912	2.96865410092912	2.96865410092912	2.96865410092912	2.96865410092912	2.96865410092912	2.96865410092912	2.96865410092912	2.96865410092912	2.96865410092912	2.96865410092912	2.96865410092912	2.96865410092912	2.96865410092912	2.96865410092912	2.96865410092912	2.96865410092912	2.96865410092912	2.96865410092912	2.67346027736966	2.67346027736966	2.67346027736966	2.67346027736966	2.67346027736966	2.67346027736966	2.67346027736966	2.67346027736966	2.67346027736966	2.67346027736966	2.67346027736966	2.67346027736966	2.67346027736966	2.67346027736966	2.67346027736966	2.67346027736966	2.67346027736966	2.67346027736966	2.67346027736966	2.67346027736966	2.67346027736966	2.67346027736966	2.67346027736966	3.25788279546996	3.25788279546996	3.25788279546996	3.25788279546996	3.25788279546996	3.25788279546996
3.75700366902439	3.75700366902439	3.75700366902439	3.75700366902439	3.75700366902439	3.75700366902439	3.75700366902439	3.75700366902439	3.75700366902439	3.75700366902439	3.75700366902439	3.75700366902439	3.75700366902439	3.75700366902439	3.75700366902439	3.75700366902439	3.75700366902439	3.75700366902439	3.75700366902439	3.75700366902439	3.75700366902439	2.51107916394918	2.51107916394918	2.51107916394918	2.51107916394918	2.51107916394918	2.51107916394918	2.51107916394918	2.51107916394918	2.51107916394918	2.51107916394918	2.51107916394918	2.51107916394918	2.51107916394918	2.51107916394918	2.51107916394918	2.51107916394918	2.51107916394918	2.51107916394918	2.51107916394918	2.51107916394918	2.51107916394918	2.51107916394918	2.51107916394918	5.46179114437714	5.46179114437714	5.46179114437714	5.46179114437714	5.46179114437714	5.46179114437714
3.73031013959484	3.73031013959484	3.73031013959484	3.73031013959484	3.73031013959484	3.73031013959484	3.73031013959484	3.73031013959484	3.73031013959484	3.73031013959484	3.73031013959484	3.73031013959484	3.73031013959484	3.73031013959484	3.73031013959484	3.73031013959484	3.73031013959484	3.73031013959484	3.73031013959484	3.73031013959484	4.03616863102263	4.03616863102263	4.03616863102263	4.03616863102263	4.03616863102263	4.03616863102263	4.03616863102263	4.03616863102263	4.03616863102263	4.03616863102263	4.03616863102263	4.03616863102263	4.03616863102263	4.03616863102263	4.03616863102263	4.03616863102263	4.03616863102263	4.03616863102263	4.03616863102263	4.03616863102263	4.03616863102263	4.03616863102263	4.03616863102263	4.03616863102263	3.649593153193	3.649593153193	3.649593153193	3.649593153193	3.649593153193	3.649593153193
3.64796086234267	3.64796086234267	3.64796086234267	3.64796086234267	3.64796086234267	3.64796086234267	3.64796086234267	3.64796086234267	3.64796086234267	3.64796086234267	3.64796086234267	3.64796086234267	3.64796086234267	3.64796086234267	3.64796086234267	3.64796086234267	3.64796086234267	3.64796086234267	3.64796086234267	3.64796086234267	4.58386258106834	4.58386258106834	4.58386258106834	4.58386258106834	4.58386258106834	4.58386258106834	4.58386258106834	4.58386258106834	4.58386258106834	4.58386258106834	4.58386258106834	4.58386258106834	4.58386258106834	4.58386258106834	4.58386258106834	4.58386258106834	4.58386258106834	4.58386258106834	4.58386258106834	4.58386258106834	4.58386258106834	4.58386258106834	4.58386258106834	4.58386258106834	4.58386258106834	4.00176455218825	4.00176455218825	4.00176455218825	4.00176455218825	4.00176455218825
3.74416325464811	3.74416325464811	3.74416325464811	3.74416325464811	3.74416325464811	3.74416325464811	3.74416325464811	3.74416325464811	3.74416325464811	3.74416325464811	3.74416325464811	3.74416325464811	3.74416325464811	3.74416325464811	3.74416325464811	3.74416325464811	3.74416325464811	3.74416325464811	3.74416325464811	3.74416325464811	2.81275704300472	2.81275704300472	2.81275704300472	2.81275704300472	2.81275704300472	2.81275704300472	2.81275704300472	2.81275704300472	2.81275704300472	2.81275704300472	2.81275704300472	2.81275704300472	2.81275704300472	2.81275704300472	2.81275704300472	2.81275704300472	2.81275704300472	2.81275704300472	2.81275704300472	2.81275704300472	2.81275704300472	2.81275704300472	2.81275704300472	2.81275704300472	2.81275704300472	2.81275704300472	4.34187170947087	4.34187170947087	4.34187170947087	4.34187170947087
2.65856741755493	2.65856741755493	2.65856741755493	2.65856741755493	2.65856741755493	2.65856741755493	2.65856741755493	2.65856741755493	2.65856741755493	2.65856741755493	2.65856741755493	2.65856741755493	2.65856741755493	2.65856741755493	2.65856741755493	2.65856741755493	2.65856741755493	2.65856741755493	2.65856741755493	2.65856741755493	3.72247779494303	3.72247779494303	3.72247779494303	3.72247779494303	3.72247779494303	3.72247779494303	3.72247779494303	3.72247779494303	3.72247779494303	3.72247779494303	3.72247779494303	3.72247779494303	3.72247779494303	3.72247779494303	3.72247779494303	3.72247779494303	3.72247779494303	3.72247779494303	3.72247779494303	3.72247779494303	3.72247779494303	3.72247779494303	3.72247779494303	3.72247779494303	3.72247779494303	3.72247779494303	3.9811767996323	3.9811767996323	3.9811767996323	3.9811767996323
4.06094858443682	4.06094858443682	4.06094858443682	4.06094858443682	4.06094858443682	4.06094858443682	4.06094858443682	4.06094858443682	4.06094858443682	4.06094858443682	4.06094858443682	4.06094858443682	4.06094858443682	4.06094858443682	4.06094858443682	4.06094858443682	4.06094858443682	4.06094858443682	4.06094858443682	4.06094858443682	3.05467053095757	3.05467053095757	3.05467053095757	3.05467053095757	3.05467053095757	3.05467053095757	3.05467053095757	3.05467053095757	3.05467053095757	3.05467053095757	3.05467053095757	3.05467053095757	3.05467053095757	3.05467053095757	3.05467053095757	3.05467053095757	3.05467053095757	3.05467053095757	3.05467053095757	3.05467053095757	3.05467053095757	3.05467053095757	3.05467053095757	3.05467053095757	3.05467053095757	4.44988131943265	4.44988131943265	4.44988131943265	4.44988131943265	4.44988131943265
2.66513520678157	2.66513520678157	2.66513520678157	2.66513520678157	2.66513520678157	2.66513520678157	2.66513520678157	2.66513520678157	2.66513520678157	2.66513520678157	2.66513520678157	2.66513520678157	2.66513520678157	2.66513520678157	2.66513520678157	2.66513520678157	2.66513520678157	2.66513520678157	2.66513520678157	2.66513520678157	2.66513520678157	3.5225383782168	3.5225383782168	3.5225383782168	3.5225383782168	3.5225383782168	3.5225383782168	3.5225383782168	3.5225383782168	3.5225383782168	3.5225383782168	3.5225383782168	3.5225383782168	3.5225383782168	3.5225383782168	3.5225383782168	3.5225383782168	3.5225383782168	3.5225383782168	3.5225383782168	3.5225383782168	3.5225383782168	3.5225383782168	3.5225383782168	3.5225383782168	3.5225383782168	3.5225383782168	3.42005164697906	3.42005164697906	3.42005164697906
2.62820568234325	2.62820568234325	2.62820568234325	2.62820568234325	2.62820568234325	2.62820568234325	2.62820568234325	2.62820568234325	2.62820568234325	2.62820568234325	2.62820568234325	2.62820568234325	2.62820568234325	2.62820568234325	2.62820568234325	2.62820568234325	2.62820568234325	2.62820568234325	2.62820568234325	2.62820568234325	2.62820568234325	2.62820568234325	4.64039375246446	4.64039375246446	4.64039375246446	4.64039375246446	4.64039375246446	4.64039375246446	4.64039375246446	4.64039375246446	4.64039375246446	4.64039375246446	4.64039375246446	4.64039375246446	4.64039375246446	4.64039375246446	4.64039375246446	4.64039375246446	4.64039375246446	4.64039375246446	4.64039375246446	4.64039375246446	4.64039375246446	4.64039375246446	4.64039375246446	4.64039375246446	4.64039375246446	4.64039375246446	4.85538676513032	4.85538676513032
4.00827327299845	4.00827327299845	4.00827327299845	4.00827327299845	4.00827327299845	4.00827327299845	4.00827327299845	4.00827327299845	4.00827327299845	4.00827327299845	4.00827327299845	4.00827327299845	4.00827327299845	4.00827327299845	4.00827327299845	4.00827327299845	4.00827327299845	4.00827327299845	4.00827327299845	4.00827327299845	4.00827327299845	3.3616036562674	3.3616036562674	3.3616036562674	3.3616036562674	3.3616036562674	3.3616036562674	3.3616036562674	3.3616036562674	3.3616036562674	3.3616036562674	3.3616036562674	3.3616036562674	3.3616036562674	3.3616036562674	3.3616036562674	3.3616036562674	3.3616036562674	3.3616036562674	3.3616036562674	3.3616036562674	3.3616036562674	3.3616036562674	3.3616036562674	3.3616036562674	3.3616036562674	3.3616036562674	3.3616036562674	5.37439782025746	5.37439782025746
3.90601257985472	3.90601257985472	3.90601257985472	3.90601257985472	3.90601257985472	3.90601257985472	3.90601257985472	3.90601257985472	3.90601257985472	3.90601257985472	3.90601257985472	3.90601257985472	3.90601257985472	3.90601257985472	3.90601257985472	3.90601257985472	3.90601257985472	3.90601257985472	3.90601257985472	3.90601257985472	3.90601257985472	3.4700311615799	3.4700311615799	3.4700311615799	3.4700311615799	3.4700311615799	3.4700311615799	3.4700311615799	3.4700311615799	3.4700311615799	3.4700311615799	3.4700311615799	3.4700311615799	3.4700311615799	3.4700311615799	3.4700311615799	3.4700311615799	3.4700311615799	3.4700311615799	3.4700311615799	3.4700311615799	3.4700311615799	3.4700311615799	3.4700311615799	3.4700311615799	3.4700311615799	3.4700311615799	3.4700311615799	4.73315559237305	4.73315559237305
3.41974824963028	3.41974824963028	3.41974824963028	3.41974824963028	3.41974824963028	3.41974824963028	3.41974824963028	3.41974824963028	3.41974824963028	3.41974824963028	3.41974824963028	3.41974824963028	3.41974824963028	3.41974824963028	3.41974824963028	3.41974824963028	3.41974824963028	3.41974824963028	3.41974824963028	3.41974824963028	3.41974824963028	3.41974824963028	3.41974824963028	3.00041200686899	3.00041200686899	3.00041200686899	3.00041200686899	3.00041200686899	3.00041200686899	3.00041200686899	3.00041200686899	3.00041200686899	3.00041200686899	3.00041200686899	3.00041200686899	3.00041200686899	3.00041200686899	3.00041200686899	3.00041200686899	3.00041200686899	3.00041200686899	3.00041200686899	3.00041200686899	3.00041200686899	3.00041200686899	3.00041200686899	3.00041200686899	3.00041200686899	3.00041200686899	3.5199544133083
4.34523753156919	4.34523753156919	4.34523753156919	4.34523753156919	4.34523753156919	4.34523753156919	4.34523753156919	4.34523753156919	4.34523753156919	4.34523753156919	4.34523753156919	4.34523753156919	4.34523753156919	4.34523753156919	4.34523753156919	4.34523753156919	4.34523753156919	4.34523753156919	4.34523753156919	4.34523753156919	4.34523753156919	4.34523753156919	4.34523753156919	3.13299502165967	3.13299502165967	3.13299502165967	3.13299502165967	3.13299502165967	3.13299502165967	3.13299502165967	3.13299502165967	3.13299502165967	3.13299502165967	3.13299502165967	3.13299502165967	3.13299502165967	3.13299502165967	3.13299502165967	3.13299502165967	3.13299502165967	3.13299502165967	3.13299502165967	3.13299502165967	3.13299502165967	3.13299502165967	3.13299502165967	3.13299502165967	3.13299502165967	3.13299502165967	4.11818717739782
3.02606062281819	3.02606062281819	3.02606062281819	3.02606062281819	3.02606062281819	3.02606062281819	3.02606062281819	3.02606062281819	3.02606062281819	3.02606062281819	3.02606062281819	3.02606062281819	3.02606062281819	3.02606062281819	3.02606062281819	3.02606062281819	3.02606062281819	3.02606062281819	3.02606062281819	3.02606062281819	3.02606062281819	3.02606062281819	3.02606062281819	3.02606062281819	2.96482588918295	2.96482588918295	2.96482588918295	2.96482588918295	2.96482588918295	2.96482588918295	2.96482588918295	2.96482588918295	2.96482588918295	2.96482588918295	2.96482588918295	2.96482588918295	2.96482588918295	2.96482588918295	2.96482588918295	2.96482588918295	2.96482588918295	2.96482588918295	2.96482588918295	2.96482588918295	2.96482588918295	2.96482588918295	2.96482588918295	2.96482588918295	2.96482588918295	3.96303418544341
5.94208704288916	5.94208704288916	5.94208704288916	5.94208704288916	5.94208704288916	5.94208704288916	5.94208704288916	5.94208704288916	5.94208704288916	5.94208704288916	5.94208704288916	5.94208704288916	5.94208704288916	5.94208704288916	5.94208704288916	5.94208704288916	5.94208704288916	5.94208704288916	5.94208704288916	5.94208704288916	5.94208704288916	5.94208704288916	4.78618167645128	4.78618167645128	4.78618167645128	4.78618167645128	4.78618167645128	4.78618167645128	4.78618167645128	4.78618167645128	4.78618167645128	4.78618167645128	4.78618167645128	4.78618167645128	4.78618167645128	4.78618167645128	4.78618167645128	4.78618167645128	4.78618167645128	4.78618167645128	4.78618167645128	4.78618167645128	4.78618167645128	4.78618167645128	4.78618167645128	4.78618167645128	4.78618167645128	4.78618167645128	4.78618167645128	4.66169634831604
4.39884805095047	4.39884805095047	4.39884805095047	4.39884805095047	4.39884805095047	4.39884805095047	4.39884805095047	4.39884805095047	4.39884805095047	4.39884805095047	4.39884805095047	4.39884805095047	4.39884805095047	4.39884805095047	4.39884805095047	4.39884805095047	4.39884805095047	4.39884805095047	4.39884805095047	4.39884805095047	4.39884805095047	4.39884805095047	3.17598189057236	3.17598189057236	3.17598189057236	3.17598189057236	3.17598189057236	3.17598189057236	3.17598189057236	3.17598189057236	3.17598189057236	3.17598189057236	3.17598189057236	3.17598189057236	3.17598189057236	3.17598189057236	3.17598189057236	3.17598189057236	3.17598189057236	3.17598189057236	3.17598189057236	3.17598189057236	3.17598189057236	3.17598189057236	3.17598189057236	3.17598189057236	3.17598189057236	3.17598189057236	3.17598189057236	3.17598189057236
3.89746706062554	3.89746706062554	3.89746706062554	3.89746706062554	3.89746706062554	3.89746706062554	3.89746706062554	3.89746706062554	3.89746706062554	3.89746706062554	3.89746706062554	3.89746706062554	3.89746706062554	3.89746706062554	3.89746706062554	3.89746706062554	3.89746706062554	3.89746706062554	3.89746706062554	3.89746706062554	3.89746706062554	3.89746706062554	3.81293155220021	3.81293155220021	3.81293155220021	3.81293155220021	3.81293155220021	3.81293155220021	3.81293155220021	3.81293155220021	3.81293155220021	3.81293155220021	3.81293155220021	3.81293155220021	3.81293155220021	3.81293155220021	3.81293155220021	3.81293155220021	3.81293155220021	3.81293155220021	3.81293155220021	3.81293155220021	3.81293155220021	3.81293155220021	3.81293155220021	3.81293155220021	3.81293155220021	3.81293155220021	3.81293155220021	3.81293155220021
4.41908057526538	4.41908057526538	4.41908057526538	4.41908057526538	4.41908057526538	4.41908057526538	4.41908057526538	4.41908057526538	4.41908057526538	4.41908057526538	4.41908057526538	4.41908057526538	4.41908057526538	4.41908057526538	4.41908057526538	4.41908057526538	4.41908057526538	4.41908057526538	4.41908057526538	4.41908057526538	4.41908057526538	4.41908057526538	2.57403218278947	2.57403218278947	2.57403218278947	2.57403218278947	2.57403218278947	2.57403218278947	2.57403218278947	2.57403218278947	2.57403218278947	2.57403218278947	2.57403218278947	2.57403218278947	2.57403218278947	2.57403218278947	2.57403218278947	2.57403218278947	2.57403218278947	2.57403218278947	2.57403218278947	2.57403218278947	2.57403218278947	2.57403218278947	2.57403218278947	2.57403218278947	2.57403218278947	2.57403218278947	2.57403218278947	3.96772845090871
3.03752611661829	3.03752611661829	3.03752611661829	3.03752611661829	3.03752611661829	3.03752611661829	3.03752611661829	3.03752611661829	3.03752611661829	3.03752611661829	3.03752611661829	3.03752611661829	3.03752611661829	3.03752611661829	3.03752611661829	3.03752611661829	3.03752611661829	3.03752611661829	3.03752611661829	3.03752611661829	3.03752611661829	3.03752611661829	3.57130225455242	3.57130225455242	3.57130225455242	3.57130225455242	3.57130225455242	3.57130225455242	3.57130225455242	3.57130225455242	3.57130225455242	3.57130225455242	3.57130225455242	3.57130225455242	3.57130225455242	3.57130225455242	3.57130225455242	3.57130225455242	3.57130225455242	3.57130225455242	3.57130225455242	3.57130225455242	3.57130225455242	3.57130225455242	3.57130225455242	3.57130225455242	3.57130225455242	3.57130225455242	3.57130225455242	3.57130225455242
2.47220986548524	2.47220986548524	2.47220986548524	2.47220986548524	2.47220986548524	2.47220986548524	2.47220986548524	2.47220986548524	2.47220986548524	2.47220986548524	2.47220986548524	2.47220986548524	2.47220986548524	2.47220986548524	2.47220986548524	2.47220986548524	2.47220986548524	2.47220986548524	2.47220986548524	2.47220986548524	2.47220986548524	2.47220986548524	2.47220986548524	4.4305098879812	4.4305098879812	4.4305098879812	4.4305098879812	4.4305098879812	4.4305098879812	4.4305098879812	4.4305098879812	4.4305098879812	4.4305098879812	4.4305098879812	4.4305098879812	4.4305098879812	4.4305098879812	4.4305098879812	4.4305098879812	4.4305098879812	4.4305098879812	4.4305098879812	4.4305098879812	4.4305098879812	4.4305098879812	4.4305098879812	4.4305098879812	4.4305098879812	4.4305098879812	4.4305098879812
3.47523792258495	3.47523792258495	3.47523792258495	3.47523792258495	3.47523792258495	3.47523792258495	3.47523792258495	3.47523792258495	3.47523792258495	3.47523792258495	3.47523792258495	3.47523792258495	3.47523792258495	3.47523792258495	3.47523792258495	3.47523792258495	3.47523792258495	3.47523792258495	3.47523792258495	3.47523792258495	3.47523792258495	3.47523792258495	3.47523792258495	3.07593648473064	3.07593648473064	3.07593648473064	3.07593648473064	3.07593648473064	3.07593648473064	3.07593648473064	3.07593648473064	3.07593648473064	3.07593648473064	3.07593648473064	3.07593648473064	3.07593648473064	3.07593648473064	3.07593648473064	3.07593648473064	3.07593648473064	3.07593648473064	3.07593648473064	3.07593648473064	3.07593648473064	3.07593648473064	3.07593648473064	3.07593648473064	3.07593648473064	3.07593648473064	3.07593648473064
3.41416108569998	3.41416108569998	3.41416108569998	3.41416108569998	3.41416108569998	3.41416108569998	3.41416108569998	3.41416108569998	3.41416108569998	3.41416108569998	3.41416108569998	3.41416108569998	3.41416108569998	3.41416108569998	3.41416108569998	3.41416108569998	3.41416108569998	3.41416108569998	3.41416108569998	3.41416108569998	3.41416108569998	3.41416108569998	3.08436516660055	3.08436516660055	3.08436516660055	3.08436516660055	3.08436516660055	3.08436516660055	3.08436516660055	3.08436516660055	3.08436516660055	3.08436516660055	3.08436516660055	3.08436516660055	3.08436516660055	3.08436516660055	3.08436516660055	3.08436516660055	3.08436516660055	3.08436516660055	3.08436516660055	3.08436516660055	3.08436516660055	3.08436516660055	3.08436516660055	3.08436516660055	3.08436516660055	3.08436516660055	3.08436516660055	3.08436516660055
3.22223495484464	3.22223495484464	3.22223495484464	3.22223495484464	3.22223495484464	3.22223495484464	3.22223495484464	3.22223495484464	3.22223495484464	3.22223495484464	3.22223495484464	3.22223495484464	3.22223495484464	3.22223495484464	3.22223495484464	3.22223495484464	3.22223495484464	3.22223495484464	3.22223495484464	3.22223495484464	3.22223495484464	3.22223495484464	3.07390648857963	3.07390648857963	3.07390648857963	3.07390648857963	3.07390648857963	3.07390648857963	3.07390648857963	3.07390648857963	3.07390648857963	3.07390648857963	3.07390648857963	3.07390648857963	3.07390648857963	3.07390648857963	3.07390648857963	3.07390648857963	3.07390648857963	3.07390648857963	3.07390648857963	3.07390648857963	3.07390648857963	3.07390648857963	3.07390648857963	3.07390648857963	3.07390648857963	3.07390648857963	3.07390648857963	3.07390648857963
4.36535406064387	4.36535406064387	4.36535406064387	4.36535406064387	4.36535406064387	4.36535406064387	4.36535406064387	4.36535406064387	4.36535406064387	4.36535406064387	4.36535406064387	4.36535406064387	4.36535406064387	4.36535406064387	4.36535406064387	4.36535406064387	4.36535406064387	4.36535406064387	4.36535406064387	4.36535406064387	4.36535406064387	4.36535406064387	3.77743416096484	3.77743416096484	3.77743416096484	3.77743416096484	3.77743416096484	3.77743416096484	3.77743416096484	3.77743416096484	3.77743416096484	3.77743416096484	3.77743416096484	3.77743416096484	3.77743416096484	3.77743416096484	3.77743416096484	3.77743416096484	3.77743416096484	3.77743416096484	3.77743416096484	3.77743416096484	3.77743416096484	3.77743416096484	3.77743416096484	3.77743416096484	3.77743416096484	3.77743416096484	3.77743416096484	3.77743416096484
3.54600290118712	3.54600290118712	3.54600290118712	3.54600290118712	3.54600290118712	3.54600290118712	3.54600290118712	3.54600290118712	3.54600290118712	3.54600290118712	3.54600290118712	3.54600290118712	3.54600290118712	3.54600290118712	3.54600290118712	3.54600290118712	3.54600290118712	3.54600290118712	3.54600290118712	3.54600290118712	3.54600290118712	3.54600290118712	3.54600290118712	3.43170248945726	3.43170248945726	3.43170248945726	3.43170248945726	3.43170248945726	3.43170248945726	3.43170248945726	3.43170248945726	3.43170248945726	3.43170248945726	3.43170248945726	3.43170248945726	3.43170248945726	3.43170248945726	3.43170248945726	3.43170248945726	3.43170248945726	3.43170248945726	3.43170248945726	3.43170248945726	3.43170248945726	3.43170248945726	3.43170248945726	3.43170248945726	3.43170248945726	3.43170248945726	3.43170248945726
4.7994160007672	4.7994160007672	4.7994160007672	4.7994160007672	4.7994160007672	4.7994160007672	4.7994160007672	4.7994160007672	4.7994160007672	4.7994160007672	4.7994160007672	4.7994160007672	4.7994160007672	4.7994160007672	4.7994160007672	4.7994160007672	4.7994160007672	4.7994160007672	4.7994160007672	4.7994160007672	4.7994160007672	4.7994160007672	4.7994160007672	3.24109204505117	3.24109204505117	3.24109204505117	3.24109204505117	3.24109204505117	3.24109204505117	3.24109204505117	3.24109204505117	3.24109204505117	3.24109204505117	3.24109204505117	3.24109204505117	3.24109204505117	3.24109204505117	3.24109204505117	3.24109204505117	3.24109204505117	3.24109204505117	3.24109204505117	3.24109204505117	3.24109204505117	3.24109204505117	3.24109204505117	3.24109204505117	3.24109204505117	3.24109204505117	3.24109204505117
3.00611015524921	3.00611015524921	3.00611015524921	3.00611015524921	3.00611015524921	3.00611015524921	3.00611015524921	3.00611015524921	3.00611015524921	3.00611015524921	3.00611015524921	3.00611015524921	3.00611015524921	3.00611015524921	3.00611015524921	3.00611015524921	3.00611015524921	3.00611015524921	3.00611015524921	3.00611015524921	3.00611015524921	3.00611015524921	3.00611015524921	3.87402613847227	3.87402613847227	3.87402613847227	3.87402613847227	3.87402613847227	3.87402613847227	3.87402613847227	3.87402613847227	3.87402613847227	3.87402613847227	3.87402613847227	3.87402613847227	3.87402613847227	3.87402613847227	3.87402613847227	3.87402613847227	3.87402613847227	3.87402613847227	3.87402613847227	3.87402613847227	3.87402613847227	3.87402613847227	3.87402613847227	3.87402613847227	3.87402613847227	3.87402613847227	3.87402613847227
4.08792700159816	4.08792700159816	4.08792700159816	4.08792700159816	4.08792700159816	4.08792700159816	4.08792700159816	4.08792700159816	4.08792700159816	4.08792700159816	4.08792700159816	4.08792700159816	4.08792700159816	4.08792700159816	4.08792700159816	4.08792700159816	4.08792700159816	4.08792700159816	4.08792700159816	4.08792700159816	4.08792700159816	4.08792700159816	4.08792700159816	2.6728437528143	2.6728437528143	2.6728437528143	2.6728437528143	2.6728437528143	2.6728437528143	2.6728437528143	2.6728437528143	2.6728437528143	2.6728437528143	2.6728437528143	2.6728437528143	2.6728437528143	2.6728437528143	2.6728437528143	2.6728437528143	2.6728437528143	2.6728437528143	2.6728437528143	2.6728437528143	2.6728437528143	2.6728437528143	2.6728437528143	2.6728437528143	2.6728437528143	2.6728437528143	2.6728437528143
2.54611103095343	2.54611103095343	2.54611103095343	2.54611103095343	2.54611103095343	2.54611103095343	2.54611103095343	2.54611103095343	2.54611103095343	2.54611103095343	2.54611103095343	2.54611103095343	2.54611103095343	2.54611103095343	2.54611103095343	2.54611103095343	2.54611103095343	2.54611103095343	2.54611103095343	2.54611103095343	2.54611103095343	2.54611103095343	2.54611103095343	3.61558113567676	3.61558113567676	3.61558113567676	3.61558113567676	3.61558113567676	3.61558113567676	3.61558113567676	3.61558113567676	3.61558113567676	3.61558113567676	3.61558113567676	3.61558113567676	3.61558113567676	3.61558113567676	3.61558113567676	3.61558113567676	3.61558113567676	3.61558113567676	3.61558113567676	3.61558113567676	3.61558113567676	3.61558113567676	3.61558113567676	3.61558113567676	3.61558113567676	3.61558113567676	3.61558113567676
3.20227270749391	3.20227270749391	3.20227270749391	3.20227270749391	3.20227270749391	3.20227270749391	3.20227270749391	3.20227270749391	3.20227270749391	3.20227270749391	3.20227270749391	3.20227270749391	3.20227270749391	3.20227270749391	3.20227270749391	3.20227270749391	3.20227270749391	3.20227270749391	3.20227270749391	3.20227270749391	3.20227270749391	3.20227270749391	3.20227270749391	2.94154499390466	2.94154499390466	2.94154499390466	2.94154499390466	2.94154499390466	2.94154499390466	2.94154499390466	2.94154499390466	2.94154499390466	2.94154499390466	2.94154499390466	2.94154499390466	2.94154499390466	2.94154499390466	2.94154499390466	2.94154499390466	2.94154499390466	2.94154499390466	2.94154499390466	2.94154499390466	2.94154499390466	2.94154499390466	2.94154499390466	2.94154499390466	2.94154499390466	2.94154499390466	2.94154499390466
4.11160315895806	4.11160315895806	4.11160315895806	4.11160315895806	4.11160315895806	4.11160315895806	4.11160315895806	4.11160315895806	4.11160315895806	4.11160315895806	4.11160315895806	4.11160315895806	4.11160315895806	4.11160315895806	4.11160315895806	4.11160315895806	4.11160315895806	4.11160315895806	4.11160315895806	4.11160315895806	4.11160315895806	4.11160315895806	3.89082077447601	3.89082077447601	3.89082077447601	3.89082077447601	3.89082077447601	3.89082077447601	3.89082077447601	3.89082077447601	3.89082077447601	3.89082077447601	3.89082077447601	3.89082077447601	3.89082077447601	3.89082077447601	3.89082077447601	3.89082077447601	3.89082077447601	3.89082077447601	3.89082077447601	3.89082077447601	3.89082077447601	3.89082077447601	3.89082077447601	3.89082077447601	3.89082077447601	3.89082077447601	3.89082077447601	3.89082077447601
3.88791250054379	3.88791250054379	3.88791250054379	3.88791250054379	3.88791250054379	3.88791250054379	3.88791250054379	3.88791250054379	3.88791250054379	3.88791250054379	3.88791250054379	3.88791250054379	3.88791250054379	3.88791250054379	3.88791250054379	3.88791250054379	3.88791250054379	3.88791250054379	3.88791250054379	3.88791250054379	3.88791250054379	3.88791250054379	3.88791250054379	2.43722185648898	2.43722185648898	2.43722185648898	2.43722185648898	2.43722185648898	2.43722185648898	2.43722185648898	2.43722185648898	2.43722185648898	2.43722185648898	2.43722185648898	2.43722185648898	2.43722185648898	2.43722185648898	2.43722185648898	2.43722185648898	2.43722185648898	2.43722185648898	2.43722185648898	2.43722185648898	2.43722185648898	2.43722185648898	2.43722185648898	2.43722185648898	2.43722185648898	2.43722185648898	2.43722185648898
2.56296047740646	2.56296047740646	2.56296047740646	2.56296047740646	2.56296047740646	2.56296047740646	2.56296047740646	2.56296047740646	2.56296047740646	2.56296047740646	2.56296047740646	2.56296047740646	2.56296047740646	2.56296047740646	2.56296047740646	2.56296047740646	2.56296047740646	2.56296047740646	2.56296047740646	2.56296047740646	2.56296047740646	2.56296047740646	2.56296047740646	2.56296047740646	3.37639794859992	3.37639794859992	3.37639794859992	3.37639794859992	3.37639794859992	3.37639794859992	3.37639794859992	3.37639794859992	3.37639794859992	3.37639794859992	3.37639794859992	3.37639794859992	3.37639794859992	3.37639794859992	3.37639794859992	3.37639794859992	3.37639794859992	3.37639794859992	3.37639794859992	3.37639794859992	3.37639794859992	3.37639794859992	3.37639794859992	3.37639794859992	3.37639794859992	3.37639794859992
3.42115650740659	3.42115650740659	3.42115650740659	3.42115650740659	3.42115650740659	3.42115650740659	3.42115650740659	3.42115650740659	3.42115650740659	3.42115650740659	3.42115650740659	3.42115650740659	3.42115650740659	3.42115650740659	3.42115650740659	3.42115650740659	3.42115650740659	3.42115650740659	3.42115650740659	3.42115650740659	3.42115650740659	3.42115650740659	3.42115650740659	5.07806265994898	5.07806265994898	5.07806265994898	5.07806265994898	5.07806265994898	5.07806265994898	5.07806265994898	5.07806265994898	5.07806265994898	5.07806265994898	5.07806265994898	5.07806265994898	5.07806265994898	5.07806265994898	5.07806265994898	5.07806265994898	5.07806265994898	5.07806265994898	5.07806265994898	5.07806265994898	5.07806265994898	5.07806265994898	5.07806265994898	5.07806265994898	5.07806265994898	5.07806265994898	5.07806265994898
3.50541980433251	3.50541980433251	3.50541980433251	3.50541980433251	3.50541980433251	3.50541980433251	3.50541980433251	3.50541980433251	3.50541980433251	3.50541980433251	3.50541980433251	3.50541980433251	3.50541980433251	3.50541980433251	3.50541980433251	3.50541980433251	3.50541980433251	3.50541980433251	3.50541980433251	3.50541980433251	3.50541980433251	3.50541980433251	3.50541980433251	3.45063106524046	3.45063106524046	3.45063106524046	3.45063106524046	3.45063106524046	3.45063106524046	3.45063106524046	3.45063106524046	3.45063106524046	3.45063106524046	3.45063106524046	3.45063106524046	3.45063106524046	3.45063106524046	3.45063106524046	3.45063106524046	3.45063106524046	3.45063106524046	3.45063106524046	3.45063106524046	3.45063106524046	3.45063106524046	3.45063106524046	3.45063106524046	3.45063106524046	3.45063106524046	3.45063106524046
2.91100494936932	2.91100494936932	2.91100494936932	2.91100494936932	2.91100494936932	2.91100494936932	2.91100494936932	2.91100494936932	2.91100494936932	2.91100494936932	2.91100494936932	2.91100494936932	2.91100494936932	2.91100494936932	2.91100494936932	2.91100494936932	2.91100494936932	2.91100494936932	2.91100494936932	2.91100494936932	2.91100494936932	2.91100494936932	3.29954911106476	3.29954911106476	3.29954911106476	3.29954911106476	3.29954911106476	3.29954911106476	3.29954911106476	3.29954911106476	3.29954911106476	3.29954911106476	3.29954911106476	3.29954911106476	3.29954911106476	3.29954911106476	3.29954911106476	3.29954911106476	3.29954911106476	3.29954911106476	3.29954911106476	3.29954911106476	3.29954911106476	3.29954911106476	3.29954911106476	3.29954911106476	3.29954911106476	3.29954911106476	3.29954911106476	3.29954911106476
3.42054066398329	3.42054066398329	3.42054066398329	3.42054066398329	3.42054066398329	3.42054066398329	3.42054066398329	3.42054066398329	3.42054066398329	3.42054066398329	3.42054066398329	3.42054066398329	3.42054066398329	3.42054066398329	3.42054066398329	3.42054066398329	3.42054066398329	3.42054066398329	3.42054066398329	3.42054066398329	3.42054066398329	3.7555371249697	3.7555371249697	3.7555371249697	3.7555371249697	3.7555371249697	3.7555371249697	3.7555371249697	3.7555371249697	3.7555371249697	3.7555371249697	3.7555371249697	3.7555371249697	3.7555371249697	3.7555371249697	3.7555371249697	3.7555371249697	3.7555371249697	3.7555371249697	3.7555371249697	3.7555371249697	3.7555371249697	3.7555371249697	3.7555371249697	3.7555371249697	3.7555371249697	3.7555371249697	3.7555371249697	3.7555371249697	3.7555371249697
3.08933934410029	3.08933934410029	3.08933934410029	3.08933934410029	3.08933934410029	3.08933934410029	3.08933934410029	3.08933934410029	3.08933934410029	3.08933934410029	3.08933934410029	3.08933934410029	3.08933934410029	3.08933934410029	3.08933934410029	3.08933934410029	3.08933934410029	3.08933934410029	3.08933934410029	3.08933934410029	3.08933934410029	4.55622956192918	4.55622956192918	4.55622956192918	4.55622956192918	4.55622956192918	4.55622956192918	4.55622956192918	4.55622956192918	4.55622956192918	4.55622956192918	4.55622956192918	4.55622956192918	4.55622956192918	4.55622956192918	4.55622956192918	4.55622956192918	4.55622956192918	4.55622956192918	4.55622956192918	4.55622956192918	4.55622956192918	4.55622956192918	4.55622956192918	4.55622956192918	4.55622956192918	4.55622956192918	4.55622956192918	4.55622956192918	4.55622956192918
3.6808677547716	3.6808677547716	3.6808677547716	3.6808677547716	3.6808677547716	3.6808677547716	3.6808677547716	3.6808677547716	3.6808677547716	3.6808677547716	3.6808677547716	3.6808677547716	3.6808677547716	3.6808677547716	3.6808677547716	3.6808677547716	3.6808677547716	3.6808677547716	3.6808677547716	3.6808677547716	2.96039055597832	2.96039055597832	2.96039055597832	2.96039055597832	2.96039055597832	2.96039055597832	2.96039055597832	2.96039055597832	2.96039055597832	2.96039055597832	2.96039055597832	2.96039055597832	2.96039055597832	2.96039055597832	2.96039055597832	2.96039055597832	2.96039055597832	2.96039055597832	2.96039055597832	2.96039055597832	2.96039055597832	2.96039055597832	2.96039055597832	2.96039055597832	2.96039055597832	2.96039055597832	2.96039055597832	2.96039055597832	2.96039055597832	2.96039055597832
3.33420561926179	3.33420561926179	3.33420561926179	3.33420561926179	3.33420561926179	3.33420561926179	3.33420561926179	3.33420561926179	3.33420561926179	3.33420561926179	3.33420561926179	3.33420561926179	3.33420561926179	3.33420561926179	3.33420561926179	3.33420561926179	3.33420561926179	3.33420561926179	3.33420561926179	3.33420561926179	3.33420561926179	3.29561874086381	3.29561874086381	3.29561874086381	3.29561874086381	3.29561874086381	3.29561874086381	3.29561874086381	3.29561874086381	3.29561874086381	3.29561874086381	3.29561874086381	3.29561874086381	3.29561874086381	3.29561874086381	3.29561874086381	3.29561874086381	3.29561874086381	3.29561874086381	3.29561874086381	3.29561874086381	3.29561874086381	3.29561874086381	3.29561874086381	3.29561874086381	3.29561874086381	3.29561874086381	3.29561874086381	3.29561874086381	3.29561874086381
4.63098720973953	4.63098720973953	4.63098720973953	4.63098720973953	4.63098720973953	4.63098720973953	4.63098720973953	4.63098720973953	4.63098720973953	4.63098720973953	4.63098720973953	4.63098720973953	4.63098720973953	4.63098720973953	4.63098720973953	4.63098720973953	4.63098720973953	4.63098720973953	4.63098720973953	4.63098720973953	4.63098720973953	4.39160110238448	4.39160110238448	4.39160110238448	4.39160110238448	4.39160110238448	4.39160110238448	4.39160110238448	4.39160110238448	4.39160110238448	4.39160110238448	4.39160110238448	4.39160110238448	4.39160110238448	4.39160110238448	4.39160110238448	4.39160110238448	4.39160110238448	4.39160110238448	4.39160110238448	4.39160110238448	4.39160110238448	4.39160110238448	4.39160110238448	4.39160110238448	4.39160110238448	4.39160110238448	4.39160110238448	4.39160110238448	4.39160110238448
4.03594230785475	4.03594230785475	4.03594230785475	4.03594230785475	4.03594230785475	4.03594230785475	4.03594230785475	4.03594230785475	4.03594230785475	4.03594230785475	4.03594230785475	4.03594230785475	4.03594230785475	4.03594230785475	4.03594230785475	4.03594230785475	4.03594230785475	4.03594230785475	4.03594230785475	4.03594230785475	4.25836637551275	4.25836637551275	4.25836637551275	4.25836637551275	4.25836637551275	4.25836637551275	4.25836637551275	4.25836637551275	4.25836637551275	4.25836637551275	4.25836637551275	4.25836637551275	4.25836637551275	4.25836637551275	4.25836637551275	4.25836637551275	4.25836637551275	4.25836637551275	4.25836637551275	4.25836637551275	4.25836637551275	4.25836637551275	4.25836637551275	4.25836637551275	4.25836637551275	4.25836637551275	4.25836637551275	4.25836637551275	4.25836637551275	4.25836637551275
2.47362614623995	2.47362614623995	2.47362614623995	2.47362614623995	2.47362614623995	2.47362614623995	2.47362614623995	2.47362614623995	2.47362614623995	2.47362614623995	2.47362614623995	2.47362614623995	2.47362614623995	2.47362614623995	2.47362614623995	2.47362614623995	2.47362614623995	2.47362614623995	2.47362614623995	2.47362614623995	2.47362614623995	4.23340409655139	4.23340409655139	4.23340409655139	4.23340409655139	4.23340409655139	4.23340409655139	4.23340409655139	4.23340409655139	4.23340409655139	4.23340409655139	4.23340409655139	4.23340409655139	3.52237494607444	3.52237494607444	3.52237494607444	3.52237494607444	3.52237494607444	3.52237494607444	3.52237494607444	3.52237494607444	3.52237494607444	3.52237494607444	3.52237494607444	3.52237494607444	3.52237494607444	3.52237494607444	3.52237494607444	3.52237494607444	3.52237494607444
4.31678939676107	4.31678939676107	4.31678939676107	4.31678939676107	4.31678939676107	4.31678939676107	4.31678939676107	4.31678939676107	4.31678939676107	4.31678939676107	4.31678939676107	4.31678939676107	4.31678939676107	4.31678939676107	4.31678939676107	4.31678939676107	4.27035185592523	4.27035185592523	4.27035185592523	4.27035185592523	4.27035185592523	4.27035185592523	4.27035185592523	4.27035185592523	4.27035185592523	4.27035185592523	4.27035185592523	4.27035185592523	4.27035185592523	4.27035185592523	4.27035185592523	4.27035185592523	4.27035185592523	2.88429871419653	2.88429871419653	2.88429871419653	2.88429871419653	2.88429871419653	2.88429871419653	2.88429871419653	2.88429871419653	2.88429871419653	2.88429871419653	2.88429871419653	2.88429871419653	2.88429871419653	2.88429871419653	2.88429871419653	2.88429871419653	2.88429871419653
3.33462261856054	3.33462261856054	3.33462261856054	3.33462261856054	3.33462261856054	3.33462261856054	3.33462261856054	3.33462261856054	3.33462261856054	3.33462261856054	3.33462261856054	3.33462261856054	3.33462261856054	3.33462261856054	3.33462261856054	3.33462261856054	4.89289988698915	4.89289988698915	4.89289988698915	4.89289988698915	4.89289988698915	4.89289988698915	4.89289988698915	4.89289988698915	4.89289988698915	4.89289988698915	4.89289988698915	4.89289988698915	4.89289988698915	4.89289988698915	4.89289988698915	4.89289988698915	4.89289988698915	4.89289988698915	3.24253590341916	3.24253590341916	3.24253590341916	3.24253590341916	3.24253590341916	3.24253590341916	3.24253590341916	3.24253590341916	3.24253590341916	3.24253590341916	3.24253590341916	3.24253590341916	3.24253590341916	3.24253590341916	3.24253590341916	3.24253590341916
3.33545921625467	3.33545921625467	3.33545921625467	3.33545921625467	3.33545921625467	3.33545921625467	3.33545921625467	3.33545921625467	3.33545921625467	3.33545921625467	3.33545921625467	3.33545921625467	3.33545921625467	3.33545921625467	3.33545921625467	3.33545921625467	3.33545921625467	3.33545921625467	3.33545921625467	3.33545921625467	3.33545921625467	3.33545921625467	3.33545921625467	3.33545921625467	3.33545921625467	3.33545921625467	3.33545921625467	3.33545921625467	3.33545921625467	3.33545921625467	3.33545921625467	3.33545921625467	3.33545921625467	3.67055776551325	3.67055776551325	3.67055776551325	3.67055776551325	3.67055776551325	3.67055776551325	3.67055776551325	3.67055776551325	3.67055776551325	3.67055776551325	3.67055776551325	3.67055776551325	3.67055776551325	3.67055776551325	3.67055776551325	3.67055776551325	3.67055776551325
3.27029851454574	3.27029851454574	3.27029851454574	3.27029851454574	3.27029851454574	3.27029851454574	3.27029851454574	3.27029851454574	3.27029851454574	3.27029851454574	3.27029851454574	3.27029851454574	3.27029851454574	3.27029851454574	3.27029851454574	3.27029851454574	3.27029851454574	3.27029851454574	3.27029851454574	3.27029851454574	3.27029851454574	3.27029851454574	3.27029851454574	3.27029851454574	3.27029851454574	3.27029851454574	3.27029851454574	3.27029851454574	3.27029851454574	3.27029851454574	3.27029851454574	3.27029851454574	3.27029851454574	3.27029851454574	3.24618803015565	3.24618803015565	3.24618803015565	3.24618803015565	3.24618803015565	3.24618803015565	3.24618803015565	3.24618803015565	3.24618803015565	3.24618803015565	3.24618803015565	3.24618803015565	3.24618803015565	3.24618803015565	3.24618803015565	3.24618803015565
2.85009432200811	2.85009432200811	2.85009432200811	2.85009432200811	2.85009432200811	2.85009432200811	2.85009432200811	2.85009432200811	2.85009432200811	2.85009432200811	2.85009432200811	2.85009432200811	2.85009432200811	2.85009432200811	2.85009432200811	2.85009432200811	2.85009432200811	2.85009432200811	2.85009432200811	2.85009432200811	2.85009432200811	2.85009432200811	2.85009432200811	2.85009432200811	2.85009432200811	2.85009432200811	2.85009432200811	2.85009432200811	2.85009432200811	2.85009432200811	2.85009432200811	2.85009432200811	2.85009432200811	2.85009432200811	3.38921461829185	3.38921461829185	3.38921461829185	3.38921461829185	3.38921461829185	3.38921461829185	3.38921461829185	3.38921461829185	3.38921461829185	3.38921461829185	3.38921461829185	3.38921461829185	3.38921461829185	3.38921461829185	3.38921461829185	3.38921461829185
2.57362555542078	2.57362555542078	2.57362555542078	2.57362555542078	2.57362555542078	2.57362555542078	2.57362555542078	2.57362555542078	2.57362555542078	2.57362555542078	2.57362555542078	2.57362555542078	2.57362555542078	2.57362555542078	2.57362555542078	2.57362555542078	2.57362555542078	2.57362555542078	2.57362555542078	2.57362555542078	2.57362555542078	2.57362555542078	2.57362555542078	2.57362555542078	2.57362555542078	2.57362555542078	2.57362555542078	2.57362555542078	2.57362555542078	2.57362555542078	2.57362555542078	2.57362555542078	2.57362555542078	3.40829158553387	3.40829158553387	3.40829158553387	3.40829158553387	3.40829158553387	3.40829158553387	3.40829158553387	3.40829158553387	3.40829158553387	3.40829158553387	3.40829158553387	3.40829158553387	3.40829158553387	3.40829158553387	3.40829158553387	3.40829158553387	3.40829158553387
2.93791461074158	2.93791461074158	2.93791461074158	2.93791461074158	2.93791461074158	2.93791461074158	2.93791461074158	2.93791461074158	2.93791461074158	2.93791461074158	2.93791461074158	2.93791461074158	2.93791461074158	2.93791461074158	2.93791461074158	2.93791461074158	2.93791461074158	2.93791461074158	2.93791461074158	2.93791461074158	2.93791461074158	2.93791461074158	2.93791461074158	2.93791461074158	2.93791461074158	2.93791461074158	2.93791461074158	2.93791461074158	2.93791461074158	2.93791461074158	2.93791461074158	2.93791461074158	2.93791461074158	2.64348465199077	2.64348465199077	2.64348465199077	2.64348465199077	2.64348465199077	2.64348465199077	2.64348465199077	2.64348465199077	2.64348465199077	2.64348465199077	2.64348465199077	2.64348465199077	2.64348465199077	2.64348465199077	2.64348465199077	2.64348465199077	2.64348465199077
3.44405158075969	3.44405158075969	3.44405158075969	3.44405158075969	3.44405158075969	3.44405158075969	3.44405158075969	3.44405158075969	3.44405158075969	3.44405158075969	3.44405158075969	3.44405158075969	3.44405158075969	3.44405158075969	3.44405158075969	3.44405158075969	3.44405158075969	3.44405158075969	3.44405158075969	3.44405158075969	3.44405158075969	3.44405158075969	3.44405158075969	3.44405158075969	3.44405158075969	3.44405158075969	3.44405158075969	3.44405158075969	3.44405158075969	3.44405158075969	3.44405158075969	3.44405158075969	2.9331756180566	2.9331756180566	2.9331756180566	2.9331756180566	2.9331756180566	2.9331756180566	2.9331756180566	2.9331756180566	2.9331756180566	2.9331756180566	2.9331756180566	2.9331756180566	2.9331756180566	2.9331756180566	2.9331756180566	2.9331756180566	2.9331756180566	2.9331756180566
3.70246309696478	3.70246309696478	3.70246309696478	3.70246309696478	3.70246309696478	3.70246309696478	3.70246309696478	3.70246309696478	3.70246309696478	3.70246309696478	3.70246309696478	3.70246309696478	3.70246309696478	3.70246309696478	3.70246309696478	3.70246309696478	5.39704378587011	5.39704378587011	5.39704378587011	5.39704378587011	5.39704378587011	5.39704378587011	5.39704378587011	5.39704378587011	5.39704378587011	5.39704378587011	5.39704378587011	5.39704378587011	5.39704378587011	5.39704378587011	5.39704378587011	3.38611257546961	3.38611257546961	3.38611257546961	3.38611257546961	3.38611257546961	3.38611257546961	3.38611257546961	3.38611257546961	3.38611257546961	3.38611257546961	3.38611257546961	3.38611257546961	3.38611257546961	3.38611257546961	3.38611257546961	3.38611257546961	3.38611257546961	3.38611257546961	3.38611257546961
4.04384024531989	4.04384024531989	4.04384024531989	4.04384024531989	4.04384024531989	4.04384024531989	4.04384024531989	4.04384024531989	4.04384024531989	4.04384024531989	4.04384024531989	4.04384024531989	4.04384024531989	4.04384024531989	4.04384024531989	4.04384024531989	5.19306401085498	5.19306401085498	5.19306401085498	5.19306401085498	5.19306401085498	5.19306401085498	5.19306401085498	5.19306401085498	5.19306401085498	5.19306401085498	5.19306401085498	5.19306401085498	5.19306401085498	5.19306401085498	5.19306401085498	5.19306401085498	5.19306401085498	2.82915895919659	2.82915895919659	2.82915895919659	2.82915895919659	2.82915895919659	2.82915895919659	2.82915895919659	2.82915895919659	2.82915895919659	2.82915895919659	2.82915895919659	2.82915895919659	2.82915895919659	2.82915895919659	2.82915895919659	2.82915895919659	2.82915895919659
3.93131234281344	3.93131234281344	3.93131234281344	3.93131234281344	3.93131234281344	3.93131234281344	3.93131234281344	3.93131234281344	3.93131234281344	3.93131234281344	3.93131234281344	3.93131234281344	3.93131234281344	3.93131234281344	3.93131234281344	3.93131234281344	3.35886549979279	3.35886549979279	3.35886549979279	3.35886549979279	3.35886549979279	3.35886549979279	3.35886549979279	3.35886549979279	3.35886549979279	3.35886549979279	3.35886549979279	3.35886549979279	3.35886549979279	3.35886549979279	3.35886549979279	3.35886549979279	3.35886549979279	3.35886549979279	3.5217709351764	3.5217709351764	3.5217709351764	3.5217709351764	3.5217709351764	3.5217709351764	3.5217709351764	3.5217709351764	3.5217709351764	3.5217709351764	3.5217709351764	3.5217709351764	3.5217709351764	3.5217709351764	3.5217709351764	3.5217709351764
2.89532656129875	2.89532656129875	2.89532656129875	2.89532656129875	2.89532656129875	2.89532656129875	2.89532656129875	2.89532656129875	2.89532656129875	2.89532656129875	2.89532656129875	2.89532656129875	2.89532656129875	2.89532656129875	2.89532656129875	2.89532656129875	4.60885381646782	4.60885381646782	4.60885381646782	4.60885381646782	4.60885381646782	4.60885381646782	4.60885381646782	4.60885381646782	4.60885381646782	4.60885381646782	4.60885381646782	4.60885381646782	4.60885381646782	4.60885381646782	4.60885381646782	4.60885381646782	4.60885381646782	4.60885381646782	3.19286661927306	3.19286661927306	3.19286661927306	3.19286661927306	3.19286661927306	3.19286661927306	3.19286661927306	3.19286661927306	3.19286661927306	3.19286661927306	3.19286661927306	3.19286661927306	3.19286661927306	3.19286661927306	3.19286661927306	3.19286661927306
4.61727381248299	4.61727381248299	4.61727381248299	4.61727381248299	4.61727381248299	4.61727381248299	4.61727381248299	4.61727381248299	4.61727381248299	4.61727381248299	4.61727381248299	4.61727381248299	4.61727381248299	4.61727381248299	4.61727381248299	4.61727381248299	4.49967992921579	4.49967992921579	4.49967992921579	4.49967992921579	4.49967992921579	4.49967992921579	4.49967992921579	4.49967992921579	4.49967992921579	4.49967992921579	4.49967992921579	4.49967992921579	4.49967992921579	4.49967992921579	4.49967992921579	4.49967992921579	4.49967992921579	2.7538449841446	2.7538449841446	2.7538449841446	2.7538449841446	2.7538449841446	2.7538449841446	2.7538449841446	2.7538449841446	2.7538449841446	2.7538449841446	2.7538449841446	2.7538449841446	2.7538449841446	2.7538449841446	2.7538449841446	2.7538449841446	2.7538449841446
3.44543360899485	3.44543360899485	3.44543360899485	3.44543360899485	3.44543360899485	3.44543360899485	3.44543360899485	3.44543360899485	3.44543360899485	3.44543360899485	3.44543360899485	3.44543360899485	3.44543360899485	3.44543360899485	3.44543360899485	4.30479951709035	4.30479951709035	4.30479951709035	4.30479951709035	4.30479951709035	4.30479951709035	4.30479951709035	4.30479951709035	4.30479951709035	4.30479951709035	4.30479951709035	4.30479951709035	4.30479951709035	4.30479951709035	4.30479951709035	4.30479951709035	4.30479951709035	4.30479951709035	3.1674369928658	3.1674369928658	3.1674369928658	3.1674369928658	3.1674369928658	3.1674369928658	3.1674369928658	3.1674369928658	3.1674369928658	3.1674369928658	3.1674369928658	3.1674369928658	3.1674369928658	3.1674369928658	3.1674369928658	3.1674369928658	3.1674369928658
2.72030877723532	2.72030877723532	2.72030877723532	2.72030877723532	2.72030877723532	2.72030877723532	2.72030877723532	2.72030877723532	2.72030877723532	2.72030877723532	2.72030877723532	2.72030877723532	2.72030877723532	2.72030877723532	2.72030877723532	2.72030877723532	2.72030877723532	2.72030877723532	2.72030877723532	2.72030877723532	2.72030877723532	2.72030877723532	2.72030877723532	2.72030877723532	2.72030877723532	2.72030877723532	2.72030877723532	2.72030877723532	2.72030877723532	2.72030877723532	2.72030877723532	2.72030877723532	2.72030877723532	4.32129809197828	4.32129809197828	4.32129809197828	4.32129809197828	4.32129809197828	4.32129809197828	4.32129809197828	4.32129809197828	4.32129809197828	4.32129809197828	4.32129809197828	4.32129809197828	4.32129809197828	4.32129809197828	4.32129809197828	4.32129809197828	4.32129809197828
1.99594426193358	1.99594426193358	1.99594426193358	1.99594426193358	1.99594426193358	1.99594426193358	1.99594426193358	1.99594426193358	1.99594426193358	1.99594426193358	1.99594426193358	1.99594426193358	1.99594426193358	1.99594426193358	1.99594426193358	4.5870923705047	4.5870923705047	4.5870923705047	4.5870923705047	4.5870923705047	4.5870923705047	4.5870923705047	4.5870923705047	4.5870923705047	4.5870923705047	4.5870923705047	4.5870923705047	4.5870923705047	4.5870923705047	4.5870923705047	4.5870923705047	4.5870923705047	4.5870923705047	4.5870923705047	2.90627372329661	2.90627372329661	2.90627372329661	2.90627372329661	2.90627372329661	2.90627372329661	2.90627372329661	2.90627372329661	2.90627372329661	2.90627372329661	2.90627372329661	2.90627372329661	2.90627372329661	2.90627372329661	2.90627372329661	2.90627372329661
3.9674204662955	3.9674204662955	3.9674204662955	3.9674204662955	3.9674204662955	3.9674204662955	3.9674204662955	3.9674204662955	3.9674204662955	3.9674204662955	3.9674204662955	3.9674204662955	3.9674204662955	3.9674204662955	3.9674204662955	3.85730828948693	3.85730828948693	3.85730828948693	3.85730828948693	3.85730828948693	3.85730828948693	3.85730828948693	3.85730828948693	3.85730828948693	3.85730828948693	3.85730828948693	3.85730828948693	3.85730828948693	3.85730828948693	3.85730828948693	3.85730828948693	3.85730828948693	3.85730828948693	3.85730828948693	3.85730828948693	3.72609289031466	3.72609289031466	3.72609289031466	3.72609289031466	3.72609289031466	3.72609289031466	3.72609289031466	3.72609289031466	3.72609289031466	3.72609289031466	3.72609289031466	3.72609289031466	3.72609289031466	3.72609289031466	3.72609289031466
2.71344550434236	2.71344550434236	2.71344550434236	2.71344550434236	2.71344550434236	2.71344550434236	2.71344550434236	2.71344550434236	2.71344550434236	2.71344550434236	2.71344550434236	2.71344550434236	2.71344550434236	3.25256817502691	3.25256817502691	3.25256817502691	3.25256817502691	3.25256817502691	3.25256817502691	3.25256817502691	3.25256817502691	3.25256817502691	3.25256817502691	3.25256817502691	3.25256817502691	3.25256817502691	3.25256817502691	3.25256817502691	3.25256817502691	3.25256817502691	3.25256817502691	3.25256817502691	3.25256817502691	3.25256817502691	4.46153449632614	4.46153449632614	4.46153449632614	4.46153449632614	4.46153449632614	4.46153449632614	4.46153449632614	4.46153449632614	4.46153449632614	4.46153449632614	4.46153449632614	4.46153449632614	4.46153449632614	4.46153449632614	4.46153449632614	4.46153449632614
3.66545654605083	3.66545654605083	3.66545654605083	3.66545654605083	3.66545654605083	3.66545654605083	3.66545654605083	3.66545654605083	3.66545654605083	3.66545654605083	3.66545654605083	3.66545654605083	3.66545654605083	4.04649089703546	4.04649089703546	4.04649089703546	4.04649089703546	4.04649089703546	4.04649089703546	4.04649089703546	4.04649089703546	4.04649089703546	4.04649089703546	4.04649089703546	4.04649089703546	4.04649089703546	4.04649089703546	4.04649089703546	4.04649089703546	4.04649089703546	4.04649089703546	4.04649089703546	4.04649089703546	4.04649089703546	4.04649089703546	4.24550240248085	4.24550240248085	4.24550240248085	4.24550240248085	4.24550240248085	4.24550240248085	4.24550240248085	4.24550240248085	4.24550240248085	4.24550240248085	4.24550240248085	4.24550240248085	4.24550240248085	4.24550240248085	4.24550240248085
3.02529578210716	3.02529578210716	3.02529578210716	3.02529578210716	3.02529578210716	3.02529578210716	3.02529578210716	3.02529578210716	3.02529578210716	3.02529578210716	3.02529578210716	3.02529578210716	3.02529578210716	4.28426617022142	4.28426617022142	4.28426617022142	4.28426617022142	4.28426617022142	4.28426617022142	4.28426617022142	4.28426617022142	4.28426617022142	4.28426617022142	4.28426617022142	4.28426617022142	4.28426617022142	4.28426617022142	4.28426617022142	4.28426617022142	4.28426617022142	4.28426617022142	4.28426617022142	4.28426617022142	4.28426617022142	4.28426617022142	3.84637226951939	3.84637226951939	3.84637226951939	3.84637226951939	3.84637226951939	3.84637226951939	3.84637226951939	3.84637226951939	3.84637226951939	3.84637226951939	3.84637226951939	3.84637226951939	3.84637226951939	3.84637226951939	3.84637226951939
3.49658616383426	3.49658616383426	3.49658616383426	3.49658616383426	3.49658616383426	3.49658616383426	3.49658616383426	3.49658616383426	3.49658616383426	3.49658616383426	3.49658616383426	3.49658616383426	3.49658616383426	3.49658616383426	3.49658616383426	3.49658616383426	3.49658616383426	3.49658616383426	3.49658616383426	3.49658616383426	3.49658616383426	3.49658616383426	3.49658616383426	3.49658616383426	3.49658616383426	3.49658616383426	3.49658616383426	3.49658616383426	3.49658616383426	3.49658616383426	3.49658616383426	3.49658616383426	3.49658616383426	3.49658616383426	3.49658616383426	3.49658616383426	3.01080711603712	3.01080711603712	3.01080711603712	3.01080711603712	3.01080711603712	3.01080711603712	3.01080711603712	3.01080711603712	3.01080711603712	3.01080711603712	3.01080711603712	3.01080711603712	3.01080711603712	3.01080711603712
3.92742025972579	3.92742025972579	3.92742025972579	3.92742025972579	3.92742025972579	3.92742025972579	3.92742025972579	3.92742025972579	3.92742025972579	3.92742025972579	3.92742025972579	3.92742025972579	3.92742025972579	3.92742025972579	3.92742025972579	3.92742025972579	3.92742025972579	3.92742025972579	3.92742025972579	3.92742025972579	3.92742025972579	3.92742025972579	3.92742025972579	3.92742025972579	3.92742025972579	3.92742025972579	3.92742025972579	3.92742025972579	3.92742025972579	3.92742025972579	3.92742025972579	3.92742025972579	3.92742025972579	3.92742025972579	3.92742025972579	3.92742025972579	4.36267579842721	4.36267579842721	4.36267579842721	4.36267579842721	4.36267579842721	4.36267579842721	4.36267579842721	4.36267579842721	4.36267579842721	4.36267579842721	4.36267579842721	4.36267579842721	4.36267579842721	4.36267579842721
2.49525525920481	2.49525525920481	2.49525525920481	2.49525525920481	2.49525525920481	2.49525525920481	2.49525525920481	2.49525525920481	2.49525525920481	2.49525525920481	2.49525525920481	2.49525525920481	3.0326215007421	3.0326215007421	3.0326215007421	3.0326215007421	3.0326215007421	3.0326215007421	3.0326215007421	3.0326215007421	3.0326215007421	3.0326215007421	3.0326215007421	3.0326215007421	3.0326215007421	3.0326215007421	3.0326215007421	3.0326215007421	3.0326215007421	3.0326215007421	3.0326215007421	3.0326215007421	3.0326215007421	3.0326215007421	3.0326215007421	4.5638262432536	4.5638262432536	4.5638262432536	4.5638262432536	4.5638262432536	4.5638262432536	4.5638262432536	4.5638262432536	4.5638262432536	4.5638262432536	4.5638262432536	4.5638262432536	4.5638262432536	4.5638262432536	4.5638262432536
2.35538184830249	2.35538184830249	2.35538184830249	2.35538184830249	2.35538184830249	2.35538184830249	2.35538184830249	2.35538184830249	2.35538184830249	2.35538184830249	2.35538184830249	2.35538184830249	2.35538184830249	2.35538184830249	6.69385032040282	6.69385032040282	6.69385032040282	6.69385032040282	6.69385032040282	6.69385032040282	6.69385032040282	6.69385032040282	6.69385032040282	6.69385032040282	6.69385032040282	6.69385032040282	6.69385032040282	6.69385032040282	6.69385032040282	6.69385032040282	6.69385032040282	6.69385032040282	6.69385032040282	6.69385032040282	6.69385032040282	6.69385032040282	3.03903568997887	3.03903568997887	3.03903568997887	3.03903568997887	3.03903568997887	3.03903568997887	3.03903568997887	3.03903568997887	3.03903568997887	3.03903568997887	3.03903568997887	3.03903568997887	3.03903568997887	3.03903568997887
1.6476532277714	1.6476532277714	1.6476532277714	1.6476532277714	1.6476532277714	1.6476532277714	1.6476532277714	1.6476532277714	1.6476532277714	1.6476532277714	1.6476532277714	1.6476532277714	1.6476532277714	1.6476532277714	1.6476532277714	3.10363244317276	3.10363244317276	3.10363244317276	3.10363244317276	3.10363244317276	3.10363244317276	3.10363244317276	3.10363244317276	3.10363244317276	3.10363244317276	3.10363244317276	3.10363244317276	3.10363244317276	3.10363244317276	3.10363244317276	3.10363244317276	3.10363244317276	3.10363244317276	3.10363244317276	3.10363244317276	3.10363244317276	3.42551438151985	3.42551438151985	3.42551438151985	3.42551438151985	3.42551438151985	3.42551438151985	3.42551438151985	3.42551438151985	3.42551438151985	3.42551438151985	3.42551438151985	3.42551438151985	3.42551438151985	3.42551438151985
5.1268676060128	5.1268676060128	5.1268676060128	5.1268676060128	5.1268676060128	5.1268676060128	5.1268676060128	5.1268676060128	5.1268676060128	5.1268676060128	5.1268676060128	5.1268676060128	5.1268676060128	5.1268676060128	5.1268676060128	3.20311054787665	3.20311054787665	3.20311054787665	3.20311054787665	3.20311054787665	3.20311054787665	3.20311054787665	3.20311054787665	3.20311054787665	3.20311054787665	3.20311054787665	3.20311054787665	3.20311054787665	3.20311054787665	3.20311054787665	3.20311054787665	3.20311054787665	3.20311054787665	3.20311054787665	3.20311054787665	3.20311054787665	4.16719122661823	4.16719122661823	4.16719122661823	4.16719122661823	4.16719122661823	4.16719122661823	4.16719122661823	4.16719122661823	4.16719122661823	4.16719122661823	4.16719122661823	4.16719122661823	4.16719122661823	4.16719122661823
2.50561796927731	2.50561796927731	2.50561796927731	2.50561796927731	2.50561796927731	2.50561796927731	2.50561796927731	2.50561796927731	2.50561796927731	2.50561796927731	2.50561796927731	2.50561796927731	2.50561796927731	2.50561796927731	2.50561796927731	2.12948634663231	2.12948634663231	2.12948634663231	2.12948634663231	2.12948634663231	2.12948634663231	2.12948634663231	2.12948634663231	2.12948634663231	2.12948634663231	2.12948634663231	2.12948634663231	2.12948634663231	2.12948634663231	2.12948634663231	2.12948634663231	2.12948634663231	2.12948634663231	2.12948634663231	2.12948634663231	2.12948634663231	2.62184784959542	2.62184784959542	2.62184784959542	2.62184784959542	2.62184784959542	2.62184784959542	2.62184784959542	2.62184784959542	2.62184784959542	2.62184784959542	2.62184784959542	2.62184784959542	2.62184784959542	2.62184784959542
2.56789567402661	2.56789567402661	2.56789567402661	2.56789567402661	2.56789567402661	2.56789567402661	2.56789567402661	2.56789567402661	2.56789567402661	2.56789567402661	2.56789567402661	2.56789567402661	2.56789567402661	2.56789567402661	2.56789567402661	2.56789567402661	2.76284828221113	2.76284828221113	2.76284828221113	2.76284828221113	2.76284828221113	2.76284828221113	2.76284828221113	2.76284828221113	2.76284828221113	2.76284828221113	2.76284828221113	2.76284828221113	2.76284828221113	2.76284828221113	2.76284828221113	2.76284828221113	2.76284828221113	2.76284828221113	2.76284828221113	2.76284828221113	4.12940631255	4.12940631255	4.12940631255	4.12940631255	4.12940631255	4.12940631255	4.12940631255	4.12940631255	4.12940631255	4.12940631255	4.12940631255	4.12940631255	4.12940631255	4.12940631255
2.26530795833143	2.26530795833143	2.26530795833143	2.26530795833143	2.26530795833143	2.26530795833143	2.26530795833143	2.26530795833143	2.26530795833143	2.26530795833143	2.26530795833143	2.26530795833143	2.26530795833143	2.26530795833143	2.26530795833143	2.26530795833143	3.26712487196093	3.26712487196093	3.26712487196093	3.26712487196093	3.26712487196093	3.26712487196093	3.26712487196093	3.26712487196093	3.26712487196093	3.26712487196093	3.26712487196093	3.26712487196093	3.26712487196093	3.26712487196093	3.26712487196093	3.26712487196093	3.26712487196093	3.26712487196093	3.26712487196093	3.26712487196093	3.67220723443813	3.67220723443813	3.67220723443813	3.67220723443813	3.67220723443813	3.67220723443813	3.67220723443813	3.67220723443813	3.67220723443813	3.67220723443813	3.67220723443813	3.67220723443813	3.67220723443813	3.67220723443813
3.07477481888099	3.07477481888099	3.07477481888099	3.07477481888099	3.07477481888099	3.07477481888099	3.07477481888099	3.07477481888099	3.07477481888099	3.07477481888099	3.07477481888099	3.07477481888099	3.07477481888099	3.07477481888099	3.07477481888099	3.07477481888099	3.07477481888099	3.46405151122	3.46405151122	3.46405151122	3.46405151122	3.46405151122	3.46405151122	3.46405151122	3.46405151122	3.46405151122	3.46405151122	3.46405151122	3.46405151122	3.46405151122	3.46405151122	3.46405151122	3.46405151122	3.46405151122	3.46405151122	3.46405151122	2.81467788684167	2.81467788684167	2.81467788684167	2.81467788684167	2.81467788684167	2.81467788684167	2.81467788684167	2.81467788684167	2.81467788684167	2.81467788684167	2.81467788684167	2.81467788684167	2.81467788684167	2.81467788684167
2.07319528302006	2.07319528302006	2.07319528302006	2.07319528302006	2.07319528302006	2.07319528302006	2.07319528302006	2.07319528302006	2.07319528302006	2.07319528302006	2.07319528302006	2.07319528302006	2.07319528302006	2.07319528302006	2.07319528302006	2.07319528302006	2.07319528302006	4.01934488995779	4.01934488995779	4.01934488995779	4.01934488995779	4.01934488995779	4.01934488995779	4.01934488995779	4.01934488995779	4.01934488995779	4.01934488995779	4.01934488995779	4.01934488995779	4.01934488995779	4.01934488995779	4.01934488995779	4.01934488995779	4.01934488995779	4.01934488995779	2.80122689189388	2.80122689189388	2.80122689189388	2.80122689189388	2.80122689189388	2.80122689189388	2.80122689189388	2.80122689189388	2.80122689189388	2.80122689189388	2.80122689189388	2.80122689189388	2.80122689189388	2.80122689189388	2.80122689189388
3.50792735794981	3.50792735794981	3.50792735794981	3.50792735794981	3.50792735794981	3.50792735794981	3.50792735794981	3.50792735794981	3.50792735794981	3.50792735794981	3.50792735794981	3.50792735794981	3.50792735794981	3.50792735794981	3.50792735794981	3.50792735794981	3.50792735794981	4.12095460092444	4.12095460092444	4.12095460092444	4.12095460092444	4.12095460092444	4.12095460092444	4.12095460092444	4.12095460092444	4.12095460092444	4.12095460092444	4.12095460092444	4.12095460092444	4.12095460092444	4.12095460092444	4.12095460092444	4.12095460092444	4.12095460092444	4.12095460092444	3.16761675899812	3.16761675899812	3.16761675899812	3.16761675899812	3.16761675899812	3.16761675899812	3.16761675899812	3.16761675899812	3.16761675899812	3.16761675899812	3.16761675899812	3.16761675899812	3.16761675899812	3.16761675899812	3.16761675899812
2.79011116743946	2.79011116743946	2.79011116743946	2.79011116743946	2.79011116743946	2.79011116743946	2.79011116743946	2.79011116743946	2.79011116743946	2.79011116743946	2.79011116743946	2.79011116743946	2.79011116743946	2.79011116743946	2.79011116743946	2.79011116743946	2.79011116743946	2.79011116743946	2.64516618056384	2.64516618056384	2.64516618056384	2.64516618056384	2.64516618056384	2.64516618056384	2.64516618056384	2.64516618056384	2.64516618056384	2.64516618056384	2.64516618056384	2.64516618056384	2.64516618056384	2.64516618056384	2.64516618056384	2.64516618056384	2.64516618056384	3.72216842236184	3.72216842236184	3.72216842236184	3.72216842236184	3.72216842236184	3.72216842236184	3.72216842236184	3.72216842236184	3.72216842236184	3.72216842236184	3.72216842236184	3.72216842236184	3.72216842236184	3.72216842236184	3.72216842236184
2.74225594065936	2.74225594065936	2.74225594065936	2.74225594065936	2.74225594065936	2.74225594065936	2.74225594065936	2.74225594065936	2.74225594065936	2.74225594065936	2.74225594065936	2.74225594065936	2.74225594065936	2.74225594065936	2.74225594065936	2.74225594065936	2.74225594065936	3.90189272500756	3.90189272500756	3.90189272500756	3.90189272500756	3.90189272500756	3.90189272500756	3.90189272500756	3.90189272500756	3.90189272500756	3.90189272500756	3.90189272500756	3.90189272500756	3.90189272500756	3.90189272500756	3.90189272500756	3.90189272500756	3.90189272500756	3.90189272500756	3.90189272500756	3.08975249446714	3.08975249446714	3.08975249446714	3.08975249446714	3.08975249446714	3.08975249446714	3.08975249446714	3.08975249446714	3.08975249446714	3.08975249446714	3.08975249446714	3.08975249446714	3.08975249446714	3.08975249446714
2.20171164248488	2.20171164248488	2.20171164248488	2.20171164248488	2.20171164248488	2.20171164248488	2.20171164248488	2.20171164248488	2.20171164248488	2.20171164248488	2.20171164248488	2.20171164248488	2.20171164248488	2.20171164248488	2.20171164248488	2.20171164248488	2.20171164248488	5.43413278551678	5.43413278551678	5.43413278551678	5.43413278551678	5.43413278551678	5.43413278551678	5.43413278551678	5.43413278551678	5.43413278551678	5.43413278551678	5.43413278551678	5.43413278551678	5.43413278551678	5.43413278551678	5.43413278551678	5.43413278551678	5.43413278551678	5.43413278551678	5.43413278551678	5.43413278551678	4.96794254117529	4.96794254117529	4.96794254117529	4.96794254117529	4.96794254117529	4.96794254117529	4.96794254117529	4.96794254117529	4.96794254117529	4.96794254117529	4.96794254117529	4.96794254117529	4.96794254117529
2.24530163376873	2.24530163376873	2.24530163376873	2.24530163376873	2.24530163376873	2.24530163376873	2.24530163376873	2.24530163376873	2.24530163376873	2.24530163376873	2.24530163376873	2.24530163376873	2.24530163376873	2.24530163376873	2.24530163376873	2.24530163376873	2.24530163376873	2.3968939187561	2.3968939187561	2.3968939187561	2.3968939187561	2.3968939187561	2.3968939187561	2.3968939187561	2.3968939187561	2.3968939187561	2.3968939187561	2.3968939187561	2.3968939187561	2.3968939187561	2.3968939187561	2.3968939187561	2.3968939187561	2.3968939187561	2.3968939187561	2.3968939187561	3.94117853307742	3.94117853307742	3.94117853307742	3.94117853307742	3.94117853307742	3.94117853307742	3.94117853307742	3.94117853307742	3.94117853307742	3.94117853307742	3.94117853307742	3.94117853307742	3.94117853307742	3.94117853307742
2.48159106369853	2.48159106369853	2.48159106369853	2.48159106369853	2.48159106369853	2.48159106369853	2.48159106369853	2.48159106369853	2.48159106369853	2.48159106369853	2.48159106369853	2.48159106369853	2.48159106369853	2.48159106369853	2.48159106369853	2.48159106369853	2.48159106369853	4.23573632635441	4.23573632635441	4.23573632635441	4.23573632635441	4.23573632635441	4.23573632635441	4.23573632635441	4.23573632635441	4.23573632635441	4.23573632635441	4.23573632635441	4.23573632635441	4.23573632635441	4.23573632635441	4.23573632635441	4.23573632635441	4.23573632635441	4.23573632635441	3.22762673038392	3.22762673038392	3.22762673038392	3.22762673038392	3.22762673038392	3.22762673038392	3.22762673038392	3.22762673038392	3.22762673038392	3.22762673038392	3.22762673038392	3.22762673038392	3.22762673038392	3.22762673038392	3.22762673038392
2.98098021641755	2.98098021641755	2.98098021641755	2.98098021641755	2.98098021641755	2.98098021641755	2.98098021641755	2.98098021641755	2.98098021641755	2.98098021641755	2.98098021641755	2.98098021641755	2.98098021641755	2.98098021641755	2.98098021641755	2.98098021641755	2.98098021641755	2.971712496474	2.971712496474	2.971712496474	2.971712496474	2.971712496474	2.971712496474	2.971712496474	2.971712496474	2.971712496474	2.971712496474	2.971712496474	2.971712496474	2.971712496474	2.971712496474	2.971712496474	2.971712496474	2.971712496474	2.971712496474	2.971712496474	2.9585941577739	2.9585941577739	2.9585941577739	2.9585941577739	2.9585941577739	2.9585941577739	2.9585941577739	2.9585941577739	2.9585941577739	2.9585941577739	2.9585941577739	2.9585941577739	2.9585941577739	2.9585941577739
5.34542425028004	5.34542425028004	5.34542425028004	5.34542425028004	5.34542425028004	5.34542425028004	5.34542425028004	5.34542425028004	5.34542425028004	5.34542425028004	5.34542425028004	5.34542425028004	5.34542425028004	5.34542425028004	5.34542425028004	5.34542425028004	5.34542425028004	5.34542425028004	3.06077897331765	3.06077897331765	3.06077897331765	3.06077897331765	3.06077897331765	3.06077897331765	3.06077897331765	3.06077897331765	3.06077897331765	3.06077897331765	3.06077897331765	3.06077897331765	3.06077897331765	3.06077897331765	3.06077897331765	3.06077897331765	3.06077897331765	3.06077897331765	3.80369131550308	3.80369131550308	3.80369131550308	3.80369131550308	3.80369131550308	3.80369131550308	3.80369131550308	3.80369131550308	3.80369131550308	3.80369131550308	3.80369131550308	3.80369131550308	3.80369131550308	3.80369131550308
3.95751332804271	3.95751332804271	3.95751332804271	3.95751332804271	3.95751332804271	3.95751332804271	3.95751332804271	3.95751332804271	3.95751332804271	3.95751332804271	3.95751332804271	3.95751332804271	3.95751332804271	3.95751332804271	3.95751332804271	3.95751332804271	3.95751332804271	2.73253264620489	2.73253264620489	2.73253264620489	2.73253264620489	2.73253264620489	2.73253264620489	2.73253264620489	2.73253264620489	2.73253264620489	2.73253264620489	2.73253264620489	2.73253264620489	2.73253264620489	2.73253264620489	2.73253264620489	2.73253264620489	2.73253264620489	2.73253264620489	2.73253264620489	2.73253264620489	2.4375237831875	2.4375237831875	2.4375237831875	2.4375237831875	2.4375237831875	2.4375237831875	2.4375237831875	2.4375237831875	2.4375237831875	2.4375237831875	2.4375237831875	2.4375237831875	2.4375237831875
3.00695693684838	3.00695693684838	3.00695693684838	3.00695693684838	3.00695693684838	3.00695693684838	3.00695693684838	3.00695693684838	3.00695693684838	3.00695693684838	3.00695693684838	3.00695693684838	3.00695693684838	3.00695693684838	3.00695693684838	3.00695693684838	3.3049448595025	3.3049448595025	3.3049448595025	3.3049448595025	3.3049448595025	3.3049448595025	3.3049448595025	3.3049448595025	3.3049448595025	3.3049448595025	3.3049448595025	3.3049448595025	3.3049448595025	3.3049448595025	3.3049448595025	3.3049448595025	3.3049448595025	3.3049448595025	3.3049448595025	3.3049448595025	3.3049448595025	3.3049448595025	2.85743760708353	2.85743760708353	2.85743760708353	2.85743760708353	2.85743760708353	2.85743760708353	2.85743760708353	2.85743760708353	2.85743760708353	2.85743760708353	2.85743760708353	2.85743760708353
2.81910077496896	2.81910077496896	2.81910077496896	2.81910077496896	2.81910077496896	2.81910077496896	2.81910077496896	2.81910077496896	2.81910077496896	2.81910077496896	2.81910077496896	2.81910077496896	2.81910077496896	2.81910077496896	2.81910077496896	2.81910077496896	4.04939887652914	4.04939887652914	4.04939887652914	4.04939887652914	4.04939887652914	4.04939887652914	4.04939887652914	4.04939887652914	4.04939887652914	4.04939887652914	4.04939887652914	4.04939887652914	4.04939887652914	4.04939887652914	4.04939887652914	4.04939887652914	4.04939887652914	4.04939887652914	4.04939887652914	4.04939887652914	4.04939887652914	4.04939887652914	3.744188922388	3.744188922388	3.744188922388	3.744188922388	3.744188922388	3.744188922388	3.744188922388	3.744188922388	3.744188922388	3.744188922388	3.744188922388	3.744188922388
2.21293358250098	2.21293358250098	2.21293358250098	2.21293358250098	2.21293358250098	2.21293358250098	2.21293358250098	2.21293358250098	2.21293358250098	2.21293358250098	2.21293358250098	2.21293358250098	2.21293358250098	2.21293358250098	2.21293358250098	2.21293358250098	4.74567715714579	4.74567715714579	4.74567715714579	4.74567715714579	4.74567715714579	4.74567715714579	4.74567715714579	4.74567715714579	4.74567715714579	4.74567715714579	4.74567715714579	4.74567715714579	4.74567715714579	4.74567715714579	4.74567715714579	4.74567715714579	4.74567715714579	4.74567715714579	4.74567715714579	4.74567715714579	4.74567715714579	4.74567715714579	4.46214644053232	4.46214644053232	4.46214644053232	4.46214644053232	4.46214644053232	4.46214644053232	4.46214644053232	4.46214644053232	4.46214644053232	4.46214644053232	4.46214644053232	4.46214644053232
2.56444866536465	2.56444866536465	2.56444866536465	2.56444866536465	2.56444866536465	2.56444866536465	2.56444866536465	2.56444866536465	2.56444866536465	2.56444866536465	2.56444866536465	2.56444866536465	2.56444866536465	2.56444866536465	2.56444866536465	2.56444866536465	4.33137527790587	4.33137527790587	4.33137527790587	4.33137527790587	4.33137527790587	4.33137527790587	4.33137527790587	4.33137527790587	4.33137527790587	4.33137527790587	4.33137527790587	4.33137527790587	4.33137527790587	4.33137527790587	4.33137527790587	4.33137527790587	4.33137527790587	4.33137527790587	4.33137527790587	4.33137527790587	4.33137527790587	4.33137527790587	3.34140794726716	3.34140794726716	3.34140794726716	3.34140794726716	3.34140794726716	3.34140794726716	3.34140794726716	3.34140794726716	3.34140794726716	3.34140794726716	3.34140794726716	3.34140794726716
3.02286825958852	3.02286825958852	3.02286825958852	3.02286825958852	3.02286825958852	3.02286825958852	3.02286825958852	3.02286825958852	3.02286825958852	3.02286825958852	3.02286825958852	3.02286825958852	3.02286825958852	3.02286825958852	3.02286825958852	3.02286825958852	3.02286825958852	3.02286825958852	3.02286825958852	3.02286825958852	3.02286825958852	3.02286825958852	3.02286825958852	3.02286825958852	3.02286825958852	3.26918929161947	3.26918929161947	3.26918929161947	3.26918929161947	3.26918929161947	3.26918929161947	3.26918929161947	3.26918929161947	3.26918929161947	3.26918929161947	3.26918929161947	3.26918929161947	3.26918929161947	2.41077397738766	2.41077397738766	2.41077397738766	2.41077397738766	2.41077397738766	2.41077397738766	2.41077397738766	2.41077397738766	2.41077397738766	2.41077397738766	2.41077397738766	2.41077397738766
3.27716055991594	3.27716055991594	3.27716055991594	3.27716055991594	3.27716055991594	3.27716055991594	3.27716055991594	3.27716055991594	3.27716055991594	3.27716055991594	3.27716055991594	3.27716055991594	3.27716055991594	3.27716055991594	3.27716055991594	3.27716055991594	3.27716055991594	3.27716055991594	3.27716055991594	3.27716055991594	3.27716055991594	3.27716055991594	3.27716055991594	3.27716055991594	2.46095327515169	2.46095327515169	2.46095327515169	2.46095327515169	2.46095327515169	2.46095327515169	2.46095327515169	2.46095327515169	2.46095327515169	2.46095327515169	2.46095327515169	2.46095327515169	2.46095327515169	2.46095327515169	3.0187943308987	3.0187943308987	3.0187943308987	3.0187943308987	3.0187943308987	3.0187943308987	3.0187943308987	3.0187943308987	3.0187943308987	3.0187943308987	3.0187943308987	3.0187943308987
4.01609711459965	4.01609711459965	4.01609711459965	4.01609711459965	4.01609711459965	4.01609711459965	4.01609711459965	4.01609711459965	4.01609711459965	4.01609711459965	4.01609711459965	4.01609711459965	4.01609711459965	4.01609711459965	4.01609711459965	4.01609711459965	4.01609711459965	4.01609711459965	4.01609711459965	4.01609711459965	4.01609711459965	4.01609711459965	4.01609711459965	4.16596144436701	4.16596144436701	4.16596144436701	4.16596144436701	4.16596144436701	4.16596144436701	4.16596144436701	4.16596144436701	4.16596144436701	4.16596144436701	4.16596144436701	4.16596144436701	4.16596144436701	4.16596144436701	4.16596144436701	3.53923177106274	3.53923177106274	3.53923177106274	3.53923177106274	3.53923177106274	3.53923177106274	3.53923177106274	3.53923177106274	3.53923177106274	3.53923177106274	3.53923177106274	3.53923177106274
3.0611112007951	3.0611112007951	3.0611112007951	3.0611112007951	3.0611112007951	3.0611112007951	3.0611112007951	3.0611112007951	3.0611112007951	3.0611112007951	3.0611112007951	3.0611112007951	3.0611112007951	3.0611112007951	3.0611112007951	3.0611112007951	3.0611112007951	3.0611112007951	3.0611112007951	3.0611112007951	3.0611112007951	3.0611112007951	2.67165663198683	2.67165663198683	2.67165663198683	2.67165663198683	2.67165663198683	2.67165663198683	2.67165663198683	2.67165663198683	2.67165663198683	2.67165663198683	2.67165663198683	2.67165663198683	2.67165663198683	2.67165663198683	2.67165663198683	3.70411273933991	3.70411273933991	3.70411273933991	3.70411273933991	3.70411273933991	3.70411273933991	3.70411273933991	3.70411273933991	3.70411273933991	3.70411273933991	3.70411273933991	3.70411273933991	3.70411273933991
3.43853271179723	3.43853271179723	3.43853271179723	3.43853271179723	3.43853271179723	3.43853271179723	3.43853271179723	3.43853271179723	3.43853271179723	3.43853271179723	3.43853271179723	3.43853271179723	3.43853271179723	3.43853271179723	3.43853271179723	3.43853271179723	3.43853271179723	3.43853271179723	3.43853271179723	3.43853271179723	3.43853271179723	3.43853271179723	3.41477143366047	3.41477143366047	3.41477143366047	3.41477143366047	3.41477143366047	3.41477143366047	3.41477143366047	3.41477143366047	3.41477143366047	3.41477143366047	3.41477143366047	3.41477143366047	3.41477143366047	3.41477143366047	3.41477143366047	3.41477143366047	3.41477143366047	3.41477143366047	3.41477143366047	3.41477143366047	3.41477143366047	3.41477143366047	3.41477143366047	3.41477143366047	3.41477143366047	3.41477143366047	3.41477143366047	3.41477143366047
2.97088847089449	2.97088847089449	2.97088847089449	2.97088847089449	2.97088847089449	2.97088847089449	2.97088847089449	2.97088847089449	2.97088847089449	2.97088847089449	2.97088847089449	2.97088847089449	2.97088847089449	2.97088847089449	2.97088847089449	2.97088847089449	2.97088847089449	2.97088847089449	2.97088847089449	2.97088847089449	2.97088847089449	2.97088847089449	3.09295776378933	3.09295776378933	3.09295776378933	3.09295776378933	3.09295776378933	3.09295776378933	3.09295776378933	3.09295776378933	3.09295776378933	3.09295776378933	3.09295776378933	3.09295776378933	3.09295776378933	3.09295776378933	3.09295776378933	3.09295776378933	3.09295776378933	3.09295776378933	3.09295776378933	3.09295776378933	3.09295776378933	3.09295776378933	3.09295776378933	3.09295776378933	3.09295776378933	3.09295776378933	3.09295776378933	3.09295776378933
4.54030399769267	4.54030399769267	4.54030399769267	4.54030399769267	4.54030399769267	4.54030399769267	4.54030399769267	4.54030399769267	4.54030399769267	4.54030399769267	4.54030399769267	4.54030399769267	4.54030399769267	4.54030399769267	4.54030399769267	4.54030399769267	4.54030399769267	4.54030399769267	4.54030399769267	4.54030399769267	4.54030399769267	4.54030399769267	3.28951987124908	3.28951987124908	3.28951987124908	3.28951987124908	3.28951987124908	3.28951987124908	3.28951987124908	3.28951987124908	3.28951987124908	3.28951987124908	3.28951987124908	3.28951987124908	3.28951987124908	3.28951987124908	3.28951987124908	3.28951987124908	3.28951987124908	3.28951987124908	3.28951987124908	3.28951987124908	3.28951987124908	3.28951987124908	3.28951987124908	3.28951987124908	3.28951987124908	3.28951987124908	3.28951987124908	3.28951987124908
2.55798187151592	2.55798187151592	2.55798187151592	2.55798187151592	2.55798187151592	2.55798187151592	2.55798187151592	2.55798187151592	2.55798187151592	2.55798187151592	2.55798187151592	2.55798187151592	2.55798187151592	2.55798187151592	2.55798187151592	2.55798187151592	2.55798187151592	2.55798187151592	2.55798187151592	2.55798187151592	2.55798187151592	2.55798187151592	2.55798187151592	3.34165100455498	3.34165100455498	3.34165100455498	3.34165100455498	3.34165100455498	3.34165100455498	3.34165100455498	3.34165100455498	3.34165100455498	3.34165100455498	3.34165100455498	3.34165100455498	3.34165100455498	3.34165100455498	3.34165100455498	3.34165100455498	3.34165100455498	3.34165100455498	3.34165100455498	3.34165100455498	3.34165100455498	3.34165100455498	3.34165100455498	3.34165100455498	3.34165100455498	3.34165100455498	3.34165100455498
3.80300239786728	3.80300239786728	3.80300239786728	3.80300239786728	3.80300239786728	3.80300239786728	3.80300239786728	3.80300239786728	3.80300239786728	3.80300239786728	3.80300239786728	3.80300239786728	3.80300239786728	3.80300239786728	3.80300239786728	3.80300239786728	3.80300239786728	3.80300239786728	3.80300239786728	3.80300239786728	3.80300239786728	3.80300239786728	3.80300239786728	2.86475955389994	2.86475955389994	2.86475955389994	2.86475955389994	2.86475955389994	2.86475955389994	2.86475955389994	2.86475955389994	2.86475955389994	2.86475955389994	2.86475955389994	2.86475955389994	2.86475955389994	2.86475955389994	2.86475955389994	2.86475955389994	2.86475955389994	2.86475955389994	2.86475955389994	2.86475955389994	2.86475955389994	2.86475955389994	2.86475955389994	2.86475955389994	2.86475955389994	2.86475955389994	2.86475955389994
2.47062786120547	2.47062786120547	2.47062786120547	2.47062786120547	2.47062786120547	2.47062786120547	2.47062786120547	2.47062786120547	2.47062786120547	2.47062786120547	2.47062786120547	2.47062786120547	2.47062786120547	2.47062786120547	2.47062786120547	2.47062786120547	2.47062786120547	2.47062786120547	2.47062786120547	2.47062786120547	2.47062786120547	2.47062786120547	2.47062786120547	3.36708489717547	3.36708489717547	3.36708489717547	3.36708489717547	3.36708489717547	3.36708489717547	3.36708489717547	3.36708489717547	3.36708489717547	3.36708489717547	3.36708489717547	3.36708489717547	3.36708489717547	3.36708489717547	3.36708489717547	3.36708489717547	3.36708489717547	3.36708489717547	3.36708489717547	3.36708489717547	3.36708489717547	3.36708489717547	3.36708489717547	3.36708489717547	3.36708489717547	3.36708489717547	3.36708489717547
2.05995945968883	2.05995945968883	2.05995945968883	2.05995945968883	2.05995945968883	2.05995945968883	2.05995945968883	2.05995945968883	2.05995945968883	2.05995945968883	2.05995945968883	2.05995945968883	2.05995945968883	2.05995945968883	2.05995945968883	2.05995945968883	2.05995945968883	2.05995945968883	2.05995945968883	2.05995945968883	2.05995945968883	2.05995945968883	2.05995945968883	3.38356753438579	3.38356753438579	3.38356753438579	3.38356753438579	3.38356753438579	3.38356753438579	3.38356753438579	3.38356753438579	3.38356753438579	3.38356753438579	3.38356753438579	3.38356753438579	3.38356753438579	3.38356753438579	3.38356753438579	3.38356753438579	3.38356753438579	3.38356753438579	3.38356753438579	3.38356753438579	3.38356753438579	3.38356753438579	3.38356753438579	3.38356753438579	3.38356753438579	3.38356753438579	3.38356753438579
4.65991244359397	4.65991244359397	4.65991244359397	4.65991244359397	4.65991244359397	4.65991244359397	4.65991244359397	4.65991244359397	4.65991244359397	4.65991244359397	4.65991244359397	4.65991244359397	4.65991244359397	4.65991244359397	4.65991244359397	4.65991244359397	4.65991244359397	4.65991244359397	4.65991244359397	4.65991244359397	4.65991244359397	4.65991244359397	4.65991244359397	2.27875833364469	2.27875833364469	2.27875833364469	2.27875833364469	2.27875833364469	2.27875833364469	2.27875833364469	2.27875833364469	2.27875833364469	2.27875833364469	2.27875833364469	2.27875833364469	2.27875833364469	2.27875833364469	2.27875833364469	2.27875833364469	2.27875833364469	2.27875833364469	2.27875833364469	2.27875833364469	2.27875833364469	2.27875833364469	2.27875833364469	2.27875833364469	2.27875833364469	2.27875833364469	2.27875833364469
3.01130944378684	3.01130944378684	3.01130944378684	3.01130944378684	3.01130944378684	3.01130944378684	3.01130944378684	3.01130944378684	3.01130944378684	3.01130944378684	3.01130944378684	3.01130944378684	3.01130944378684	3.01130944378684	3.01130944378684	3.01130944378684	3.01130944378684	3.01130944378684	3.01130944378684	3.01130944378684	3.01130944378684	3.01130944378684	3.01130944378684	4.98091773939641	4.98091773939641	4.98091773939641	4.98091773939641	4.98091773939641	4.98091773939641	4.98091773939641	4.98091773939641	4.98091773939641	4.98091773939641	4.98091773939641	4.98091773939641	4.98091773939641	4.98091773939641	4.98091773939641	4.98091773939641	4.98091773939641	4.98091773939641	4.98091773939641	4.98091773939641	4.98091773939641	4.98091773939641	4.98091773939641	4.98091773939641	4.98091773939641	4.98091773939641	4.98091773939641
[truncated: 531 more rows]
[truncated: 58 more columns]
