# Supplementary material for: Bayesian SIR model with change points with application to the Omicron wave in Singapore
Source: Sci Rep. 2022 Dec 2;12:20864. doi: 10.1038/s41598-022-25473-y (PMC9718478; doi:10.1038/s41598-022-25473-y)
Supplement: Supplementary file 1 — Supplementary Information. [file 41598_2022_25473_MOESM1_ESM.zip › Code/Real data/Beta_all.csv]

V1	V2	V3	V4	V5	V6	V7	V8	V9	V10	V11	V12	V13	V14	V15	V16	V17	V18	V19	V20	V21	V22	V23	V24	V25	V26	V27	V28	V29	V30	V31	V32	V33	V34	V35	V36	V37	V38	V39	V40	V41	V42	V43	V44	V45	V46	V47	V48	V49	V50
1.09621544164633	0.504285100317598	0.642349450646216	0.454955350472808	0.35885283917607	0.285113129764713	0.238780063619474	0.215607473751143	0.19814358729664	0.188540380981496	0.174532037105281	0.153044348176674	0.141681245966699	0.159545323530179	0.173631451363795	0.15937665412066	0.154975292047145	0.170597073496616	0.203948258585559	0.203804782561862	0.236842926808537	0.320777123663023	0.317398358990594	0.276775512895593	0.263467953188052	0.24556855277833	0.203852279252813	0.213034448889537	0.215163494209719	0.223906380022176	0.229252093013732	0.407831124799952	0.345027826222816	0.394620319232549	0.323891857909225	0.287529476000538	0.27130483784874	0.260294297113046	0.251891278189808	0.235681921511601	0.237191476271593	0.351160312731168	0.371230123167384	0.349853674478559	0.305747108942464	0.274615757261514	0.266867065562184	0.2631633618834	0.262370315049807	0.268326124212113
1.10779933338069	0.567410194922832	0.639210216136597	0.454969333985372	0.351912954355619	0.283983176401361	0.236374110113303	0.229011082140392	0.192951751259379	0.192592324021206	0.172490873129993	0.166573339502465	0.164201875458666	0.162335853022268	0.179746347258068	0.153125414898622	0.163208571890577	0.16986431707193	0.214149212209571	0.213699037715838	0.233629932472758	0.317267503593701	0.31488394594933	0.279375464933901	0.26552031305029	0.24708443841185	0.205286960593728	0.210765373988288	0.22091539291628	0.224878587117397	0.227717549699989	0.405173127327423	0.336563614468655	0.386298892554895	0.327073600320081	0.286176108961442	0.272287719010221	0.260087614467502	0.255349824996988	0.238530811387213	0.235011615827954	0.353965505264511	0.374521144376137	0.348062254307458	0.307389453082156	0.277524365946389	0.270198268952839	0.263979946007742	0.262262104325244	0.265487691407983
1.10222334261554	0.566259544077017	0.637516971985035	0.446720793491206	0.343408390500723	0.294007060731716	0.238836703835504	0.218899400108685	0.200496579223137	0.1960260997948	0.172651104787509	0.168400458516029	0.149902102656718	0.16284614910275	0.170257649728225	0.157466536664052	0.157313434111061	0.171000661409216	0.204148813147859	0.209777054828521	0.228672617660744	0.310416732315674	0.310670754050069	0.272555760236804	0.263405470123236	0.241190351179106	0.200593264978166	0.212960465009244	0.209170986856892	0.22430644475444	0.233226824936172	0.409581235496634	0.34336144269387	0.392107449257402	0.328695555500292	0.287725774175059	0.268370429661775	0.261173897826361	0.251225585908661	0.240217987475981	0.23445622310724	0.344333994027565	0.373655629399885	0.351459200609062	0.311353087283151	0.279739924248394	0.272042643122585	0.265985223727998	0.263918480645281	0.268943349530488
1.06312630128532	0.528344951907583	0.669454778529711	0.438679057007572	0.347344557531239	0.281024555901977	0.243692670112668	0.221298862828377	0.192051361848721	0.190928682526688	0.17370141237152	0.163820010200664	0.151914883415496	0.162021829401682	0.178912996274424	0.16517989113662	0.157818153573675	0.169476265677156	0.209401265357495	0.216869625985267	0.235203729462137	0.315787024334558	0.317319323178235	0.280023520468568	0.260670903919078	0.237868897308295	0.205844496050728	0.212443513001107	0.216191055221516	0.225016003031664	0.233454639269956	0.404549289812676	0.348076656660373	0.386826626616443	0.327281009921872	0.288382373219578	0.267641755446411	0.260892989228104	0.252660682922327	0.237353530409969	0.239822001519309	0.355081373714423	0.375654204478699	0.349808461717342	0.304480480282451	0.277055084065883	0.26866933375789	0.263991541544909	0.261965161444594	0.266699228129409
1.1051449567571	0.557483705979771	0.625338147949571	0.455702164306387	0.34283427527907	0.281309039162531	0.259813149710813	0.215872652321093	0.195127527723452	0.185936729293955	0.169287270527442	0.161302694176994	0.153552313112994	0.162921674553113	0.173721547615249	0.156582480725863	0.159566914323468	0.168833404339986	0.198679342341632	0.220423556362151	0.228400477042516	0.318494356517249	0.318799250162398	0.273438497305986	0.25875407937592	0.236289289375567	0.207891479015189	0.212293022307222	0.223131980537263	0.225981656115165	0.230517715285032	0.411093866733442	0.339501551867906	0.397810210740769	0.321794975442418	0.285096524025644	0.274803947967391	0.257636886843294	0.247692640820714	0.241426582011281	0.240362082257829	0.353671202429021	0.372205625788083	0.351755565514865	0.306936460249637	0.275746471638979	0.273237405482522	0.265024367753865	0.26465734391499	0.266016925447602
1.12654121589662	0.565311382756659	0.632192884477009	0.431676667382358	0.335907091282702	0.287440592250123	0.241347152721194	0.212847854735546	0.201081808729175	0.190604398147093	0.173107131373149	0.159268323482322	0.160375394277357	0.149287484811922	0.183864075339232	0.163510769700194	0.161709365879525	0.175547213487956	0.207602633134445	0.213862840571682	0.238609218947404	0.321321362720338	0.314828492568614	0.27258520572564	0.259561112410293	0.246621303179047	0.204269080111025	0.20843361209475	0.215205669673659	0.223491709253542	0.231735263159762	0.404640846886965	0.3439571117144	0.392411566593583	0.326898141785779	0.286902806939463	0.273624076938524	0.263019286799988	0.256527139505004	0.238843871016891	0.241367132588318	0.348630931660777	0.369628779567789	0.347286274795147	0.3065518406562	0.279532264475146	0.269351338075384	0.264763310721159	0.262817842359517	0.266664988242984
1.03911807835766	0.53815455021559	0.639115670872969	0.475302825402288	0.338896884304642	0.291553530575333	0.245002184831937	0.216146311530952	0.207328172149047	0.188791671268547	0.173521057599838	0.156599447893535	0.151597916557793	0.158298809272659	0.175120851876543	0.160650333077483	0.158514790022384	0.164317474928124	0.205138891007389	0.213850260956754	0.234409832680566	0.313109244125615	0.321056612225535	0.273318025038725	0.270267585832926	0.243383307385973	0.202421776455793	0.210980791535069	0.220333663490533	0.229651800495354	0.234110813727974	0.409124428641874	0.332369707892669	0.393559266138506	0.321259411064121	0.284138663623686	0.269696263302563	0.260827325742943	0.248432243654669	0.233814274948169	0.23614608018524	0.350495690613145	0.370147630214948	0.350871147063414	0.307931439962093	0.277930440135304	0.269477848358945	0.262802500932839	0.263273883109659	0.266214189360342
1.11415052267083	0.539947710125446	0.635470589448015	0.464254082529534	0.325848382019097	0.290686955432052	0.258509732279015	0.211011107281317	0.197600266422593	0.187033979781107	0.170643890918195	0.161683170933187	0.15039042066359	0.154115048381352	0.180278247217679	0.166302059000577	0.154838721202854	0.166486337203612	0.205342280895443	0.218158959781548	0.234963295055767	0.319879234484566	0.320459311804447	0.276313956287384	0.259745653380339	0.241753283733684	0.202062391973996	0.216025561797332	0.219776272805682	0.222684454907746	0.233057064293893	0.405570752901812	0.340071097954329	0.391731843656239	0.326311004481637	0.280233926780512	0.273260107638295	0.260639823164351	0.252828306850735	0.241839409017622	0.238529939593725	0.349527983967473	0.372494148757411	0.351122070631235	0.308644640911021	0.278569635524518	0.268348195412535	0.26928760368049	0.261057590719344	0.265864339244013
1.17226289142779	0.554961911026904	0.665082539673866	0.447729135916246	0.341696454658434	0.288069269336521	0.243384566659331	0.218821182790346	0.200347067787724	0.192549926436185	0.183875176292496	0.163042041803545	0.150627388667595	0.157252789054251	0.175032687615402	0.156624306533137	0.154238171272851	0.168614434653439	0.201894335672607	0.219291608119139	0.236052935872191	0.315539405648255	0.312653532857084	0.271396261264297	0.262314836202168	0.239437881695923	0.202122717673879	0.211362721535954	0.214888813626981	0.221605260821441	0.228322802707082	0.411926439688181	0.344726189198733	0.383395285367414	0.330163573571942	0.282972886096818	0.265470771737316	0.261363943605594	0.24774321789428	0.239892383094021	0.238049642652268	0.358577303623213	0.375873181354972	0.353425218502263	0.31024074263153	0.27523591262528	0.267430737547955	0.267486166228082	0.260753248458482	0.267798440432453
1.02769452401412	0.543513822311105	0.632891452508859	0.469734243393278	0.353341335894653	0.293515715520075	0.240117368658269	0.215015761055141	0.205756177582794	0.189514195298454	0.175398291025637	0.161115206599364	0.152933912598363	0.172680213419712	0.176620050796121	0.166065744409543	0.159482686414977	0.168159517771672	0.199764114053116	0.213210370924014	0.236030473082197	0.312922180310356	0.313500643668725	0.273643015930238	0.264719251313832	0.237760132417646	0.20932030992588	0.214841070895465	0.221538783930583	0.224361218155093	0.236679280827146	0.404898957344428	0.339939953547727	0.397532131809864	0.327151292243308	0.288474519788938	0.271521015596896	0.25565199722414	0.254406886122695	0.237680986303975	0.242916811363866	0.35040526716252	0.372731400248184	0.351674828375448	0.304993738036797	0.27885809791059	0.265253405111664	0.266009429027852	0.260787189136267	0.265115604559724
1.13771118127489	0.52028007798259	0.643705427950974	0.466656104197748	0.355996079719902	0.275550368270481	0.234257130040484	0.206051942950165	0.205384454171343	0.189636340383102	0.167986737960111	0.15647903458643	0.154027446903762	0.16597276835561	0.175740099691823	0.161346897469444	0.154854207578493	0.167855616871463	0.201755307029153	0.207453743037616	0.236052355493782	0.320346926734538	0.3171169493838	0.275998869646518	0.260510516332701	0.241662405340576	0.203455508265174	0.214092001776013	0.219959208066769	0.231713119346473	0.23601429813649	0.410583327725888	0.342784190031061	0.388320287659157	0.327562450380294	0.284416038794781	0.272850202628142	0.26077417962164	0.246558263871907	0.237962263211991	0.238615377577205	0.35194411539797	0.37286352597423	0.346693239503396	0.307482363534276	0.278283888923429	0.266859845471382	0.26148797356858	0.263043747510205	0.267058980505983
1.02382931221697	0.547075220116814	0.61874312558208	0.459584375499308	0.347835288953236	0.300270142468152	0.241209541431828	0.209423950398054	0.20214041738301	0.186902619690105	0.173126168819625	0.153902616999482	0.141729546536914	0.164268963083688	0.178099277553107	0.161223192027215	0.159235147642543	0.174153581458533	0.202803306789928	0.218358364195016	0.238248175921232	0.31301670018286	0.311235953139763	0.280016988099146	0.263692247865328	0.241397820829995	0.202461558187274	0.212601953826647	0.21676253234982	0.225203512395477	0.236320997376207	0.400449847008448	0.333840469263816	0.393108000981201	0.323841196966808	0.284773883114252	0.276726263807502	0.261358892392793	0.24817929972437	0.235582503367918	0.241009214730632	0.347812557322823	0.371165779716736	0.351257523165305	0.309899365463474	0.277212265159258	0.265157664654665	0.265395731647217	0.262324165344655	0.267265775501846
1.05890671027848	0.562997947969865	0.637304193452575	0.450702681040466	0.354947050603223	0.290515744214733	0.250427535681	0.213032858316149	0.206899979691788	0.189020554997392	0.171914714374075	0.159271575122252	0.153777579835185	0.159194507867044	0.173819464345052	0.157705883402499	0.152724634877147	0.171748720074295	0.205380041870825	0.211473149320377	0.236925497977261	0.315672419651081	0.309936307532099	0.279142286297089	0.257391390846079	0.240883920925818	0.208700827618734	0.210112482978855	0.217140209832464	0.224023407110911	0.237450399632663	0.40399007639824	0.341410964804954	0.387593312666264	0.327004483801868	0.291333696611917	0.273748620141608	0.259831871141929	0.253947378069223	0.240839648576208	0.239929444699722	0.351077791075381	0.376214724407054	0.351271856589228	0.309366503498324	0.276827476584122	0.268279549881655	0.26861616676844	0.261705110996871	0.266965387947838
1.01648900198362	0.537099414016644	0.636683971441961	0.469029090621738	0.349826528264739	0.289342969011949	0.248370208678739	0.214040844534737	0.194084696561824	0.19771280351433	0.170291039620621	0.156761750137069	0.148756756615791	0.158929761054628	0.16929118330002	0.158545006030697	0.158871906736712	0.168787171908621	0.207825424015475	0.214111464255144	0.235181401971089	0.318368151554038	0.314455334903749	0.277807595667958	0.262862144232001	0.246373836773587	0.197530147983683	0.21294415770865	0.220822982180184	0.226568854827596	0.225108814915052	0.409965536151184	0.344897412960269	0.396737944869157	0.323842146154452	0.29189359859064	0.270983374323761	0.260110626127582	0.252808067253184	0.241431770326545	0.239496742187061	0.35172174431567	0.370647380455634	0.346589506305364	0.308611831920906	0.276274044398581	0.265323451333204	0.266429888100743	0.263373924695497	0.266942149762448
1.12844736083791	0.514573558272466	0.639305412242835	0.474314442317922	0.353074720010351	0.300687245193755	0.238069405742826	0.213450279868083	0.194890447099586	0.180906540293668	0.175295317579731	0.159661761371876	0.155661480322857	0.165043478973656	0.174052958862351	0.163820026588075	0.154745601213799	0.169793383451051	0.202502390389513	0.210031854872046	0.237057827893737	0.310829460747766	0.31557163229645	0.278574261376274	0.264234112146202	0.240889398146882	0.212464838035336	0.211568286483217	0.218641139203232	0.226879178103388	0.229314819061847	0.400608269240454	0.339531280407474	0.394979857420695	0.326545566419318	0.288399888096211	0.27728162507891	0.263317996960176	0.253604661524102	0.241252585737744	0.242133423198284	0.352556847825151	0.369860523656016	0.348619057630214	0.309995543275188	0.278896369927295	0.266463703217447	0.263845391205266	0.262009049858258	0.263420308557217
1.13559010455564	0.521032877037096	0.666157910190475	0.475195270880319	0.351706353798235	0.288630132727538	0.240807074191169	0.211911094767704	0.202821975908003	0.192852662529286	0.173854614527059	0.168846341444938	0.144874877674431	0.160016817049807	0.173017754313866	0.164126724096671	0.167354083240559	0.163811256613318	0.207645978418541	0.210340477735552	0.232700523739532	0.318294879885349	0.303719614474425	0.27703082793589	0.263846150072788	0.241502806464751	0.204499074887963	0.207948724040264	0.222395845788107	0.224930992580726	0.232935552843086	0.399453297752523	0.34041143443168	0.392311737453039	0.325915327892935	0.291550163804583	0.269432579887164	0.260376727351481	0.246551636196179	0.241355536428803	0.241537283054802	0.348079563044095	0.371779883270678	0.347387188227882	0.307567867887822	0.278743196875559	0.268894054380104	0.264554506545075	0.260504233451814	0.261688269087405
1.15911556300585	0.55287681653049	0.627115597183089	0.470045992606135	0.342264026047172	0.296315401846414	0.239835232691447	0.215402127385954	0.194123722516735	0.194491392115921	0.168795419346575	0.164635120267962	0.150250507223309	0.167885925237612	0.177215349969253	0.160328644950677	0.159870697816419	0.171815195247299	0.201176016868899	0.221091395013006	0.23697783713098	0.321076311140484	0.315797514767676	0.273449212038185	0.260514773126558	0.2429209974792	0.203972242873143	0.208432861697176	0.218891381380887	0.227861778441065	0.232568473295371	0.408825144860921	0.343663032053855	0.399483296382421	0.324015885698835	0.289450588488936	0.275972159883708	0.260596048242207	0.25491595842838	0.232580725032496	0.239649851270724	0.34910235247387	0.373453521013528	0.341913790238663	0.309358419608014	0.278408195487084	0.268403140967101	0.265543819868611	0.26397299631979	0.26756978224993
1.04763507440703	0.567524582602402	0.65781666171343	0.444984437794949	0.345216690370711	0.292790848280999	0.257446329016309	0.219185211073045	0.204418151260377	0.193073326554038	0.180481348477388	0.160548312926657	0.153436166525875	0.1614496761688	0.176961792383182	0.165186717619187	0.154081527657379	0.166597768461298	0.203788769320271	0.212655798773668	0.234988654341001	0.315348372577691	0.318672533939685	0.275454736152352	0.264822861252167	0.242237947135294	0.201938060883411	0.206519189420536	0.21848404091326	0.221450930230752	0.231093924023197	0.40658175664017	0.347225605951753	0.385903872266092	0.323576918602787	0.289024728731585	0.271426127202976	0.261766201745745	0.24891057353268	0.239560306131024	0.239662701145195	0.348203680605636	0.369203724437064	0.352779992809694	0.305230861086913	0.276890981435563	0.26956469526381	0.264964485852753	0.261568830582331	0.267325052454586
1.05288041878837	0.577166483995398	0.688450359653317	0.482207311034151	0.348711090022481	0.283366973591265	0.246463531585455	0.211414375441313	0.195313163577099	0.189159631848411	0.173841904846065	0.159597427178042	0.146957964809811	0.153138231717489	0.173132870123082	0.162656324284722	0.156463375362266	0.170202793970954	0.198071709429722	0.212154285482524	0.242721579578045	0.315965003431732	0.312226827106227	0.274351449900275	0.268377465278251	0.239594150823347	0.209732406426552	0.213697326557916	0.220180734081028	0.222637483601443	0.231866057461428	0.403331075779333	0.34030623299239	0.386992810393099	0.330693244300693	0.282958942553583	0.273409433210544	0.260203554973225	0.250453822821693	0.236643476799546	0.237693191904216	0.353638257140605	0.374536794379922	0.354406915913502	0.313837423856453	0.280988667115603	0.269288451186034	0.265765272189401	0.262331336446784	0.267879268483757
1.10999733569086	0.517968133523712	0.633739893284966	0.451810251839466	0.356278102727466	0.274964458502727	0.246801857854769	0.205766531067891	0.202669326791675	0.182121035129159	0.170955979504	0.155762068333355	0.147218876317076	0.159594762550714	0.172784685605826	0.1538440845925	0.155772243792274	0.168819277831707	0.205931336743244	0.215132522899583	0.230385753374707	0.310422118383547	0.308078757404283	0.277266312464673	0.263541130668542	0.239346287949206	0.204795690049745	0.212383021227149	0.223282215148749	0.230287451244195	0.231324346552315	0.409081070539666	0.339541906528857	0.395121238459478	0.325290060706076	0.292136087874076	0.270602183449467	0.259889564893119	0.25138487319699	0.23348848068941	0.240411150963556	0.350820150077753	0.373894584359948	0.353246158715957	0.307062202455968	0.277403375511158	0.266748986750473	0.26619392476186	0.262722364559301	0.267736111907505
1.107589490963	0.551523448620159	0.637286357650557	0.462501747143223	0.343351912881757	0.289386663927399	0.234209503163392	0.218741800899882	0.198918763114222	0.192607668520763	0.17738734319659	0.168416642543875	0.154595985256536	0.163347187868206	0.174306787218445	0.15704997345225	0.154809682270898	0.171071615497973	0.199927726142335	0.212411585003006	0.23744479197703	0.315129585694586	0.317451615636581	0.279005632581739	0.262141194246185	0.245336536629783	0.204145188030932	0.212649495325201	0.214337535573691	0.224076026450476	0.230032645033426	0.40569452209396	0.339255947456026	0.397685311445204	0.326326846134714	0.284833761003924	0.270419794345204	0.259496418553844	0.247766000321718	0.239832211966421	0.240748800052789	0.343783762581231	0.367503187128424	0.352463503902283	0.303852123908353	0.282046385970238	0.270600318336363	0.264329335495811	0.262083861271174	0.267947239834388
1.05729211928935	0.53146266462327	0.647608344257845	0.459556509047526	0.345226012798236	0.298192912988506	0.239051794223913	0.212341679745775	0.201156128178393	0.185629612649656	0.183812048021986	0.161314245175336	0.152074380736553	0.158704555695394	0.179250687050638	0.156930218224574	0.152515386376234	0.172196190240634	0.199805661335573	0.217329375360568	0.234737193085388	0.313678778829813	0.315091332534889	0.272585734278886	0.264761629630614	0.24481780855494	0.206991113180215	0.212538918013415	0.219109304491441	0.220829434473872	0.234820009263536	0.410171889625134	0.342593442562033	0.391258442501165	0.322469168937306	0.289290882791376	0.268857491032431	0.262006455290103	0.250276239160011	0.241320101005773	0.239455143694996	0.354517630388095	0.372218422649598	0.356880306672297	0.309893990092381	0.281752573947821	0.267727714601137	0.268703922874308	0.260778478656039	0.262354540857333
1.10266702581831	0.536487703856508	0.62857797824742	0.463541196105819	0.342556665441446	0.298383499505936	0.237960539159014	0.216728419206828	0.189024209435187	0.19215591816253	0.169471655252508	0.156652804761688	0.155512498544867	0.156525213426627	0.180131614049667	0.163222359169343	0.156522501585337	0.165030524259081	0.210137277947404	0.214374935614843	0.234544173589302	0.316094720097521	0.312693469948891	0.281012547416394	0.259924819758761	0.241258813586955	0.209998753799068	0.209373409020112	0.21650646266447	0.229628861354912	0.237838555388781	0.399359570413283	0.346979553448783	0.396870374050464	0.328744936613134	0.284438206187998	0.273019395457937	0.256608033255265	0.253612670078627	0.238964584110737	0.239329402713034	0.356013301765437	0.37636158716189	0.351426772871068	0.305423622584043	0.275840159640527	0.269817206837357	0.265205581756131	0.260689106336396	0.267130830454439
1.0700226208535	0.555045015653407	0.637859460585686	0.456045167918653	0.354982288141623	0.286232202122244	0.235841140715548	0.222917102337701	0.200814854924513	0.201768402648309	0.174313172813561	0.153464855452316	0.141487711025918	0.164595247713003	0.179541337119157	0.163669061620504	0.156771304495062	0.169007820949285	0.207835666482552	0.214923940820001	0.241496267874805	0.320505261879084	0.319940542189906	0.275033590656542	0.253318200850635	0.239543134471685	0.205346464542109	0.213996829268458	0.218324501646766	0.230232971859243	0.231255417031401	0.402277388859073	0.34524865975241	0.39106287934176	0.321795696495731	0.280755257373824	0.272460230360751	0.260357396271281	0.252950788099392	0.24216328085745	0.237533163099597	0.354509977504962	0.375150305364493	0.35326397935408	0.305688232680809	0.279517355023625	0.268607165394642	0.26437374180547	0.258414699120085	0.267662698308047
1.05570218891878	0.565325769404587	0.655378677403468	0.467503607101222	0.363932423582298	0.285312055307199	0.248983524419889	0.216888713197669	0.205912057672665	0.186809310700426	0.170847269080434	0.157777940313408	0.158179494791492	0.163300263329245	0.168671447026713	0.156072338557952	0.156109702673986	0.166681510523746	0.210242042420622	0.216383491744404	0.237737875001472	0.318443363670888	0.310051890006511	0.275220012455064	0.26456425938294	0.242676202421597	0.205507391657718	0.214852614577881	0.21797718802875	0.227378782488128	0.231267276129095	0.412629573385962	0.342157498377696	0.389390352958752	0.322243067359357	0.293910264741318	0.273743271367395	0.263440557330061	0.251355387619975	0.231723251014445	0.24087368653979	0.352158801979819	0.375558474032379	0.350705082642278	0.30416485127359	0.278375245360122	0.265690127617115	0.26745940379425	0.262765964556863	0.269065317030535
1.20936527907497	0.51962552738442	0.635315155000581	0.457392094907444	0.347950332934051	0.29357949374611	0.250035317806461	0.227150043048899	0.193869573947506	0.1891397425929	0.179763697256287	0.167518914432629	0.154218965125686	0.156206375295039	0.16940732154325	0.159372248164413	0.166044928151085	0.170845998077374	0.204614847405816	0.214908789097778	0.233068998077274	0.320198238297819	0.317420594816999	0.281546695718599	0.25945850033643	0.24318670211977	0.206003561485346	0.212990619323836	0.215515342190809	0.223270940257599	0.228238496834206	0.412197346850084	0.347418937297702	0.397654828117014	0.3291345372049	0.28474790175247	0.274202411144784	0.260721630177547	0.250334939130338	0.237888141314391	0.236931662338927	0.348814586436261	0.368306501515506	0.35192223892029	0.306897203643646	0.277492243796385	0.266284059212644	0.264625580690672	0.261264467817617	0.265036497775142
1.05903789606839	0.540590938612382	0.626204370775672	0.480014859239124	0.344306373906999	0.289092116883595	0.246508389803776	0.211541351077273	0.198857857387142	0.187713579564475	0.16944567095068	0.161304019494054	0.146517986238709	0.167529392060275	0.178534761060815	0.154665930645993	0.155827711355763	0.165237952790357	0.199153255026974	0.221281280916798	0.240950463298599	0.316021761267734	0.311739144337374	0.274333830922973	0.263450498140456	0.245747304301646	0.20410364435684	0.20875088480724	0.216828192979714	0.229355837503293	0.229627402138466	0.402455858520902	0.338584352806747	0.398552136474866	0.328346205330172	0.284717970467968	0.270262706881762	0.257869150538808	0.25642594588507	0.236581884858978	0.241281215292727	0.348414016110681	0.372355176934268	0.345364445444237	0.30441538386247	0.282546828727691	0.267645680362165	0.268143577156561	0.260797678803447	0.265816755295468
1.10724081794466	0.530028723003334	0.617397623064807	0.437725788544485	0.378555268343109	0.293905205571358	0.247659020700402	0.210541110354152	0.20351270737144	0.195434086465369	0.181540585262426	0.158194613057718	0.147721309809136	0.158249084152984	0.177262580787874	0.162038111366046	0.154302667393144	0.168077926228989	0.20543241166376	0.220584305728283	0.243358220803384	0.317307773182002	0.31037809117111	0.283170218349759	0.262964976468954	0.245885048773162	0.205927633199415	0.21606624115735	0.214263415516694	0.220642573008867	0.232103355996092	0.407847623577488	0.341706740809745	0.390852499105186	0.32547291208488	0.285494035142717	0.270698379928264	0.261622928716314	0.25610784742215	0.23484789535975	0.24060157924985	0.355349747080932	0.373451663517028	0.352080369016251	0.308412482246095	0.276892733647265	0.270367342386362	0.262466196260109	0.259888803643612	0.265733973391806
1.08105592934585	0.566663370353005	0.631179358876116	0.472117592574756	0.34890254931178	0.287128430494461	0.264468749133793	0.216837064266126	0.205041690094554	0.187193785208275	0.175694400461001	0.165903745443848	0.158992053134611	0.161628906641036	0.176518921184209	0.163693441210201	0.159786735095774	0.163973691468499	0.203743164865489	0.213684994492425	0.241741553680298	0.31223096303101	0.305563584760673	0.278712934389813	0.262101210144573	0.239294014916147	0.205639518026356	0.213142934054647	0.216098560768537	0.225446891697438	0.229298751415838	0.406844720379544	0.346072801107777	0.395739135595294	0.327145833060725	0.287615208802523	0.270557733015764	0.262872710914065	0.250807875886342	0.238222286219619	0.243937697200727	0.353585300745347	0.374618107903888	0.352325754320874	0.307306248011076	0.27828280818534	0.270595752816771	0.264810638082144	0.262385714332289	0.26735719238307
1.12509928789376	0.527844404151134	0.625502347599035	0.471651336724801	0.347851319734917	0.283238423444789	0.24372783189403	0.202638456429269	0.1995646226672	0.193209255929409	0.171437913803746	0.161198265382127	0.148386853404792	0.164850294318194	0.175053919554593	0.160604132220925	0.159676303319372	0.168950717419056	0.208319454488772	0.212576447618624	0.235738991862917	0.314665680365244	0.317549805034822	0.274531913072135	0.261200769989919	0.242236324392677	0.202822214974365	0.212399913793274	0.215555024499083	0.225073388978431	0.229230526351231	0.398392033272854	0.346595637227476	0.388865608059162	0.324235473877566	0.285415279942652	0.274122094396747	0.257654865739736	0.252379294957941	0.235954705039921	0.242246771408706	0.35086565218278	0.372000139377046	0.35169346690231	0.311581094904619	0.279291492904867	0.267785958956118	0.2640334653309	0.262537614021163	0.26487811995934
1.04110180471354	0.548306979878368	0.615322774518662	0.461500864722906	0.338730796109876	0.302146522723904	0.241506373046659	0.216913131910743	0.208447315019343	0.187225458785824	0.172708437303435	0.160568540942355	0.156037428093818	0.153073127176285	0.173422126757916	0.153871376419173	0.158022640251716	0.168404316581089	0.202068570912864	0.221476800516015	0.240983435961088	0.3262994760268	0.313011287829848	0.284290078427061	0.26156521098004	0.241569539217208	0.205590971183301	0.207671112846286	0.220705328037323	0.224352986540565	0.233197614739389	0.40354169017553	0.333331590766319	0.38835760008979	0.33174454557831	0.283233348015092	0.270115020618364	0.25945974579293	0.25239046104871	0.236536539145496	0.243252776421872	0.350698266857461	0.373902096505025	0.352854973058042	0.305586236491457	0.27698027828311	0.268416095202067	0.264828302526425	0.257522850926461	0.264366557029815
1.12775568996117	0.537559159508934	0.674262298638142	0.439161212579214	0.350481674940507	0.291336043039401	0.237640591153633	0.206729901270066	0.186967811510298	0.184529670060371	0.169647330045878	0.16009101008139	0.156416848554226	0.158960440070985	0.175720383524473	0.160597837015584	0.153231868879238	0.16244569864483	0.204896729269396	0.216985293133656	0.241161431152168	0.322698182926795	0.321784732979472	0.269454675577247	0.254866678655434	0.241385984164353	0.201377163430597	0.209019558075886	0.217137235756408	0.226245112622585	0.226776784345532	0.408895077854426	0.343525504992678	0.384895952109905	0.32291409349662	0.284109829197677	0.272788092754274	0.261188964866029	0.250209793700416	0.232355862782611	0.242247654644511	0.355498865663069	0.368863867234873	0.349858432924621	0.3129276315268	0.278019151262401	0.271632093841455	0.263816425791553	0.26211907328328	0.265062613641884
1.0947304440139	0.55101180479444	0.643731651651695	0.46988627016719	0.328531556499859	0.288556732377347	0.238257241599352	0.214997042010795	0.203442388436358	0.187032464735958	0.179279865107505	0.161716047390374	0.146235584028908	0.165950363762116	0.172748560805088	0.159490878688723	0.153772880187127	0.174055574951406	0.202012781947306	0.221666037937395	0.237682419260245	0.311693101961735	0.32199627769835	0.278779807714954	0.262016725609103	0.24121934477447	0.2013432946936	0.212048875238149	0.215842183022291	0.227828782563705	0.23284458096952	0.418573024381338	0.343274759110846	0.387292542472344	0.33232588587234	0.283319334581	0.273795186568376	0.258379085441984	0.24749239867121	0.236208595627658	0.241011562396842	0.35379639662628	0.37456406123656	0.343080095347292	0.308184166543837	0.280788392889353	0.267165324593192	0.265605394636035	0.26133008430736	0.26531599640079
1.03118262494696	0.547391226472018	0.630427643992856	0.465480006687607	0.358241131998196	0.293747223064179	0.255009718768332	0.219470420541994	0.199332614156036	0.199188460964439	0.175594839920638	0.164192318092743	0.145770762219271	0.160777640810627	0.169133412115295	0.161124728919752	0.152282680936581	0.171046951249504	0.201721237064633	0.20402712878099	0.238483907949624	0.318175071272182	0.310374326285721	0.283035218664475	0.268840825728556	0.245867390142375	0.209364815484134	0.212462949724523	0.212294448048959	0.223812319629264	0.231834977688173	0.408449253466675	0.345866986643775	0.392322588910883	0.324508460708577	0.286088199595985	0.275960910705389	0.258930516404147	0.246750084352762	0.236069936088241	0.234365505939932	0.352127187551422	0.376219749190956	0.349442254021628	0.311243692005487	0.28047071605335	0.267220851423073	0.265522062960282	0.264032026474023	0.265614163866406
1.12597719301487	0.555967785432941	0.658693475471443	0.478704824893887	0.351945522004795	0.294737435162074	0.249945192692952	0.209019495976701	0.185190490055753	0.186400597210732	0.173548085300253	0.165243422600289	0.153637538741625	0.164263562903766	0.177460570769873	0.162717206622406	0.154145267010673	0.170460318573622	0.212238694037649	0.211525496864017	0.243055708102473	0.316484605753403	0.322372073777347	0.276428916198526	0.255777100292974	0.241596863696029	0.204440046537205	0.213164836970065	0.216681797648348	0.225533672076516	0.228773932025558	0.40331021384343	0.337303589642154	0.389511464630914	0.322166293430025	0.286427003129122	0.275484501596253	0.263181423003142	0.250762485149124	0.234540840021892	0.241223448926264	0.35205766570058	0.377814248273759	0.348355555522218	0.306059778578946	0.278301757013625	0.266876877072837	0.26721953817944	0.262753893271139	0.269319239667877
1.09594821057833	0.544741026735147	0.654202521898182	0.462484822237216	0.346419341721367	0.284344196038318	0.251730633244945	0.193593835430626	0.203920659609104	0.197387380488874	0.170557741628141	0.163634476088766	0.157782197507222	0.162864102656423	0.176578816586192	0.156672127031451	0.166095036612428	0.168706557186067	0.19761163420381	0.21871858428386	0.243864609143919	0.3180753085056	0.313777916032936	0.273749382195247	0.263346212849902	0.238895083110725	0.206532489427362	0.209219810018104	0.222250807642914	0.225371296512478	0.233868835495421	0.404945109348714	0.334093695957408	0.393828535078736	0.325181072656746	0.292569561378967	0.269919564604538	0.25859516591185	0.252160284353235	0.246535479460315	0.238948998919099	0.35052514212204	0.376176932236965	0.354770879269408	0.306894939647085	0.280380963002881	0.26948926204947	0.264667844936396	0.261089064059899	0.265384214881264
1.11690346645931	0.593306841709773	0.615799380919337	0.468316111828335	0.334452045247479	0.294624455458315	0.247756260712737	0.217638870117466	0.192408525431693	0.187337903735701	0.169206193864167	0.159955625630189	0.151658475428028	0.168514578870218	0.174547326603852	0.155472725977093	0.154039929237697	0.16437619604667	0.212050158358632	0.216813995999313	0.242575163384309	0.318155341356153	0.309912150841624	0.275102988329454	0.260878731766615	0.244350567993454	0.20260286866516	0.209020320684916	0.220068599264391	0.222511866007514	0.228074210278742	0.410016930148429	0.345033633185238	0.394980112922501	0.324622060524371	0.283809454527112	0.274888443850373	0.261605126303103	0.248485601533073	0.23845856986388	0.237426602212296	0.352579965018665	0.37697446024503	0.353631119906935	0.305557127454411	0.276727255544843	0.27005337041378	0.260966786036394	0.260905002991488	0.266393079557753
1.07173445229098	0.541066318919354	0.627952383685	0.447031561200522	0.359481770675135	0.295930554549802	0.258206365112251	0.211094872922122	0.202666498055849	0.187392299730804	0.179525796524738	0.165171049852844	0.146343115733938	0.164050790385581	0.178121646176524	0.159078793401792	0.156838773711198	0.163087247033152	0.204395192026112	0.219922899655129	0.237112037294904	0.320489872774742	0.314960885112835	0.281382606913153	0.265096956976462	0.243054823077944	0.205068730209142	0.213459558195504	0.220055731523771	0.22444374914773	0.234457397835625	0.398694954209966	0.34252341517841	0.395123906340193	0.322236127673081	0.287476888307515	0.277050580079639	0.261385174788544	0.253212301099415	0.239947634784451	0.2367230127467	0.34973421157012	0.366495762841701	0.350342888974175	0.308698390289367	0.276972995843325	0.268379643787287	0.26675915797807	0.260814790729673	0.26500603680117
1.15260825064184	0.549671495848394	0.651484903645312	0.47602283147597	0.338484291192527	0.287476540471886	0.250171707741485	0.20827275201224	0.193663725347555	0.184276378377175	0.174879272690927	0.161285535276506	0.153035322368305	0.163054986815843	0.172008915831817	0.167010945409905	0.159625628214643	0.165032544019692	0.20437864750388	0.214573894068611	0.236266819374036	0.310252123219985	0.311677135458277	0.266857390279486	0.258770644978126	0.238164145183323	0.204454254813902	0.21660451272153	0.219562871705912	0.227249415034319	0.2342890834792	0.414828723317356	0.337132223409132	0.395220026695419	0.324983655163273	0.284085903971836	0.27168273692283	0.258489335980024	0.248812886563135	0.23868083519634	0.238754724872843	0.347957613032212	0.370316690474489	0.347711950645864	0.307593249413993	0.278558315962883	0.266085055082473	0.264014642547599	0.261634027298257	0.265239722598135
1.08129236431149	0.574557358903104	0.63383799408498	0.476968264194249	0.340942180536717	0.291473547263887	0.23149178899638	0.210875465646461	0.206648448719232	0.191943172125013	0.188729181039307	0.158966064421978	0.152929925176512	0.165066425893692	0.174629776802416	0.163541976256747	0.152407466666546	0.164073480124662	0.200385797547258	0.217339205265248	0.23419341730154	0.317165754727787	0.310044143900424	0.276165789452262	0.259346134142157	0.243194860490675	0.210036837577743	0.211912799816893	0.217395033544633	0.223336055077779	0.226653631408329	0.413081403565484	0.348876386692018	0.389716048089906	0.321767076744952	0.284362820874975	0.273930775152104	0.262654345166413	0.246903211852171	0.238136864203483	0.241786437041583	0.353115607143213	0.374951802915588	0.350381047613149	0.306862923531469	0.275634383391529	0.268277224839797	0.264757757674109	0.261363177122504	0.26640735421847
1.13179816660819	0.551250122957244	0.604494562254808	0.458982991227777	0.339177448731308	0.28882938177639	0.243223880758328	0.21919973269326	0.196639324743217	0.186862701023373	0.176201230595397	0.163723340146137	0.150933821910929	0.155859200418649	0.174438704934749	0.162507817942721	0.166200804550275	0.170236017023081	0.201517915646772	0.213431829365838	0.238326601289869	0.321496821040809	0.313653787159583	0.275176766024668	0.262283344617569	0.245518088197231	0.203692895793559	0.207852014515825	0.218089708165752	0.229950460137093	0.227319168042042	0.40691956358759	0.347669914066928	0.389369606272643	0.329459424338932	0.280777512155943	0.270055465612431	0.255011264293491	0.249374561745852	0.24075047576296	0.240149237473612	0.352195785705636	0.37072691290282	0.353405723671044	0.303277848025812	0.277583832945083	0.266585180629814	0.264783168438617	0.259231791427635	0.266214029988515
1.13043477412479	0.561844971987766	0.655973856918124	0.444823024356519	0.354414991073145	0.283714998559766	0.258865845383155	0.212821864217032	0.197817686608455	0.180098540960085	0.174721780604777	0.162236328979676	0.151864224980706	0.153774803173604	0.173110406302893	0.163515048173162	0.159135789348945	0.168708498332659	0.203722651762896	0.223757174408888	0.227968607026059	0.312698699450996	0.318190569925656	0.279462344550148	0.263361914652242	0.248533914321094	0.207105283408285	0.210130961300948	0.220994519917136	0.22580757039271	0.226739597066314	0.406344870961705	0.349560706457857	0.397119044301698	0.323817067919469	0.291875378627676	0.277193251898392	0.258165038688177	0.252396480710955	0.238973618440657	0.239996476805351	0.351455348977896	0.372161404570705	0.354732292724772	0.308559829463442	0.282039897199363	0.267340861856677	0.265312436364663	0.260792787157371	0.266971794546151
1.07467727684735	0.560733655357128	0.638963687550904	0.445892545669455	0.342893042995482	0.288323127578949	0.253490999646932	0.20812258210672	0.195663900718325	0.197976685160589	0.180808630513718	0.161546190014235	0.151292178060949	0.158791387531479	0.165323779533407	0.158821085315684	0.153087410176136	0.170088446582281	0.207485072006121	0.220637610377155	0.241290582813115	0.323811040016882	0.314253757000902	0.273697816223557	0.263983634647872	0.243471384473127	0.204416173936184	0.212590679912382	0.21695297803228	0.223148732396551	0.224374630754541	0.404038671641971	0.34545876825553	0.391774527543996	0.320873467662766	0.287052928371171	0.270595281853615	0.258176006452866	0.247585452372474	0.23790955285407	0.243002685665888	0.35410494679491	0.370731819283177	0.350587197949038	0.301960836290495	0.276789974806641	0.270366911679384	0.264718148881544	0.259663604955336	0.26642720163946
1.16617695514396	0.547145976703294	0.649071357519285	0.463273723556265	0.355713942567496	0.288426207406677	0.24324547113502	0.216030016916861	0.204186175806526	0.187145950949897	0.174070562273649	0.174593195083409	0.146489698754927	0.156652253613798	0.171146915227628	0.1680970786891	0.156431449107938	0.170568748978397	0.205074634899524	0.219879942500897	0.234595753949789	0.325122279223491	0.309438829992605	0.276271842866326	0.263225808196836	0.242643715602774	0.207424739793018	0.211936806129022	0.221748134867313	0.234213750289503	0.232950643200316	0.409988070749573	0.346064245662312	0.390295571628226	0.326296157577413	0.289188565277266	0.275808438338699	0.261509921274748	0.251102698872221	0.236643098666316	0.239214245923798	0.354957361940843	0.376175612656558	0.352177167222383	0.309556091244663	0.275649502259794	0.26900884567935	0.263855570199794	0.260773809111277	0.269510741536671
1.05740409640057	0.588458062599377	0.630538645615589	0.453127908061396	0.335326608214833	0.304509957939087	0.24326681566219	0.217557463346762	0.199685294250952	0.192344858263347	0.176690581832535	0.161232542827415	0.152699654301099	0.166266405779796	0.167427625283572	0.168240881727824	0.160887599695319	0.168886227698972	0.204984593011963	0.213132084581829	0.240685414688849	0.3180062136515	0.309198825334395	0.281499953479702	0.257173931473512	0.242587410590363	0.210019159057732	0.210805013231328	0.221095664760328	0.220529806954314	0.222492206868722	0.404290299730824	0.339458779755371	0.398191261489851	0.330948756182372	0.287729193711598	0.270665315342297	0.259440018212328	0.250240185643799	0.238960602960435	0.24139276760255	0.354419272529749	0.375767942028674	0.350909009231979	0.304250014230348	0.278732788259126	0.267294691030613	0.265812109344741	0.263332185552857	0.266443143506263
1.07068412294641	0.547551247288052	0.630319452721929	0.469095804143498	0.349941451844688	0.291260719196894	0.2568411084412	0.215335744631422	0.206154409441034	0.196665953383274	0.176783617604794	0.161747656517782	0.154841063075737	0.16067073814082	0.175770656647449	0.165496427138353	0.166578848268047	0.163989090016938	0.202759604414597	0.217291673573267	0.245408380672686	0.323565665192325	0.30941850180174	0.282056699461798	0.262557279159624	0.240502648040134	0.206653090037459	0.213023694368057	0.217617666196509	0.229030292143796	0.227036397511131	0.413397883729821	0.348661919138376	0.388843982715313	0.330561426915944	0.283599698535438	0.277249362694984	0.256876563460784	0.255706454983372	0.239035997189615	0.240085744683207	0.347309864553037	0.370562126969757	0.350504021510117	0.311546170925899	0.275564130936226	0.265874211975149	0.264829259603716	0.263071718847008	0.266586628845086
1.0487317848532	0.550834440780033	0.626182421629314	0.436458703036386	0.370839270706858	0.289210295590842	0.24164922055014	0.222650382173333	0.204804418874064	0.196202053609609	0.171415107773626	0.162122661079254	0.160125509839713	0.163355923733243	0.171462823250922	0.15684264602684	0.158663161571164	0.170597624686542	0.204449727938681	0.219905122341182	0.242074680847688	0.315194943119822	0.315210790284412	0.275472190848817	0.26083965884283	0.244752909444922	0.204671140777928	0.213098794484484	0.219084028183831	0.222564146716374	0.234435715452296	0.404071218976546	0.334861967947576	0.397104762332514	0.328615139571704	0.285335334878882	0.272609497352041	0.260926384936875	0.251908241188179	0.235880908404392	0.240713358342765	0.349398596803056	0.374321034071299	0.353434722797218	0.308571321399839	0.281053358004265	0.26824224187958	0.263133448166976	0.264892816362606	0.263973186260065
1.11700770411794	0.583008122960318	0.647976738902088	0.466464876503632	0.341549440051685	0.286157658573677	0.241626322879257	0.215215380239466	0.204962937516974	0.178998078156398	0.182326774480051	0.162855864007614	0.159636465187096	0.16389149639806	0.175622166200632	0.162515268838337	0.156373536288707	0.17151135484208	0.207256240195975	0.216583558026833	0.234711226265671	0.318552492334696	0.313503661501343	0.278461059691469	0.258693999552678	0.240312466963878	0.211021645515538	0.213597337716139	0.217842286103391	0.223178276878265	0.224323558721694	0.402537538296755	0.344115903748197	0.391980200225687	0.328812699706714	0.280694398484562	0.27369431725133	0.26074322089065	0.251527016162133	0.238716398398159	0.241032359063598	0.34792204135756	0.371737200480838	0.35328094599815	0.309696145923672	0.277005972732759	0.269560989292115	0.264627848724021	0.263588453955813	0.264426720358114
1.07012376297403	0.550834782584241	0.647670247456704	0.461171538391208	0.351744268607935	0.289033251795385	0.241058096182644	0.220755753841181	0.196825284664429	0.189159098832169	0.173325995090592	0.16982219273095	0.157521054574493	0.160091556081111	0.179774373047435	0.163288772387173	0.14861601800858	0.169296696343155	0.205737299365957	0.212705151235766	0.236892701689577	0.316252112075074	0.321443535636649	0.271394072391997	0.266604129483693	0.24288413866122	0.203809575238479	0.214214898219782	0.219731951232526	0.228420410831503	0.235151917416934	0.403780083319106	0.342391353230054	0.392635971663304	0.319282007949895	0.2859881327802	0.271855505965568	0.262670447950677	0.252216296506061	0.240450948435058	0.241619333051451	0.344523616596244	0.370618651796434	0.347982778439578	0.307255751794458	0.281594819970675	0.268035692391892	0.260445287924693	0.261196560873713	0.2619399484179
1.14358315460987	0.517278827311869	0.655435360407523	0.442971056050601	0.333470578206277	0.292203947383004	0.246566300622874	0.219405335053912	0.205550826964442	0.197592857671539	0.176465822797614	0.163700803935212	0.145678948106755	0.160453755054947	0.174829039524644	0.159577201805189	0.160062774294107	0.16513345361759	0.208588618772461	0.216987848745145	0.240940671425382	0.312102804320174	0.314386820013858	0.271589314798157	0.260372197492276	0.244056877529843	0.206984255749209	0.212191126471342	0.220319971575931	0.224593369313706	0.230626225754246	0.405172157335598	0.342144846605367	0.404149784348808	0.330430866692464	0.284883722491094	0.275015951180658	0.254520288094558	0.251215199074068	0.240986158531291	0.2392105080574	0.350024520677561	0.373804771518264	0.352115471060922	0.308941435873853	0.279388152349149	0.268053227840695	0.262822835761957	0.262173418343399	0.266074488168463
1.12747805141575	0.527583374765231	0.611443515513197	0.455243721197945	0.359004023387709	0.294203948444694	0.242993019712067	0.219186171371947	0.200107078260722	0.189056151402837	0.170480270593279	0.170042866994961	0.154586487931738	0.161359302460874	0.175559780701205	0.161432264312154	0.157566980704401	0.165029813313759	0.204717678635855	0.214462970015108	0.233147088087542	0.317999319047023	0.318296662373957	0.277394177008078	0.253924071114451	0.23677882421676	0.203585554818528	0.206238185750249	0.216669332776521	0.227419800385141	0.233371414490684	0.405077201580057	0.341946715396725	0.387485105391505	0.324338541454375	0.290321220488407	0.271250569021895	0.263408533115338	0.252819932448012	0.237987939156941	0.240121243560032	0.355005185495374	0.372085178021245	0.350309882406075	0.303603581040207	0.277883965283645	0.268783050479409	0.267548631514764	0.259437625343315	0.26734594709187
1.10640413502758	0.554891808170394	0.656682220175328	0.468598234552671	0.354972066293961	0.292147502804886	0.241294778410494	0.214655422818529	0.199750046675044	0.1894358994493	0.175625311515975	0.155643874332491	0.145637268762675	0.168195901436796	0.175221045219699	0.160354573174522	0.161592833593857	0.169597388522792	0.203641406363828	0.216215838186525	0.235431254252143	0.314569842044723	0.320689823063614	0.274697710592286	0.263509941434274	0.241524747119145	0.210680100078213	0.212376032949308	0.224409252218413	0.223980239351544	0.231546421464889	0.404575797764779	0.344693287776053	0.399762406835624	0.322986883788093	0.289481180554417	0.27073523687198	0.257909749731322	0.247830750985925	0.237770968075601	0.241062776364287	0.360323294546468	0.372463555924412	0.355763779598368	0.306501968758237	0.277037547348164	0.266957437092131	0.26506815824249	0.259424738872566	0.267676512753818
1.03758876705498	0.540236961488285	0.620247730080061	0.461732244406864	0.338682309797513	0.301603258301466	0.237565198266515	0.217122503233288	0.190789590031209	0.201460881655251	0.165717222316129	0.166200243941467	0.156823530483807	0.158870867898478	0.171165489765418	0.156608760253292	0.156781661824696	0.173187503892294	0.204993312012363	0.214635780591528	0.231330310664558	0.316135422814778	0.311699198433087	0.271266361873463	0.267218247109119	0.245673031561413	0.202117208210184	0.206569044680574	0.216420209078749	0.221776992584023	0.229337895839194	0.40924462571071	0.34238944749513	0.39369140336021	0.32858284072164	0.287327402545588	0.269661191094335	0.25681979805107	0.252158735100253	0.232039766693175	0.23585417211905	0.35070619467709	0.376441552800537	0.350757198171149	0.305437446461801	0.276081280927167	0.265737069933817	0.263918066668792	0.262676384527107	0.265681642856173
1.14298405352179	0.565810360232986	0.616525933923177	0.452157479862893	0.347086399089978	0.283530896516565	0.236286815295825	0.219042012850043	0.185161113201292	0.192505945198035	0.169066016186985	0.159418507748898	0.161338400772802	0.15593636012108	0.176132777993215	0.157300834904967	0.154202704736997	0.168976696825815	0.211516115349858	0.212958567597724	0.233004096613715	0.317933653323137	0.314524782965652	0.274315356213246	0.2650356832422	0.240892404028953	0.203841407508339	0.204025473603756	0.215301870195356	0.228243974083422	0.234450290196864	0.409915134019934	0.33984408908017	0.39871549612527	0.3292628789488	0.284878982078089	0.27138523504291	0.260021716747387	0.255890603761348	0.239825191863153	0.23698019198717	0.345824395898879	0.374712995215245	0.356324561227908	0.304954753222487	0.275616922419085	0.265295395704528	0.265037850051623	0.263627318314049	0.267548271790699
1.08686995420677	0.495254194319907	0.626641517601996	0.462864075096573	0.360554046948469	0.291998481566516	0.23424176088043	0.207845500330116	0.194095811890285	0.1881027284501	0.180652104707415	0.161512227052733	0.146454534035365	0.155891496081865	0.17712550179404	0.162448198100373	0.15787796156233	0.167701028141718	0.204811715767363	0.209026396295837	0.231166634817597	0.319110227313404	0.312068727609246	0.275054002865179	0.26088538636224	0.246721163145238	0.207454581174415	0.208698655412386	0.22103357960839	0.226954686926067	0.231472952742125	0.403390812691507	0.339988689459603	0.390653414114593	0.324690453298396	0.289370758138198	0.273402504465482	0.256492019713822	0.251920798026407	0.24354789461768	0.243242013501266	0.357215529347115	0.374129271885071	0.353200014305638	0.306055416186319	0.279935180428592	0.268452713169899	0.263593312802597	0.260946231129071	0.265174069398205
1.16867829379875	0.556649443567216	0.679578210075215	0.467538387777941	0.346289968327533	0.298057511881	0.24672308624757	0.218504092977958	0.196577356053117	0.191220576061278	0.170414173782631	0.156536656596569	0.15598299617469	0.171436377927401	0.171527291150761	0.152045420874596	0.161584036499964	0.169674332711352	0.206669867272768	0.222397934463053	0.23996411106938	0.322297531073046	0.315004195676263	0.27685901979194	0.26222654374687	0.246156165706315	0.210777923994923	0.206302448439945	0.218386466158585	0.227941670034805	0.233040834046565	0.407336317058073	0.339567407390865	0.390896375359589	0.329279721550842	0.281918981608318	0.275075734885612	0.261798530308572	0.249746553776145	0.236652103009551	0.239202238869957	0.347648459819125	0.372992522964661	0.34858917126699	0.305366624588116	0.277508498483581	0.267005485302678	0.262768055203772	0.261174930803701	0.265737231808314
1.04904310442417	0.52568726933463	0.610544425196753	0.449285155370887	0.362137360818331	0.286597944077735	0.248906767078817	0.220337291845318	0.20048709627929	0.18925641782717	0.17298561103852	0.166704120935176	0.154876015622099	0.162584250161458	0.171802696173645	0.159149506200158	0.154405811161376	0.167997651185154	0.200281365325337	0.214173838562655	0.241274253582284	0.318447090801801	0.309060463372263	0.27722832055157	0.265266252629496	0.239501160346941	0.207268273381878	0.214681539754791	0.22028159866408	0.224226322149103	0.231408381945797	0.404082043246826	0.343076706158162	0.392922697012296	0.321731578287856	0.288774152804943	0.275223987462981	0.259578877109578	0.256380150544223	0.238681953012946	0.240937410714775	0.347660668289584	0.372237286706329	0.348169706150357	0.307890082504311	0.278814552463867	0.26344045575765	0.260148789943374	0.265871865341133	0.269103296933661
1.15620139158751	0.586226593348337	0.605549698420267	0.465326315117568	0.340399295195685	0.298321383645615	0.239890296049092	0.226891451178041	0.193005137649255	0.186538154146736	0.169171709327414	0.163728757432435	0.151614369447571	0.157057910431341	0.171773026857258	0.166044291014483	0.151039476048582	0.169755062880134	0.201083025279577	0.211144874863241	0.23995161376195	0.315181878037154	0.322734418336056	0.27064428711102	0.261778371164692	0.238698002889821	0.20952640149204	0.210994398037871	0.216715051760385	0.225210794270521	0.227536053487876	0.412526494664437	0.341765687339736	0.389447884624901	0.323470347519383	0.285044060849314	0.273386188871794	0.263537336184005	0.25415629149723	0.23642180953903	0.240289286044493	0.352636861492128	0.374287972498368	0.348253512034081	0.30745138500407	0.275502596284646	0.269994714265799	0.265403607115622	0.265664067230036	0.266461767324457
1.04518730994212	0.582924042340517	0.658002722939802	0.474729354230871	0.347498063929147	0.28989822270562	0.25377658734494	0.212370645789062	0.199505102572794	0.188613677012382	0.181200992266687	0.161691307077623	0.150444695093679	0.158437753079145	0.175381806716606	0.160049288302548	0.158311923775329	0.167880136422287	0.201430551305631	0.22170365868048	0.234757211498176	0.325005267164009	0.312506205089282	0.27465982081159	0.264178713665508	0.24197852982761	0.202674039267457	0.210808398836674	0.214012218422911	0.229733263619539	0.230033817346297	0.404195096368314	0.346273408146295	0.398400164205364	0.327241258610649	0.291365797861021	0.273857885654975	0.25686833216942	0.250411883730683	0.23339482570735	0.238706332608709	0.35021666345554	0.370388995853901	0.356425352686132	0.309098005084645	0.277185936149902	0.267792846777261	0.268010450242688	0.265544637032491	0.264870196903206
1.14048407123054	0.51421589316349	0.644436167279937	0.463899733008805	0.362193278235066	0.283524311563636	0.2346051790888	0.204796349959031	0.204736722820235	0.190399895796818	0.177569241027223	0.159652802553674	0.153069940089031	0.158433226799902	0.176084128230631	0.157834864000782	0.154374381344443	0.168278434351671	0.20518441396077	0.21504293586729	0.242503050227137	0.31422366933253	0.314816005130023	0.280746260903209	0.2596199925933	0.240199973788824	0.202711913825106	0.209387222963772	0.216111150466124	0.231729949859871	0.229728959533066	0.405775353339771	0.34661827570048	0.386531395927056	0.326951077218918	0.283976668057858	0.270669257907768	0.261902817116571	0.254373898708022	0.23785667904867	0.238985998098194	0.351458262382518	0.371448155975944	0.352126083105972	0.308749401289355	0.280718250041529	0.268160571495853	0.266674934766995	0.261777613883742	0.268119589736334
1.12889022747596	0.569785203201512	0.653885553586193	0.445530570715346	0.349788112268179	0.290841021837181	0.245040318426299	0.21114985491858	0.187745874219118	0.189968110758145	0.174382918129062	0.1646789566504	0.157755212827331	0.15805340219902	0.17432100808511	0.163176666709519	0.157051501068776	0.168595236559596	0.209076173173437	0.216659539946273	0.237330881196523	0.316257850697362	0.313414421319893	0.278007372065428	0.25714613327304	0.238346825692019	0.204423351823756	0.205960956444767	0.220514740402327	0.228222917838895	0.235779121805293	0.402405799916717	0.341501954195394	0.393723843727207	0.3281797263208	0.283797075913993	0.275588558722465	0.261744606398189	0.251767640319036	0.241336675258008	0.240489191265535	0.354385209126219	0.374101645113269	0.348694658692243	0.303634999766042	0.279533869450294	0.268552230370051	0.26257906120524	0.260254434261253	0.264329141789572
1.0813711060045	0.531522856022478	0.635428325363544	0.470567052130551	0.357602027631912	0.277184331865094	0.243576770570889	0.214654453342722	0.196166074876942	0.183139643263616	0.174574539654824	0.157151102068196	0.147378287478798	0.157933389870605	0.176539579225707	0.159163659878829	0.156239517694535	0.169927802382738	0.200409449675071	0.21893610477447	0.237003196949852	0.317576455980674	0.308786167052313	0.276440974385835	0.259305555766018	0.244339864066927	0.201904804666514	0.211974203839371	0.213763928132093	0.230952399306916	0.229202716638157	0.401561618628033	0.343119047075925	0.394564649476879	0.320700024066374	0.285896710464546	0.273521828308249	0.262486348310812	0.256039899495779	0.236804147563656	0.239573079183691	0.350353002494591	0.369146708843836	0.353272667590562	0.307761415930007	0.278782691081149	0.270011501751141	0.264889223165573	0.261516064540492	0.264684470412628
1.07755425189445	0.553339215156319	0.614083518096592	0.486808037290429	0.355391434728277	0.285935264008569	0.237292812508195	0.214530921889609	0.192173664111036	0.199327305625604	0.176925541541764	0.160619073412301	0.149995332027857	0.158446458441166	0.178067810475953	0.154231908821229	0.15743633597331	0.169060705261104	0.200045580905452	0.213374677787446	0.240347803382424	0.318096463101247	0.313805195694396	0.27407110139647	0.269643783961256	0.243105227429881	0.205750356591446	0.222941037734387	0.214443206616912	0.224523649385785	0.225827084083473	0.40967333781546	0.34655214647689	0.390554075921521	0.327606253986989	0.289577922324946	0.271064314716974	0.261258244770568	0.253749593211731	0.237500602920275	0.241024531343879	0.347384929613612	0.371985457767839	0.347328881996816	0.311936028681779	0.276477073547426	0.268669917330269	0.264965329278513	0.26139843764478	0.26830459837907
1.04764066343997	0.553757170344098	0.646379632408214	0.4591556309403	0.342444297857003	0.286815638128317	0.238540683555412	0.21828947052583	0.197388923851732	0.186462430100835	0.170993459577914	0.163730244259443	0.151753145033792	0.167021473630007	0.170540834562631	0.154508787120901	0.155339239838469	0.1755956215538	0.205260333962594	0.214207265878899	0.24121281411821	0.314219126082122	0.30982274510971	0.278768342691772	0.259761003257563	0.246935133767532	0.201010088193703	0.214427346929401	0.216699730210775	0.230410704475847	0.22661780530672	0.404559950325215	0.346474079706836	0.398943281974671	0.325725971758509	0.284763980309858	0.273390263894386	0.265688846721173	0.253323904135683	0.234955869277316	0.237999057627797	0.342577354692373	0.371607893914268	0.349033660098441	0.306652572236986	0.276496662029075	0.269950406372547	0.266760231372183	0.260954883498675	0.268932964433484
1.06051072152419	0.528930864238154	0.619866121574355	0.463591738225418	0.345820520058748	0.293533950484185	0.244581448722196	0.223558324734917	0.193526937073867	0.195659598377056	0.175653789592233	0.15942519773453	0.149004631741987	0.16341302574884	0.174269910868096	0.160814933199464	0.154917898462557	0.170587960747244	0.205881209073606	0.213745173872704	0.232284537757233	0.315772761239542	0.321012038999392	0.281608685104838	0.262307471070406	0.243189678671314	0.20032844989255	0.213319389122771	0.215927664148394	0.226772210986637	0.237087730496228	0.406603847521252	0.341473219156174	0.399440036269456	0.324206139414887	0.288477016654279	0.271008761919178	0.259191927617879	0.252616305552326	0.23810055990502	0.243382983927735	0.352014101785105	0.369432806210099	0.349604300061795	0.307244018982193	0.282055211819784	0.267663637986846	0.266184743414302	0.261782749275004	0.268338690607457
1.11475054827109	0.545309725727822	0.648931946772255	0.478206666462628	0.33932337062874	0.28352948153446	0.239914625813972	0.208921895548273	0.200107394762329	0.192735449806231	0.172623348186921	0.172300114414871	0.150248590479954	0.158366838885731	0.173075756794038	0.159486999136768	0.156287824417835	0.172581897660115	0.201903210521307	0.223927887899296	0.235395265219495	0.316670198939803	0.314326025395999	0.272299573556342	0.261307154250787	0.233943939153943	0.205746549432869	0.218399371729603	0.219568319648077	0.228995474234666	0.230965199914189	0.40489289556934	0.344837618402155	0.384305202163424	0.327409032621558	0.287375095811051	0.268815688079964	0.257633642385192	0.250077191426682	0.2363024373896	0.241425026047467	0.349234122394502	0.373626236204584	0.3512226631648	0.303181315093997	0.279590355345852	0.270039811307765	0.264148806055857	0.260490438919866	0.264590671974112
1.12978229911775	0.547686863534832	0.658479000179723	0.465394776206938	0.355434288230094	0.292855302668878	0.252586278199458	0.215245189515172	0.199198346587922	0.194424724618606	0.182062568137692	0.153197933486923	0.157036302166515	0.160223809245515	0.168905913230384	0.163511906895666	0.155565847482304	0.169260662936122	0.204014266715558	0.21668060456895	0.23989765095521	0.318644562105037	0.309767563274821	0.280474783860447	0.264339390687307	0.246500532048358	0.210187282081739	0.218162581443134	0.223545265233343	0.229120916548683	0.236542407611103	0.401943678500376	0.339387409698862	0.394654389794812	0.327808467139208	0.285148549218931	0.272374539489964	0.258738001646409	0.249120517403809	0.235620853820067	0.239714731087709	0.349340414135954	0.373498638639083	0.3543720272241	0.308622587513622	0.27641463087771	0.266570998645607	0.266597106728972	0.262741306417882	0.266366547541195
1.0666479111605	0.553736118443714	0.622904248675667	0.458820921010691	0.360790842850535	0.295988353509374	0.251707960527664	0.218270827055146	0.202854513683285	0.185726841410983	0.174396646907906	0.163028229951275	0.147000780937384	0.168315624923583	0.182270470622341	0.166676121798843	0.158039287477633	0.16810488891167	0.208120431361125	0.21143286962154	0.230310762812517	0.311397583521186	0.315397014365519	0.276516901575617	0.264747877194434	0.249852784952823	0.205305904861746	0.216248809025981	0.212521664791172	0.229191782662609	0.230483678447484	0.401581571638998	0.344380866268125	0.392539188368328	0.324538514814289	0.288697185061121	0.274828723491882	0.261218871537825	0.25268226943786	0.236314692406317	0.236965670447851	0.35405873923006	0.372286501060454	0.351380361152618	0.309825331102526	0.281393906897409	0.268073654472457	0.265208036106097	0.265046684935894	0.265379229466982
1.12388905328776	0.60153811593394	0.628452010608108	0.466601541974309	0.350132589117621	0.289505225799794	0.244872871336696	0.205648372809675	0.205657006271666	0.191458578769604	0.174300278050178	0.164085103321127	0.146971006796589	0.163033264339179	0.170309852978259	0.158506688585136	0.159039969657967	0.168010609748959	0.201255169213695	0.21557820314517	0.234671588668673	0.322265135721526	0.313179976521595	0.28532595059051	0.260242474069192	0.24211752239153	0.202344485964624	0.210038824069442	0.223371732908467	0.229819804920875	0.225543867062721	0.400227784267373	0.345286523774937	0.387993787132522	0.323172661133126	0.286269665335017	0.272231312410587	0.265488551574032	0.252621561603716	0.236491577874237	0.240489248254273	0.351642165950512	0.3743233712641	0.347043701685561	0.308045100230925	0.277270622555499	0.267532171428596	0.265336177127038	0.263433550205545	0.267171225052241
1.09936713701678	0.554142137094163	0.674191558480557	0.42997483689504	0.346592833897428	0.287217500988204	0.243021925678813	0.217487045470418	0.205486273051772	0.190356625252483	0.176286860104999	0.165858833035251	0.153053300361515	0.163825650929494	0.175289028081249	0.161344696803406	0.16591905440823	0.171987801606399	0.203825235134891	0.215044183440178	0.228246192971782	0.314889338581382	0.313810869549511	0.275125294345591	0.265132321770425	0.239885401974247	0.204559394973348	0.203657068540549	0.218193524521837	0.225471070067003	0.234617766045155	0.413771056971243	0.336016883241768	0.386660197452533	0.322233405477974	0.283398751220471	0.274152302509174	0.257962357731697	0.24939453353686	0.239315146652894	0.238560029349754	0.351539034171412	0.3714290904604	0.351818010523049	0.309870651300243	0.27861905218929	0.267530684163917	0.265719483970987	0.257276031222513	0.266951947931684
1.08299329643443	0.534333538915361	0.634482604701001	0.446953197160997	0.359635369442123	0.278267444409923	0.241779140417603	0.21408996365002	0.195438645858118	0.186710501740161	0.177383424489237	0.160654754968912	0.155865189291133	0.153674490204951	0.178528015370556	0.156125399362568	0.158815033236146	0.1702567244824	0.200338047195906	0.208597269690552	0.23564708595925	0.316605624535481	0.317577083082473	0.273177128072368	0.260433991029936	0.235642141916141	0.199439599172746	0.209973607042193	0.219284343266175	0.224670716979431	0.230110998134284	0.400789884725459	0.34324882943588	0.392883579003693	0.323559203805429	0.284738439179428	0.273315494804939	0.259898508122261	0.248663567534123	0.241388804922668	0.23717878421072	0.355087707139395	0.371071303391802	0.355603454392174	0.306478430485881	0.277411087947886	0.266837110012713	0.263898743224813	0.261216419644885	0.266630436470759
1.14489529103684	0.558354908305333	0.681294520333146	0.477365503148533	0.371126861783272	0.299228588044615	0.245840087391938	0.205027377849628	0.199690566799887	0.187952659650321	0.16606158828391	0.162522447784439	0.158888468968496	0.166624231217885	0.176715758675306	0.155614499306659	0.151524890509123	0.168499561384095	0.204918787291712	0.214848348892898	0.24308415427183	0.325949841350244	0.311024459132561	0.283464400385128	0.256965660669815	0.241091519463603	0.204032825982951	0.206991431570679	0.214659809791655	0.226345022414799	0.232098766592409	0.410948041642528	0.340727119656186	0.392532848620757	0.32548128949206	0.286208764296311	0.270405940177277	0.260969752774022	0.248954002541096	0.238132998596165	0.243173623430788	0.353644666104377	0.373879324412839	0.353504037384118	0.309232955350073	0.27911795957443	0.27285216411016	0.269060377368124	0.263446108666341	0.270020576573373
1.10164663044327	0.559045214506294	0.639130254003168	0.451946711019051	0.357581461687368	0.288751307543716	0.233012700979376	0.217120118789888	0.194099582280641	0.201463093175217	0.169082998459733	0.157239179675263	0.156694015324344	0.156381761986747	0.166718426002324	0.157434411096828	0.153450959335682	0.171744892079584	0.202728156596335	0.205259284791094	0.227879577099606	0.319619809331713	0.317093805343287	0.279050892539947	0.265583063487374	0.238798241411053	0.204483427330725	0.212725458167647	0.21929355106127	0.225072754812622	0.235026903095643	0.399516672634824	0.347216697478164	0.39099974314559	0.329483907687436	0.289709211212522	0.272530991772164	0.26100877311731	0.25529507975237	0.236672701949962	0.241056382026435	0.350277451155029	0.371440613328869	0.350681149015449	0.303566417451212	0.278474066062115	0.268939858624631	0.264709674666506	0.262964686826104	0.269818767666444
1.08851581119314	0.540202833823023	0.638440853107097	0.46998544676005	0.345473161515039	0.285245253349149	0.244479464709345	0.204221637753235	0.196944257599525	0.191524168642373	0.174464411055457	0.164506541681735	0.150885637782728	0.159890777347157	0.1841306850901	0.161903074013417	0.159116579414279	0.166439545592294	0.204972539662545	0.217509181537791	0.237658773516718	0.315000257418145	0.311892987587147	0.275541066365417	0.263180317620732	0.23677815169117	0.201565515996289	0.207853595087092	0.215035479349197	0.224400345865477	0.230753408992135	0.405724043054786	0.34661190935689	0.397013299668254	0.321580862705267	0.286897430075225	0.274944395940173	0.255345477545013	0.251152245201879	0.240624959010373	0.237482155771693	0.352242931299749	0.372347821312542	0.357163401149807	0.305987312713775	0.276521743448208	0.270981219663041	0.262445676995545	0.261540904072232	0.264612339820512
1.10006618918653	0.541090061142975	0.632428985432084	0.444887788012373	0.348344541452594	0.287982671825622	0.252676480741616	0.214329889496137	0.202829442246542	0.195549242277462	0.183060101631662	0.167530376586843	0.143430691542935	0.161085233155764	0.174285149669153	0.159824103766657	0.158819463156054	0.161354355516492	0.205115371835387	0.212229545839407	0.237891457934788	0.32437174029963	0.313177572669379	0.274038093102315	0.266106602323274	0.242958130580179	0.206601238809542	0.210797202574376	0.225431587936134	0.229889938444984	0.231571213173678	0.409623000097144	0.342901659212244	0.394656957957069	0.327868880460151	0.284845422401215	0.272936192843658	0.256740036642928	0.253366067909435	0.238426436942265	0.242950379243618	0.351327233696523	0.371577682036732	0.351256367242463	0.302299687380864	0.279767675604358	0.270018110353955	0.262725027751678	0.258732175856112	0.268061623067678
1.12019763542303	0.498675418413793	0.608376657935708	0.455484901039088	0.369881786490929	0.284033097391212	0.236193223261753	0.215348951401698	0.199865461460403	0.187143921413545	0.165295922865619	0.162128014835842	0.149042517566498	0.153812520443633	0.175653401404509	0.163821575348843	0.15654740710729	0.168453205204349	0.213987886330559	0.21683852468315	0.23879603453736	0.321760094113496	0.314199715275916	0.272673534255071	0.259912518523158	0.244255505343146	0.205577044164816	0.211758093836305	0.216618704169065	0.226616928827115	0.226349098816642	0.405972292848772	0.347029015117104	0.383913556421228	0.322855828288731	0.288799949148705	0.275126658686206	0.258799213653214	0.254147501760433	0.24174350028379	0.239447375496599	0.35317607376461	0.373845129772384	0.351901079716305	0.306207495484876	0.278305762515271	0.270216539723484	0.264149755993687	0.260289485141188	0.265974780249957
1.19012811222686	0.571502410782816	0.611134065360035	0.47280108011737	0.362767669222283	0.29336400552803	0.249885562378186	0.208751806302465	0.198425546790496	0.195141621915474	0.178927931355167	0.165926619951643	0.156082869998663	0.156064805183444	0.178650701440539	0.157328675231497	0.154846122305655	0.170862433846826	0.20389719527636	0.210267438273485	0.238011041978273	0.320205733052533	0.311560061670816	0.275387368358952	0.258222905166159	0.246454793574796	0.20820908155028	0.212070997357135	0.223244955508581	0.2317629539812	0.230400810297786	0.404430923867933	0.338925377840112	0.394744748522208	0.323468828781691	0.28897403612622	0.275452599155042	0.260388171822714	0.251313073817525	0.238432802805585	0.240482629406092	0.355157255239439	0.376994156622778	0.354154064895615	0.3086738209035	0.277803507483035	0.267441644194018	0.263637800395338	0.2602690737067	0.271287618712452
1.08304079709004	0.545055964949716	0.636735295841958	0.442317069048086	0.347605856889896	0.282977258728695	0.242513878669444	0.206051769718314	0.200206874546957	0.193504966719716	0.173537961515917	0.153397152694342	0.150060554986301	0.164210668281949	0.167773251699724	0.154191936138713	0.155928353601203	0.165841839441389	0.204284720362894	0.214750144688545	0.237618261392284	0.323158863800609	0.316357497170729	0.275678627249829	0.260913966125315	0.241342324286722	0.197105316041077	0.208616541912413	0.224171629103982	0.229120123503401	0.229857097870226	0.4031964990126	0.340117455251465	0.38761376088805	0.328601927053105	0.284477088228703	0.271180855529059	0.259974325366258	0.254076665303041	0.236793016979484	0.241713790514743	0.353912557411473	0.378480778198188	0.349628800878177	0.307993705576696	0.281010128484188	0.266557435207554	0.26476536837219	0.259014737632815	0.267369379005643
1.17707362622648	0.53458157715339	0.663771852882308	0.469331203148836	0.354781119870446	0.274521583716738	0.250837468295384	0.200351595292737	0.200787573367421	0.183017532413571	0.173258834311568	0.158618300180665	0.148631791401855	0.163953742331091	0.171892967810625	0.156251078621017	0.15219984993001	0.16949843050984	0.201503726317744	0.215958590434729	0.241640744429769	0.318995742256296	0.312853923286685	0.272017477384942	0.264223989399507	0.237803418523748	0.206489807628899	0.213873088071167	0.220055502780345	0.226300249938481	0.232593348796858	0.400648515815689	0.349009639716791	0.394028938233404	0.330375379279792	0.281978802277695	0.272904973241509	0.256936351794216	0.250563149983523	0.238448335497641	0.237485889655455	0.356648067018641	0.376354259288829	0.349726083044376	0.307240001052418	0.276402209166434	0.266630994843999	0.267551208135619	0.261378233299207	0.263887390720535
1.11585224440008	0.550192759598589	0.653806812625428	0.464590182498372	0.364088076049929	0.290627256753282	0.255935845301366	0.201687407404073	0.191928654617537	0.196908701342621	0.179351671053524	0.162660919504972	0.150384445343572	0.172620814475664	0.17007420091065	0.159599343050498	0.157336493006959	0.166225716309444	0.203009304590277	0.213864967157649	0.241048249926541	0.319940298134213	0.308052285800745	0.277057573242305	0.265452885313462	0.245881182186128	0.206002600208418	0.216801895335603	0.221265459639098	0.229887466808963	0.236113473036566	0.399288893432142	0.342867020923135	0.390567666470434	0.328536595405856	0.283843752559819	0.267794804274629	0.256039558995826	0.253943213987286	0.239548254337782	0.238971432220792	0.343199539828018	0.377773408942478	0.353138547637241	0.30856855702571	0.278063771882297	0.266467255533449	0.264389049638741	0.261508001844234	0.268602761162464
1.08177951816047	0.546037126668474	0.649785171853196	0.454715005025889	0.338118864875538	0.288399859045992	0.254726345029539	0.21557639382179	0.195490339244857	0.181665343567457	0.180484569535879	0.16106789799542	0.151885786365944	0.165584202851407	0.171408851494062	0.166132150782583	0.156297610870018	0.166413456238373	0.205335487507005	0.217401862072396	0.237797889261984	0.31209661151031	0.307392225934089	0.273571159215077	0.265436061225315	0.244238622829565	0.208933653768001	0.212149548217955	0.219345488892806	0.230510312563537	0.234422235008276	0.40770449183502	0.346310486663894	0.388365553743215	0.329168282688507	0.288819718646231	0.275575715238269	0.253411586143685	0.253759335073844	0.23875665003017	0.238372005435611	0.34791027792868	0.373901678666487	0.351701010461676	0.305954039930755	0.2800816823926	0.265888706866636	0.267525709428001	0.264485656841495	0.267577706032206
1.16016370702687	0.523706581542379	0.630816444592653	0.4533760339145	0.351890430972338	0.279446041093847	0.236490009958376	0.213713022519149	0.196884986572002	0.194277524473527	0.180143932896948	0.16020694060397	0.152181747901422	0.159994001486387	0.176858861466975	0.163514575084944	0.158368918461451	0.163325938692252	0.200523121821682	0.220177391896633	0.237631166059828	0.321572828777744	0.31949463587149	0.280984770207114	0.261260948882066	0.241069796562546	0.216342135645836	0.210738552787582	0.219227772143091	0.219028857254084	0.233781734803669	0.397134767476044	0.348727700269961	0.390464087219876	0.324287827378132	0.291070449439414	0.271678661684687	0.260626096061736	0.245594273075935	0.232786452251534	0.236174710510182	0.34994785483746	0.371328065148601	0.351676871137914	0.307285087140296	0.278547349808855	0.266008082172397	0.266424279153442	0.258148897214495	0.266354648829465
1.11300463465761	0.535338429446763	0.619252537976502	0.475421625737397	0.349547541072346	0.296966711622614	0.245294814723882	0.213285835412653	0.203922788816166	0.188954777785316	0.174275792555685	0.162896558639372	0.152993181089148	0.162206856998118	0.174609767449116	0.161647843275617	0.157608572241043	0.166146967334785	0.202757710600386	0.212191949478426	0.230372968908092	0.318078806755108	0.306418305052348	0.279078508904931	0.262818909594024	0.242908328168783	0.205911772603699	0.204893485109599	0.213776880372037	0.218910668095997	0.230490402623846	0.402332716007792	0.344807782046051	0.388991283673735	0.322700851858016	0.286278107719266	0.2702033626097	0.259108611010894	0.251897690834856	0.238981019680009	0.240797670082424	0.357684910636903	0.376060901572317	0.353778244427948	0.30496784890894	0.278137412590129	0.269091210531589	0.265952407616139	0.261766933979108	0.259366321241647
1.12465434311674	0.553149879606196	0.660365494065335	0.460776816958297	0.335781468705257	0.290867924662339	0.246024865421029	0.215025178851737	0.20607239823038	0.200124734804929	0.178643049552422	0.15944645818791	0.151526891733601	0.157197504813809	0.176353123522876	0.155726555848715	0.158618092140547	0.167059773883918	0.20354001567775	0.214012693658074	0.235354063716481	0.317817204003984	0.307877536825733	0.280784148540928	0.264551413975227	0.243532319349569	0.208267719853503	0.211129882411637	0.213364746562857	0.229408810802289	0.232763900916353	0.405462168744707	0.346918289812948	0.387779520595493	0.325185552562191	0.284039430812147	0.274737832545829	0.263631555472992	0.252113710132876	0.235395625122078	0.242272812398837	0.34845916988215	0.375420115752759	0.350607789037135	0.30756850898505	0.277805509141712	0.264340825913538	0.265007683667873	0.260425962000997	0.266382196996274
1.12509849060436	0.544643277039594	0.625066068958837	0.451972083854074	0.347495364758422	0.296368412891077	0.248863606764488	0.210457482999303	0.199769442749731	0.191663641079907	0.175633021235492	0.164728284858579	0.14866813366036	0.16020182236554	0.182325042487056	0.160640601371086	0.152424538986277	0.163913254974594	0.209253139321025	0.217125797717326	0.241195884071919	0.307744398907497	0.314089328094827	0.284017756063555	0.255345356831176	0.245919466943463	0.204570748224742	0.208374850299796	0.217339426923267	0.225525509976188	0.236405825889325	0.40616082858419	0.341655671066091	0.396489523251204	0.323411112811904	0.285584186853447	0.272458948846642	0.259381749918751	0.251738560866476	0.240761920467487	0.241275424046788	0.354555981779561	0.373468734032503	0.352116867461207	0.303420485248281	0.2795817401434	0.270145224695776	0.264461382476525	0.26069889442069	0.266382572147366
1.02350195744717	0.559411367234199	0.641629301933625	0.466948038458276	0.338574690350671	0.307813067634436	0.251487595207795	0.210890216486885	0.197966629776867	0.198006497998104	0.173939261254165	0.162220948134561	0.146753707332914	0.163274868208785	0.175085753291905	0.157204131283832	0.159301144784162	0.169472637823818	0.199404748778978	0.218727400015146	0.229050243004333	0.321262648032175	0.31099318526495	0.280790041226898	0.259144668756626	0.244638281933505	0.202507950053306	0.209950324330636	0.214823133482839	0.225680591954509	0.229031371116013	0.402307803906418	0.344662379061214	0.390312485802718	0.324815351508483	0.289498904173383	0.270705645381846	0.26354093661601	0.248680116367304	0.23988295438481	0.238193108532633	0.348149076608251	0.376234236437659	0.351469790342451	0.306787663906062	0.279222062632391	0.265020532506651	0.26339703673736	0.259459300639682	0.26604288205258
1.09667409426833	0.574652327602975	0.630508919337339	0.467715239502389	0.353866683477258	0.292493013554432	0.24501981629545	0.212659219934483	0.194152965500143	0.189088800346942	0.171646405037876	0.165126894590039	0.152466553228382	0.169231843622958	0.176195120594433	0.162165793791006	0.156156618288918	0.16597965383102	0.210014906632062	0.210465173389784	0.226630428867537	0.324920923273759	0.311086811905361	0.280142604147448	0.254852396997108	0.241714898805462	0.206048590670469	0.20971595139009	0.224254367477364	0.229380991992592	0.231159387074631	0.397781830761625	0.34495831083099	0.393927468700599	0.3218904716699	0.285762964286509	0.272802520683691	0.262563867052591	0.24963005009568	0.238382379397551	0.243409404116659	0.351273455928262	0.37377474746596	0.351790994784849	0.303810520760804	0.276051545473459	0.269592372844467	0.268451861481732	0.263557294361861	0.264764916092016
1.10567274801981	0.556431704094984	0.622634626415607	0.438305165601295	0.355867300242338	0.296824525514396	0.256678445572392	0.213924071282245	0.19164891922742	0.182942637908314	0.179665523450069	0.161356832269984	0.158077468217394	0.164998397239692	0.172412389369852	0.151055036938145	0.156549529188629	0.167266317851896	0.20069122475467	0.212755841213288	0.238998024273889	0.321709933606942	0.315607970257226	0.282895171436715	0.264189991761557	0.238766492288347	0.209148914486251	0.218045526319601	0.218880736998173	0.228709895737935	0.235704635721837	0.401187041914864	0.340365664082498	0.390471183195079	0.328449159467252	0.285644781361004	0.27507867402885	0.254207636765208	0.255731042405883	0.243110744334606	0.238130556519715	0.34969808138312	0.371058250549944	0.34881988687458	0.306902864610713	0.279378190299405	0.267549438236435	0.266752446549858	0.262426672368641	0.269857144800523
1.10269401651297	0.547280762262487	0.620099926691673	0.465321535571978	0.349799704076731	0.279265041069459	0.22340740911044	0.217093731494978	0.206700223018098	0.191146620675466	0.178317970866517	0.161679920854381	0.153788366308586	0.153165185911802	0.175769461117284	0.157143485713001	0.156797484125976	0.166359284432743	0.207814306640045	0.213727477545865	0.239998696422	0.32017409157659	0.31498656236571	0.274165284286781	0.256672050933326	0.242427443291388	0.203101204222151	0.208294366942852	0.216356937948356	0.230946003961636	0.226831869753418	0.404248439721681	0.341575667262477	0.390901828501058	0.329499954488576	0.286924978833264	0.275349599039689	0.26382176308813	0.251953896657477	0.239703072871516	0.237594084255847	0.352569835743624	0.368224189784749	0.353245370476076	0.307462218281215	0.278183205253331	0.267333391832072	0.262632627078965	0.260807361766183	0.266038045177305
1.09358401001076	0.529050445312642	0.610737659854155	0.477629449468729	0.355302532210979	0.297392538210328	0.242683689810607	0.210003812379459	0.19355741677049	0.191244926996279	0.174830296555886	0.157245081284008	0.151178923462753	0.16344275022506	0.175319451571305	0.155186854907148	0.155986126295905	0.166992288255606	0.206151233261141	0.209866155738274	0.236571223452352	0.316205985279149	0.3288630870351	0.275780771594495	0.261668230037903	0.248041096290419	0.206620834203886	0.209399556507508	0.216732392876175	0.228379897663446	0.232261513518582	0.403949210391245	0.346326214603715	0.39571962097832	0.324530443527485	0.28348403550213	0.26823150540234	0.263210862051862	0.25420687806731	0.235325809597817	0.240829704157916	0.355738437811667	0.376159245631313	0.351773612018956	0.307859515551269	0.276097364793297	0.270956086040667	0.262272144982583	0.261020793823707	0.267873622621509
1.09206454908642	0.559384990310981	0.634295833460421	0.491960015492387	0.350318856841905	0.292249301089148	0.236921712024605	0.208223392420299	0.195979704129478	0.177693134039731	0.175920629480407	0.163958314434271	0.157975536791244	0.162765305659845	0.181231334247104	0.15733077081011	0.161614738595085	0.169266757253455	0.203878722484858	0.213150258572226	0.233946563346425	0.314705045506793	0.319666784691517	0.28046070079003	0.262339219944948	0.239652879021708	0.205194733263005	0.212487001832649	0.216162790803823	0.22752650262094	0.233923433945349	0.402041980453132	0.340183574479874	0.397160545106008	0.32961701741948	0.283521248879946	0.265948844177706	0.261681622460059	0.247063151882249	0.238752570678215	0.238004831378372	0.350454393947651	0.375279631880327	0.352318847893683	0.308741120029005	0.280799221607057	0.269472771794198	0.262560834634229	0.260793049733857	0.266502282044566
1.16084990465202	0.536475943108923	0.634349872196721	0.478780855909433	0.355530216266123	0.288685525819575	0.245708513217668	0.212216124450668	0.188545064720926	0.199474841382365	0.175686490504698	0.164784578280301	0.151505195515339	0.161806258415158	0.17738105084439	0.154461940414426	0.158251107185481	0.172463708519755	0.202742483417249	0.220403056138766	0.231791070306939	0.312721282650504	0.317553566323468	0.270248364672008	0.266096975114427	0.242950991910883	0.205437862087162	0.213815370137694	0.220864094088809	0.226268895524918	0.231650123672513	0.399417477955086	0.34015128315931	0.394355144506051	0.323086058865837	0.286081984333557	0.269172921448771	0.258177889483848	0.248975477502012	0.238763885221972	0.239027196075775	0.347305068329523	0.370589993022738	0.352777595033715	0.306144212870044	0.278718308668896	0.267431692478023	0.266079733743936	0.264238649040869	0.265537993921884
1.03870470357917	0.573573033459292	0.642342899129965	0.472905022649651	0.357350593005682	0.284764971548153	0.237391208983448	0.212025873661779	0.195067792812036	0.186707385509776	0.176156576781818	0.166417122591401	0.147178576481268	0.172864153336438	0.185452216682026	0.16318821733599	0.156214366348902	0.166672049228304	0.20451187808679	0.217855263257586	0.235237880259996	0.315087963986353	0.315755313358871	0.284584601370566	0.260367091409201	0.236227760512186	0.202958747300717	0.212985057296138	0.222718503034425	0.226849767494949	0.237292640055921	0.405118704603677	0.343338631708754	0.393328946794613	0.330221874210025	0.286809380739545	0.27407527929157	0.258131915150729	0.255299493341383	0.238554469716397	0.240451349872288	0.351070585238248	0.373960409158415	0.34511401398549	0.305988563177957	0.279050441384836	0.26688108322676	0.261672377546342	0.260953252175328	0.264413034440681
1.11950228632836	0.541039635891294	0.642468945220365	0.470479307204735	0.33672991223507	0.306866894337382	0.249033489095045	0.217699134694758	0.193299701504125	0.19048480689107	0.177607911148975	0.16878620667264	0.152572220738959	0.160965327074862	0.178370597881031	0.158643487348792	0.158817302443286	0.165391466794321	0.205363670394595	0.208079359326909	0.232426450011486	0.314697380296509	0.319527937534504	0.271220971102735	0.257280135987311	0.246750089399838	0.203276449255214	0.210404932054675	0.216090079560756	0.225990060314314	0.232565023339258	0.407420604347158	0.339645083363427	0.390551295550333	0.326082595658976	0.283313742715598	0.267046985901774	0.259785161131631	0.248412144465733	0.239104216096271	0.235971736903749	0.348157381316633	0.380179090866841	0.353353131383304	0.307817564072738	0.285043515725067	0.272915746821068	0.265467357347051	0.260703938143589	0.269033812007882
1.0686350889722	0.536222604852834	0.668824471435055	0.440085842201119	0.358096606274604	0.291300754954038	0.244597135980419	0.207219779407796	0.193898850245181	0.187057155441814	0.178401858325254	0.163645553783373	0.156104690747927	0.16184943622608	0.176395641728294	0.157324390114565	0.159606419455109	0.169023839539569	0.202055481390764	0.217693539989249	0.230007498420077	0.316010131764185	0.311870119681722	0.273945472416346	0.259724353228459	0.23460757415501	0.202141749301798	0.212282738840399	0.22126042187589	0.225057080257212	0.229615098324774	0.404516408034708	0.339198282144114	0.389487042293765	0.325022963636796	0.284516942008015	0.270752686751391	0.264368030332005	0.25134223278469	0.237564770705581	0.238867164863444	0.350742758838939	0.373981201795618	0.349915482817164	0.303346140813911	0.281005204442153	0.269303242693736	0.264924802863045	0.261008781178582	0.265279287653191
1.08562189168435	0.56329603006848	0.610307644600547	0.472695676531367	0.356953361225256	0.28595675001444	0.234887153855075	0.211307167716324	0.196099293769931	0.188010995362942	0.164407008156325	0.165120117301414	0.151472970303461	0.162576861101572	0.177135352872346	0.158241778697646	0.154950704947368	0.170417333295067	0.203567855660608	0.211496565757108	0.241502133789125	0.316505881590113	0.314262496468478	0.274290992177935	0.261544511312395	0.239171416716584	0.208082175513444	0.214736955108984	0.214888215755044	0.223778656540258	0.236777084729401	0.404081860805772	0.340413350783119	0.392464989747111	0.3214095835356	0.280794921530602	0.275233396476274	0.259273562581446	0.24931827206153	0.237125056000285	0.235537978978734	0.35387649754989	0.370424561872738	0.351011844129631	0.30798275874176	0.280886625379119	0.263605118825959	0.266614520733507	0.261059947913315	0.266125996307726
1.10667894097899	0.5396245451695	0.671462627730458	0.468454949793745	0.36450518111427	0.289546290321758	0.240135096296482	0.214182513032987	0.197268677084799	0.185472815110102	0.172728999123902	0.171649680165559	0.152662371473309	0.162209988824399	0.173187991145823	0.153521329749253	0.157551583505376	0.170863118270891	0.202109489135552	0.216959342344639	0.235124219716822	0.315933097829878	0.320225311271501	0.276731553334404	0.270431656643831	0.242354352425915	0.205104519442105	0.21308072831052	0.227993519401287	0.225602091181464	0.228228988289254	0.4085503683509	0.339328552473553	0.394859128540003	0.329115220275274	0.287107115973095	0.272811586075679	0.263273844089029	0.251513792507878	0.237552955471204	0.239978223059682	0.351167609234356	0.372842198271782	0.349427751739961	0.304560386234347	0.280658719034799	0.266872679184736	0.26553351812891	0.262482671645549	0.265553784545045
1.10727935870812	0.559266992296586	0.627405275819666	0.460729825919548	0.33619790086824	0.29220007384909	0.241983202221165	0.20471941871219	0.199853233660211	0.181747905299013	0.177568253293067	0.163876702944734	0.15045192685325	0.161785990002456	0.171780963929949	0.155959526412167	0.154533821167474	0.167560642776071	0.202343554539672	0.215343124941127	0.241019679315563	0.319194737730968	0.310832264713566	0.278441703952942	0.259710967072619	0.24094871831299	0.204749832949845	0.213043655753675	0.217096230467792	0.226408852089502	0.23307743550321	0.404911898437975	0.343878746429703	0.394097325436401	0.330409550225965	0.281282189433349	0.270869472380486	0.257652069194553	0.252207753158157	0.240122100550286	0.2393843947544	0.349946456099086	0.371748937644298	0.35169457168298	0.307294114646464	0.277908885728027	0.268856142692068	0.26658291952215	0.26739560014207	0.267221861047808
1.03890692376429	0.546665340384507	0.663823367338577	0.465045501786983	0.349431069823736	0.275659582660923	0.245957861071998	0.218674733941856	0.201005809213948	0.180766652905181	0.176603356102426	0.16416391981974	0.147712776506113	0.157352030756132	0.171849997689903	0.15505807198334	0.159808622198874	0.168303664202968	0.202081808770319	0.216179167545369	0.24050686776677	0.325271880077809	0.316665786679027	0.276295407708119	0.263325511360149	0.252677124771138	0.205694359057486	0.211661657245985	0.217772795882809	0.231731567016868	0.232741126357497	0.408797593443107	0.344472550783171	0.384050180217346	0.326902479218082	0.280872367403862	0.27317017304043	0.257996229613266	0.252535066543257	0.238628943239223	0.245276811768555	0.35239526861357	0.370922936406253	0.350940448594977	0.305539324946337	0.279511073052783	0.269677608330743	0.264074262798144	0.259848883928706	0.267310019538515
1.10446587100676	0.541806109655469	0.62812959818478	0.46752811740515	0.356671494982956	0.280301883017656	0.253026211007996	0.210435718520402	0.205466193698913	0.20045837862974	0.172643089954885	0.161376472152757	0.153081507829422	0.162252411216122	0.173624179706935	0.165409003504869	0.161705092456402	0.164245870965613	0.199910882055416	0.215504058080585	0.234384025446539	0.326410241442239	0.303619133193556	0.279653823035107	0.264776360051875	0.239655106953661	0.202713214431077	0.213302190018653	0.213369217492496	0.224568976512944	0.228391979485411	0.40684882524495	0.332199571344149	0.388149108078681	0.325975407092189	0.281720754363607	0.267641544389408	0.261359096071098	0.251773627923327	0.238681142678881	0.239968256577511	0.356973568405446	0.370314244936751	0.349092559168989	0.304578342036449	0.278212895343788	0.2664706561829	0.264748009217686	0.262988759468042	0.267259325093745
1.15744602370465	0.566304678065639	0.652729140385236	0.477989238413727	0.34755627869824	0.290073785075365	0.247183149918232	0.210910999395067	0.205246263333821	0.192052180656376	0.173411856488995	0.163787501417509	0.154352565083092	0.157766047953045	0.168372618945213	0.154937926994353	0.159248188814358	0.166836839738344	0.2008617192734	0.212324483707558	0.238491018029461	0.320930641184293	0.318832076063044	0.27722075309926	0.264188086808826	0.246488716429365	0.210157382038007	0.216055858888778	0.220143015083218	0.224666627496634	0.239588227129501	0.410076815404267	0.336718830707678	0.400736777939586	0.326048508500914	0.285929064656103	0.276146775655885	0.261222223354019	0.253957730307243	0.23877809256819	0.238870137493731	0.355035732918294	0.371211427710212	0.34945105471008	0.308638315924311	0.277220155709331	0.26787513506932	0.268979583771503	0.259260996210613	0.266288390700461
1.05421869870913	0.557785685841996	0.645393923517536	0.471510869481201	0.360580863112518	0.304483497625471	0.239927725991502	0.218343356274964	0.206466322163207	0.189307765928131	0.175759690471257	0.159295479674447	0.149942197013378	0.169255586297443	0.181533695899063	0.161159061278063	0.156043217805805	0.1675302706333	0.200532807943585	0.215557751401728	0.233975050657094	0.323918185868828	0.308612719822745	0.273992528983273	0.260455467936097	0.240408131683845	0.205786286513852	0.211673706677726	0.224659918318589	0.22862014371294	0.23228712277955	0.40257714360938	0.341648094998537	0.393570483438841	0.322873827239458	0.288313995598555	0.275900353421912	0.25755492570961	0.249445510854744	0.239376102984383	0.240356400583815	0.35128175708219	0.371340329647809	0.348134393038639	0.307839754131543	0.27663306422579	0.270400050612249	0.266379246746319	0.260273234438568	0.263356265952091
1.05463376844753	0.55538916030565	0.615669178537357	0.47146419413249	0.355828810967056	0.293491867636509	0.25174172480581	0.214079857503405	0.204394656683722	0.19305592635472	0.179803601485312	0.172889926354312	0.155088015993284	0.168916546200072	0.166779018126499	0.163332068376817	0.154877696010084	0.163620667628205	0.206298050789479	0.214984194317983	0.24030705361783	0.319637208884349	0.318813584092659	0.274632090528295	0.26012299704232	0.23923682731325	0.209657834081776	0.211008387325085	0.215576340372731	0.229440510868009	0.23114907410933	0.407456128345135	0.342433548920916	0.395862487789751	0.32353818813136	0.286361783440221	0.271335713604763	0.257062836679181	0.255139832693116	0.236951699595137	0.240501475476747	0.352920083880868	0.36912161244959	0.349474617892843	0.310682544631141	0.27799289019781	0.263760425525974	0.266713105031075	0.260478181410704	0.265132405536479
1.1166742320811	0.53512180067499	0.604409680679453	0.457085037355353	0.356999599084083	0.298075112747978	0.250651445680847	0.214944536051421	0.191909343063965	0.194265773960901	0.177264494708859	0.16438849543913	0.149427636428483	0.164980207976481	0.174904598543153	0.160540453823487	0.157474372142432	0.167584097683451	0.200313204310075	0.219401749971117	0.242069966496279	0.319636102464732	0.310720036346937	0.275442907954156	0.260786403314217	0.241213609618582	0.204342461119073	0.212241220746675	0.218059733118712	0.229379670735463	0.233947648800142	0.407848686391827	0.341002638760066	0.390634734105433	0.328097588283536	0.282055761604555	0.269008614952853	0.256127088959476	0.248218647274376	0.233304367029449	0.236243464404796	0.348148257933963	0.369282967614863	0.349254450389641	0.308085107228896	0.27856101860069	0.268179992180175	0.262990637327831	0.261231273610406	0.267469338348112
1.11004341144985	0.578154422864341	0.648775621037298	0.470326978981432	0.353249328024343	0.285688614456955	0.242721672146787	0.214027549325215	0.200331898475979	0.195159618796377	0.171513524533742	0.159377011894097	0.155872760924329	0.159363311044685	0.168499206607187	0.15950905064285	0.156577303729341	0.170139047940172	0.206691068866121	0.215787716647105	0.230040383559023	0.316355276153784	0.320841468775581	0.275184696193579	0.260728517621143	0.244324248153689	0.200170961665538	0.215726300400099	0.215785457561995	0.233482299234171	0.23095739651906	0.407318221579919	0.350368091087896	0.389981616353693	0.332248546922664	0.287494685585029	0.270938804350304	0.254722760152117	0.25330723539261	0.241798113740874	0.236415442625259	0.35106659827428	0.37191087937627	0.349034648346037	0.308847412210648	0.277283514484347	0.272572558616597	0.266887169874921	0.263250153605163	0.267204060221626
1.09145036611086	0.554100215463326	0.599434428731974	0.46287320738652	0.341306332060024	0.291861813658351	0.239459049904303	0.217588492480598	0.192769608004455	0.19178814848033	0.173256655829559	0.158777127476554	0.153427813465432	0.157817141228914	0.177031679827208	0.157250319090068	0.158310196232168	0.169997959810097	0.196394516347559	0.216902718931879	0.235119109858251	0.313338599384262	0.31561343646533	0.281584654814777	0.26028770290963	0.240093753150505	0.204034645808448	0.21341391099802	0.222364438452575	0.228044468554318	0.230707467766661	0.407264079333542	0.336228648123858	0.394285815190121	0.326390593020377	0.292022555545144	0.273211164380357	0.256616218627771	0.25390736085725	0.239397521095411	0.245273703939113	0.353453584691716	0.370906441173622	0.351922014007575	0.308755882625097	0.277555901326774	0.266646770593317	0.263632685842373	0.263501952510147	0.265196242139308
1.05858214715534	0.547499793447617	0.634613653120283	0.458820085006921	0.359825573278918	0.290371063295743	0.256981226225741	0.205404651843528	0.198363207556749	0.187584762300342	0.180875698643839	0.163124194151455	0.154054914823237	0.162442574109579	0.181968027927759	0.161709819783858	0.155924049763239	0.169191353971105	0.204948394021448	0.218331776448667	0.235592463723134	0.319760460749177	0.313733260083149	0.276026874487895	0.260427702731592	0.241012352267815	0.202876345628569	0.214465019554675	0.213572028732674	0.225459591645918	0.227538704191314	0.411655432229541	0.340414246174161	0.393765871572614	0.327526946938093	0.284835203401507	0.269705572944011	0.26138774357465	0.249455744380075	0.239524616190965	0.239181035903444	0.35669334000144	0.374163457455968	0.352689026156165	0.307786726859343	0.277836971225194	0.269685289668259	0.262084684187886	0.257151209303206	0.26989359024433
1.18073041528163	0.535529335290835	0.620340877029495	0.463124472160711	0.334646392130387	0.287261595258607	0.254023024858202	0.209048823781347	0.19934560727763	0.185825424516812	0.178428321120721	0.164008696242092	0.157561633951737	0.161700117561609	0.171448762318765	0.159362555281622	0.157714674040244	0.164017683388036	0.196798938923105	0.215183624172136	0.237365964350031	0.320297887550364	0.318652166355218	0.280010054267392	0.258201977277486	0.241311252400192	0.205528475831356	0.209700335625955	0.218723153796344	0.226368842904623	0.225032220447933	0.415731974723545	0.341695928349382	0.393220115225087	0.324217791419486	0.288475970738969	0.272931502053077	0.262689640738388	0.255865552032276	0.240607734374668	0.238627871988553	0.357870146629954	0.376336068281866	0.350116356023861	0.304646746025781	0.279230998270125	0.26616133049377	0.262680582391765	0.261725260386558	0.264907186797621
1.09356402045624	0.541753467506316	0.608283948693408	0.473624500477737	0.355421458562752	0.284600570104262	0.244403827639288	0.212768304723865	0.199060288592905	0.188950088513135	0.16854217673062	0.164312195325988	0.156706493965644	0.166395525346171	0.1715264597701	0.16472589929148	0.152501938788841	0.170123650847484	0.204372258353628	0.214190934814698	0.22855691502844	0.309097818549578	0.312271292817359	0.282690922396474	0.264376753973568	0.23787636629272	0.211044348520852	0.211337285532007	0.214281569178234	0.22155883322807	0.225628608972144	0.402697536758464	0.346903864560948	0.396136813223529	0.323860057292809	0.284296217348205	0.26814983068403	0.261827570889742	0.253591911245327	0.239045560644419	0.243700100570882	0.352069549085638	0.374629249874839	0.350272233833318	0.308782122493782	0.277246471640615	0.269420069687682	0.263845976426015	0.264290638536058	0.26604104234161
1.00456549055866	0.558340906494373	0.639461681268153	0.462652300160164	0.364271019620741	0.302368089861184	0.24452817015528	0.208256225505522	0.191679199456324	0.184441995005774	0.175378751566418	0.161001893627676	0.150164668284999	0.160860433831396	0.176537051003258	0.161475584276682	0.158982535993166	0.16604377751841	0.206985729283943	0.213815601053935	0.236470824728626	0.316124068197575	0.317902757736514	0.284050995383108	0.256823305293377	0.2415831348956	0.205274698470033	0.213405029938342	0.218289600695366	0.233645983741176	0.232987998774801	0.410467204915029	0.340453961476413	0.389227704377809	0.326178744221923	0.286060865539158	0.272082095281818	0.258266423287725	0.253615859666912	0.232862795355193	0.243617056959947	0.354720111331133	0.372663820939896	0.356455058395919	0.306249232502327	0.280415949493313	0.268153165547208	0.26206230219131	0.260814728510146	0.270048022214088
1.10496621063446	0.558706790766467	0.622884212357688	0.480310117506448	0.347634336599083	0.279918370859886	0.246642045141998	0.220544238152026	0.1973749085193	0.191047628192746	0.177209145730344	0.158222711428123	0.14911160332027	0.1587665263235	0.175721031366304	0.158950981271231	0.155020841600232	0.168762107008699	0.194741877002163	0.208242268722877	0.235272574658142	0.311262125176268	0.314235015283075	0.268509191919906	0.259129161780917	0.239361534800902	0.208826072605069	0.213744778837029	0.220173675623569	0.228206652231998	0.230841542631542	0.415955231246317	0.345148080992555	0.394540426856857	0.318300941377909	0.283289708119379	0.273215975285907	0.265596101291007	0.252119836509774	0.241026867525073	0.241031952790035	0.349878143910994	0.370253963968922	0.350914683400854	0.308876997741432	0.278785789277398	0.264353569610619	0.266404725673657	0.262980597635075	0.264334079870432
1.10353678740584	0.557550965441467	0.658138982420777	0.454644803114869	0.340723116593131	0.290698789574366	0.255403676841008	0.223059687781123	0.193032421499019	0.192624443488083	0.181277272059513	0.160593733102053	0.150116929347396	0.160819699261689	0.172535459745815	0.160896557947191	0.155349896789428	0.161749201805468	0.209954830985372	0.21450377806442	0.237884686333947	0.31045240735478	0.311211257964209	0.280892835284479	0.264083824583363	0.243216379701832	0.206069810372393	0.21379668289823	0.211047807065246	0.227411034334661	0.226734797601504	0.403099927180109	0.345144148459583	0.395188049753379	0.329195192901782	0.284449792742225	0.27572527235106	0.26444172981409	0.253343500909991	0.233561880828471	0.239579572469658	0.352494460372411	0.370201807204965	0.3466310883948	0.308710646651653	0.280937337417611	0.268686561584612	0.266635981613582	0.262493916582427	0.263039456499253
1.08913682428468	0.544494777484238	0.694656903628523	0.455917924564136	0.335052816356381	0.282783357959319	0.24340920450922	0.214164870788838	0.198303931670061	0.189400169185666	0.176532608836352	0.16047853876307	0.145734649369993	0.167362724818201	0.172137449350436	0.154920238425691	0.155784018850132	0.167373932397845	0.199953266568235	0.21374324381945	0.238742724856984	0.322299352669946	0.309800428856941	0.277699077195904	0.260626858792399	0.236862612607086	0.20482405773105	0.212020582702841	0.22249868669784	0.228713857432421	0.235608556648479	0.400990124052713	0.340969006350065	0.390708975524903	0.324805528819525	0.289293357944694	0.276660230122138	0.261529500038282	0.251186316301849	0.236813169483036	0.241387783855284	0.349529022770108	0.366935209629563	0.353415074149522	0.307818565012656	0.276419548415565	0.269165608966499	0.261769440841103	0.264718642271014	0.264530812491875
1.05065504746831	0.556817997208075	0.620313550024146	0.468072726454096	0.344295574306498	0.293559636070106	0.246386609085884	0.213683869990956	0.201123366192123	0.192103901679657	0.174109681261321	0.161942858909404	0.152421435105339	0.169451829163575	0.174054931729553	0.163465085452679	0.157947487845704	0.166637784806565	0.213154995672792	0.219083574925493	0.241746929041992	0.321713926639747	0.309975037527992	0.274964025571279	0.252973704925336	0.241266203784445	0.206026405483439	0.214080093009848	0.216792157412118	0.224503785289335	0.230863314529166	0.413072845981055	0.335756643681068	0.387969874382987	0.327155595942303	0.288206515133281	0.267867085480258	0.255638927272513	0.253362497299706	0.23914347529245	0.241425312048456	0.347842474328505	0.37096268406348	0.347381218771836	0.301997606158788	0.280266930680983	0.266697768943445	0.262753244194514	0.261100928528365	0.266631459492909
1.11976000278904	0.503785492603003	0.61268352855421	0.448605182063076	0.364365225915444	0.297135060558852	0.251732566813977	0.202190931690051	0.216704869268992	0.19641607166214	0.17667844065774	0.162554058227689	0.153441108110908	0.170516930201728	0.174555933849018	0.159825901124295	0.163542542316223	0.175555181647724	0.200979746656711	0.216590964683459	0.235933157200595	0.320405462319038	0.318970230467687	0.275163338119017	0.261552987554987	0.237937138741614	0.208238418187996	0.210710056327842	0.214251601681777	0.221336179828884	0.230487653980442	0.404442922051871	0.341485370989788	0.396202551909293	0.323706146312302	0.279485451089333	0.270271711445294	0.26194226697225	0.24958175365498	0.238534234342075	0.240978769698274	0.350244783860127	0.368213948190584	0.348141653180208	0.309391003442066	0.277652073059736	0.26698438239421	0.265023508504099	0.262956852893525	0.269332054875231
1.10167024794584	0.534372493257692	0.640427973435272	0.473316302519138	0.346603160637785	0.299419621787838	0.256347717003134	0.222877228170441	0.201962762290566	0.188194302772381	0.173473355590162	0.167625278699801	0.151103444186681	0.154905560993861	0.179642837832703	0.166791585917813	0.151456211861059	0.1669894712939	0.199437631710415	0.217175155417922	0.233041922571888	0.319572430860886	0.314318550319635	0.275757767335058	0.264340107011782	0.241666550143658	0.203829240922137	0.206473836429068	0.220099010347402	0.232564628697715	0.236754019195745	0.40489885990956	0.343892743322563	0.393890773306484	0.33004656414553	0.279917723875012	0.270695978954424	0.262983788772126	0.254754790424236	0.240287978440496	0.243723960378533	0.347157582634063	0.375845553274712	0.35388162843711	0.307220726227009	0.279370806418701	0.268477667604045	0.26602101931533	0.260393092059001	0.265845477207974
1.06297349912774	0.553736360205197	0.646388422946126	0.461690896055576	0.347097104727454	0.281688540464292	0.240012769439798	0.210481266115966	0.191178370214102	0.191396135535146	0.18149011938597	0.160144578739578	0.14769772196728	0.164744756852192	0.180782946784628	0.157211457790322	0.162239387424075	0.165641836398884	0.201883502610667	0.214483318996471	0.243417028826072	0.314886835305221	0.309534472148135	0.278354060820391	0.262378388628432	0.24535451453959	0.199539225702471	0.218699118801986	0.220443288310016	0.227145491282876	0.227845883755586	0.403814905972449	0.351020217534677	0.396864705679859	0.323547274630341	0.286796051233288	0.273004328373138	0.261159811239008	0.250201641327586	0.234961829973167	0.241362138779233	0.351697375720214	0.367318837854015	0.353206345845389	0.302052781957914	0.279137668873232	0.26565644583828	0.266039809464227	0.261608111748089	0.271501082994745
1.12343869516002	0.528157024337817	0.620460169215901	0.440490278574743	0.35590911017475	0.292122790456776	0.24748756700995	0.212187552161178	0.196383990246034	0.189979479783678	0.171999339243218	0.159997569011123	0.143308236427668	0.161025053824862	0.177161582821431	0.158226581436921	0.163092501302592	0.165683003212321	0.200672419060666	0.209942055616857	0.234104963496544	0.319490285574105	0.322523121651632	0.272232181696918	0.267102025416226	0.244641001291547	0.205911964842524	0.211334096994406	0.218972152408963	0.226626992266301	0.231603733258668	0.405859971582935	0.337859525978749	0.393662995133539	0.328685799222026	0.284612505814156	0.271093250786059	0.258072344777664	0.254007371827134	0.239008097027107	0.236080093701073	0.352875964710589	0.372445812704979	0.353825815623275	0.306648161191854	0.278601685917018	0.268481035799794	0.264848311200412	0.263400753455299	0.266619335747698
1.14692803686141	0.521672396322318	0.646337022637763	0.456162272043609	0.353271191979669	0.298705996504798	0.239650786536726	0.20455843748823	0.200452239336335	0.18732419886593	0.175493108028091	0.165392455560478	0.151079300865055	0.161575605973177	0.175272291811313	0.154373105458332	0.161217400100378	0.17013227078938	0.198720395980893	0.216333284867634	0.237553835140145	0.309175058081952	0.315375847926085	0.285898090014037	0.262501254630419	0.237720115096449	0.207278126093801	0.207704027267929	0.213597660107073	0.227490079387084	0.228291396502093	0.412072111770756	0.349604824685717	0.399711985195228	0.326042912298918	0.281700248323685	0.265539217308517	0.260735436575495	0.251445695356321	0.23793475498663	0.240534474157177	0.351571456513542	0.378144209948008	0.350549248441323	0.307425790834248	0.272986099950769	0.26873540401391	0.266119077568885	0.260699300005086	0.267243011294263
1.05934836757571	0.558415037860239	0.636079474163235	0.440749299102988	0.343856029478951	0.30453401081919	0.242055469808784	0.215676909691941	0.203883293375257	0.187657087221746	0.17565726572219	0.161586422911306	0.146267172203266	0.169932752439416	0.176448554252435	0.170557279734447	0.158154083484473	0.171000061788113	0.196751489955173	0.223211996264794	0.231365171564072	0.318569652845735	0.317414558113604	0.282943222366819	0.257039086563829	0.247473271240896	0.204645549129432	0.209131764593682	0.21922147968527	0.233060202428593	0.232813051139574	0.402987455059421	0.343322048040414	0.396915806721046	0.32363105916487	0.288078326171053	0.272475696168393	0.259982228996276	0.25501017246111	0.236158228274542	0.240134087808909	0.350320748394106	0.375802491206953	0.350046712600924	0.309982648347878	0.280688478686724	0.266574913404461	0.265657899515571	0.264572485123237	0.265110453107626
1.04622670985594	0.518372677591407	0.648056551971368	0.463910665061705	0.352036195814811	0.287769939812853	0.242953293236037	0.211923736804634	0.190131141241454	0.194419564857153	0.178620539866885	0.165973297519387	0.153122155606368	0.165762299771122	0.180643788400051	0.162043402413654	0.160687114920833	0.162979778726526	0.207320293277502	0.209192746075637	0.242349670654356	0.315826965225274	0.314742302544501	0.275065608289739	0.267217228256156	0.240496697476434	0.208573522461278	0.213854159924828	0.214319189737713	0.221883061308906	0.233031932640373	0.406603249828577	0.347706982645724	0.391192397732386	0.319820409789592	0.288131269007387	0.271682372477066	0.259956962616811	0.250828279336206	0.237172495493902	0.237813281706348	0.349309119163942	0.3722874763997	0.354857597307605	0.305034604103918	0.277077821488497	0.265951135947023	0.265326555168132	0.260629549691133	0.262474709405313
1.14210498403783	0.555894584886708	0.651840035944335	0.465033678254445	0.35428290691839	0.286998955795426	0.238145094152663	0.214790989148039	0.193189414542343	0.187801628121226	0.169716347807042	0.156512101284591	0.151165559299831	0.161614744572836	0.176617043991305	0.157438431309499	0.164724915659811	0.170580534449603	0.209066604374597	0.215097469758646	0.23316756773155	0.317359917445997	0.317962293119465	0.279026987642979	0.263880238645143	0.243589052375686	0.205133295819463	0.21291796298256	0.218364434762105	0.223610483982529	0.230649183775078	0.41387810663437	0.345430940225352	0.394994924877666	0.321991719570348	0.282676193793861	0.271432383833368	0.257618774061017	0.251051450536256	0.235709387558042	0.2370052679245	0.354239025029234	0.373509830073268	0.351808248744924	0.307748071251283	0.280014801244928	0.268127536593014	0.263096164973931	0.261565338913694	0.266622339615691
1.05900672639306	0.530425112557472	0.621522218197562	0.45251097655411	0.355138644627944	0.277944990144926	0.244867335058549	0.220889409662309	0.192480780283276	0.199682750959115	0.174212008801454	0.160392950688806	0.149606875889744	0.160587431557189	0.175698236048123	0.162396694768775	0.160214355514158	0.169810232418306	0.207977417360684	0.214859199229669	0.23433737407321	0.319771328045944	0.310590047373499	0.272836310929664	0.259871839077572	0.239666063105388	0.204461181470451	0.204933696252487	0.217374570253447	0.231554024170909	0.227316586016432	0.404875791563806	0.345845083508518	0.387505010961306	0.322406450023345	0.285519738772108	0.271072977621607	0.261538196996846	0.254084477373657	0.239594890052666	0.238317343047643	0.35077747211242	0.374229375992003	0.350964751787118	0.306820968038397	0.276844393380535	0.265683566951356	0.265980917647623	0.266153579883313	0.266320878288743
1.06723675341355	0.506286741727329	0.623345344449683	0.462695391864786	0.356611769189194	0.28315501504022	0.243915177513983	0.206262492516514	0.197024660679852	0.191895018173594	0.180156110950056	0.168423787292107	0.14750003060975	0.156129821392046	0.172666795972003	0.161692586460712	0.161362632822442	0.16865390429178	0.207614292947245	0.217393277168152	0.23365884443539	0.318401564385466	0.315475736989315	0.274089082399811	0.260639706622269	0.243168127257206	0.210309083404381	0.207228055630578	0.217919753102974	0.228036679525206	0.229783640618934	0.412198564654297	0.347555841536135	0.3940215870063	0.325687609884147	0.287695981844509	0.270195550997041	0.260748105327549	0.253861544545135	0.23755193155293	0.24068813796313	0.353769410048169	0.372039484587635	0.347069008161262	0.305934015511046	0.277408810372537	0.269017516468482	0.262532278544767	0.261824694123098	0.264640304777635
1.1690968398582	0.568322949857643	0.658786232233063	0.453832675637848	0.362029681108946	0.292028964011673	0.253430405675969	0.211069363287301	0.193319712695681	0.197714939826179	0.172164269687268	0.158701706777894	0.148733907501346	0.16490614197985	0.179602728204291	0.154005928745591	0.159576318176318	0.16928183221782	0.206197594370726	0.214419733167103	0.237271991471175	0.320304308815475	0.306792855843051	0.265194683640801	0.263721192678836	0.241033255096967	0.208366857354108	0.210983627841602	0.219772444357537	0.223301878360079	0.232752446642804	0.405204576421583	0.351439712093069	0.388745760916005	0.328809032576881	0.2891898307601	0.272502840198532	0.259974040403981	0.251744285316712	0.239224965175133	0.236759524900972	0.353885964726074	0.37502796970354	0.34843538621378	0.308333095658706	0.27811404400839	0.266837779060765	0.26519916887866	0.261994040394533	0.266573597620563
1.15307171050103	0.537548110142296	0.640747355492895	0.449316829195852	0.358462869505067	0.278698524960001	0.24239059014148	0.211297640122814	0.201424689544281	0.193189730515805	0.17023655244454	0.165750192069106	0.151184756169895	0.162124946552663	0.176037518149844	0.155475713662655	0.154949914535145	0.167038194749024	0.204697917643824	0.216108354837589	0.234117059862423	0.312631026252851	0.319174925924036	0.278426729471086	0.260518908396658	0.245979265647234	0.208452920438406	0.211210755920513	0.214632390000279	0.227693367174967	0.232986908200419	0.410685574727101	0.335550522927158	0.392850031369239	0.325115405528157	0.288480721274134	0.273582925102384	0.258031837457706	0.250035905796433	0.23710654829374	0.239686380601351	0.354360378410564	0.370896446441706	0.35332201947517	0.311604919059967	0.279567448374355	0.270622583524	0.262652317184168	0.257429406375935	0.266386157849003
1.10884732665507	0.558619854405276	0.633210775850993	0.460665225953194	0.362330845506621	0.294611046894391	0.246783083056317	0.213181725527777	0.192799070836003	0.203087050437855	0.180519623529853	0.16343176362924	0.146257806555348	0.164815102167541	0.17786591629477	0.159017944959141	0.156047757093209	0.169827839570079	0.204201694715115	0.212433613684376	0.229955099391283	0.314500933285155	0.306454646043122	0.279539386816214	0.25830420313565	0.246457300354569	0.204794517255009	0.215337184800414	0.217086550571199	0.22598468022849	0.228237573537349	0.411425931922132	0.348935968025281	0.387717458752396	0.327029430162525	0.282796940067485	0.27235992037901	0.253438866351812	0.251782467867178	0.241098791171903	0.238366111540093	0.349973306517811	0.369755756268803	0.352545095581107	0.305252028118837	0.273430555592111	0.267677490594438	0.264524192357107	0.261541278618131	0.26821628410414
1.1215527457226	0.561898917872185	0.650615003287602	0.457828700427632	0.348266023770015	0.287013946673465	0.250222488695653	0.214234545041659	0.199123351032129	0.194360869186121	0.186166065451055	0.163893273771638	0.152575486857879	0.16162881167911	0.176485138729928	0.157315286523104	0.158322476135339	0.171489009237809	0.198146345937025	0.220529390777106	0.240021064715128	0.318131451574972	0.313094741246538	0.283965916056582	0.251781458378048	0.238403249241325	0.208255602936868	0.206484001573701	0.217978516071184	0.232381735305688	0.225697512823276	0.406315519132973	0.339645994967007	0.391566197302977	0.333113796055972	0.283585165791765	0.271527366098032	0.258518250538097	0.253576242501209	0.237663313873658	0.24004075085732	0.347237566541158	0.373705380036942	0.350970211478832	0.310197372466041	0.280449138811537	0.267713465174186	0.263868067340539	0.263730198723024	0.266062828815485
1.06671396310509	0.523450226642871	0.641304382077872	0.486903269438505	0.3530366653379	0.296995966681116	0.237875266002239	0.202540450080595	0.199656301286597	0.191993862792032	0.166539086283755	0.161134210459747	0.153804942885395	0.158379928000016	0.17574218874939	0.163077198024418	0.156657599862888	0.164665343043841	0.209227994233235	0.217532057671732	0.236496861516364	0.314663311093814	0.320107479939423	0.272709737855295	0.262169438662238	0.248489192091276	0.206086911223292	0.206014714458614	0.215801666701849	0.227103250747641	0.234136060860063	0.403705587082228	0.345914933342416	0.386917846995677	0.325734429937584	0.285378217009681	0.267193168173871	0.258725267146638	0.251735158886199	0.238620100512554	0.239725199480748	0.353459164500118	0.372902101609753	0.350787999613291	0.306029503778531	0.279572825969947	0.268796767076797	0.266094731290477	0.262056705384899	0.266627967064622
1.12964372417991	0.524462461425763	0.642752033005884	0.460871597572845	0.34044189454117	0.288813570054663	0.253127834443629	0.21462788139397	0.191805055826204	0.183266740273782	0.177238436851576	0.160269457009841	0.151452907382696	0.161365992510462	0.172391169064518	0.154537021011399	0.164361495377212	0.168510939406149	0.200020874969326	0.216769926419765	0.23541044602226	0.312911026335379	0.310621039244549	0.27945281714778	0.262401479342777	0.238772673893765	0.205803258170853	0.204108496025755	0.217879436311283	0.225872716023355	0.222958986368093	0.409273937135475	0.342338174470288	0.391346502849611	0.327424893170764	0.28813949460645	0.27358915901195	0.260625696468679	0.25185548897667	0.238401258503389	0.241999492936608	0.351979231361885	0.369681117593542	0.354754798226691	0.308713167047393	0.27944669852814	0.264933289438019	0.263596465048907	0.262585458560428	0.266266357997844
1.03071502218425	0.523075737492112	0.629166942489879	0.458315013305402	0.33720978725553	0.295130921779938	0.253849868912596	0.213649231719408	0.20086332605059	0.201468171662168	0.173313100934546	0.15912828274475	0.143411420530094	0.158857066505127	0.178442822650032	0.156314219361213	0.156424102966452	0.165510349886934	0.199812796692927	0.207017949820754	0.234128183165739	0.316374769425893	0.309533302393267	0.27526494791374	0.262371372936572	0.246325070978925	0.203228024992095	0.204989261683112	0.215924943392151	0.224133464298988	0.225596085996222	0.405273278377121	0.34323674460598	0.402429898689932	0.329149677721339	0.287053258708508	0.268232601459992	0.254786349443234	0.248062625272445	0.238696991511098	0.237733777360096	0.356453049395058	0.376657012181976	0.349257392722767	0.310694711253575	0.280038622807947	0.266236746668574	0.268672058866173	0.260629580972628	0.26667785950254
1.10967099850094	0.547620957586748	0.639088040287341	0.468818544214233	0.367315821352413	0.297147419903263	0.235043809735285	0.209507777222124	0.203308390296433	0.186671044272837	0.180516542185031	0.164145755650429	0.149959458507295	0.1572912829183	0.168428935405373	0.163041508940167	0.158783068322217	0.166739518579642	0.204905179312112	0.213980321170933	0.24015770459823	0.317873430296975	0.321213916611421	0.276429400272579	0.262644565576786	0.242970421090298	0.20811188684515	0.21248861459289	0.215339200781831	0.230008983529133	0.231240293553295	0.408027633293327	0.343503726516831	0.392501718481211	0.326950777976827	0.287881117093293	0.273027921962465	0.25937015177781	0.249309349511058	0.236988582508054	0.239616600831846	0.352528556097811	0.379152012655331	0.355415632751125	0.308057637650688	0.276472522946041	0.266128719683029	0.261173205395842	0.258912971269497	0.265688223555766
1.00640360865395	0.548384023215124	0.619356952752671	0.453659158128062	0.341401954509364	0.311102043128899	0.244252039944427	0.211366801740775	0.194628764903075	0.188197790598391	0.163860785256093	0.155360735631747	0.151042728757799	0.160477614749413	0.172212395314261	0.161423567981886	0.161303641020123	0.167033863237383	0.199739940471778	0.214193446225159	0.235399332750829	0.316884027213621	0.321882600125484	0.270611918275918	0.261818185579984	0.243037032005094	0.205904561546216	0.216168146156074	0.219729984553999	0.224540432438574	0.230058597704309	0.403030278252041	0.346584082951752	0.39572888944041	0.324017594344912	0.283057659510241	0.271441841282548	0.257470206064947	0.253074639000022	0.23828150209967	0.241488906591523	0.35114295389347	0.374181276210074	0.353354938402614	0.308912604125309	0.279051254508037	0.270972778971037	0.263703265428645	0.263028558208678	0.26653434009877
1.09833617945288	0.555984503912631	0.621948631856906	0.462334558181879	0.339518546765618	0.284208401932918	0.238473436278295	0.219655910330962	0.192765943216726	0.198089102865538	0.170378899830886	0.160462923086161	0.147247826051239	0.157916259081578	0.181261876189955	0.165750461846246	0.156337783905949	0.167765678199854	0.207160152065435	0.212961283824802	0.234687090489308	0.314665858514623	0.309093358300297	0.27530303662326	0.260536121081443	0.235492832646896	0.208261724780962	0.214414598008727	0.214198288283408	0.234711127900686	0.234579720730382	0.406214876421293	0.337437636798946	0.393859942132972	0.31801697176682	0.284844479076779	0.272287787105616	0.256646976933146	0.25446590750437	0.234560593500711	0.240805792702183	0.348494892651577	0.373692652736087	0.347169161665835	0.307741048699977	0.282095123086849	0.270004217414651	0.264590813305112	0.262165257325709	0.268241085674692
1.10272467816527	0.574541648369461	0.667531450484486	0.484063086626473	0.351683733522901	0.297466336924421	0.250814926062378	0.219857554238581	0.199435090326074	0.190536595689902	0.17222583572559	0.169151015492834	0.149305233404294	0.159629370976794	0.17665150464301	0.156120861820686	0.155295920439423	0.170658789378664	0.20339610969238	0.210470956256834	0.236350925394976	0.313073673995978	0.311664332563746	0.275349972920884	0.261363069477119	0.247068391181799	0.205864704584836	0.209757177457858	0.219953888837246	0.227553091599382	0.23202182133176	0.40395790637296	0.342372079504879	0.397719352448875	0.327729537626085	0.283267300073953	0.274109446851334	0.258309580425148	0.254947155931319	0.236061960644404	0.236846500627751	0.348770226460053	0.372598004516679	0.348507895611669	0.305837510287622	0.277766463413435	0.270794895366498	0.267590597170366	0.261287334943079	0.265886260952122
1.07975428268904	0.507857708571478	0.648416038058797	0.475410652535243	0.341434314245875	0.285588433177825	0.247505256253997	0.208912606324211	0.195837346949693	0.192687732917445	0.176004664423413	0.168819730202069	0.150673281523863	0.164995132700622	0.182166963507839	0.16004499204492	0.154312035385267	0.16691048499572	0.204582739618194	0.216255420752387	0.229690187645473	0.309312260892192	0.315710041796824	0.272001080280245	0.257970235290518	0.243621278662412	0.20366039753841	0.215769619026303	0.221726994062471	0.225656723613289	0.230354000132914	0.40032357551597	0.341531645877492	0.390906295011136	0.330663140699101	0.281748663803637	0.272219748763393	0.259933337322959	0.2542985124658	0.239025675408165	0.234864876644907	0.349058978193186	0.373098120694218	0.353849321846923	0.306077732296694	0.276959842931273	0.269579216756263	0.26787737653749	0.262938700539929	0.26570177492252
1.12721633276953	0.5431530680614	0.622898482853797	0.473452471845363	0.352482411762134	0.293593950036393	0.246917141559976	0.204696928522286	0.200110598248693	0.186736610348645	0.176262553969906	0.159270392638256	0.153210974731183	0.164872257753304	0.169566764474374	0.163551704878987	0.15204330826059	0.173103921992065	0.19529314108424	0.217483887340359	0.238956411936326	0.316714568456812	0.315934788766928	0.278634349031828	0.256754687072955	0.239013816511477	0.200977287275858	0.211512657849192	0.216180570551007	0.22502652737932	0.232963404654241	0.410837250679858	0.346594098535164	0.395233663945964	0.321277622037395	0.289424557360428	0.271620783657454	0.262669434587095	0.252260313364421	0.235323365997822	0.239226291220457	0.348793953613303	0.371438192198397	0.354268803249055	0.303471108711149	0.278732428497599	0.27012573107757	0.267521636923423	0.258765774276743	0.268369054016048
1.08057836938285	0.557387019897729	0.660053333994772	0.46418824376312	0.363565249684213	0.279557156619524	0.254208968651349	0.218888727390894	0.203330976984955	0.184191348333749	0.163274007613105	0.167289664625235	0.154870991711258	0.159136606866411	0.17295021496812	0.163598712825006	0.158161430835714	0.167399057110184	0.206726006436618	0.214810573859652	0.236361640104437	0.316005593424997	0.309164554590868	0.268823728773848	0.265315391398092	0.239426244109595	0.207547828139384	0.209656383244558	0.215359512744099	0.228741863161425	0.226158600036516	0.411228382061745	0.350744429754544	0.391526838044352	0.328681362609909	0.283941910243867	0.270730312266514	0.26004501993973	0.247389979962581	0.235824092114053	0.236584020382404	0.349282508407644	0.375014118414116	0.357297040279066	0.307062374094331	0.279201458215068	0.270061468173244	0.266422769216215	0.261419402254077	0.26553589452924
1.06413047493297	0.524193509312756	0.632826792591582	0.489231329284292	0.352077771811103	0.300166246559093	0.238998970694139	0.219273166622808	0.20184277220904	0.195308339808275	0.166048268142932	0.163055061481437	0.157751093826976	0.163910523033813	0.172929700338601	0.152826906505483	0.145380107908171	0.169429880405883	0.208346064786576	0.219481644039627	0.236865000695408	0.312083431366809	0.311916818449223	0.280465999539619	0.2623322227751	0.249505317588551	0.20712284704932	0.204789007017831	0.21668328507324	0.227794555731848	0.231888099101079	0.39901183867418	0.343243362116326	0.397084175618013	0.326649914637772	0.282924550129278	0.270636241849324	0.261478445241157	0.255228176119981	0.241304332995698	0.243410337082682	0.352008133224641	0.372309305942988	0.349006617193246	0.309332311955477	0.273891557581483	0.267990031140083	0.263647655891784	0.262099621243493	0.269972243067706
1.12302442777171	0.579683419802885	0.599470381121878	0.464890690267062	0.358092520737545	0.279814548842641	0.234030001814718	0.208907892181152	0.195256006678691	0.193656348469373	0.172777247487523	0.170755826144971	0.146012509916987	0.162513727549644	0.176145722097996	0.159773340025267	0.154512254014044	0.171075701700991	0.206866688556416	0.207823964387054	0.230820678872532	0.317391765596346	0.320392987548847	0.279118795612419	0.264462862200236	0.238283370928202	0.205898678586223	0.208032635529977	0.220174945377944	0.228651708211279	0.23043743391113	0.410003991889692	0.346533354222034	0.391224337773963	0.326490931118858	0.280887695296784	0.272332954906961	0.260726482277836	0.250576244703803	0.244368436780372	0.237585393824408	0.350187827056214	0.374556826884835	0.344861195073612	0.304843443466245	0.276384430892207	0.270597402765938	0.263044017922341	0.265906766094472	0.264901138560022
1.15543748895186	0.57383022724788	0.632134509573277	0.458565362325949	0.359471589799539	0.2942323982645	0.256109556695135	0.210719652876647	0.201025372717274	0.193367033502664	0.172247515923481	0.151861428004744	0.151296445949067	0.164234561855901	0.17134496320563	0.159797741698708	0.156274353976293	0.167814829756229	0.201654698007784	0.217694333364548	0.24014564349176	0.317531262101641	0.311378938065148	0.283482426466416	0.258074725845329	0.238304854361637	0.200796078075162	0.216629154003191	0.213248960835175	0.224366438370958	0.229988832818481	0.406363457582346	0.333471160798878	0.397952668185286	0.32642071584258	0.285106350452634	0.269455162034504	0.256594197182036	0.250242998433536	0.239554860203111	0.23884859323758	0.346311164693865	0.369860477275438	0.354497640035087	0.306130531878642	0.279022127931356	0.271200348622843	0.26599230519915	0.259760067052888	0.267667900432795
1.08386599773736	0.550063522440616	0.603935755470412	0.465750808237256	0.357305703022801	0.285953607402332	0.246273707166764	0.219416408849912	0.189381472217865	0.184370064997567	0.182263705683238	0.160977067894223	0.153592614238359	0.170715592775343	0.174761474322015	0.155156489058896	0.154634349562795	0.166730325436051	0.203068992075376	0.216135378596764	0.235233804569468	0.314161847696858	0.320039080978775	0.281402338761505	0.256599303989705	0.246672603941203	0.209966774256717	0.216083766841265	0.218983269116206	0.221184866628692	0.229621806907065	0.407550935686397	0.341919735821772	0.393084020408802	0.319530723645207	0.289117675171341	0.26797570020169	0.259464914831672	0.249710056191165	0.237886330617269	0.238791792028133	0.350873166435363	0.37070276929579	0.34981942667983	0.31010658294815	0.280015706286891	0.27167277991063	0.262725848850992	0.25894297382297	0.265807764489363
1.02533546482366	0.591879872802727	0.636062407417897	0.464726250022203	0.345050353482152	0.28058469635213	0.237958718937214	0.216101367218925	0.206146910823643	0.191132505465177	0.168414304233091	0.154384960815834	0.152633377990239	0.173775892628828	0.183149716303608	0.160539157876352	0.159536646973641	0.167824743031927	0.200980858848148	0.212654968921948	0.244799158625069	0.315362085011777	0.32251215534567	0.27753971279696	0.257240777622427	0.238818141325122	0.204712463402534	0.208999171966724	0.221952600136255	0.226529963771733	0.235908624063202	0.410625835180097	0.339912330077239	0.386361740779214	0.321333287533985	0.283303174924453	0.268779572913026	0.255815506697895	0.250842371234134	0.238144345647426	0.241973415237344	0.347617236399759	0.37353458445409	0.349481015788957	0.305566592366334	0.278043734667954	0.266325072911784	0.266101988949263	0.262975682148772	0.266048808068137
1.14977839742792	0.527703972919495	0.618254649798238	0.457813406815182	0.362609383953636	0.283354337686374	0.241519387887681	0.215264038749327	0.198890735133689	0.184575180838338	0.176290961978451	0.161098122860382	0.156565731023492	0.167615983417337	0.171948025975639	0.163354002068067	0.157508621685926	0.166368509947168	0.207505917047709	0.216134046153694	0.229293655165885	0.326442720252359	0.312922613261138	0.277071890792256	0.259340942921323	0.242052373186457	0.206585895080765	0.210146532185206	0.220215972956171	0.229133507074613	0.228897107793497	0.404003635474687	0.352145206024602	0.392118983090449	0.326775772122827	0.285166113879027	0.268559031931995	0.257254547772395	0.246329303133031	0.239326696546855	0.243940566447556	0.349984828491213	0.372983421819758	0.350583399811975	0.31175390536611	0.27783496211474	0.268280720704979	0.263019277357637	0.263948589472571	0.271863262420132
1.11332550473452	0.537252955155315	0.633647295729003	0.459099639281996	0.3524226498938	0.292174935687879	0.24005478741169	0.220300041079783	0.197058031796694	0.197426549875998	0.166663314908468	0.168487844910969	0.157933161689602	0.17175384861923	0.177779798545818	0.157351292060182	0.156504975039696	0.1664638343817	0.204122090703795	0.210670057856121	0.234538306109251	0.327393614535318	0.316480465528617	0.27643597873344	0.260997143316266	0.241656897719074	0.20787065899245	0.209986666098972	0.214925761068045	0.231731836542284	0.231211578488448	0.403399060602619	0.343955299092628	0.399958134650478	0.327624343335248	0.286602455917821	0.270629389016522	0.262103701058834	0.249897115476679	0.237133055994925	0.240360474016946	0.349911577860482	0.371297575431321	0.354241448946033	0.304857115249238	0.283233942115257	0.266092674818318	0.263043879208581	0.262297449876761	0.268381060299261
1.0620345375418	0.529267214163477	0.644984088427195	0.451493444743373	0.356629797927456	0.282501063051051	0.238331666607401	0.216835271575392	0.198209943230974	0.183044296063332	0.163878669447045	0.157891000104685	0.156998076014135	0.153731762970135	0.170020496814436	0.15130172819977	0.158519707814517	0.163947302738637	0.210650227464665	0.218188548894279	0.224917651685143	0.309737900719695	0.317138035850826	0.281801028040395	0.269322143921786	0.246065244458468	0.2072346801413	0.208924253025483	0.218458390195411	0.223554310752469	0.231179069363046	0.404631976413467	0.33844075456402	0.387332965997204	0.325873899049557	0.283824769813167	0.275514702141921	0.257376310821773	0.251694686536074	0.237744420804179	0.239822576645596	0.348851392242711	0.372434214954463	0.34914209830662	0.308387793692455	0.271980869724798	0.266994136409793	0.265160674343474	0.262411737988562	0.266606420712853
1.08486049800987	0.55308765632674	0.638432402216382	0.474505758517519	0.336300344057687	0.284291492354515	0.241929387901209	0.231418380657949	0.19244172126643	0.198808324316343	0.170884777761148	0.164867156368734	0.148865630581101	0.161043636008115	0.176354886289957	0.158744055422808	0.148150231940259	0.168076228118819	0.204130052851849	0.212028795418907	0.23644386019517	0.315395410637279	0.313758771600515	0.275341295934768	0.262183834343228	0.245157868402852	0.210140079967293	0.219689523441292	0.216633641935433	0.230589978592409	0.229959455462382	0.404003697660774	0.337855652297236	0.39525754029067	0.321747606729642	0.283597849769475	0.271671848548117	0.258230048892809	0.249405093370815	0.243208782460226	0.239070097060088	0.351911391654705	0.370342736606331	0.351428249268029	0.309471414051708	0.280232552746201	0.26989874811732	0.266920859033242	0.26420070142243	0.266042381631558
1.10932524598941	0.551398128471796	0.633224837095375	0.446925227460717	0.362287375958973	0.283618671712518	0.239826266293083	0.214073880789693	0.196391230449128	0.19693333350595	0.176684367720226	0.156424596467266	0.154168214518501	0.163062996399066	0.178057171570175	0.156828969290605	0.155285292585289	0.170616191928383	0.205913888202428	0.214684872097286	0.236605480778819	0.315904367502588	0.31116035148485	0.270129906664139	0.260477162640082	0.244094789498718	0.201725555288749	0.211835443506167	0.217772894134401	0.228215624868871	0.233214456547814	0.407332966047671	0.341566437315571	0.397383353440364	0.326828652674074	0.28590257222185	0.273979520709685	0.259051908772133	0.252558829549609	0.240722118306797	0.245207957420651	0.348922797641843	0.369574124957692	0.353064550789922	0.306196650470956	0.276756539920689	0.267253606402366	0.264907042943007	0.265258307940146	0.268171001436266
1.12711409000079	0.580415650623043	0.695833183674089	0.463770415166992	0.350105573071506	0.279280101549	0.238920633806259	0.221940063648654	0.188178849093961	0.187049554633197	0.183918621336761	0.16405198659372	0.15280307267776	0.167650327520498	0.171516740968309	0.162344259446179	0.153332687067656	0.164667233869197	0.199696064858603	0.220845619806773	0.243374079528514	0.318811240927408	0.322126654401487	0.278385826913981	0.266918401743654	0.240903561297839	0.200533729833144	0.217636241869351	0.215184108542797	0.229054603544755	0.230311082726651	0.404241450315912	0.342435973934726	0.396716599342256	0.326625227559146	0.288186068167351	0.272476181435272	0.258887332805198	0.24752346924495	0.238744295527091	0.240878697357373	0.353168285593426	0.371773591363167	0.352043224235651	0.308246378577876	0.277848067296673	0.263211678724777	0.266078513339229	0.262524922544334	0.269344010159869
1.10898396946392	0.565767435129908	0.619555254787918	0.480486063044381	0.341578010981168	0.286066671389781	0.254623067749757	0.224625892603906	0.200759885567214	0.181353751314439	0.172094788171166	0.161995134436573	0.14900520969835	0.164080380260268	0.175383190256681	0.162091142538888	0.153563914979475	0.169123947383897	0.200435378277501	0.211244446111938	0.243949755496341	0.31298088968523	0.31356297991257	0.279057100259442	0.260324961325203	0.242111165901551	0.207517799145612	0.210268657479245	0.219062130583794	0.225884976376245	0.234113633975158	0.405960544172552	0.346479354466611	0.383922572607795	0.326027383684048	0.28422818568298	0.273450082229846	0.261878517043697	0.251387465086364	0.236924309010045	0.234004555690903	0.350676727465955	0.378675903872233	0.350086270891173	0.306833948076458	0.280262716427877	0.26527498677591	0.262895707848765	0.261903718018378	0.263856224648837
1.12572643992979	0.5088550091967	0.619535582790552	0.472052639222714	0.342174826472908	0.291960787050478	0.247438149171058	0.216290897718215	0.200157336377741	0.190356912896195	0.178360534618869	0.164857973600672	0.147208547638048	0.163437942126501	0.175560791379446	0.16387651937731	0.15212618273498	0.172760505259303	0.203859909684357	0.217638970268891	0.238539201516052	0.314029378932303	0.312536312910581	0.27620102691381	0.253189393603105	0.249692534100962	0.209467483300576	0.216400844281119	0.221233572577182	0.221788223375257	0.238470359000056	0.399992294167117	0.347337627899373	0.388820448986086	0.323085649871093	0.282344145407629	0.267642167093422	0.258481726014613	0.249309986064678	0.241560905775673	0.238752406426244	0.351010549768306	0.368621856849124	0.349703072515361	0.305806748118911	0.278827063726251	0.262929281498378	0.267641012597402	0.262055713565868	0.271168693153863
1.12270170311977	0.560421439054852	0.647558123214049	0.445726273046606	0.358533990142582	0.285678293123632	0.256333226309483	0.219593069897166	0.201666418069912	0.193162793680564	0.179830535467247	0.167211910007713	0.149020500059883	0.163525543918717	0.166505968589596	0.162278006779506	0.158477681694756	0.167160719107882	0.203743765750023	0.216234058910647	0.229053586320834	0.318872730687705	0.310616539668126	0.280652478633534	0.268554708738657	0.240468973348529	0.208648581031007	0.21427354033519	0.216819430616563	0.233508575342614	0.235401160470491	0.412810512947919	0.337549360273764	0.391430213903603	0.330239237795395	0.285786950639308	0.270063329134619	0.25840495569325	0.252662292030236	0.232852774785477	0.236996347801029	0.348953791337766	0.371279546275882	0.349995922826511	0.304679204826177	0.279694977078965	0.269540239837034	0.263724985835103	0.261458056439106	0.26715302265915
1.07276912078477	0.528209181375929	0.624124879329409	0.458490205297855	0.355048566093787	0.281286833220879	0.229105644871643	0.216313362693729	0.206096104527419	0.186345213621106	0.171945647120821	0.162325700084461	0.157863844981176	0.16458585115051	0.172656165291069	0.157109555045342	0.15114942236578	0.167130040233471	0.203921954836706	0.211397503052586	0.236321649945519	0.326226831097581	0.318124780968539	0.279099423716489	0.260625729963885	0.243069034063187	0.203135675687392	0.208726055898278	0.216823349788633	0.228346536875029	0.229395439333278	0.405461894339904	0.343859678224169	0.401682925100898	0.324979311817284	0.284995295299274	0.271858812429186	0.26026166217223	0.252336071257984	0.242159896740416	0.236798247185418	0.349753432630875	0.378946877345114	0.351384054832079	0.309651445264812	0.276118603172005	0.273236154878636	0.264111908746086	0.2636609776703	0.265756611136778
1.1381603533138	0.527447158629836	0.656830623248334	0.453161654620127	0.367378669533813	0.287315837535829	0.241933155114154	0.205044600461675	0.203861556486209	0.201547235550336	0.176425084778649	0.161434391595106	0.153889038577305	0.157170304992042	0.170981352272284	0.155188246163771	0.15886853875219	0.167544887465288	0.195958923965607	0.215998443379907	0.238827930155576	0.313238974586201	0.307356016044813	0.279587012607665	0.262399239451104	0.243678711510128	0.202713611563419	0.214636051742888	0.225077889972611	0.221797166193576	0.230709945542818	0.409553909000771	0.347150877727133	0.384921528505807	0.327142551811598	0.285062278852122	0.27197337993667	0.260870756870488	0.248377507646423	0.240663469218914	0.237923874877449	0.346818222917831	0.375379382528604	0.351559088413647	0.309007709872536	0.278041198773369	0.269785889137736	0.266045262444892	0.262706148394118	0.267887620106029
1.04192893407169	0.565518841581443	0.59192496355567	0.464453575630672	0.343953722111858	0.285046382030514	0.241141271793089	0.217721172362048	0.189558859042662	0.193099319405649	0.170037816732405	0.161027545678251	0.146166878084416	0.159808451270389	0.178913476166146	0.157682135226677	0.152432604887155	0.176507862334227	0.208378625425078	0.214123939761208	0.238195528421729	0.314130804168819	0.319864075983608	0.279046922065446	0.257920816405351	0.240808046238628	0.208583465519131	0.212517317956678	0.219476059041308	0.223891842359543	0.2369634923645	0.401192513694678	0.340530053784247	0.390382162481306	0.321439002021963	0.282839224487402	0.27312964875085	0.25868453241012	0.259535572320483	0.239424453635061	0.237526195078412	0.350271135072802	0.373191264520966	0.35730512413968	0.311048820142053	0.280388401910207	0.267390788527735	0.264322071249143	0.259705941445488	0.266013398201061
1.12743468599927	0.554683484660045	0.635069654550201	0.45073844256412	0.369067073110082	0.295044417685878	0.245124638975364	0.216042878891771	0.195374326880937	0.192066492350914	0.173877153620181	0.152220085064386	0.150987930216876	0.160381659720815	0.168783636136055	0.156482383739195	0.154832851362556	0.165386730020235	0.198206115809403	0.217686746684375	0.240842102521797	0.31263036811767	0.307651457534692	0.272614766648723	0.257530339658002	0.243845804944442	0.204358206981629	0.217934468077444	0.211650384140573	0.226028367195563	0.23616018949439	0.41073428974659	0.342099740205736	0.397287608647921	0.320358232737651	0.289124207646931	0.273857791428001	0.260582693103074	0.247424885441443	0.236295920820672	0.24497326309452	0.353066026987841	0.376035455967664	0.350708664561882	0.308482458552246	0.274638845867139	0.266047774228736	0.263007082712558	0.264239379300169	0.266334633235449
1.14870544723739	0.546651099683553	0.617539466557403	0.448110108417077	0.356336409004176	0.28590090348149	0.243360681037471	0.206579629807581	0.195790349929172	0.191736462723583	0.178210503915826	0.159841634401228	0.150727206455015	0.163878997014345	0.180645970750657	0.165398765483452	0.160458331511335	0.169850983540826	0.204579167871933	0.211646630614216	0.231441397167086	0.325014781457495	0.310803038402837	0.274817191247578	0.253229408711515	0.243725105797004	0.203578439956552	0.214914359322178	0.211793158293186	0.220233597260708	0.234009480120121	0.403676289765802	0.339629278095047	0.394879165021224	0.326820360305264	0.287220386899357	0.275006121960745	0.256639912603472	0.253483145907594	0.237530101605349	0.241466914756048	0.350197444170846	0.375499011618232	0.354404958401	0.308122289498122	0.276842089261757	0.2683358386533	0.262506742554552	0.263541042137983	0.266512388395161
1.11104427552863	0.546487083342594	0.63326887113242	0.469331516948402	0.347580721933579	0.298785711212787	0.238514805553722	0.211838270212982	0.196088043440973	0.191498608196707	0.176995109879501	0.159090086474139	0.156439121569082	0.164614116244245	0.178041775442637	0.161003480232119	0.158427818769333	0.171022844795276	0.202658019240273	0.217392341227763	0.235657173218886	0.314123840070326	0.312881782510347	0.28092719357582	0.25027927155922	0.243704285265991	0.204714845584235	0.213200596591378	0.215536761008047	0.226218614622793	0.235049042959245	0.395940542401017	0.347422794226191	0.397853268310326	0.322846765947968	0.281596219628516	0.273546516103534	0.264225426108723	0.251997641812464	0.234715055110649	0.237558285922467	0.353790456725748	0.374092812823842	0.351143051700714	0.306586701086197	0.275741607130636	0.267734455839751	0.2649205663794	0.262617886913029	0.268668399059972
1.13091699989715	0.562530268130581	0.633008011608036	0.460617205827993	0.358115097711715	0.303156599800473	0.247886070950986	0.209661039074391	0.201907642761248	0.187885696458362	0.181208902524455	0.160442378652728	0.146835980001105	0.157461469405303	0.175126246283004	0.1676921379479	0.155980799631506	0.169538275606819	0.198463285187742	0.217368695107965	0.23125405884159	0.315371397053099	0.312305187534187	0.273948614651261	0.264435271761827	0.240207213336331	0.2068008124767	0.204286811479649	0.222075802165179	0.222739151866166	0.229738877846497	0.413287345068993	0.34662021733361	0.394421898283716	0.324461850100566	0.289941941690855	0.269889702167404	0.256753854713323	0.252802470133444	0.233161984440648	0.238739930361243	0.352578477012617	0.37343865376507	0.348247859596654	0.308494909137643	0.27843276967619	0.268009172053549	0.262557813007917	0.261610686949451	0.264138505396512
1.11739387656817	0.516831051385683	0.637859049763511	0.446646918159736	0.335338200852872	0.294185570649666	0.241950971725755	0.215502988442168	0.191198318192243	0.18529412442304	0.163764565970967	0.154840115036342	0.149543399284202	0.161606279249465	0.177516606874933	0.159045501292553	0.159212437482706	0.163493680592561	0.20025536953619	0.208522796391826	0.22788109373007	0.32213222227172	0.317994565265256	0.2760992857821	0.262216699918879	0.240973409457942	0.200834206028903	0.204778485848635	0.216303231303482	0.231081240789077	0.228360441263601	0.416940110988581	0.342172180753731	0.390577229063141	0.328496263701747	0.284329010787166	0.272485815694415	0.26310744651444	0.252271891453778	0.237562474059445	0.238256699239954	0.355276905697867	0.376009395269232	0.352417417209865	0.312302183489791	0.275881008533393	0.266375447522659	0.265044779538783	0.262177706915962	0.265210224180061
1.10920889914598	0.542964708251197	0.654929208703976	0.440604511848005	0.3545165633622	0.2920890032497	0.245375720544919	0.226357036947418	0.210408358586168	0.194859267391445	0.167823493602452	0.160944698528835	0.145024325517769	0.160967007344201	0.174720367110976	0.161107764184799	0.161131626199294	0.172019868066235	0.211462735509361	0.212717723188807	0.23269934696903	0.309349683949519	0.316538016842788	0.278916773626186	0.251954044595365	0.237242722568805	0.201583194104677	0.212197890464587	0.217686374023335	0.226511500962828	0.237163298207503	0.411805654858392	0.342698805693567	0.386090268575281	0.327587573606443	0.282596805904111	0.27063999312181	0.257785047429593	0.25628228265334	0.239260495692421	0.235295950133778	0.35469124014705	0.368509487324844	0.352729436951505	0.305962705949354	0.276248368657235	0.268112945607396	0.263579570929375	0.263292724593395	0.266888184544007
1.0769818186576	0.547541114777785	0.648452347266063	0.456753945925455	0.35787413542934	0.292196876783958	0.243820318344152	0.215291665737673	0.200275751624635	0.192352149609245	0.171617735327875	0.165408760979369	0.152705836046767	0.165944453645741	0.177443949975495	0.163516023809131	0.156281249417078	0.172257314327604	0.207335159949267	0.212805276609498	0.236095740148714	0.311587613785091	0.308404446605774	0.272307894181249	0.262495317266862	0.238734508345048	0.207047442698134	0.208880187344096	0.217267699306689	0.229487345931418	0.234911294726537	0.414807914804119	0.340576157630948	0.390525775969664	0.326071641865117	0.282609181035654	0.274366201253518	0.254860512431198	0.247941977214345	0.242688959295806	0.239121819325142	0.3515014898787	0.375887438036909	0.354703909955234	0.30689383918197	0.278309811928401	0.27362300502705	0.266060345834299	0.260968200822537	0.265203110178988
1.09650702589491	0.568135927272589	0.62036307739996	0.468651529457995	0.36425798563493	0.290353065552649	0.248204233028751	0.20810912886891	0.197422849292512	0.193111124656832	0.183057372429062	0.159262226882765	0.153374518840717	0.162168625190613	0.171463044292718	0.16390609631	0.156198794726853	0.170293982616463	0.204368285740251	0.221450847209943	0.242759858511832	0.319176639922516	0.310455727984034	0.273682993792009	0.258802120580027	0.244358769342938	0.206767795950186	0.205036935506162	0.219456620166021	0.233168750995337	0.237924122505599	0.403838027702639	0.338466426480631	0.396865860605733	0.331849237551404	0.293154313247232	0.272240599332588	0.259812715572977	0.248429121223738	0.239118974575309	0.239144349470598	0.355171444596851	0.377288757381813	0.347395721934953	0.308100835086627	0.278267618481444	0.267473339862934	0.265060594446245	0.264292094549677	0.266109112930774
1.1090379609269	0.574028392382458	0.623686232756116	0.453180541280943	0.353032571111031	0.28591332650205	0.239456564272285	0.212361183045571	0.199730193770192	0.183413029371935	0.181915147983532	0.160432903255424	0.155496623901185	0.159588469373706	0.177812805043501	0.165203244215261	0.153362208732223	0.169726437054064	0.206534268131552	0.216913751856241	0.23316741183427	0.314175033644162	0.314829926144626	0.278146615296239	0.261394991040997	0.240877047008717	0.203176513088235	0.206899817984056	0.215193277114112	0.224547608899065	0.223167642047421	0.401542526828497	0.339678565321275	0.392842755806996	0.324195658560752	0.286680736190604	0.275281698006468	0.261022460240073	0.254510613055399	0.239751784604337	0.237831384887105	0.348405050228321	0.372065708879513	0.352268070709324	0.307846502103842	0.276655014891977	0.269984238270478	0.269469381722777	0.263655063320377	0.262242530619761
1.06349661381772	0.557278129878247	0.674154526722605	0.464136942462975	0.361213738655976	0.285768786579479	0.257531636411022	0.207475572635228	0.196687316203477	0.187751344739447	0.179611195714937	0.157679597571873	0.149885013986441	0.160977652828131	0.162160124082336	0.162499303096373	0.152722301531558	0.172138845230547	0.200331459504732	0.211729026622711	0.233761484219893	0.31187848363497	0.316204681948151	0.268669344313986	0.259970626266569	0.247457328864004	0.199818289427841	0.211061840841898	0.223218644708291	0.226358338837836	0.231766542889526	0.407821659413749	0.342436245808782	0.394370557182205	0.326480039483525	0.282218363493756	0.271540234960816	0.25815608139631	0.251187437403105	0.239540920198133	0.242194586873197	0.351850474956146	0.373109983533843	0.350843748406865	0.303132518688132	0.278304404866104	0.269077400164103	0.26394506818829	0.261538953520507	0.267475800581504
0.989722950846052	0.529704300504189	0.659894232780919	0.472682959691761	0.347056977653214	0.294487500250431	0.254676617698045	0.222367550078944	0.189985850359538	0.198690738319213	0.178397354055196	0.165768765122438	0.155890399068908	0.1720518396501	0.172651512769446	0.161849957427373	0.160640238494743	0.173500794145737	0.205523416206241	0.213301282318796	0.232975649497651	0.31998623445888	0.315301295385765	0.27759480743428	0.260041365028989	0.242616304918824	0.200543981214496	0.212773920914908	0.211784852816897	0.221319353576483	0.226573586647113	0.404249032731166	0.34293138950963	0.385394635987479	0.325886322269151	0.283929982660978	0.275280424626743	0.261238145382503	0.253169186077525	0.236601516667721	0.241667824502545	0.35072708874909	0.372391231050646	0.35077078657248	0.306715555070835	0.278715557652997	0.268673353563161	0.263964617446957	0.262084647635987	0.267378682864107
1.05768609244725	0.50892185773648	0.661021942167005	0.469169384335683	0.364809177827502	0.302566931132636	0.258824657685038	0.216334166351907	0.20037501891004	0.189087965530692	0.175179041556292	0.163002866626628	0.154459293696573	0.160144290166269	0.172356859316623	0.154068072073408	0.16092526579054	0.171623965288064	0.206028551762754	0.21394566238574	0.23773893120279	0.313535210481641	0.314981537591566	0.279125792782514	0.265583596946362	0.242340637888947	0.207826116184884	0.208276434212708	0.216974823508814	0.225419824787082	0.236088910319875	0.411828699115654	0.345824792054543	0.399412865134927	0.324218174211753	0.281403686083286	0.270985960396603	0.257366541647019	0.251845645752701	0.237154892629876	0.239773324922475	0.349680098653015	0.374037776888953	0.352516999496023	0.307696852491828	0.282178434101625	0.268998767115658	0.263633027371628	0.261834652751718	0.268100713371446
1.11438140803201	0.533813212969171	0.658404478935834	0.459606196626212	0.337540858610189	0.276069230040159	0.255819575483432	0.213646421535009	0.186968524442211	0.202957761590733	0.169852033726421	0.160088616719804	0.15127526558332	0.160768077510532	0.170786786172486	0.16036475227168	0.156969335078854	0.172220358172421	0.207185820082224	0.212297920857861	0.234801768840089	0.321730174485819	0.303326692619125	0.28337230534968	0.253988386816734	0.240137344654031	0.208752063809291	0.207924997682855	0.219856702565456	0.227284748970224	0.228295811518403	0.403508184235973	0.338875745710308	0.385937566698493	0.32506126165959	0.281219873990314	0.271372825977369	0.261278191923164	0.249924682572376	0.23757247003849	0.239267993348817	0.350184857594417	0.37256905044656	0.348118941843313	0.307238706219965	0.280795400024371	0.265868727144031	0.264382574328183	0.2617821735679	0.265991887264368
1.16577358772972	0.56816612553981	0.662657076628377	0.450175517930048	0.340181758267748	0.2809829979383	0.242357776290961	0.224543226993483	0.183897099900739	0.192686666195024	0.181110265223202	0.160076413964905	0.148605547747969	0.158762837197156	0.167688243782744	0.155458869717052	0.159255410422497	0.168710689986291	0.21077142046373	0.218268055746583	0.227943602858946	0.314913545359022	0.300621462670009	0.277435531369783	0.263360272131617	0.2441099493236	0.204000903836392	0.216631731205308	0.211569943693987	0.22177832380228	0.226918888014156	0.413458735107444	0.338919685797618	0.400876085713388	0.330001443384892	0.284448620962046	0.269343394933405	0.260683428618331	0.250032117689136	0.240200194124872	0.241367042455505	0.354704663111662	0.371840518454418	0.352948520590275	0.304946559736755	0.278892702515253	0.266037301078504	0.264334963712474	0.261676809767411	0.265048704567506
1.0366435806465	0.560644599431568	0.632485594732595	0.476354545980319	0.352692364526349	0.295191279041892	0.248343629329104	0.198329896270141	0.199068261766085	0.187983261631681	0.164886788004605	0.156704864378174	0.14927274012114	0.160288298565444	0.18090622409872	0.157655551589579	0.160168542874153	0.167926383925083	0.205261071544271	0.214091493832938	0.241685167497078	0.318680197894094	0.314956589441159	0.282184482781334	0.256697061654528	0.235783830674349	0.207281237248989	0.214638324674959	0.217352759270122	0.226125901197643	0.236948092455643	0.408837388963669	0.341157701006698	0.391848752698749	0.324901379726925	0.289778920877036	0.277181540227888	0.25731842084068	0.255794523773251	0.239685861763715	0.236398207866676	0.352294940827044	0.377346697891881	0.355186869629134	0.307264179734681	0.277132309062351	0.269725030934057	0.266453829355982	0.262016429095305	0.267156732872154
1.16941975053894	0.566055044986118	0.633693158105471	0.428205453844039	0.334505085663685	0.273334305453371	0.247270642687338	0.212473898928834	0.196377287969334	0.189823025432017	0.173659791772246	0.165036661499079	0.153250637418798	0.162691968653679	0.173640427016482	0.167078498548001	0.158371081821511	0.169771719992127	0.199782307996478	0.213257972424238	0.232655046030838	0.31511383020592	0.315691258620195	0.274183439962822	0.264246548840847	0.244884676916515	0.210353819650696	0.214262131751808	0.216750479183552	0.230314576931069	0.234417841765882	0.408779150257212	0.343038668802627	0.396007467815408	0.321275278080169	0.287205622018245	0.276855356587548	0.25995319982705	0.251231004239376	0.238004490415842	0.239617277989664	0.350748891207873	0.37647695994354	0.347169168246554	0.3039609462639	0.279782802995272	0.26950320192594	0.268138096678931	0.26135051852805	0.267915747444708
1.07344593406681	0.555795860623994	0.649934943051813	0.456127121084863	0.355752676077051	0.292953302079428	0.233025706446391	0.208675364474375	0.200257755942536	0.195495814473766	0.179412220642438	0.167920083240603	0.143210689342535	0.162955127710631	0.173659517399583	0.159189434358223	0.155364948932	0.167753065940418	0.203779931439209	0.215406095199327	0.236606087417064	0.313824304309145	0.312024178872311	0.28487554271351	0.254950195483787	0.242800832577842	0.206724173272016	0.211876038986291	0.216023768197893	0.228830187755194	0.227545736219828	0.400843978128629	0.340337502972573	0.386946074375884	0.325406619859479	0.283478627616155	0.274988386044557	0.26182954416325	0.253439200079114	0.240247510072874	0.238974905611344	0.350092808112114	0.376164198556755	0.352053314543619	0.311087915847291	0.277612054905199	0.265233156678618	0.26728451401144	0.263944223587403	0.268756444226485
1.11952227716378	0.49461831934263	0.633147616895577	0.510323936175297	0.353592619590827	0.293906937535304	0.244681300230694	0.217111869339634	0.194233584947585	0.177556916068355	0.164367064408986	0.161644107525687	0.146858079587107	0.167825109075662	0.171955580721934	0.168764743935483	0.153512733654295	0.169921732443396	0.202826178332513	0.210660901694885	0.234599065049637	0.311856464123199	0.316023724918072	0.278186457516615	0.263936692748624	0.244636843827069	0.205535078982369	0.215564649997946	0.215719616732382	0.229258584935521	0.23093705315517	0.40523868438285	0.346916625818829	0.393152429027052	0.326627455494843	0.290599225332418	0.276616574750572	0.259847616967449	0.25406071898749	0.240126976353814	0.235495076786867	0.349640388825277	0.37462184874727	0.347160149847776	0.306042365596652	0.277433677906572	0.26686252166248	0.263263111175601	0.260508448324748	0.267347114275321
1.01025722202648	0.511295775159716	0.643175605267475	0.468412993933026	0.356710247636873	0.289818711634432	0.23853179341629	0.211256967569795	0.197836357370787	0.194961098502159	0.179354223120751	0.169343857325079	0.152469322393219	0.163424359732997	0.173840168195771	0.16013386587886	0.157448344560783	0.170287554521059	0.209423903924032	0.218270612015398	0.239955229957632	0.329517368860438	0.309380482122641	0.28221103664601	0.259765689631625	0.238475225359472	0.202721421892542	0.209068634302455	0.216291375110637	0.231819535038328	0.237325006743465	0.399178819647241	0.344418017655884	0.383659321299942	0.320480076529428	0.288777559825499	0.27040392238176	0.256349279793164	0.248865639936182	0.238987476574366	0.239252224854559	0.350181560098743	0.373390024592325	0.351629378985241	0.306432914294203	0.277208514495735	0.269214011368379	0.265432624628411	0.261031464261627	0.266899921711633
1.10397804033803	0.534665111468769	0.64329847464334	0.452500889116012	0.362270932369786	0.280419032216232	0.250667127076115	0.208540314478795	0.196429184038389	0.196315765754864	0.173504319911983	0.16015015902066	0.152863100409135	0.166534732710198	0.164323406086059	0.165082528455716	0.158045367079788	0.176614278220966	0.201508625683145	0.216011382629492	0.236961018937662	0.316612222699243	0.313419543122696	0.27036676397661	0.258415468890497	0.237190157542027	0.203727318084749	0.212963215834732	0.218353948674129	0.229874165508524	0.227989139210396	0.401611791655459	0.34724702791992	0.395552213002949	0.325909878224173	0.283608616294796	0.27101131455511	0.26032172284109	0.253758211888196	0.234476872013868	0.237687777389765	0.351409040618919	0.369711965485664	0.35097545243653	0.308693678995807	0.274463097290507	0.266700525531877	0.26554522853648	0.263033269283053	0.269005990716067
1.16919854313993	0.54843233404695	0.665512763016299	0.46632125917456	0.365781184187905	0.289364949377981	0.242028354964925	0.210120882962857	0.197580150544782	0.189120115487687	0.173070692698708	0.165796149199559	0.154429973686435	0.171073529368722	0.175369018525828	0.157687576475132	0.154204159141044	0.171653095516436	0.211342550854223	0.214188411130588	0.234927716892889	0.326398163713494	0.310634479120313	0.275041186069616	0.256495296709752	0.236833785633134	0.208612854236548	0.20837804199614	0.218742758031829	0.230051690624226	0.228306134087007	0.406314426145354	0.340109221506417	0.397834092460388	0.331370297306927	0.284439419995839	0.270247819567798	0.258124390402512	0.249944277546865	0.24085931774748	0.234913209523357	0.348338118901439	0.370017759178657	0.35743162067146	0.310264618635358	0.279252461266561	0.2690146492329	0.265267017419026	0.263348587350693	0.266481553522781
1.06405339044531	0.555347903182412	0.639110488025599	0.45738277910513	0.3462920833212	0.299206251663552	0.261777314255481	0.213690953976666	0.19792275604744	0.18565999021831	0.173100161066836	0.165908828471037	0.148683701943782	0.164466608624556	0.172077459005118	0.155280960432068	0.160133669055855	0.169041899539823	0.197084064267497	0.212019734922627	0.237605240021466	0.315828518705178	0.312949350390222	0.27829763919513	0.268599224755265	0.244462323842741	0.202416062720163	0.210703311966667	0.217658179820222	0.225128976586774	0.231184737341893	0.407772864694624	0.341599024134861	0.392795068514134	0.324045229764952	0.2860007988546	0.270132028098301	0.259810793448605	0.252579493681872	0.236431876853508	0.238885985726023	0.349285871261196	0.374424241782835	0.349747768377638	0.306639331170337	0.277312654254494	0.266648222271303	0.264523985216322	0.262706776439312	0.266907894612489
1.09832422190196	0.540805657809699	0.636029713524674	0.465678763176353	0.370710205237417	0.294944033869974	0.235553989267948	0.214375721813439	0.1972592199566	0.190737323268037	0.178549419483748	0.164393152450664	0.151393531826854	0.157076490460023	0.174847550783727	0.159563263342662	0.164112465854754	0.170245979112752	0.211696700971312	0.210676201093023	0.248737093813661	0.317257877560868	0.317361580616177	0.280028024088401	0.258824860858955	0.243023480445708	0.210488485435448	0.219955802942646	0.213076512614697	0.229677668195105	0.235081274765416	0.414248550157573	0.344707492033362	0.391008057424742	0.328792436370668	0.283756809848699	0.274065085110298	0.258056901713472	0.250205398438019	0.239078592203912	0.236563432494711	0.349203153961636	0.380217147525439	0.354961050573564	0.309527252458377	0.27638931160563	0.269338935011981	0.264752624771481	0.260038710643591	0.268233423379064
1.10738860302589	0.551637417485111	0.640119141114344	0.441202280995881	0.342076833706724	0.28683184161528	0.234907034253233	0.208113946878809	0.20521746682692	0.191357319147116	0.170343189464002	0.162995632053819	0.158836287291305	0.170973384718124	0.173574043092385	0.165542369711805	0.155080315287339	0.173358683157959	0.202745165797826	0.209840236260497	0.234817018486006	0.319411565410058	0.314561841425514	0.279610980696864	0.260193651679793	0.233842448255541	0.209250466965548	0.214984629368393	0.221260785957752	0.223321749841319	0.226250422138994	0.404001304249548	0.35190526912852	0.391023266222254	0.322616596520916	0.282259252839175	0.273534843938129	0.259992423081517	0.251382745151812	0.238280003262634	0.237366941644487	0.357277737636725	0.369095576574782	0.351406294386722	0.305839948291912	0.279961619403158	0.269604417119819	0.261870777267073	0.261522127854848	0.265993725764731
1.07167046226091	0.548931921412832	0.599050388455498	0.445547175017133	0.351184839549165	0.284009478182515	0.237813658351662	0.213222535277412	0.194907220975038	0.190650273505538	0.175094169332386	0.16623103850472	0.151412289872762	0.160529116520922	0.173527559096224	0.157509811792936	0.162461406663048	0.172633108112746	0.203000192541694	0.215953536773594	0.237394075313502	0.314914411854919	0.31465146881558	0.27481186880015	0.261311861258215	0.246433116894538	0.213001935424951	0.21291896497824	0.214219814262213	0.225104522255336	0.226964507800221	0.407855662625688	0.346619352774906	0.391435547964252	0.320949135173339	0.28832583432277	0.273410539834736	0.26108741863159	0.251207335810476	0.235536016369416	0.241104834689088	0.346657955165639	0.374409280446846	0.347558456081121	0.30502451859968	0.276748467063635	0.268635407583372	0.263102427524127	0.264387700793056	0.267970078133308
1.08615301414668	0.522032910676553	0.643334331516949	0.471203724859646	0.35926255138437	0.28804865230102	0.245166765193649	0.217556935226947	0.199803426809692	0.196185969159451	0.180401566944951	0.162103426461352	0.148646549898633	0.155468201090934	0.170445459671585	0.15918041209303	0.153423228434693	0.168762250308378	0.207600264459156	0.212390859243523	0.241386559718774	0.322565805872212	0.311447655494197	0.282440719277644	0.266334051069746	0.238682952946447	0.208394356008745	0.212659302712952	0.215307985630769	0.230387772536559	0.230595495157277	0.409453293380736	0.338289998698636	0.390272135261789	0.324384426267269	0.291730226815064	0.267620722541112	0.256836366362665	0.251314544039262	0.237961910917154	0.238794908314699	0.347990119774351	0.374476369911999	0.350301010029333	0.304606315018165	0.281391385966309	0.268036750691572	0.262837242117863	0.261786528123865	0.264307230940346
1.12602868406399	0.547258382909813	0.641048072808644	0.453100792359054	0.350482010309563	0.29530038183347	0.235727343418234	0.204400639949186	0.195913557985106	0.197917447071356	0.171009155286452	0.159631276483705	0.148165674553534	0.163830938311681	0.165957577765226	0.163327152707336	0.158990856230855	0.174939478407254	0.205713771272067	0.218925206387261	0.234322022677852	0.316934401892056	0.304545847740144	0.275534014594784	0.261151604362997	0.240524826283597	0.204312509789298	0.210611993080245	0.215706674478337	0.225703040146436	0.23093232708568	0.401468605304176	0.343630941353334	0.395419593299161	0.324861061501877	0.28373039651803	0.268724821189343	0.254285138050007	0.252359091067166	0.238060451671584	0.242281995575302	0.350798206380749	0.372549187432843	0.349669626822842	0.307022534586408	0.278130934296827	0.268095280502167	0.260731320208862	0.258801591784897	0.265536404078484
1.13342935121534	0.567324151528841	0.64282443724155	0.438714810158614	0.373136143901282	0.281661410444723	0.237730547792885	0.209700597525781	0.207262072218742	0.195701354458381	0.189046959618457	0.16345028778863	0.150321135817947	0.166931013511228	0.179196730391985	0.163848588950524	0.1513923099282	0.169425920781527	0.198323256379515	0.208125670785129	0.243283682593923	0.323492986385711	0.317028189215429	0.274221463287277	0.261491677882624	0.236932030659238	0.198939780609172	0.21333031721093	0.220637650536788	0.230980968247762	0.234163742582379	0.408421118645002	0.339192039881937	0.396312052733434	0.326336520628096	0.286775045570112	0.269571635270643	0.259378478708933	0.251191963334868	0.239862891235892	0.242685798638763	0.3480338138433	0.371372392065361	0.348124994058102	0.307901537317374	0.275692761825534	0.266547578462915	0.263608852655215	0.258573457348125	0.268071501049473
1.09556421084184	0.536960055319771	0.610960148911568	0.452678955847637	0.359082995078362	0.285876149472977	0.242382274262204	0.212106850469724	0.196931531085855	0.200876209119001	0.175507896196608	0.156178122714266	0.143645590385971	0.165902248242465	0.172454735367002	0.166153112285513	0.161707518830545	0.173965372971782	0.200572585768754	0.217993588260769	0.2358045846121	0.316586928237758	0.311301812941294	0.275932345312723	0.265415468887429	0.240249465906402	0.20608569026341	0.211813416808442	0.223318882703289	0.22478134747327	0.230198356421259	0.411938307761073	0.343310892855644	0.382097285597519	0.325246970572337	0.28692192626289	0.274293505221425	0.263541169398349	0.253532983177126	0.241271013791131	0.239967476355962	0.353855882368642	0.374670336964103	0.349937890279996	0.307829717833583	0.279412618429455	0.268170098550923	0.263705948188145	0.263595443128483	0.265890006050754
1.07415664061451	0.572358866179289	0.658501786131165	0.449869941356681	0.366849755745646	0.295940776367159	0.246268965594349	0.22133100977017	0.206162818849382	0.189754623684884	0.179664058929375	0.160167299639473	0.149961628639287	0.161602665632517	0.17838902224828	0.159151115671258	0.152317693960591	0.168423747376833	0.20526327309013	0.211780816871031	0.236258362247117	0.310749035321902	0.315506271582635	0.282060791948642	0.267507743417533	0.23944996077917	0.201036955909568	0.210701896318362	0.213338876732064	0.232390174621996	0.226767931675697	0.399651381732768	0.341469926095625	0.390674584064711	0.329347076990686	0.28594554154427	0.270158762725662	0.25767264062417	0.247905536897751	0.242936241951541	0.234339024959793	0.348617301744326	0.371769251759646	0.35120388428412	0.306689980105221	0.276073095594117	0.26684399215663	0.261742598533085	0.258253091998249	0.266983974591506
1.0896704490726	0.576524522734856	0.619389473833583	0.45210547299638	0.34266055050533	0.285389491161216	0.256411743358871	0.220277211695337	0.198574262236529	0.191573688655748	0.177969092873082	0.160903546659688	0.148697787285482	0.157958282527645	0.177201930676624	0.162058201156274	0.165243066097726	0.16510257990908	0.207060235358772	0.211416264477554	0.235024053712371	0.320867013668405	0.311641417229251	0.274813709459179	0.257026628833783	0.23984795086816	0.207658984501256	0.214285171111341	0.216900637069955	0.221875700299029	0.233676439448284	0.406766582205216	0.342987408203714	0.398964054502942	0.324498862279017	0.282393486797953	0.270577572526334	0.255865092153403	0.250017747505026	0.235287714616063	0.24037876975108	0.353052300536759	0.37152854283649	0.350451677780631	0.304206568440127	0.278812593094772	0.267743483564373	0.264439196897872	0.260659177330974	0.267756444109928
1.05821390440969	0.543987712469516	0.659251038518535	0.4425702339415	0.355394305041323	0.294386682700311	0.248315822701729	0.206672576097154	0.201237763447458	0.189886166152577	0.17830592032475	0.166873034283615	0.156123745218036	0.160222400038571	0.173788823598396	0.157209424220299	0.1594264654461	0.167025907918337	0.207209169905279	0.211765132142626	0.233882132861456	0.313061022000372	0.310283400886156	0.272454953057258	0.257246779159547	0.234074192432124	0.207784347179021	0.210722902724331	0.21332753547275	0.223753713774101	0.233106940447873	0.405877818861783	0.342743227589626	0.392044974640532	0.322592672662722	0.280075741138226	0.27597199077257	0.256701484521444	0.252456438538399	0.231180461473944	0.241052805430323	0.349471873054544	0.372903600199694	0.349364273439437	0.305815831362466	0.279731023832531	0.269657125395189	0.266146919159298	0.262130541201398	0.264710718674577
1.06905734600828	0.55506549447729	0.624190224766722	0.471457863261496	0.339235074213535	0.295443132864498	0.252818587038485	0.214763952944258	0.188100220696819	0.183054879933883	0.177248769804083	0.161155404339017	0.152428931015594	0.160492069464348	0.174018188056137	0.163694936123016	0.156044880459733	0.17087236187732	0.208433928740662	0.214998710146264	0.236691337687351	0.314087783988505	0.320534220001392	0.278751957981197	0.263222878841123	0.237799527920805	0.202799435828879	0.215424092302906	0.217044986213358	0.221955127014602	0.229200494222874	0.402663156738181	0.344266094623367	0.393717709621778	0.325145413319743	0.283523225762482	0.273026511283556	0.259377551737128	0.247503001190166	0.238978690546111	0.242852896979966	0.350349508729712	0.372104356594824	0.351514741393739	0.302438028721318	0.277329289204566	0.266917985943153	0.264691273663562	0.261043608399561	0.264343819876762
1.02620832713942	0.560686446864832	0.617346621497344	0.457689654830073	0.353381579768234	0.295935836784188	0.257527098938312	0.216241571603618	0.197255915902187	0.183097075012416	0.172241748379455	0.164800509549872	0.146858521621348	0.16072008069314	0.170548485901724	0.154786792548151	0.152243260232147	0.172343564432299	0.204424232608364	0.218086279231162	0.24095154888068	0.316590389236883	0.312498236397823	0.285803318267574	0.255303556232171	0.241778897034786	0.202247841942634	0.213925983507259	0.219653203156822	0.223873155311298	0.235295211385801	0.406045688928349	0.337241228571667	0.391888076710003	0.322248656936502	0.27985518772919	0.26920578587065	0.257744796561646	0.248267977596701	0.235567428336734	0.238859669578863	0.351643102406075	0.377764167631919	0.347850295406656	0.309330037204643	0.278914494899645	0.267159034838065	0.265898432610579	0.261516529340233	0.267894074079995
1.05103948529191	0.57039741269767	0.635402014577768	0.470139998722273	0.35781757783151	0.294777749299157	0.262461488462087	0.217680333889762	0.198186539913605	0.192069603182441	0.171279825241174	0.163574024784555	0.151665414071236	0.17318756996044	0.181466216562918	0.157761497982222	0.157028706854126	0.177373816925725	0.202078144011798	0.21295401832022	0.239435810230801	0.31672705605034	0.310257416245984	0.274555388496107	0.263194146735113	0.24368536052461	0.199180170874894	0.212927013992544	0.220553865747002	0.224224922316196	0.238291322408666	0.404361432649694	0.339271743357654	0.395424577399358	0.321900495742532	0.287945098097141	0.266876921112587	0.259780098187351	0.248883321448399	0.236520748179854	0.238216074798999	0.348084089052417	0.372097796158636	0.352371168402606	0.303119630553355	0.276021466373314	0.269341428516692	0.26507908647515	0.263537123557511	0.268178656105952
1.03842376070367	0.551691028663234	0.633666587306941	0.447575593346245	0.368366439214085	0.291405892541814	0.25142976612336	0.21693696945786	0.192390774678288	0.192819473193684	0.17949528835056	0.163336183885741	0.153762342749237	0.164321787282747	0.173672085711415	0.159199650957126	0.155761816072517	0.168501493784734	0.202087649632815	0.215224498482745	0.238253614155881	0.320491260272429	0.314395266696038	0.278554073456133	0.262322805790085	0.240472459506234	0.203152743914761	0.213324896151576	0.216737426499486	0.223773296943614	0.233582019113928	0.40444918064508	0.341502141337758	0.384403823807769	0.324662931133205	0.288322502170289	0.279012835900376	0.262416205290037	0.250710935594141	0.238125097169793	0.239690718079033	0.350389212748972	0.373860612429213	0.3494202332478	0.303711111262076	0.278183307927053	0.270223657112142	0.261892100180168	0.258721293944713	0.267750808088687
1.07410680988033	0.533644237763979	0.638235052176537	0.45304063866148	0.358557149800337	0.289420705397682	0.251756573840507	0.214848556880073	0.205298329895065	0.196055382824616	0.173501242316006	0.164878351243512	0.14409891212585	0.156740594076821	0.1734823493188	0.156901624585546	0.157613311394928	0.169301347685797	0.202350715009814	0.217248976376626	0.2247622285677	0.31808133671797	0.314814200784261	0.278654716732137	0.269155886633367	0.239890374105183	0.205427069763576	0.209098973787676	0.216819702849152	0.223463611070762	0.226826686350194	0.413948243942466	0.338635644225246	0.397277312412571	0.325482293880955	0.287486077244054	0.270509774710238	0.260388111521963	0.246532883834534	0.234580971045636	0.239532163481296	0.34651610023383	0.377793122549869	0.350403396362417	0.306848945384853	0.274601855821733	0.268058667117786	0.265793710649127	0.262835590122758	0.267285908454203
1.18828259239083	0.588981929948415	0.636324125246251	0.464400861655988	0.353816910624839	0.286005988993297	0.244377088333056	0.213076382381794	0.209012001669912	0.187568066098315	0.178666809997663	0.158263797978382	0.1435742162826	0.172006925835813	0.179422330817296	0.157036245672949	0.153597335339348	0.171463987245679	0.201486456527329	0.215077405406747	0.23447833935129	0.31942234513102	0.322139782451988	0.265672184069699	0.263834348724098	0.242998975814712	0.203715313100932	0.211426698286789	0.212447407584342	0.226186258339626	0.231706879551619	0.401150525958878	0.348331451565735	0.387198469152083	0.325688382940818	0.28809027215904	0.271595159775159	0.262484059581612	0.248764100904849	0.236495291023447	0.238700368604217	0.35646953777165	0.370781208066239	0.352623597838523	0.310435813348907	0.277091559005616	0.267354704634587	0.263953180445498	0.261565666091287	0.263932712754746
1.10489163456371	0.569671649509939	0.628222000217346	0.455914109506384	0.338957779248211	0.298619134198842	0.256458447450876	0.216083254127595	0.194572270350641	0.189309327126441	0.169595043052195	0.155388218153443	0.156365509334096	0.159171628504069	0.169322392350957	0.16367685532431	0.156064124149043	0.16691638725379	0.206326116942078	0.208385423214257	0.236991105853996	0.315795533362908	0.317734139268705	0.282804508360723	0.25993795677866	0.244918002346277	0.200354906830255	0.213907134816867	0.218390999154396	0.225263963028897	0.22663700421232	0.410971150265136	0.349960337750765	0.394568860890091	0.321802781585493	0.285590146122555	0.276312705184153	0.264741419130144	0.247695063830791	0.239439995011182	0.239132421856681	0.349570260699688	0.37470155035993	0.347648826069618	0.309038821718201	0.285001350693399	0.267417939479255	0.264387380670992	0.264080543617916	0.268105927993166
1.06335406330538	0.561728240821527	0.646841115039267	0.484197645327388	0.363726020594878	0.290601564992846	0.237472579259224	0.208208638534073	0.20467072679008	0.180984619239684	0.176900339039635	0.164264169048102	0.150270177382975	0.163667729306246	0.179778695635561	0.161586157708561	0.163299254258768	0.170275531905702	0.20375873241442	0.21496608764032	0.224055513290398	0.312202221416603	0.309354167676997	0.27392217165566	0.26472687136032	0.234069944206739	0.205390333155135	0.213836276066287	0.220174542378425	0.229438651645752	0.234289605823854	0.408589750634573	0.339981576091351	0.394819691129652	0.321408731490591	0.292580116213375	0.274446510218181	0.259922883758164	0.253349162581317	0.237040666183089	0.235403829839832	0.353939985476569	0.372695672335405	0.351331450436746	0.308961146185489	0.277023300239521	0.267298851923939	0.266646505037402	0.260759744473612	0.269579548682216
1.10536692910191	0.53791483539742	0.623340212581949	0.470911847898315	0.343887187249098	0.29840403931332	0.246213109162793	0.21778424207209	0.209558947458517	0.197905952317032	0.172405586058099	0.160098611514589	0.152538570627626	0.153542082644462	0.178411438464092	0.159361205071998	0.155509656895072	0.168706877391604	0.20895986793216	0.212363329676055	0.23335602892203	0.318099683483225	0.31485414512073	0.279040829924026	0.266988260830726	0.242529718085802	0.206776046785146	0.213949718187844	0.217269836473331	0.221333940162421	0.230859009103556	0.407655197613676	0.347917489812005	0.392627322325832	0.320114828494356	0.290807553456762	0.272631418912252	0.261937974489746	0.248268019056572	0.239324001496508	0.240989122227712	0.347433881083471	0.370096851614867	0.356068922146553	0.308058169202652	0.277463934262261	0.269687378359734	0.264189402100622	0.262136329371463	0.264953107711541
1.08734227905563	0.549101268365668	0.652501927815084	0.463722913636153	0.350268047887813	0.280348105668785	0.252684447347956	0.214936413584583	0.200821508720493	0.183570113743752	0.175691063348335	0.155053523944351	0.15731563513566	0.163694889279334	0.169633621169303	0.161624375959097	0.154267847357053	0.168761044778447	0.19742324469817	0.223539389938879	0.243953076725367	0.310204824626773	0.310133192200562	0.284649770538474	0.268409927794761	0.240749284971846	0.208909895137084	0.213434150549216	0.21589066153523	0.222989304660148	0.22894711505566	0.406383000146725	0.334150197847066	0.390798854488342	0.327739098055202	0.289348443134303	0.266977702630444	0.265588816335265	0.24798866271219	0.237860688188084	0.238312950358641	0.348530430136995	0.373284758032024	0.345733196746156	0.312504037481589	0.280191529076385	0.264343968610183	0.262213028803921	0.259826244088132	0.266126870314207
1.1150656445875	0.53932547744715	0.625877504163457	0.477874332519626	0.356097267960859	0.296256562929008	0.240911394603881	0.215258753215627	0.202683560464748	0.198354640307207	0.177850776401209	0.159232442584606	0.148288407232122	0.163144759956716	0.177436215640976	0.158587546777075	0.15827637105035	0.167708311875282	0.20422368767238	0.213473676547933	0.238651549239726	0.318499546453499	0.312680753813426	0.277934269852909	0.259115590127909	0.238162805015804	0.203585270363733	0.208607851459602	0.216731812365049	0.222160170173913	0.230600084396328	0.405069726432652	0.338960642382412	0.397594111212794	0.329315865108922	0.28545027745719	0.2708465065607	0.259313637400065	0.251904837448967	0.233422665353568	0.237236140072186	0.345893576384759	0.37344534770602	0.357482239662313	0.304458761178763	0.280551573593224	0.267203860863132	0.262027777632656	0.26228294569022	0.265971579478398
1.12050907898874	0.574577314705016	0.649281599409884	0.465414110530746	0.351107233723022	0.292934541122164	0.248401739177217	0.210259771873959	0.189711234260353	0.194335330335745	0.167907260271717	0.167589676348179	0.146253956750951	0.155988343584166	0.177609401582235	0.164699073181669	0.15548025838111	0.174429415886639	0.205004528111523	0.222961323910094	0.236260811456735	0.310755181628595	0.306189605238597	0.273489698160625	0.256330273441647	0.239561703937956	0.206404130302317	0.208658347965099	0.217260526233057	0.225036231881117	0.230933211275667	0.398025678069061	0.346319696618488	0.394873250777724	0.332779702533384	0.286916407676786	0.27033943340783	0.259141114273441	0.24977255060559	0.236859062677528	0.238951995852956	0.349859221475602	0.374439615553872	0.349861097824326	0.30985554401429	0.280027801987291	0.267832954553582	0.264299088510439	0.259959649277706	0.263877838697674
1.08394798682241	0.57036560321288	0.659672244212901	0.453625879438483	0.362287429609372	0.289332206694304	0.237870922069199	0.225739205203236	0.198208094839121	0.190237408458921	0.177711851889132	0.16130334489971	0.155172373961846	0.165225697893403	0.171945461048738	0.148516569105413	0.148848357136876	0.172747471994806	0.206769041276549	0.213740014433307	0.231832006233533	0.326714174780014	0.316205104699976	0.273554500437769	0.261331862318257	0.244642118945431	0.211668151996865	0.214376960102727	0.218847096286509	0.227220694356909	0.235168698536501	0.40563853230008	0.349930785615945	0.387783687255275	0.32783870998468	0.285877270037752	0.274935136464274	0.25511244431706	0.253012295574809	0.24011921727927	0.240179150853157	0.35311963306816	0.373482453595081	0.359187195265594	0.306846352055577	0.276166695910932	0.270373355270148	0.265426076167511	0.260026823783536	0.26277386782653
1.09674111353781	0.572526465141123	0.63800567889278	0.468074884324533	0.357674774130743	0.278834044734054	0.242599321860072	0.215826602394552	0.190152419040828	0.18560392490797	0.180159286781603	0.158536959427433	0.148334324254626	0.163852322265317	0.172480278045929	0.157205646564888	0.161626388543749	0.167200500348376	0.210797070607641	0.211736436077966	0.232284970938184	0.316802359843113	0.307808898083361	0.276512565952709	0.265136211544663	0.240248525573776	0.201365308687538	0.210428782208579	0.217871935080406	0.228893875155442	0.227225615820698	0.405365410169071	0.347546251915589	0.388810649896541	0.319716955324801	0.287319079734789	0.272610808915688	0.258901410438827	0.248994137145	0.240310393574678	0.237188371461864	0.346588594939687	0.373873795563399	0.350811329220195	0.307939921598687	0.277578553202173	0.265226452405597	0.26377105804715	0.264133714271704	0.267850140515094
1.15821766296696	0.548201219787697	0.677552428012971	0.488544268477504	0.352169649697165	0.284562240211188	0.236576841950658	0.217170029677329	0.204664681766889	0.183498696542222	0.17456712056998	0.159477747406206	0.15123234394125	0.167952016763398	0.174324979903544	0.162965956577428	0.155261451323933	0.167474711457628	0.205472260140672	0.211030509057866	0.232738921558987	0.321020201385026	0.315996132972995	0.275354477436711	0.263578212733819	0.24898140330318	0.204987492198635	0.208351547840726	0.215254496434443	0.230885163144945	0.230712058762689	0.409850796940548	0.343584610378442	0.385184085275415	0.331081891410592	0.285077095353086	0.269211119189	0.26403508693675	0.25198816252199	0.24032405338814	0.240172611914111	0.348857594118974	0.377711248263396	0.352768230879385	0.30544448850843	0.280208399536467	0.270974220770332	0.262762734488024	0.265012971736386	0.266731804892472
1.12818950671424	0.555955624911579	0.642920817749784	0.481822800921669	0.350859321959214	0.287157613710599	0.229114341965601	0.211942673892662	0.192271981785346	0.194967414743778	0.170388722298154	0.157619960262584	0.151376062604865	0.161116524827205	0.176253040245055	0.166234317499219	0.161390926569783	0.170540316255038	0.202526733769011	0.217153709976103	0.232716144314318	0.316907541753297	0.31158047560327	0.272292952962319	0.265385559978464	0.238783300277106	0.204643583490684	0.211097629671004	0.224647545741957	0.230050078622861	0.237314586824986	0.39534704662378	0.34184989801166	0.391142214969908	0.33009453263597	0.28800049507587	0.275072177620159	0.259123067978217	0.250892917662866	0.239503704528473	0.238462873979865	0.352858911094364	0.375471095184988	0.352547958715716	0.305814002352282	0.281117048620768	0.265362977674711	0.263268329779283	0.263109465134965	0.268090126502642
1.09132863667205	0.520667391696281	0.647275296518074	0.448332846926583	0.364521598361387	0.297554611549046	0.240378766090837	0.213209005158135	0.192334369410663	0.185064482731352	0.18277913212406	0.161220854171087	0.148494452300971	0.171113252778061	0.178546448514819	0.159474110979029	0.158548248738756	0.167595428902415	0.207683039943682	0.212889697267009	0.239173668252194	0.316215472252966	0.311504389645992	0.275626797874916	0.268654893332949	0.243026479497984	0.207394366920926	0.210102667609164	0.215365013295863	0.225409134417949	0.228317668519213	0.407155003479328	0.338691471591101	0.394872872152492	0.32489551766388	0.288375922547895	0.271948234987916	0.255505231048257	0.254731145613456	0.236094681635965	0.24063921099719	0.351707161457404	0.37840956594026	0.350662325715804	0.305384601304893	0.281419975567149	0.266259353493851	0.263584835061475	0.256737968234844	0.265453082889616
1.03948449555531	0.58861167816835	0.63976597735166	0.46271684719304	0.364127719229605	0.285966985517629	0.254482374082926	0.208831124547464	0.193792005203139	0.190276239248483	0.172127355699431	0.16225446006395	0.144652573018475	0.166875791118042	0.180065283117981	0.162695313649536	0.161765400681279	0.169939854269496	0.20407214347039	0.217903843592871	0.240863203506879	0.319459154655914	0.31409404580856	0.281184396124544	0.260670731369074	0.244058845949464	0.204950471927874	0.212445506734866	0.222666190557848	0.228158755609612	0.224554014698627	0.413338819302032	0.350788046768976	0.388341480955786	0.32924669955339	0.287752425978606	0.273085015002554	0.261122922378415	0.253971436700883	0.237404745192379	0.23764686585354	0.351104054546107	0.368955242416974	0.353071700649977	0.310230151167762	0.280623004030153	0.267941532873591	0.266011472995037	0.26015278915424	0.264479551255884
1.14460146512696	0.54921556710452	0.672385117099003	0.448544995252571	0.356892852482345	0.290222360845101	0.243518058544826	0.204191796258694	0.201775055329789	0.183486504925676	0.172098064301359	0.158580671925947	0.150955054805857	0.166308347153747	0.176393140736477	0.156146088217884	0.163711803236036	0.165993098493459	0.197239635226191	0.21526766694956	0.229810820071914	0.32065157877102	0.31789917267565	0.281353602563987	0.264350282071309	0.238619641522332	0.209292332574573	0.215099984004109	0.217644721210046	0.229828523176694	0.230072889796424	0.406358713861163	0.341563285421079	0.39095756082827	0.325648528339596	0.286184643769671	0.271159704405649	0.262275508049569	0.250622948261959	0.235947685002655	0.245222368891843	0.355315257191184	0.371134286738196	0.351891243956362	0.306942602538989	0.27692973114434	0.269710363312606	0.262281313939365	0.260257901522396	0.264742545128333
1.16993223043851	0.556637090408065	0.65673778888631	0.452986324370393	0.362108724921844	0.292585620885641	0.255789985756994	0.2186086251008	0.206191716335376	0.19115241208525	0.17230991720128	0.16272098722254	0.149045820245742	0.163501331613445	0.17835394497925	0.157796919044748	0.155860956971363	0.175486046280805	0.202919130767649	0.212369959700609	0.232931852242881	0.31983678644931	0.320089390450694	0.279348000447163	0.260087240907867	0.242416006904013	0.208975544289708	0.207612605832389	0.221424097695658	0.234122286371728	0.237972751713831	0.398105685183768	0.342335955224308	0.404603477642537	0.331761168883214	0.287546962546095	0.27084354286028	0.259556667246707	0.252770451559891	0.236517697994834	0.235836266966135	0.350428710893706	0.367321276460541	0.352278527256744	0.30749265967425	0.277922113097659	0.269474675628061	0.262869093663952	0.257750266669173	0.265350366616604
1.07821494168949	0.575203997075287	0.654091960851291	0.453812747365006	0.343821895764815	0.281198529194847	0.236637308046396	0.206958294959524	0.194430526785593	0.190492673628157	0.180000545500046	0.164364470924661	0.14932771256443	0.155236220657115	0.177098533665802	0.163915619239324	0.156497790121092	0.163816533664371	0.201103818393938	0.218090257361475	0.23406633481609	0.318835986274594	0.310078677101918	0.277811657397221	0.25776987245923	0.239565172764996	0.204141813681557	0.205107984203261	0.224095362597272	0.227802940750683	0.230582797440715	0.408586250520313	0.338699090495617	0.396177282060271	0.329661506425978	0.28551594346927	0.275848045742636	0.261701543369132	0.250445566727354	0.242247157948811	0.241692852020224	0.356569105894397	0.372229445099872	0.350470458554227	0.304738422774073	0.279364315203338	0.265955623166481	0.262481294769059	0.261800247615024	0.265699207319538
1.10494620754851	0.525343619845799	0.645204632312094	0.495621974260743	0.363794141514191	0.288458156184708	0.234626660468834	0.221718521114792	0.184861630132514	0.189829408721826	0.173861665346377	0.155193291396159	0.150589118039331	0.155287565886572	0.170674907211554	0.158001539507958	0.160697940752642	0.164981473485248	0.205251006229168	0.217757524631701	0.236416176280023	0.319229522090981	0.310109203637473	0.282593412016078	0.260578882628283	0.242480287910233	0.201361424310268	0.210794795864525	0.218049729872672	0.226024109746064	0.229439002112157	0.404991367362442	0.345646947218995	0.390317843635038	0.329690240079778	0.287647000088053	0.269463313476695	0.259271252368878	0.251437503039365	0.238504783017655	0.24070142074899	0.351898602494006	0.372573002145071	0.35493742957466	0.311241679433503	0.277290389043802	0.266805034040834	0.266962170215437	0.261665695950053	0.265165487096048
1.10673498933313	0.539375710952426	0.638293176049178	0.451747249043223	0.341962588629432	0.275471932659024	0.241007590347596	0.213630956803175	0.207086482732652	0.187507343211627	0.178991286440677	0.158681709492887	0.151355120614096	0.160904766828976	0.173039464156348	0.159647039385953	0.148374299238278	0.166107048685475	0.202794169375514	0.216787569879536	0.240675142550392	0.315696827077606	0.316711368597269	0.274579895706856	0.263452962708896	0.24406151601332	0.208861444082914	0.210772880554072	0.215664089467458	0.228474359019943	0.233395356498449	0.402863473103324	0.34652506413943	0.393895454068569	0.322523850124905	0.289602982942786	0.271624341103083	0.259293152773842	0.252123617597596	0.238963636919109	0.241961593104046	0.353120983139674	0.372668329119352	0.347594960705042	0.302281784123707	0.279288039974907	0.270454485224825	0.264213689449084	0.261554817984151	0.2661177368382
1.12300884933766	0.540050563194102	0.636618422331428	0.474685496825215	0.343633165183106	0.282715276230515	0.241289933031247	0.209929298689462	0.194991445067041	0.186084771842786	0.173754473267815	0.153731413191518	0.14207099532859	0.162149064079862	0.17713769067238	0.163541666020939	0.161634067878356	0.165234733724688	0.198319056878515	0.21660508004768	0.227873929347986	0.311447846145712	0.312453956447029	0.280531702128294	0.256943705089742	0.241415133183225	0.206210449413102	0.211930607778342	0.221961614154418	0.230792101640056	0.232096156215345	0.409630786738406	0.339897959819581	0.394963398593171	0.327894024986937	0.284882930090468	0.271739647698301	0.256228893670583	0.248953827885525	0.239967405580813	0.237103035125909	0.352429953101545	0.37273132376133	0.340887288156262	0.306561684512236	0.280667844904025	0.267499154212523	0.265065750351255	0.26050952225135	0.265474736240383
1.15661578781889	0.543300271649755	0.647901672640306	0.45793043280411	0.353913471008622	0.29005866846114	0.25427754175954	0.212246855976263	0.201376309135512	0.196911603016215	0.182938234773436	0.168081486507886	0.154652751565738	0.156805594766942	0.17415957551004	0.156611501463004	0.157437378722446	0.16729270052538	0.201759808659936	0.203833700178553	0.235806276392337	0.314330479430523	0.323449584551689	0.273742201543583	0.26044701015958	0.239592379424594	0.207224850215845	0.21457048419915	0.215374094390342	0.232744412322718	0.229897464262291	0.402035228139186	0.340294295756665	0.388637401545349	0.331230867266355	0.288973184194062	0.275227448290288	0.259917820495211	0.253573372906611	0.239099450427156	0.236845616137696	0.348255038270169	0.369328628521463	0.348937274801191	0.308984973516319	0.278785045890164	0.26784052785017	0.263065685514262	0.266777069145015	0.264171014398134
1.06245189372395	0.535981195738248	0.631310732901758	0.458999723774193	0.359399669551376	0.286676368058746	0.248362101506505	0.207289915887575	0.194786421676013	0.197100598553875	0.171340774082716	0.164814217675344	0.145816605294742	0.165271516005892	0.184094874898119	0.166063069523359	0.157300042378858	0.170624867420465	0.203539640747389	0.209792138795262	0.242002329426191	0.316228887963742	0.317567487051553	0.275185789453359	0.26234127516476	0.240548365555691	0.205977582216535	0.210978175746202	0.226013325351895	0.226428729278751	0.230747079277353	0.408964329210805	0.340699783351588	0.394068846452785	0.330398335952618	0.285925008439996	0.278054763320728	0.260916831165311	0.252129836346705	0.237639622051241	0.236121704900421	0.348703337366131	0.373476901995353	0.351058649005362	0.306132581934335	0.280047458299391	0.266103270064757	0.263132339532139	0.262160226325986	0.265539320435222
1.11464818809574	0.574501364613783	0.606886698128385	0.467496115089314	0.357099944686502	0.290617443117216	0.236344486939361	0.210101802847421	0.206491680209191	0.189177288226365	0.170428732060092	0.159548464442166	0.148533749437076	0.166109763665354	0.175236699979354	0.160517278534212	0.153090036525827	0.166321057515742	0.201808285039785	0.212471647641937	0.237359832844472	0.315141707086402	0.304645377241665	0.278809014654551	0.253679209917314	0.249968117196323	0.202070863704178	0.209688025254897	0.222362258977222	0.228684885872998	0.224598083958981	0.406648318611584	0.340969914252515	0.390601481573005	0.329156379716646	0.284395772827357	0.275053282375563	0.256737712056289	0.250106866689144	0.233702909696551	0.243592115263448	0.35492536426167	0.371689033706248	0.349604600941142	0.304591175793881	0.277625259820207	0.268234284479173	0.264750782256096	0.261540710333194	0.26452549164324
1.07786604307226	0.57271703961309	0.642660383744498	0.483196478094095	0.344794193960111	0.286616176339359	0.236814932703845	0.222581190556447	0.198899648335476	0.198519376099482	0.178961588041927	0.171899330089733	0.154170095762296	0.161748235950263	0.174733342363754	0.15923780811654	0.1594072579572	0.170761718654049	0.201730525820465	0.212216502163036	0.239054394863209	0.321418779790741	0.311050691009234	0.278683682680884	0.261136182486661	0.238896646265678	0.203335072510083	0.21439635883753	0.218790722061169	0.223248877006459	0.229373701496438	0.410926898477223	0.342778284666416	0.393542840217522	0.322481397293995	0.281430837312387	0.272797016521334	0.26151043986138	0.25104014459469	0.233406941847235	0.240750810194765	0.354018278587196	0.372110051955283	0.351675622314946	0.308075136834688	0.279379744882884	0.268546658690088	0.266392171409418	0.26217780192777	0.264004312505122
1.07032454553837	0.550278069864346	0.649639005636925	0.467406535362226	0.371241654886616	0.272108467305313	0.24117191331628	0.216131220893395	0.204114570119478	0.180403638797514	0.166049412035532	0.162757325612457	0.145057229088935	0.163649579098749	0.178903842495998	0.164183465227238	0.155860902211472	0.165734548488791	0.20072915750626	0.216843587132865	0.234448739225404	0.314736112825856	0.312335825055424	0.274980770005445	0.262528257992651	0.236466595504401	0.201005520439322	0.209542879627571	0.211606007456306	0.233204240207093	0.220566470540858	0.408060446932102	0.343028001677718	0.399469040798947	0.319143870752642	0.289094812585918	0.274009811852811	0.257067430272916	0.25291696103986	0.236549423782219	0.241980598736758	0.350687540746447	0.372119620608284	0.348924923993003	0.303513357654797	0.276414252903273	0.266136842036904	0.261154811609444	0.260028908568099	0.26732718812017
1.05349429321027	0.589266074911821	0.655945499232523	0.464099261011048	0.348251097449083	0.279841336628183	0.252267017250801	0.204951730146331	0.199785202625919	0.181153740038703	0.1715995733092	0.164229371538678	0.14893717451818	0.160129166573267	0.169296287980452	0.160060192534448	0.156551703952696	0.165881919474027	0.201575475570606	0.208797735865205	0.232074997646283	0.315653045257348	0.319523197773117	0.276189384586767	0.259927024902738	0.240277344182725	0.212222077193575	0.214186186544073	0.215129113316731	0.226839603656989	0.232142781246476	0.400779032990862	0.341723431678929	0.394418008361804	0.32288416678138	0.281895689511725	0.271017763466539	0.263476043584418	0.252759997789329	0.236496523113855	0.237632289834834	0.356936252702181	0.368926020245305	0.351261258438936	0.305952456451801	0.281080353732218	0.268490009380125	0.264540308834877	0.259309073908199	0.268182219725196
1.10110546279146	0.560362792155461	0.622557149620409	0.446558094821386	0.378669988323799	0.289720555041277	0.245013456485075	0.21953958162202	0.200647127247722	0.193830585769181	0.183048098218211	0.156839628646826	0.149300480563126	0.158384013186421	0.167155179858247	0.154993229351206	0.153055287100052	0.169295762702118	0.204856085815191	0.212185648804023	0.234971278342506	0.31224801623329	0.317623262323528	0.283664631976656	0.265263100323066	0.242018680147826	0.201392905914145	0.209920109537032	0.219524904932796	0.226228381344837	0.231300228943617	0.412472547397575	0.337271746027086	0.391127710893751	0.327737866769842	0.288203176490333	0.272141095762417	0.255599427007341	0.252948818584452	0.239020385316803	0.24031784551052	0.357829931457774	0.372484952504062	0.350093430698433	0.306114289366967	0.280276731859389	0.267239087948986	0.26174400924397	0.262281085339947	0.261496539160079
1.10553265377777	0.523734676525606	0.617471596057221	0.452325670562023	0.343624971924424	0.291901929569435	0.244193439887239	0.209853570528162	0.196908474491304	0.194597513430154	0.171747865951913	0.172804403273254	0.155999469770513	0.164535961086637	0.180672812910342	0.160140821460379	0.153974020428526	0.172574877714171	0.204205244740516	0.218503084401331	0.234341152392268	0.322094768320578	0.311922500899589	0.278293101046537	0.264865335949102	0.239506142960583	0.207925421391187	0.213889601351764	0.220064437639512	0.229807418949389	0.229462354215573	0.406958749233193	0.347428619570265	0.395911747051588	0.329415726720837	0.287369187074907	0.273785100856176	0.261962259724089	0.252588916839916	0.239304234118425	0.2398393392746	0.346680432925824	0.368942061468286	0.345102000962524	0.305692134400077	0.277231223812678	0.267841661313307	0.270470572971999	0.262906903033099	0.267781835738627
1.10419378625396	0.572342324531391	0.638151153543675	0.436921142534557	0.346999359097503	0.299259035892092	0.251599465568147	0.211369665640483	0.208581099510775	0.192311113296335	0.179031584608173	0.166950019290392	0.154426881452053	0.16052840587797	0.176070241302026	0.149718324708725	0.156912548087563	0.170875148314438	0.202326499112142	0.213945987755469	0.240787597364817	0.324113539085338	0.320710139936799	0.28329823358309	0.261112513132572	0.243021654960447	0.200323239507253	0.215817466425502	0.213340643660491	0.222590417941722	0.232285920505323	0.410951830410903	0.342293484359757	0.392226019292984	0.322716196941667	0.281730762005883	0.273571593538117	0.259101089955614	0.249814119285117	0.235876220128645	0.242214478559471	0.353913037887234	0.369760147149678	0.350009963002075	0.305715755401615	0.276446373934438	0.267169281407193	0.263294352515148	0.261845366510101	0.265766758772987
1.09838469825763	0.538735405070634	0.655620517085285	0.475423424173671	0.337244364434081	0.285993146852959	0.249354893401367	0.21652121001669	0.198840892818274	0.189537258284487	0.173580381039566	0.166798569210645	0.151441013760071	0.16541028365895	0.172421054314224	0.161792255196195	0.154781733680846	0.164953261756495	0.195561880307871	0.218695878716925	0.238457473769513	0.311531586210872	0.320725789667201	0.284160168343747	0.264335328111676	0.238377329452901	0.206628950057858	0.21487856468977	0.219796372079319	0.231765447119129	0.228163666273498	0.405949891895994	0.341455373641214	0.391917206137883	0.329998852494918	0.287923236646842	0.269200976927733	0.255505767497242	0.250230084265814	0.243714040984855	0.24264800970927	0.350089876838903	0.380866895479064	0.353033707177583	0.303032238259014	0.278701088118699	0.262787553008574	0.263806081713311	0.261460002908328	0.26610924224039
1.1194915358322	0.578041014508742	0.636262100215156	0.476149047019295	0.355122251285054	0.28528871074117	0.241779769256264	0.204528372648576	0.204577608710863	0.185707876920159	0.176955702033073	0.15775578635364	0.154790601268351	0.160693845089877	0.171124859670945	0.166333098422673	0.151084336429696	0.167508019900225	0.200561577797618	0.21478217699407	0.237825585697794	0.315397352240683	0.308868682884403	0.278343381906594	0.261318924068853	0.242869628601186	0.202525312101359	0.212921918164815	0.217485946343841	0.223042637290359	0.234477406155504	0.404978382125397	0.344054633465678	0.387571942031193	0.328220080026724	0.284673036561301	0.276578751174273	0.258038309344109	0.252219787952987	0.239849680035019	0.239756862929636	0.350163963657212	0.373705977287709	0.35362631703984	0.310922621983268	0.277718547810776	0.268554017862469	0.262738390215847	0.261719627531599	0.267564217882874
1.08524291181432	0.551575594712295	0.619569337825344	0.463588646035856	0.36171745060942	0.285511717075508	0.248920776662453	0.209152473471542	0.204493701145687	0.186638564110035	0.183107004976401	0.166650385013065	0.150422906081103	0.162904397081339	0.173368567315744	0.162699500672227	0.152050777905861	0.166457822396364	0.204631483736401	0.221181441924805	0.233643767605559	0.308206773919286	0.314391803005051	0.279092719964416	0.25751253548706	0.247499390408908	0.207333042216475	0.211166290980846	0.219735965426877	0.229336984064578	0.232434990824492	0.406706833436954	0.344697972046771	0.390681534312821	0.328744743906836	0.281196164481862	0.27882829374582	0.260416049892763	0.254258188140728	0.228386934337351	0.243441680113529	0.352165526396162	0.373319463822228	0.352755793451334	0.300845438783764	0.279530029782565	0.267990747209772	0.267226953873663	0.259885956094327	0.266186223907612
1.04444940307862	0.54538679802766	0.648747394642206	0.465920347979333	0.366216312666688	0.293015373853524	0.237850893680252	0.202862759845826	0.201896890339498	0.191585025992093	0.178753784821966	0.159170978275573	0.144239333136757	0.161329242397439	0.173461362487378	0.168175284548491	0.155327335961557	0.169787156126518	0.20491144089343	0.213694372452376	0.235491655792425	0.321117190087347	0.315156294670491	0.274177567711601	0.268568265923873	0.240660920427488	0.206695865196504	0.212954751248294	0.21921714742858	0.225054876923786	0.23859308402111	0.405995744934437	0.342154560600915	0.391387831115317	0.32286982286453	0.286148202555479	0.272174205276571	0.264871818706298	0.257926500750772	0.238077822815463	0.240936649160803	0.350717277073581	0.368300716181103	0.352495757735788	0.306707690615163	0.283971593065775	0.267079041862221	0.262968396013359	0.265611070833542	0.26727296724362
1.13911826529296	0.553881095317577	0.620201251883224	0.457535248338628	0.358828116042259	0.288220899198575	0.255955285252663	0.212139045956178	0.196148179766789	0.187071763304276	0.171523800888083	0.16151432290684	0.147959874795767	0.158923262986297	0.175306121971424	0.160381228227452	0.154683091582417	0.169334108265335	0.19909797866465	0.216805935921749	0.232365528241782	0.323366758354318	0.319242954043046	0.280760848561338	0.259692953589319	0.243041614054562	0.206789191577377	0.212356686446992	0.218614935909724	0.224730188177154	0.232769555251725	0.406620053885714	0.343515265162067	0.388633755335806	0.32694761463661	0.280786806780941	0.271708058362282	0.261604836229158	0.249040599345736	0.239669397066723	0.234370625395658	0.355306857031353	0.369333879294569	0.352594233766361	0.306888522417113	0.282381261043607	0.269009868422712	0.268215221670079	0.26287112069119	0.26590650317873
1.06310694140024	0.540550307276022	0.642306893083227	0.477197131037797	0.370635546341919	0.281327553012813	0.240219800985539	0.203222513577113	0.196956334144947	0.195106180780803	0.164425628946895	0.157017791796857	0.143437882619059	0.160330519603112	0.175440033110082	0.165311059554456	0.156724784611218	0.170792750573467	0.208209373414621	0.216403857508153	0.246373484741499	0.315711409968187	0.311837890667678	0.273454815818925	0.2613161194311	0.245635942796184	0.206621355986363	0.215668402653337	0.215492288534099	0.22495712413975	0.232551410901152	0.401987346726825	0.340653990507366	0.392778223884394	0.321577460090284	0.282630948264362	0.270624850864986	0.260181571874885	0.249523668792808	0.23959765795009	0.240206402642068	0.351168612306419	0.37360328036758	0.354817145795637	0.30712647816997	0.27781329306843	0.270939677183956	0.263187983294988	0.260691613757733	0.268729791718979
1.08475121408981	0.561059809378293	0.621760756517109	0.448970192954875	0.344137335153365	0.291953661919307	0.231200486631363	0.205557419611754	0.206247561238035	0.191556942837762	0.170274461336577	0.162354810237842	0.146726446222006	0.162855484040685	0.163573972993083	0.160202230014759	0.154352562090016	0.170944219159686	0.196112031631052	0.214332962345753	0.23519377012788	0.314189037384624	0.310962098256311	0.279030235844915	0.263504082846157	0.241105108603143	0.207677704517331	0.21414684938176	0.220190155775905	0.227481183838025	0.232250160187092	0.404194346075288	0.34814624300573	0.392158191821569	0.33313573804744	0.28361357072253	0.275262020829389	0.256087837333767	0.252431283453786	0.238909747695914	0.24162446106946	0.353484494305976	0.373645281043152	0.352048861972156	0.304469611568451	0.278713705015368	0.269085642263466	0.266132758054712	0.260731030409934	0.265508721114092
1.05555205574294	0.553154528485609	0.636275297764729	0.466292154147379	0.335577065304897	0.288511014073076	0.261128887166834	0.212015808434398	0.199844566174384	0.197152899829294	0.172948574381737	0.163371254133105	0.152592835832702	0.162573052366225	0.171543538621571	0.159960619396626	0.158213359859505	0.169022657515697	0.205102596286338	0.219400063617159	0.236539591494844	0.316379655916027	0.321145837258745	0.276836257003699	0.258924578327846	0.246956932266391	0.206243774770787	0.21189443851199	0.225069655467287	0.219627761670267	0.22928535557897	0.407907792894792	0.338326643667793	0.391912780739738	0.319625386213775	0.287086609541314	0.268324264675448	0.260580836274675	0.249361004161633	0.23573381897868	0.238683288236423	0.348524902764849	0.378239599129411	0.351188989675425	0.308619784070338	0.280679411138996	0.266153404037648	0.264488885919906	0.260822877712857	0.268693142205783
1.10013953675979	0.576373434137582	0.638900586334194	0.45798126841613	0.364427517647031	0.293985711634332	0.252597243971151	0.220220606207408	0.205586339082883	0.191994429649703	0.166904339319971	0.165455637315389	0.149515091440554	0.158934524561819	0.17440560488511	0.159213180713045	0.163065153847893	0.165377988805754	0.207083849443602	0.215798315523057	0.238001416623638	0.309194752967578	0.312346267312821	0.279019985034583	0.260278131504906	0.238925395330658	0.204814034590001	0.210951655476213	0.222998270036943	0.227129489810163	0.225772288394211	0.406113484995378	0.350992321107235	0.394965664884715	0.332390073496531	0.286579246494726	0.271133515192025	0.259608761671302	0.252416433084209	0.235884778032316	0.241115425373924	0.351696334257138	0.372153051738409	0.353728992960018	0.31026135350199	0.27781848923724	0.269938758297328	0.261733728967832	0.267098708867064	0.266921334223528
1.17287517841853	0.543708579888754	0.660735903213793	0.468741262428271	0.365680646260279	0.296233589803721	0.257178748098332	0.21308129651829	0.194442369100871	0.185062709382146	0.171517125881908	0.160474124711854	0.148422903627802	0.163659595041227	0.17922354824561	0.163255390700463	0.158031437192633	0.163534686062935	0.205394745593302	0.215839232567816	0.233463293099607	0.315990276688134	0.308142066283335	0.269272354236785	0.261874416313049	0.241358972334206	0.204296366551259	0.208010339361908	0.220494010458862	0.22290684104667	0.237269111310609	0.408948035353213	0.344322309033893	0.389967592665358	0.326907745573509	0.285607176214322	0.271040157183762	0.257527520250082	0.253294674080443	0.239854329528049	0.24262002433016	0.353317310929105	0.375858072320298	0.349879027433815	0.307787586429044	0.277529980113117	0.265759974414257	0.262416111689029	0.258787864884526	0.266827639757143
1.08575085067688	0.548415098006214	0.624475636869189	0.469488954651905	0.345171302494808	0.271885577819956	0.248401111570461	0.220813928054203	0.191806726415134	0.199773576066719	0.173681303971872	0.161712427100724	0.14887767424432	0.167183672271137	0.175042762711774	0.160066436345648	0.155803060741962	0.168857305261584	0.20793109130604	0.216869277490079	0.241403452975778	0.313623294268116	0.322634878159066	0.280028071585986	0.257442544562635	0.245269675250342	0.202288988078639	0.211119903087293	0.215117765268149	0.226418935358319	0.228843662371544	0.401941776016185	0.348055012362577	0.401658378762987	0.326419067869779	0.2838442270521	0.273935667078801	0.260431213024015	0.252859931384299	0.238645361501598	0.239619979291564	0.351692998546192	0.368366627333523	0.350640340868831	0.309077652543436	0.279271410064025	0.268431381002727	0.265599826333329	0.257797744867927	0.264535590025199
1.10645845366628	0.565367086351894	0.666488962853791	0.457236726372245	0.357439786302667	0.283750703049543	0.250650971378452	0.205938324006008	0.185408144708026	0.190864539914274	0.172954000119461	0.164966777684814	0.150053696293457	0.160498932924566	0.170795953691109	0.159561044941847	0.155775951615446	0.166281726742122	0.198745998834789	0.218510345142877	0.236277113869474	0.320238830987604	0.310957288526233	0.281695375763588	0.263856120301579	0.244929547212982	0.208477485718932	0.212627862173277	0.217223168902497	0.222964093807764	0.229001942211035	0.408822734930511	0.348133784047756	0.388188455507266	0.327934328611414	0.287997471469725	0.275818153876084	0.264415081187347	0.253034678967859	0.24212030286888	0.237108224178524	0.35483843226972	0.369785696317543	0.348250742746331	0.305532429921262	0.277484217077067	0.27010879379939	0.262624662628762	0.25651742920716	0.268619229300653
1.14020317227541	0.561656666280726	0.616825704673351	0.470218923842011	0.353476360314573	0.305870858024099	0.240965868193894	0.21576432551126	0.200205126344536	0.18815787889875	0.175512122165839	0.162556577363877	0.150205421542418	0.161494007317493	0.168095106342161	0.160888184147106	0.152810874238967	0.169422101488362	0.198595464851521	0.217557048954172	0.235710343559951	0.320927517071946	0.31466809730191	0.27203243024468	0.259005299191144	0.243213418403541	0.208325837208811	0.210030137627529	0.211089757920816	0.225239630572636	0.230542345181369	0.408575553841905	0.335666707377255	0.388386817434848	0.323063459608795	0.285886600125681	0.27207326569069	0.259485856109217	0.248626172390679	0.238990992024127	0.238061003766478	0.346017206206331	0.374024629265674	0.345269628636958	0.312435859866879	0.280353758782867	0.263772282156837	0.261933790235402	0.263986931388719	0.267496751319198
1.02649732787322	0.565666122167765	0.667763067827151	0.450592169850539	0.354270399130444	0.27973839230502	0.237312448018098	0.203519981642249	0.198378787903716	0.182725944996603	0.167028973549708	0.16024049307035	0.145031325359764	0.159526767684337	0.181936663272811	0.159213183570719	0.155515082672451	0.16725517873188	0.203450870061017	0.213684223188119	0.238609761610801	0.316276002653505	0.310822339513329	0.287683965621438	0.262727449146415	0.249507790883028	0.206963500854922	0.214617268460152	0.218083769594347	0.230017303913744	0.230482820945831	0.399503766988945	0.351186580539484	0.400150615083715	0.321536857490596	0.281844512240394	0.271900090058252	0.259753891693213	0.250134434688084	0.234644463060758	0.245245657685698	0.349923562190328	0.374602562128115	0.350206239691625	0.305658691305163	0.278085525127299	0.270724392927645	0.263922542734491	0.261447539009464	0.265644462996097
1.1485617969432	0.539609049484621	0.630200143329321	0.457003362247424	0.34900706820054	0.298376330817248	0.246675660012504	0.202730379889793	0.196463473469289	0.195063388523417	0.174944498946983	0.166606879122774	0.148601595900699	0.160655389142482	0.17252444426907	0.165086169787409	0.156804633604242	0.170578089529203	0.203623922418473	0.221620594458094	0.245828090882775	0.321449780047014	0.314361490527683	0.2781702806153	0.262492698637832	0.246949140863453	0.209399257007738	0.212944724268608	0.218662410734115	0.223754539277493	0.226700621373434	0.404235081490734	0.345592493508248	0.391456277625344	0.321707088482511	0.283785512674936	0.271069317771383	0.25770301052637	0.256003058394411	0.239162113695036	0.24068576188278	0.350954523854108	0.372693265698216	0.355755762000635	0.304074200723029	0.277088578112873	0.270622241556431	0.260974558759735	0.26289678001032	0.265550794405967
1.09070650557301	0.564061325003162	0.679925151700627	0.473006981772658	0.354760815730814	0.295338361627823	0.248734951290028	0.199751428928084	0.207715551207896	0.185813027393242	0.167797186718701	0.161163099881355	0.150691855088211	0.16465119160211	0.175792946372081	0.159841833802783	0.161915423898812	0.168691000995472	0.205263733793867	0.215027439936361	0.239172533575723	0.314189427751828	0.308705841760498	0.285693464237665	0.264716469527831	0.237998078523457	0.207389665699125	0.211533115740312	0.213316337099431	0.220544806697809	0.224189387366691	0.406694162538959	0.336743760730321	0.400505902344302	0.318866546315632	0.293314358230471	0.272725029353105	0.259663368816877	0.250115851489499	0.238239761290436	0.242106616146956	0.344828582507557	0.375545487921432	0.350738000222236	0.303545177961123	0.28201000019718	0.268617616768864	0.266679465768901	0.259059668377216	0.268910760707333
1.05338829421571	0.54138355606023	0.633470048510267	0.479781240377383	0.352127001360994	0.281767897780513	0.239652963941437	0.211807466446837	0.1975754468727	0.184649519746859	0.16634020889661	0.160224290441369	0.15046195836003	0.162120819398475	0.16890135297447	0.164607561102977	0.162120406685265	0.16264551691905	0.20526930150304	0.222163574303285	0.242167208099647	0.316306993109228	0.316336025301133	0.276685420042136	0.257448784619581	0.241217011398967	0.203408175214742	0.20697326304103	0.215714376564895	0.231036276419883	0.234923536610852	0.40236022100063	0.342125081968311	0.390511242493998	0.322159280809128	0.289579276710056	0.269579169709436	0.257009955064294	0.248854744420112	0.234972314366125	0.239882014357433	0.352949980873275	0.373448399451191	0.352265899799367	0.303896912224963	0.280299822391447	0.2693508400303	0.265555542244047	0.261282048590791	0.264065036524654
1.04486822305509	0.553283965860319	0.648177354912159	0.475272718776717	0.337029381545319	0.306316153361948	0.249723862351879	0.213984411398705	0.202791875289843	0.192719312748152	0.167557616585272	0.157863865252646	0.147879711671634	0.161408678087252	0.174550289199924	0.160954978855464	0.160765492722225	0.163992249324199	0.194983948617056	0.212422699501687	0.234466976425246	0.311578283719615	0.315281752990953	0.271748707692492	0.261750457894608	0.243551255382909	0.203488116207927	0.213764274703472	0.2143584505594	0.230859334520658	0.236129953601882	0.398546543497908	0.341549504247642	0.399778955507198	0.323289441004426	0.283315157891189	0.270119965798426	0.262179981183152	0.253279147456975	0.235292838382976	0.241066413815579	0.355557183912199	0.374099608382438	0.35234400867548	0.304692428924724	0.28246790191041	0.268942307746637	0.270644842431195	0.261712505892101	0.26841973661247
1.06652701631523	0.523645581627928	0.625906977786478	0.445217299344672	0.36348656377472	0.276736580184606	0.246962223237986	0.224575637620556	0.193293922975556	0.18056793392131	0.171884907766979	0.158036886494151	0.154972486013512	0.159888893508681	0.165792964481263	0.162808488373188	0.164378003775287	0.162265154532656	0.196095949734828	0.218170044005813	0.235618817444954	0.311674580284199	0.307283562859682	0.276767707790738	0.257809768222651	0.243800191371437	0.202797305772338	0.212980906986931	0.218005692541075	0.226099668500322	0.227153261628307	0.407810723597388	0.341356120903387	0.390842765060955	0.328114524299647	0.284057206400302	0.270211978519202	0.260944729985545	0.24997476917239	0.237477981286538	0.239364994246906	0.355366422550088	0.375786677065095	0.351779001439659	0.306703440423108	0.279632503907161	0.269535690899988	0.26631249641333	0.264115691213875	0.264918025504154
1.09618176474467	0.554829145974547	0.630675487464908	0.435752476811817	0.346139088572312	0.299417081238786	0.22578339026334	0.21684052775513	0.19911611199688	0.190690500363075	0.181711660390368	0.162335976383402	0.156620745045857	0.156387784917023	0.16267733885243	0.159528653534395	0.156356813651197	0.162318750327888	0.205941947096019	0.211079817795622	0.234319456426517	0.319223163689379	0.316702341398224	0.277547703395287	0.264593129169909	0.238625970356631	0.200994362598831	0.213877820437254	0.221567304166181	0.224143949041526	0.234964398176007	0.405080353369055	0.350202341415181	0.394278819663779	0.323054755084179	0.291185102741513	0.270064082306867	0.263511425910656	0.251037590140907	0.23770515852588	0.240639885841025	0.347333512614659	0.379326372900364	0.353916844117528	0.303223295219502	0.278248547173402	0.270081512805973	0.266813901073458	0.262416828479654	0.266728508358784
1.14309244748207	0.57021467883426	0.625274900228561	0.462558782310585	0.354257312911231	0.286593857687702	0.240237647236496	0.206063842345028	0.205362902993106	0.192182833946392	0.165873456844989	0.160729896188889	0.153990780838721	0.166027060687931	0.181617002465145	0.166219472470787	0.160940553483174	0.167894314489827	0.198993971613286	0.217975741034882	0.236858569494557	0.315211135067639	0.312779976143538	0.278443750368949	0.263514051032405	0.247211721265713	0.209214095878614	0.215453452934261	0.217102190943345	0.227479969951609	0.233219924851573	0.407409761679741	0.340199547124891	0.388653665577304	0.324202348164007	0.287286846155097	0.271733676673446	0.257641060441808	0.2511803025569	0.23857247824525	0.243114070345964	0.355010921065865	0.371270092703945	0.35184390008075	0.308687584840798	0.278229608547986	0.269172971190166	0.266766250777449	0.263501107896755	0.268019267598017
1.07877174023358	0.544033971118013	0.668314371960292	0.461010553351082	0.337971241006953	0.294411217991771	0.245699404455593	0.215611883939254	0.199329421780296	0.195097600570464	0.165824434245353	0.164438312355851	0.15589518461561	0.162856627248434	0.174255996295197	0.159380966375199	0.160688452809196	0.168941487213289	0.200742397887508	0.206705880513599	0.232181683078727	0.316478746036032	0.313278713496979	0.284792313984121	0.265252937714009	0.242212762496353	0.205345354878235	0.21243879581954	0.217997064953331	0.229119405142138	0.233146207697151	0.40199488526999	0.353699867590941	0.390508315323611	0.325726467583361	0.286301142855037	0.273269280209422	0.262924783032846	0.249379601381918	0.237972787432622	0.237602833320546	0.347951149803874	0.376706929186525	0.349086795601419	0.303675242884667	0.275650354347827	0.268741456531442	0.262586508613095	0.261099615900718	0.264328390853909
1.08404720097889	0.563072957364507	0.672534196193552	0.454767726599868	0.328262220584084	0.296354331700646	0.244437694697508	0.214393647891747	0.202099813815907	0.192693589656654	0.174091812761909	0.170925209101667	0.153829931217211	0.165162533591285	0.179190550265561	0.155607805513528	0.157531205484171	0.169662603881371	0.202514809003054	0.212229658094626	0.231386551043506	0.321199110454511	0.30991476576458	0.275018876336615	0.265088575375966	0.242741516620448	0.20617951418797	0.212429513848559	0.222708739418695	0.228227835071137	0.231851147266929	0.410738974796094	0.341624997531254	0.388565124333965	0.327249908395989	0.288270801739674	0.270927321977443	0.263666580840558	0.250602805190534	0.236227903151954	0.239546995698994	0.353296076309898	0.376295411587682	0.346243601027824	0.307246270906585	0.28191187732194	0.270921533787988	0.266279266761655	0.257813695827381	0.269541869359108
1.06780717653638	0.534740194788702	0.628952049570304	0.45096943900217	0.351036554065887	0.282182896924906	0.261357405221592	0.214682503208932	0.201497421930861	0.183940212438004	0.166352346813349	0.164267581987197	0.155541663569835	0.175772504785641	0.172311768534014	0.158342367215527	0.164054898099842	0.164578490725023	0.203128551147168	0.219630042996624	0.235748061489587	0.313307575272637	0.3095729786635	0.281490919325868	0.268158191063818	0.244360090265603	0.203358073689504	0.208568688322359	0.21490181440621	0.23330860910981	0.233010487052848	0.400939025792208	0.346618879016301	0.394147616516341	0.329287787064983	0.285919623277448	0.267659433174864	0.26179507866443	0.249520760070604	0.240575873651331	0.23779661421166	0.353762057194568	0.374789680063644	0.350713960395816	0.310834203683743	0.279770370698094	0.27021921837319	0.265085838151759	0.261344839741813	0.266442277270115
1.11964861770304	0.534620710137205	0.614655097551244	0.467822903243654	0.347664765337253	0.291795700852498	0.248063996386832	0.212578962631405	0.197581550224244	0.191807785328539	0.184110595221675	0.163774448153034	0.144657182535511	0.168455985915783	0.176136172822695	0.159869361662437	0.158410961804318	0.162850918553633	0.198047860848686	0.210821165963162	0.238899505526606	0.316952487744636	0.317182161639378	0.278299870530125	0.265791503466561	0.247539325709707	0.210582246279272	0.212438841401136	0.213649191903329	0.218986978631262	0.229165708118576	0.404273933079504	0.345946679634	0.395059022640333	0.3235077493779	0.290652283348165	0.27390641036927	0.258278572978537	0.252940170307232	0.237887716501054	0.236528895735328	0.351831070585316	0.372088267446668	0.352961514412934	0.305437440177221	0.280957374016386	0.267399547403984	0.262877199969065	0.263785771620259	0.269416527125733
1.08961597322745	0.577499880449439	0.620985797575885	0.469444244042823	0.357757668660407	0.286152802453013	0.233950523129076	0.211568598215628	0.201267959032035	0.192068832320558	0.177070800340668	0.157031309666893	0.147579091748655	0.157611546437015	0.180607621566046	0.16478635354198	0.160861986858326	0.164548173040518	0.201818782322248	0.213630776108176	0.236427414395541	0.323531103219958	0.314661982196689	0.274591739581377	0.267316216229476	0.242062713382472	0.204824582478919	0.207910693257838	0.22144967753217	0.22716981207024	0.232754198697046	0.406198506189507	0.347488063095394	0.394665633692223	0.322804182425535	0.282015949629414	0.269486805202815	0.257624282347421	0.253305492780755	0.238253630829113	0.24205583465641	0.350123585851205	0.374328028042075	0.350444572175141	0.307142410283652	0.277416806547718	0.266853848427791	0.26807990212122	0.262200055554708	0.267915132041849
1.05244301426072	0.528128198633669	0.625398357257716	0.467753221907004	0.339889327574954	0.296914134368164	0.252436466321666	0.210035802367439	0.193141873470812	0.195599803170419	0.184430379899745	0.166504817981249	0.147015781521913	0.16720525340907	0.182553585021985	0.160101099263009	0.156395781779697	0.165633070929933	0.197917271345929	0.219169782683712	0.239450279052155	0.320713596704463	0.321276523471203	0.278260975703873	0.266531892218708	0.240917901881849	0.201604350106948	0.212806130126153	0.215295168114577	0.225863767934158	0.235551912220911	0.406385618322422	0.343080212195756	0.390907511034326	0.32682365669898	0.284009357014126	0.269364877569826	0.25909893055919	0.252473580270195	0.239912236321021	0.242767581538092	0.353470346087407	0.373625494291892	0.353791109910513	0.307378325637518	0.278691104007067	0.266637457910953	0.26744780574651	0.261645874257693	0.265528281023234
1.04483340144866	0.544510333579433	0.663010791337717	0.486606383949725	0.366906621514799	0.294240299070987	0.245157831133607	0.220428171666753	0.201453749693802	0.181626983920127	0.177920205930651	0.156599746297606	0.143569221550387	0.158908945500849	0.175930175442115	0.159069566702803	0.163763825267456	0.170834491526074	0.206600903614642	0.214455515055265	0.237433393964232	0.314010391432995	0.308197236345946	0.273040885126791	0.259685056067325	0.245950459656187	0.203292229341201	0.213894812413238	0.21912375084829	0.229605591175057	0.233892757707237	0.399489957790068	0.339149763388967	0.391830093210595	0.327887735812649	0.284032503118813	0.276498869175373	0.264196682012388	0.2509569007887	0.235687162554236	0.23825788550732	0.353937128676582	0.373904163946556	0.34786727941756	0.30158420455571	0.274849670109185	0.261948956930164	0.267108765914844	0.264401801754086	0.267606464747227
1.11203229216261	0.575788439034699	0.655654693960278	0.479533707555834	0.34101155547835	0.282848025539632	0.255470325408805	0.208994613193648	0.203808028183343	0.186202741083574	0.178997099707082	0.163668048226021	0.154691866110356	0.160264196833073	0.179131563570562	0.157376362058941	0.157052555115809	0.167800646028644	0.204089746915779	0.219671827376076	0.240468142135945	0.320116129850242	0.310857544140135	0.278413908510357	0.260813474922621	0.239422015712769	0.204049565539943	0.209368945450253	0.21416436452545	0.227865961786554	0.235567303864857	0.409149098267253	0.348685021902159	0.391191182198198	0.324992751500562	0.292033197500807	0.265997748717411	0.262518154027006	0.251950503124441	0.23890453308902	0.240113345854898	0.349538767586368	0.377359951069859	0.344694835434326	0.307331674795353	0.278675372543201	0.267806592243199	0.264882486665405	0.26400209685885	0.269026162386224
1.05207380635083	0.54877108882087	0.647734343970459	0.445872607769829	0.352811502257256	0.282413788486343	0.251206202471583	0.218153101408267	0.192311934200689	0.190548406726775	0.177280165324465	0.172936337235212	0.141446329040244	0.162771373437448	0.171137918677437	0.162688727981533	0.160170217896116	0.170819142542669	0.206099872761287	0.217254871060396	0.235045612333048	0.314215840782666	0.313299043917576	0.282297752697263	0.265448941474136	0.240743967950146	0.205406535970221	0.211415015372833	0.21834596626191	0.23002203013818	0.226274264439088	0.405590796107967	0.352102447135132	0.391480165668623	0.326324582085975	0.284280208666311	0.270388648760713	0.257840571444878	0.251396918169631	0.236245160570832	0.238912738650225	0.357097410357698	0.372264772804666	0.3479609143014	0.308622328272609	0.27681672049963	0.267792737116206	0.265362017306332	0.259976963936588	0.265596557231881
1.14085962410847	0.517887750270399	0.635609323177106	0.453872101132751	0.349379348572815	0.30536829295807	0.237444912825231	0.208867903680601	0.198770196308864	0.184084583681965	0.173317909969774	0.160772274244346	0.140642869759581	0.168608535292004	0.175005600220187	0.155876765180696	0.153852741555578	0.168710106829964	0.206131812482336	0.215948065170664	0.239708564464611	0.318712550597644	0.309683596151788	0.279066825362331	0.256168440408453	0.23832086787731	0.206757687458879	0.205468717433079	0.230339895207782	0.226554842608821	0.234409651475842	0.406022817548779	0.343157838165894	0.389201957910322	0.323944639210113	0.288977709055041	0.272411287238555	0.255201063326735	0.24831102637098	0.242601912229948	0.238309212877256	0.354121877877873	0.37591769486012	0.346128232377994	0.305757905225304	0.279372316975816	0.267932414914803	0.266092524235915	0.262349532208235	0.266600660726958
1.10035271373752	0.539811678216409	0.621640542909005	0.469676857238672	0.352364623701881	0.280939866097491	0.231695159892675	0.210000671995525	0.191527712089149	0.203768115800049	0.170936282848396	0.165664191941038	0.150110469208184	0.161709464208368	0.175254416614818	0.160568996507379	0.1608836594794	0.167312910598975	0.206340851021948	0.210594857118546	0.234937254118819	0.321034322479114	0.307184841463556	0.279086971065131	0.261711139192563	0.241934375771539	0.203932349273488	0.212301752655826	0.216850940125043	0.223909923261814	0.232465354002972	0.414996859355223	0.34656045405305	0.391977855317822	0.324131437293944	0.28393885626427	0.27409179270542	0.259739975143233	0.253268386728581	0.237176246171086	0.241029880764942	0.354891148113273	0.375310748227485	0.351026140844809	0.306237948811587	0.276449202832699	0.267870059644661	0.264869244643626	0.261371962234679	0.270992618178186
1.16328133162214	0.570342868770921	0.628447805539684	0.452021500241005	0.337890269638618	0.276814058599282	0.247790512780053	0.211905747423246	0.197109872626745	0.187075730894066	0.169831535042165	0.160094137697416	0.145961172939182	0.156821312912862	0.17349201210373	0.16590778673234	0.157199390109538	0.164732359467736	0.199185142405105	0.215330716088198	0.236038909637103	0.323432491173995	0.307448247044114	0.278962481369238	0.26005546380003	0.240227500858756	0.205671755706943	0.210552949099533	0.214598877014837	0.226205140837967	0.232461874713177	0.403289327709703	0.33932765087356	0.392497086415426	0.323153987939268	0.281933309505128	0.275911392719784	0.258211400434348	0.248190220841282	0.234342822994202	0.241680246372342	0.353136454468456	0.372972718919068	0.353577091070597	0.308512689050134	0.280082321208779	0.26784887706824	0.265632553534688	0.265779070335172	0.266483730451823
1.12638731129239	0.547216375451231	0.629840266771249	0.456294960898698	0.354686469962756	0.302447307261072	0.255550810506485	0.210334085904012	0.199381210779276	0.189491755609879	0.171392889176144	0.159706173610249	0.150664439352891	0.17036564529506	0.171441989502039	0.15981774015279	0.155445895248697	0.171811163685253	0.196468676406996	0.2130074188808	0.240740929361364	0.312978480760507	0.308809599780757	0.278267796514322	0.265858722509956	0.238326211055665	0.208216229191161	0.211750018073412	0.217053417208663	0.226106587137101	0.236013189763468	0.406876561364162	0.34856633425888	0.398369263741355	0.324669105833556	0.286013276147174	0.276294555451123	0.254456801744236	0.248813231420423	0.239616391868865	0.239334896148787	0.351048877468773	0.375112735415844	0.354488226288291	0.307710349336855	0.2778838482935	0.268550918502307	0.267295489754967	0.25612208806682	0.267988000879012
1.05596764997236	0.578400664413956	0.653477767397079	0.468430901739293	0.348320450430311	0.298366760273273	0.251383232019818	0.215875333639275	0.204072353965913	0.185513771261499	0.165006276719861	0.165612249658708	0.152783750620643	0.162526519248352	0.175348077439336	0.155198735465371	0.150014478042121	0.173688839044303	0.204969020509053	0.213867025178052	0.231339150127497	0.31764021952444	0.30896208607156	0.278823446274337	0.261868479854868	0.242209629342984	0.203981599187629	0.214223382282559	0.219826816592098	0.223036914627	0.238251769979939	0.407057141196216	0.347850467797299	0.390476473264714	0.329227982079508	0.285142682762911	0.272812353111464	0.255745220402215	0.25106377167614	0.241118310945579	0.2369866982037	0.347866067954872	0.369249937962362	0.354146927668006	0.308635422266822	0.274867442577248	0.271230573609637	0.264661306987399	0.261186018551821	0.265330823102217
1.05761193379842	0.531049424104675	0.618969122561613	0.482025215687833	0.341478563990564	0.293380301719675	0.246193163714196	0.216934364166543	0.206519450528469	0.185028807842827	0.172780677231031	0.159309939673462	0.149720443837643	0.150366717898953	0.179764781038963	0.157679258441161	0.154289432763769	0.166073876837856	0.198735548473038	0.215975055665379	0.240343058571302	0.311514526064142	0.315981404914857	0.282881489161271	0.264515284165719	0.239868021020585	0.201628889696295	0.215146908066638	0.220375591662059	0.229515768364552	0.232433897479234	0.400777001573787	0.341149381771122	0.400529419665818	0.323158095502241	0.288757566088617	0.279739855577667	0.260076942238575	0.254115574226513	0.238827037126326	0.238395593198581	0.354329373069538	0.376234582368398	0.346821781657079	0.308001243309169	0.277644676137676	0.267088304435293	0.261536865269049	0.265604880439796	0.270967586824942
1.08617437794291	0.552536958417123	0.654772895754287	0.460000044846451	0.344822612305447	0.293040751407947	0.25251352325851	0.217363165356139	0.187234861986895	0.19195407478566	0.171410037217636	0.15807205272403	0.153180810789288	0.162751801468838	0.179736532933417	0.15407183824004	0.154065237636505	0.166215525673586	0.200443643937347	0.21253777586189	0.236481296451193	0.316081665531322	0.309009889618201	0.281834613841088	0.269180736251854	0.238401351624993	0.207630894354649	0.210322845920244	0.215667437017432	0.221192204093893	0.235682909228525	0.401804124881193	0.350489633477425	0.395423358664511	0.328563628223108	0.289972297315864	0.271326792171333	0.256965790890039	0.252571678695918	0.240037741722696	0.240690623242784	0.35048422258676	0.377489294626343	0.348631155343238	0.308686090893621	0.280232575682786	0.273534941233212	0.266712484389755	0.2664005145967	0.267900823418749
1.12761208076232	0.545932555828771	0.643616654238568	0.475573553356278	0.353348574650398	0.27870225803503	0.233317208479718	0.205078064234874	0.201047437623579	0.181890858492161	0.17940624717265	0.157245401256506	0.156637604322535	0.15830417348059	0.17531521935614	0.158100332643181	0.151732131845867	0.169951992926738	0.205548225776	0.206657228425203	0.244082581846382	0.320647175864334	0.308491967866257	0.279217229697071	0.260916931404427	0.241864182317745	0.201867879652261	0.210326346956439	0.219724206588459	0.221315777747075	0.232387882230124	0.399291446773971	0.350186153053747	0.392526373181289	0.32175573820728	0.282006571620464	0.271686760709641	0.261102012175895	0.252431559838549	0.235642932021637	0.240479487160867	0.35634390012832	0.373381611854373	0.349690986022068	0.306715488148163	0.281083260281727	0.269118846060254	0.263886874715018	0.263521724327247	0.268474161644653
1.06877117366604	0.565511052218866	0.66314862824762	0.454852490746617	0.360365236136415	0.287395332848707	0.253777998782833	0.202252129087916	0.204741842276788	0.18935538348844	0.168225654228739	0.161758241684287	0.152067203045169	0.164823317545552	0.176626737046576	0.164186333471517	0.15995001241716	0.165720071331769	0.202262493736824	0.211571575834116	0.234985234589686	0.309718015826483	0.315764516592902	0.277714845504185	0.266130457596047	0.242103584809656	0.207014638194049	0.21108077182441	0.222055255654669	0.22885920565996	0.232275853682324	0.402925230256473	0.34666560914555	0.388547111307011	0.329484386711023	0.288684874244572	0.270475082038879	0.257586774212489	0.249260483330896	0.239946043348871	0.241868995791607	0.349350433309097	0.379765238605541	0.347295195732804	0.306364908443424	0.278454296162863	0.262425610197133	0.26716277471602	0.262545710794829	0.268328260297019
1.07355781003052	0.511358277207523	0.633973969454119	0.465884568740231	0.363837086606214	0.297090634933724	0.24445923427009	0.209546303691296	0.201415713667256	0.190116857169272	0.167975169078142	0.1643777461742	0.14974862497644	0.162926131980317	0.176016095635545	0.161746809682853	0.157847898296452	0.169015115630702	0.200451193095214	0.215248450488086	0.241032288460919	0.325211135340966	0.316382170576938	0.278511070398517	0.263686219572351	0.241793442262154	0.204725788011291	0.215556698557905	0.219494413054462	0.224584161947606	0.231281253896803	0.403690050667495	0.351031497105945	0.400338871259497	0.324572514369638	0.286563746737104	0.271088076784744	0.261294291655354	0.250126456198473	0.240902266590836	0.240024559864171	0.349896926221785	0.371361288678285	0.351819207319062	0.308910549166876	0.279804691918401	0.26877125550985	0.263877446149882	0.263365867090545	0.266742260682015
1.16352968039126	0.53942753230337	0.643422618015883	0.464773390876478	0.346210422354515	0.288415269737032	0.242423932411089	0.220781367892092	0.192242643797699	0.192655040455159	0.17614722443427	0.164533519420698	0.149388112064573	0.162145915394209	0.17147241811278	0.155194304933576	0.155635322324524	0.170148898824489	0.200980476630905	0.218766173330163	0.233100096148163	0.317078254107774	0.315769100845627	0.283643630182866	0.26354979288003	0.238974710056753	0.209008023042944	0.211619998189693	0.221852513769469	0.234532909750261	0.230327294885864	0.410063198700423	0.342977558408072	0.400191202120976	0.326374125300098	0.285384901903002	0.272123814795212	0.262096940397305	0.252955469630093	0.236414729560323	0.238501467361076	0.348407007115048	0.372785611592721	0.350063461537734	0.306411912277566	0.275476005619557	0.270020115009832	0.264987691723236	0.265532714859674	0.266575292035971
1.06110422835087	0.531977267944253	0.643459485973888	0.453030404328459	0.355370258953235	0.27817726869523	0.252847141738662	0.200379627887511	0.210089612095195	0.184409267839167	0.177830897074331	0.157794381360712	0.143656479545927	0.161729471683627	0.172445323145027	0.157631714506228	0.154240780240303	0.169950867624836	0.209869103932909	0.220024077100479	0.2356532782739	0.318391016847658	0.314128149858904	0.282037740153507	0.268006131693465	0.241473733255879	0.211524778512265	0.207429363431515	0.219777034867011	0.2256855067321	0.22933531363945	0.406415183407946	0.340942607429039	0.385065755531531	0.325192044634813	0.287160979094928	0.270802956697803	0.260041401475809	0.249597521205374	0.238784402024001	0.235145731632132	0.35053956130907	0.376258012642081	0.356508330998762	0.30294660310663	0.279068757492103	0.265904412862785	0.266064373935813	0.261779327165307	0.268703050508433
1.08562622191011	0.572236629639429	0.622837721015003	0.47295281710394	0.359925674737407	0.300000870022953	0.253486950077197	0.216300939923733	0.20035129222447	0.195864680008469	0.174730017884725	0.155568398537338	0.143857854474377	0.168556671561853	0.177855985856565	0.158088543198451	0.154883489286021	0.171694282583871	0.206715610474395	0.219572628131233	0.233844121234565	0.312363445358367	0.316425415006507	0.273147401350758	0.262727197753821	0.244145447484178	0.209417477869803	0.206605076877612	0.219627037366651	0.226205218888621	0.229727920893672	0.411801700207332	0.343157964068214	0.390168132791765	0.330311445213688	0.284463629396205	0.271034616915962	0.261795848080446	0.251629363543641	0.237011986996617	0.241661006658599	0.348749688699334	0.370468813549772	0.350645209306318	0.308324418561296	0.277691268877257	0.266637379648261	0.262212227659646	0.266744906819857	0.264055961787684
1.05890082492863	0.540342676795584	0.64719085786582	0.451675745374628	0.351806718373999	0.28991354965293	0.24820923381416	0.214849470812367	0.192288045443876	0.195421202460826	0.178215264850061	0.162854386213749	0.153091429907207	0.158029892961082	0.181015536711568	0.157483261654998	0.158489251760132	0.173313131238675	0.204562746384808	0.210846909494569	0.233485499283894	0.326067638584271	0.315175801491672	0.278786762795456	0.262488324443328	0.242343781453064	0.205405244257713	0.211316965185621	0.21614966813097	0.220759763967509	0.230115388167932	0.407230160134216	0.343426865315981	0.390179984326409	0.321994348174048	0.288993513800053	0.270367267598672	0.260118388549415	0.255369305947154	0.237184145603196	0.23668343286306	0.351850512436468	0.375079683208517	0.351981893398987	0.310709929411859	0.280621337817208	0.268787484037037	0.266654299906921	0.264488105518513	0.267777920638479
1.03641090302521	0.542282350938727	0.637262338543794	0.456111212668971	0.349963855571003	0.285445719961897	0.244797749705257	0.206966839640558	0.194526553079277	0.191552043255375	0.1744665799651	0.16457928978006	0.147030391287552	0.157281359097251	0.178188347272698	0.166877880979727	0.167019205510935	0.169680783981437	0.209386201591876	0.218121576744482	0.236492319649478	0.316664267111227	0.303847193996403	0.276469208577402	0.260594672846583	0.246405361873184	0.201913516540933	0.213899470303544	0.214653704811104	0.219524185833186	0.234623904234697	0.409657806842904	0.34132234421839	0.392640103457748	0.326682981482866	0.286430774842823	0.272097164815794	0.260833775170313	0.247662332772417	0.24106668293699	0.238346071094574	0.353691806014185	0.368899637893328	0.348597449858758	0.310621583950751	0.283546741714401	0.272710629667755	0.264714049545106	0.261097000682674	0.268318357283681
1.14334298175153	0.574676032659244	0.63702408161226	0.460671011103473	0.341810073033847	0.284318300050558	0.251100692234171	0.213171819267116	0.199131555530076	0.192391805649786	0.173110157038103	0.1537543218071	0.155506665132254	0.156683782747209	0.174655177242627	0.157285588677698	0.160392027058953	0.172806138313457	0.200914011161024	0.209418992039231	0.240303826755102	0.316819288209787	0.315674070229226	0.276647115798478	0.264093452112182	0.238661939246075	0.200413913903344	0.210235997151055	0.214277298587428	0.229486347701168	0.230365678185666	0.405515178988934	0.335927767985208	0.38548738138912	0.322977794477232	0.284062024215106	0.272610418647684	0.25977477912309	0.252453070153562	0.238087882208442	0.240795471224043	0.354228928020324	0.373211749902059	0.351245254612369	0.309565136370942	0.276538415131745	0.268047946959888	0.265310052312094	0.263049857859537	0.267721276940114
1.11325826400195	0.543870339211586	0.608638668466507	0.457146320093576	0.353445717150776	0.277931958440092	0.249943420084861	0.204794427194403	0.191005746162199	0.19131142351096	0.169336557640845	0.166805142160945	0.153380111116414	0.163075097950963	0.179632078027028	0.161601621065725	0.155145468225304	0.164619869558143	0.202324327931432	0.214374986865594	0.239251391723922	0.321320270620311	0.306875165264281	0.280826632303608	0.265985569871926	0.2428492031328	0.205814688716382	0.211139879593343	0.216878734365407	0.232317705519187	0.230963480838802	0.402498662226342	0.349591264061818	0.397947177096095	0.320137844595981	0.287192949477162	0.273222952522001	0.262352079840961	0.256708487273493	0.242089200619076	0.236119106028992	0.354385392196163	0.372252675243596	0.353258109812928	0.309410848388501	0.281827428198625	0.265404844695558	0.264396316221874	0.263729696139322	0.267110473235008
1.10643210280987	0.579257796886939	0.627646113918253	0.49302174129245	0.363293820781486	0.286184071655164	0.238025597535497	0.204037598529659	0.196108105812122	0.190673202927732	0.188011910668203	0.167728069557754	0.155127545625396	0.157934039239717	0.169836157943416	0.15944635453376	0.159134349388327	0.174213991474357	0.207265846753497	0.21486849422403	0.232093819757432	0.322935665922893	0.310712376766772	0.277185050362145	0.258342822735413	0.24136281651245	0.202975313047963	0.212198725304322	0.217125945316936	0.220199268351342	0.227413042803376	0.406383077148839	0.333276055096715	0.391279196580387	0.330155807396567	0.286661379929124	0.270671713953704	0.264371609193251	0.253970700331086	0.236184085723897	0.24131463208181	0.354613021284547	0.375499831371992	0.350847393370106	0.308896628275098	0.27927680272939	0.266597783642037	0.265232955033552	0.260983756647161	0.265688728607737
1.17665052122483	0.550331200260423	0.625597185745233	0.445875094272362	0.350522784744375	0.280451159147126	0.248495911866082	0.214321340494612	0.193111289198814	0.200776292953021	0.181433750964945	0.162044750277146	0.147797533267971	0.158397349929895	0.174968259030036	0.152792212072374	0.153968490617207	0.168369573605291	0.202747781916097	0.21501429726177	0.235487824386505	0.317438375494144	0.318656910009191	0.271570684686364	0.258388246369715	0.239091408753055	0.204699893355171	0.211140138633881	0.218113623581485	0.225555987647677	0.231202593395772	0.403735581506537	0.339637099146522	0.391983860743514	0.327515749034059	0.282947988386453	0.270004544687946	0.256720326439297	0.25083894936168	0.236581017377741	0.241661119159443	0.346757734002591	0.377700585726935	0.352326009414228	0.309232961774181	0.280685491644229	0.262661397118787	0.259809503718887	0.261331702515181	0.268616621244687
1.11721356481778	0.546200214476083	0.640899933827413	0.470044372414976	0.359642025562649	0.295362132752748	0.253830453820227	0.210122556060935	0.188868039248954	0.189806906038378	0.169120835757875	0.169916148102991	0.155722136846433	0.160300853073446	0.177543159757001	0.16779151427692	0.156719476661665	0.168330172838135	0.207134567567529	0.21609280795561	0.238444697224022	0.32091702127632	0.310681234136847	0.273375988116999	0.263521561474543	0.24310013374075	0.20397290778744	0.211294179725248	0.223314387341699	0.230539246059082	0.229049357226242	0.408155805363713	0.346553860383631	0.396178695998919	0.325627023038149	0.286224142341764	0.273741523758119	0.264890757429161	0.248982625403952	0.237504908827639	0.241472800257366	0.35093555984024	0.371280584424789	0.350667293798926	0.307828912728865	0.278810353219245	0.268099094033958	0.267134030216448	0.263263033927346	0.269588046447056
1.1324247084435	0.564091455247075	0.661155498155076	0.482475883054916	0.357809515468193	0.281868878495468	0.267136533357953	0.219581207238027	0.201676987061734	0.19215778632246	0.174005014401186	0.174543151231739	0.153595792755387	0.167057275515348	0.170995791222767	0.163516319925631	0.163469710864672	0.166391093908254	0.199890431262436	0.214552827629502	0.233319652682704	0.320719886987428	0.309740548553443	0.275962523384236	0.261961391357687	0.245447829157467	0.20706835539495	0.211633732654073	0.220732928914032	0.226386881776276	0.232024011815576	0.40961192678119	0.33735871846009	0.39110512205194	0.328641522299711	0.283312964273937	0.272075235171884	0.261873287499291	0.24778656380358	0.23753153969228	0.242958912965474	0.351164717990169	0.375705128118634	0.350899564835289	0.305946362829395	0.278160697488218	0.270375777763511	0.263539049257571	0.262074142143596	0.264752900023324
1.10050537216501	0.544082847910762	0.60374689839451	0.457912456607437	0.352916219351034	0.284669922928025	0.247591260624163	0.20646480965752	0.196860719020549	0.190556323878368	0.170610408058189	0.164143671415806	0.152895444401741	0.1663131850301	0.172907167311002	0.162704737717763	0.159983716172087	0.168959137404374	0.210235734015863	0.214557225512445	0.233262151704148	0.318726945847868	0.308776426900998	0.276700358475681	0.265355960688434	0.237199128928451	0.207218894707039	0.215328208837429	0.217872564387509	0.225493405858882	0.235651887896529	0.400065078020387	0.339866667212394	0.384435801208688	0.333974925233789	0.285726981122186	0.269123530750395	0.261406638473271	0.25564454054515	0.235259361793551	0.242773394326465	0.351429524041505	0.37083324870679	0.354915716581192	0.304566655464228	0.278258533172963	0.267471404077655	0.269546003931444	0.262014466366206	0.268226114402262
1.15253711722113	0.569118967288389	0.653881005692634	0.462451251977813	0.344707493459225	0.286735003450169	0.2370622630703	0.219682437311073	0.19693928464804	0.193689405560217	0.162901226082633	0.166422252068212	0.148122352377406	0.162041419489082	0.1752551243513	0.161131221716346	0.153787315070783	0.172187277281715	0.206400171423798	0.219123232395493	0.22998247572101	0.325860918879392	0.321470187442577	0.274302384099129	0.256169788757123	0.246332280786194	0.203854600815253	0.215133709996137	0.223349489329539	0.225877543475696	0.226597373097413	0.401231272976788	0.343095519643298	0.385901316751418	0.326344391864387	0.287552825722807	0.270967198141493	0.263183697071136	0.247918386338676	0.2406392328945	0.236373642153411	0.350390828273251	0.376905554327178	0.349119340928751	0.309687133932042	0.275055022610483	0.270836027314715	0.263955209000675	0.262217573766223	0.267555023757641
1.12616319475308	0.529830142378442	0.64358616747027	0.451889689075421	0.35264415706465	0.291475195155517	0.250558300531808	0.213223602388769	0.206783577052828	0.194923854056078	0.168431965935973	0.160690462596223	0.148082238382758	0.155435329232708	0.177302173169265	0.166108728728902	0.16070404216166	0.171166069216443	0.207497143669669	0.215273290276059	0.23280402046458	0.320331687573444	0.311074656524691	0.275852463649394	0.260005078725685	0.238113790568566	0.204420838621244	0.210177812437738	0.216444848900848	0.228346682303468	0.234469686227624	0.4053881146466	0.348407744726038	0.399299437320116	0.327575469052502	0.28237235198762	0.275974524387953	0.259480863128631	0.250808723209341	0.235907505936063	0.240635421390046	0.353365051406479	0.370017751041212	0.351213809506796	0.30426547545367	0.280620586601974	0.266546724440266	0.266243955071963	0.263471152579834	0.268696624104185
1.04831500748601	0.530499759432063	0.591240546455776	0.460035811708567	0.352521736573114	0.285269024853706	0.250432183453865	0.220388266312778	0.195793576935353	0.197107477526394	0.173879515432288	0.155565242912323	0.147686424318823	0.162094328262284	0.176766362221466	0.161568706105093	0.159723536450995	0.173705424307361	0.210072700380607	0.210033835683346	0.242692239407797	0.3184833408629	0.317163396159543	0.280038682848963	0.261974812802164	0.24027128382793	0.204776414968415	0.213566462898294	0.221436955795327	0.224236990192732	0.228107137924214	0.409288254028146	0.336414478730527	0.39439459671976	0.322635052166325	0.28519944776133	0.27430797131126	0.255879886182129	0.250282112702039	0.238984802137775	0.238800907121532	0.355040577044791	0.374038878554884	0.347668782949727	0.309517108075911	0.277197374850969	0.267004061401254	0.261905565821861	0.261281093008041	0.267889433041704
1.10766819540072	0.583384375249114	0.648318105172127	0.465409606742797	0.353473264241317	0.285017652626967	0.233215988288201	0.216629577814224	0.18610096596114	0.186313740084433	0.177040578194116	0.170934208726496	0.162155753209579	0.164567418029011	0.175639043793467	0.158980929628282	0.149802664112469	0.169942209635414	0.201544394401603	0.214951374660108	0.243351736387525	0.318606660547498	0.314620988343892	0.274719794666515	0.254745369893256	0.23876488854941	0.204999417197385	0.208554370015936	0.216698337327422	0.222972725419947	0.234916052976014	0.407918147606651	0.34370925750939	0.392089510786295	0.326187498020019	0.285788609938059	0.269594351496524	0.260818786962563	0.25259251581782	0.238565030416376	0.246200478774734	0.347931855596427	0.367196088584834	0.350712896177444	0.307799126310453	0.278077280031782	0.264731929254233	0.267699077902111	0.261657960196118	0.262491059962957
1.12694158096845	0.523880124025166	0.625746777796	0.452926637085902	0.34902545954547	0.294240586869364	0.244315049978695	0.211435764291019	0.200931674722976	0.204334644436151	0.173241052567921	0.156208465723613	0.148687675374913	0.159004597545582	0.165155394713105	0.157621425006639	0.156775795205268	0.163002588079329	0.200696723425504	0.207179911418247	0.233125547984688	0.311290533202299	0.310411845312852	0.276057632772272	0.26757633483545	0.241418316914784	0.204784011838231	0.208059878297612	0.220523163789011	0.224091715505434	0.226401184482514	0.401071385900139	0.34018606987251	0.397365094604003	0.327071769275063	0.28522239209213	0.270600468339377	0.259982060489074	0.24997090028806	0.237484626719368	0.239046407850728	0.351509045134741	0.368326994199979	0.352464420737852	0.312403849073903	0.279458105691368	0.26525719021019	0.265239563310059	0.264602159871837	0.264032962794305
1.08914397685828	0.512368489410047	0.64149768780366	0.473531516925897	0.37517372097881	0.291430595244362	0.252797718977716	0.210959726578587	0.204470807629522	0.190149885040265	0.169966582638893	0.167662683245659	0.156521055520286	0.164632682639344	0.175859296292277	0.164734656633009	0.15804294538959	0.172724851853632	0.198281454704438	0.210757020688453	0.229463956002512	0.319097000686643	0.320110847739798	0.279817823623173	0.257071462321717	0.247449886958381	0.202798212113513	0.210190172421433	0.214715871658927	0.223200518062498	0.230958835629843	0.403972026335134	0.344992314207504	0.390679529878472	0.329429517326766	0.285853519191072	0.270207400323251	0.260741751933015	0.248185183961921	0.240347251535041	0.237898500840928	0.353400406642542	0.37647737167556	0.34699578669236	0.309819262098015	0.278024047163693	0.264280969536587	0.260873761767206	0.266074172732015	0.267753486797144
1.04243109701019	0.55706194261903	0.636159371493434	0.474576614503994	0.362894790239747	0.302510385822378	0.254708189429089	0.224426238607592	0.208406373728024	0.192026240829996	0.169778361383546	0.162177772950957	0.150609410162754	0.152302596577871	0.171435733272855	0.160041443474861	0.160197140865719	0.169948590215728	0.202554733775697	0.217005659887434	0.238062714884762	0.31989267773055	0.31557881839784	0.280587079080315	0.253932822469742	0.24334035762133	0.204312598866556	0.210905277325278	0.211404775094358	0.224314114181671	0.236297497135369	0.403020914345849	0.349135841879769	0.39617377988862	0.322559564008511	0.289650916205007	0.273771807917057	0.258733758492144	0.252562120869987	0.236375560747554	0.241582029402574	0.351477734388631	0.372692102956286	0.351046980636766	0.305597910957987	0.272945271588569	0.267752456337453	0.26268562192986	0.262549688850864	0.267323127965485
1.08715690279604	0.537990578186093	0.643246073569023	0.456300615959658	0.368059749765124	0.285536018088568	0.236789000884892	0.204899251064697	0.186403315688538	0.195878066130035	0.173415692735222	0.165698529442493	0.147655147580564	0.163846286457229	0.174807633081877	0.164439433848689	0.15273054727002	0.165148223872349	0.202458796705034	0.218997883200452	0.238914091617203	0.313044568826755	0.314937990362599	0.274741490467548	0.264808129863606	0.235813458689436	0.210182884429646	0.207722102091122	0.218249130213231	0.223622562865109	0.232941864451644	0.41463030015979	0.343409789208057	0.38698136986047	0.326766097379334	0.288950349952035	0.268647877204653	0.260517358906084	0.251672932384067	0.239307298389007	0.240475176700166	0.354834530931951	0.365208666569374	0.350026942413569	0.302303199662791	0.279274244232437	0.266009255177728	0.266617241720404	0.261738490302395	0.266141349553344
1.04651307474657	0.549291588762612	0.642827480684228	0.468213263442778	0.331257074995373	0.291793861385246	0.250234376231652	0.222557209388285	0.197893735757894	0.189972285925143	0.176663647756256	0.161577841098965	0.154133501583571	0.157071568844656	0.169388070879339	0.16117219153069	0.154190678543423	0.165689835205915	0.205390089888981	0.210982309977525	0.237355240326496	0.308648037871197	0.316197068843735	0.27831357840243	0.262403309692055	0.238846349523429	0.204006766242777	0.214495943322395	0.221841508078258	0.224858576196264	0.234461990174643	0.411113455049295	0.337675712232035	0.395336014744759	0.325568449644376	0.288240838637931	0.270709550156943	0.258405886765615	0.2489703605392	0.24183563449678	0.237570466372497	0.348529394696704	0.37215483536214	0.350781252719286	0.308240006428566	0.274415313082462	0.268624805093486	0.264303936524413	0.263290798529711	0.270084591493781
1.06915764676025	0.549949254269231	0.658778581566019	0.460358080575549	0.366921520698338	0.273346048181442	0.239598580383918	0.221777401927712	0.197973894551147	0.186381343078737	0.169998916995763	0.155502061901325	0.152308961710873	0.163932905465975	0.176291021551999	0.163508377761689	0.155837821253108	0.168974651645506	0.196241848042824	0.203474987664628	0.240340614375275	0.316318372402656	0.31788065739557	0.279431393663771	0.266990236397512	0.235836983253533	0.209558983092647	0.20921961560421	0.218357791924312	0.230255428844897	0.231939746011719	0.409706179131716	0.340115406214028	0.384918580326434	0.319128320852887	0.284218024696031	0.271938538993446	0.263111975284896	0.250671343007272	0.237971453377527	0.240512200960709	0.354183211539737	0.373810555206489	0.348431568570891	0.303945686150763	0.276814571531992	0.266741694162701	0.26309008822199	0.262101373732898	0.266322724403945
1.08467411701678	0.513088094440996	0.647733042949786	0.444360315875909	0.351508401855692	0.284682836856647	0.24887243603955	0.207547465848605	0.19857072310437	0.204512542722526	0.17506495795744	0.16292683443025	0.148062544752876	0.159180687096726	0.182270951770384	0.155984413685249	0.164589978371641	0.168787831272152	0.205619968993435	0.217547041211755	0.242729663692951	0.31545219037329	0.311779839806309	0.281900390076033	0.261001461908233	0.248567320800946	0.204795323571366	0.211515281423399	0.219685071754246	0.225201042394125	0.230596005333598	0.408569831798419	0.338366798622527	0.38914643606829	0.32698956183634	0.288440060805414	0.268275631378866	0.258941363727759	0.25630356873207	0.236774283201855	0.241871050463181	0.356025038137435	0.376391974303535	0.353565727440639	0.305800895963624	0.278642608156695	0.26819920362357	0.265035481070344	0.262772265429503	0.266925762082058
1.11587880691727	0.525162737051848	0.666406231559279	0.470079949459191	0.362176723938684	0.291160738547596	0.243957729770338	0.215760664417244	0.189098974746777	0.187647639780195	0.16989828181597	0.165731900106639	0.156453341435252	0.163564057936641	0.1809689298975	0.161770197709836	0.157307434226579	0.164565444146048	0.206495696474199	0.211862869457126	0.240523816158358	0.316598656579811	0.324044608015794	0.282904382924213	0.258298403737072	0.241620767097441	0.21001135832974	0.211786193256957	0.208897547800566	0.223747291621066	0.231997673900966	0.399634070702107	0.345545892037728	0.394923752500485	0.322584606360791	0.288427648437183	0.270542610238317	0.25783029593457	0.249627683473815	0.240323198381763	0.23674083692149	0.349600986540259	0.371301172318399	0.348997968221843	0.307032624382083	0.277975291746741	0.266233640016921	0.262938623786115	0.262096515848447	0.266337567371685
1.10334358177527	0.518549988442879	0.630263209085658	0.45332444918895	0.359811650346455	0.284968396141411	0.257884742610341	0.220376561737406	0.203583238420755	0.189956213901032	0.174288003020424	0.167362568805075	0.15115104938203	0.166099361634569	0.175873254745406	0.156497024122878	0.158255020028174	0.171603997714713	0.203940045590507	0.211978205027879	0.237766347739719	0.315541457017678	0.318932795617173	0.273360174281022	0.259586371495838	0.245156066704834	0.205413858031819	0.215929208280079	0.227464104176166	0.226696792732318	0.231384056229671	0.39950935469338	0.339144869919956	0.393490580281297	0.318818640383466	0.283905235717158	0.273567098527593	0.258643328475135	0.253080333802737	0.234418950497146	0.236677720302024	0.347197304538753	0.373644749977326	0.353422477260035	0.308197588304308	0.279716698776974	0.265949131902753	0.267080982588536	0.262866921878689	0.265566661404692
1.13590630073512	0.53582147350917	0.644454961640434	0.469442136059827	0.361149412451995	0.299145222102636	0.253261416652349	0.224627138864925	0.198592479244833	0.187981755392305	0.169086578249079	0.162442415190214	0.148571963681032	0.164204932207136	0.174717199819006	0.158858484391345	0.164991371323409	0.172266552120736	0.197134636195726	0.211936078882341	0.237419470049189	0.318313610085421	0.318484731483246	0.281123444643119	0.256716297307143	0.242904499935689	0.205033964729717	0.207734984242525	0.219903364466183	0.22757440646016	0.236952480204919	0.415066923309738	0.338089851473851	0.396319251000723	0.324760568526489	0.285615637710868	0.273431799240536	0.260049467492256	0.251137815771122	0.238501711533314	0.237646717383641	0.352572299579908	0.373980445346811	0.356643102080726	0.304545988479563	0.276942541541243	0.268827534483906	0.264920388497364	0.265416107904319	0.270675587006049
1.04507147346692	0.560828586676396	0.648672701422346	0.467933770652174	0.348574318328033	0.279641367152914	0.240038909120855	0.220189703124505	0.200509361667584	0.195236095600687	0.18006825356579	0.162683388350025	0.144571495952448	0.162542728390369	0.177552171303554	0.15893434987598	0.152021376304253	0.168393166516874	0.203018704273063	0.207635429901273	0.239555618808593	0.316803025516841	0.310005286473965	0.27360258991526	0.261960866094279	0.243841389785432	0.20696514819706	0.210450769230035	0.212738359468141	0.220030592853993	0.228690739965601	0.403189368993517	0.341849218096877	0.393018148811734	0.3195730627554	0.287250566351968	0.273093745957045	0.25796131407954	0.253288057007289	0.235731704946487	0.240201397484746	0.353284359866687	0.373687865941	0.354824550987674	0.309214967267178	0.275702986721895	0.268680502716719	0.2660236989202	0.261595215453269	0.265867753355901
1.13330040211315	0.551262833420336	0.60673891548394	0.457593559177013	0.34802458189371	0.281982103524563	0.247025608427106	0.216884465182285	0.187901735544124	0.19078563619269	0.171338364404483	0.167772952325091	0.14895695210833	0.162709810094709	0.173443346337555	0.162807409280548	0.15926942612501	0.169736982110163	0.199775260932927	0.21409772522266	0.239094505332447	0.316336087267724	0.318128276181653	0.285119811130942	0.263573570695616	0.239544544660571	0.204633832959038	0.210834562432749	0.225407660609966	0.232666389504875	0.231261886856025	0.406447971872663	0.347538571558275	0.391207313442009	0.328398537325098	0.294530381907427	0.274587282417472	0.256616393406097	0.252553101702887	0.237942536315213	0.239511208109273	0.348817887497403	0.374632928174829	0.347403248278955	0.304107839110539	0.279624546079737	0.269480936616532	0.26305042627509	0.259763318010733	0.26491498461882
1.12310688939868	0.558432458962763	0.642182354065149	0.452718022342408	0.34247556743429	0.287471707720313	0.237835139785577	0.212147926032658	0.197067061510035	0.184082139318225	0.172899213731143	0.169457487555325	0.148725801826066	0.160698693473809	0.176066158644488	0.156287930546652	0.157334149074761	0.171295261189246	0.20625126921137	0.216024200292432	0.235419056225874	0.316549019529614	0.307685068596347	0.276898744903049	0.265669799512642	0.2471307043139	0.205810800995135	0.208831113816776	0.215861345234806	0.226378718020824	0.228340805966621	0.407321281084765	0.345283309672697	0.388185084256743	0.325285954298349	0.28405417005827	0.271298535386623	0.258217992193407	0.25546257910501	0.237590292830686	0.2353858009437	0.349315940164236	0.375159913514683	0.349940612006503	0.306926319841828	0.274882478175447	0.268038567052588	0.260520331865596	0.260707936413638	0.265543309985944
1.1875158449364	0.522551369256564	0.671982284673207	0.46466679073851	0.362845452173106	0.283206730639099	0.237006590927479	0.212626058782088	0.200101150897032	0.193901726311587	0.168186411458885	0.165446412852608	0.14536876274826	0.155982072509745	0.173082416215412	0.163842298474822	0.160193796255544	0.165125775696625	0.20915757947452	0.213373879324722	0.235729110213336	0.315505424047283	0.310252318291562	0.279931681527504	0.266555960691438	0.246851661804585	0.203417989998547	0.211596561626668	0.2168370253157	0.227726664184745	0.234578497723356	0.407115951955158	0.351017430508927	0.383002436560094	0.324996198049662	0.28706333434595	0.274767651097159	0.25953790229493	0.249131874692583	0.235164944562198	0.239011364302068	0.351754014429129	0.371505876740161	0.349795423510665	0.311173828588606	0.273957086687522	0.266428879645503	0.265697993606777	0.263339585528187	0.267552375031359
1.04290999305977	0.547908176667661	0.665022671327824	0.446389588023222	0.351868132091201	0.293495782064414	0.245175845561555	0.217107128783231	0.204763892538019	0.190333991997185	0.175461519178058	0.15197274533809	0.155643513289369	0.155562026681232	0.178934174587953	0.157643498951041	0.162043191782331	0.172588790623794	0.205781201162772	0.21750133529043	0.239175117006017	0.315697210402874	0.318404284629176	0.283516068726088	0.267251085598595	0.241927552963117	0.206477032290055	0.211472210036386	0.219204101783465	0.225092801467328	0.231069945311852	0.402669413683619	0.342372832033236	0.389727765012211	0.322040641319567	0.28481559306	0.270301179732325	0.260158032431106	0.249133676956811	0.236711612098472	0.239904543823036	0.349614422549649	0.375507479106317	0.350308058917912	0.303420058263299	0.275563339242445	0.26908848068125	0.262885810876396	0.261905269825933	0.266339171580599
1.11431611325135	0.546509826018585	0.650543542160147	0.466403586689478	0.347932011179107	0.301904724667057	0.238649376070765	0.215375290429153	0.194405192944626	0.182159841331201	0.174939785074221	0.163548666963293	0.156560687677825	0.162212497996142	0.174886867962775	0.165122590660362	0.154632744932278	0.171713396014228	0.201683818742943	0.216412576209101	0.233144004346669	0.317376095097756	0.311948850138732	0.276313072053755	0.255791497508238	0.240490807902618	0.204547565217449	0.211791333532953	0.218620401152535	0.222858594719631	0.229370404535775	0.401162874079393	0.342666547188969	0.390751464255248	0.330411610726124	0.282416551486366	0.269957601618206	0.259223984250058	0.250725681930962	0.241095340574273	0.237629920807908	0.350944369194745	0.369979019296308	0.349937440868399	0.305358906546118	0.278864704692754	0.266334179669399	0.266560484980985	0.263867892785369	0.265800142128298
1.07667072301167	0.525742127654917	0.621867668950422	0.463706609419463	0.355363968267842	0.289357280198057	0.246988049208176	0.217483791755078	0.189607530730798	0.182616844072693	0.173477340649472	0.156318238937905	0.155666200810891	0.164898521318777	0.175540102106021	0.15322822079063	0.151819202770404	0.166529162923086	0.198911906857708	0.213043646060697	0.232443523080615	0.317603874172188	0.315902556425992	0.280487778179105	0.255999535373803	0.243622099954598	0.199957184306882	0.208128260199812	0.218094830805473	0.226353590605225	0.238188277744661	0.402358321409591	0.338751414979018	0.388040465110392	0.328565046939499	0.286296999324412	0.272767460461939	0.259969887306918	0.253295152775114	0.238675707968189	0.238045615138386	0.347351939346452	0.375957039996714	0.349382630759044	0.305543304370143	0.276364836356051	0.266732641947545	0.265000825436082	0.26611208059008	0.267012298326033
1.03286763098533	0.561915465960699	0.672259874180548	0.451073943660773	0.352643864486251	0.282905297278136	0.248728023280014	0.202960267840059	0.208427453016517	0.196661479914339	0.173708022210366	0.168696369306823	0.149067428629092	0.160639323095007	0.184114945627835	0.163713126046454	0.155700276344365	0.178103652547144	0.205257009478035	0.216388704441468	0.226990613172157	0.314015742439621	0.314763736076115	0.277450111403635	0.261839291797493	0.242785310325149	0.199799207158934	0.210190423859422	0.218689665581792	0.230860331896244	0.231137089875125	0.399889173591275	0.340133408566888	0.385971086179939	0.329853252356402	0.289459935851463	0.272147546214066	0.255400192583084	0.250536152540636	0.240400287193865	0.237333579983405	0.353503771654389	0.373206343837231	0.353714401389485	0.307447594500369	0.277191685361611	0.267144951001406	0.265915724955481	0.264941697783965	0.266625744979225
1.0988231195842	0.570515981769333	0.634270742202081	0.485689722081215	0.355247686454492	0.271375595091546	0.247306805872176	0.204396118702472	0.196964219915631	0.19125982889656	0.176363081584667	0.163436785623942	0.150182419051015	0.159687373774132	0.173130549450421	0.159757959659442	0.153394414473512	0.164995112200771	0.199676143335442	0.21144903737193	0.240180313008564	0.313198147771784	0.307381882716962	0.276307982899245	0.270541713665769	0.241368871009043	0.204481060253352	0.214063892013484	0.218198440321808	0.223328792373307	0.232322187851512	0.413233424344683	0.346177473263286	0.387601745117917	0.323665452769943	0.283806481036064	0.274882689713944	0.253134924057827	0.25043753033793	0.238308428192267	0.24005441370165	0.346256999431381	0.371619160239968	0.350159425303683	0.308179418775567	0.27902768094202	0.268447634382475	0.262960327015492	0.259485773605729	0.26783974933183
1.05360494754187	0.516038797995323	0.62049849393993	0.429456900056945	0.361738394151705	0.303395671885401	0.24773461277539	0.2173966152745	0.206826809952048	0.191428166028628	0.1705808555933	0.162439332288118	0.153900503369071	0.164222696729698	0.17486027640319	0.155504174993415	0.155719747507574	0.172586148329032	0.202506080795662	0.205674615235003	0.235820864642837	0.324489461181623	0.312190834821562	0.278381591094727	0.25693617132856	0.241688238772964	0.202175944740297	0.207234193825477	0.215339742745344	0.227427648037905	0.229480962955658	0.407847880970877	0.339080423590204	0.392519519242035	0.317199876117204	0.287996958984437	0.267061473604935	0.262811221822363	0.251402263631176	0.23884870979185	0.239353578693189	0.348426935261604	0.369797573697809	0.349047681758358	0.305893706658675	0.279662131202706	0.267713896543262	0.261346363521818	0.262633892720538	0.26829320193355
1.03267079966352	0.554430047667134	0.622254115350104	0.476253879211421	0.350092730573906	0.287867744270074	0.241570832633441	0.21021811584541	0.201925017065098	0.191118132852783	0.173733722842159	0.159073617341756	0.146002201162664	0.159967227088087	0.172550730935536	0.161998328968924	0.160309948333298	0.174308880357986	0.200000194109017	0.212628993720718	0.229472732366991	0.316707436490761	0.312419166300085	0.270057059041102	0.262465076249957	0.237452948369665	0.206077023761453	0.211415624113835	0.217188740180089	0.223735146148704	0.231540982025245	0.402234594956275	0.346562363174001	0.387812403629797	0.320422932488715	0.288025944553421	0.270030782595672	0.257807240563076	0.250119505182484	0.240315748231473	0.243457718747796	0.348276581665477	0.375675308127254	0.348554129373475	0.309881304077003	0.278307483885599	0.26617067840036	0.266042084159792	0.258851975313368	0.266958445887753
1.06181698329233	0.548370471434407	0.648032284513509	0.465602186551758	0.352671285047697	0.298948751920672	0.240934289875717	0.222456509967641	0.19790237187888	0.196736833701989	0.176749024934999	0.164680599566852	0.157200847043791	0.15231611178943	0.170254615171756	0.161879842255344	0.156041141797754	0.165300930774174	0.201250587938367	0.215344302786227	0.242022771834276	0.324909624789623	0.312320167618196	0.269562820118462	0.264534395793357	0.242477975624397	0.203174276025773	0.210041227214451	0.212492862762731	0.224091569427765	0.233483812075907	0.406447351334096	0.344817241324916	0.388226966611451	0.327511502198462	0.285394339648422	0.274257828805376	0.263660191434892	0.245923948653996	0.239778113535003	0.241645625515353	0.352639883076964	0.37368858760488	0.35059011477617	0.307076963518403	0.281692385782337	0.268614723368345	0.263045151059347	0.264172021939336	0.267246691814059
1.12077878527846	0.508441080011333	0.635291444854664	0.469472011098767	0.368619938021129	0.278777777674059	0.249002766112185	0.213568996460432	0.201806697928896	0.188735650233433	0.179115892131847	0.162636213322483	0.1513898457345	0.162540903290125	0.173071083488146	0.159795257965112	0.160361796438149	0.169540828889827	0.202074295954673	0.213267104929048	0.236426271657666	0.318143221136181	0.314132828145176	0.282241300036046	0.264277622212548	0.243932949546728	0.205920553456386	0.212780956625211	0.218215680103615	0.229400400155578	0.237092807453338	0.415132616676748	0.340069494917648	0.389672844250102	0.327220915953797	0.280994611619377	0.27080752229106	0.26043712626508	0.250690843775447	0.234996586841751	0.238190528180028	0.354933774695456	0.375477741706142	0.354285885037263	0.307470065699058	0.280623037289929	0.270058804477981	0.264441945721736	0.259544554925715	0.264474904466252
1.06469027023399	0.559802260380472	0.645578278173797	0.458379986247729	0.346703726961774	0.274862341192777	0.244550468791873	0.215576986110966	0.207476236022869	0.185153686478287	0.174758917712178	0.160306982285235	0.152039704229524	0.164180584567511	0.182043869400559	0.154131961542249	0.149912146257255	0.171467369314409	0.204249174185894	0.215153923417854	0.236506305728974	0.313104231674227	0.313848356843036	0.273655329426226	0.269431424339702	0.242431495782772	0.202257829187531	0.206271797529846	0.21728534269182	0.22574926849516	0.235075022609083	0.405414462950321	0.339426789533232	0.384882441941762	0.321181032628389	0.285751991935784	0.274007565070767	0.259344133691714	0.254859968635522	0.238593200742865	0.24143111933024	0.348894776144293	0.367853918981497	0.352316437540037	0.302916747862565	0.274813791555542	0.269343376308013	0.265061015950072	0.262281541518332	0.265024759093625
1.118831110996	0.56630095491902	0.620099564305629	0.4919736426793	0.327978357047528	0.277722218161191	0.248705940744319	0.211133403471651	0.210508671942473	0.192843871125562	0.178233549146115	0.166023225801094	0.14751493481639	0.166593875132448	0.168899427549172	0.162492701567137	0.158011061411806	0.175400698819789	0.202900057339873	0.218515471441222	0.234234866347991	0.314723439264412	0.31977469076951	0.274892902443345	0.256022918893513	0.240397119286703	0.202564580684706	0.209865613082082	0.213240668333706	0.225059592153734	0.234112042979554	0.405895012981311	0.33854672155006	0.39785907819314	0.325339216840185	0.287175756867453	0.272011910314779	0.258592404738131	0.24901262454085	0.239816901160467	0.240907636510865	0.350936779634984	0.376861614695716	0.346801790614379	0.303905170238315	0.274678375094051	0.268624678756873	0.264999953380104	0.262623837883397	0.265992883542217
1.02558915818248	0.535048404838757	0.632188580747064	0.44909760720685	0.339043431536944	0.291289953127577	0.237603261379784	0.225579065240227	0.199428604000376	0.194398178108318	0.176758586676419	0.154393696298361	0.156988443705564	0.164151338483546	0.174678116130572	0.157499727035735	0.159486374099873	0.168978781294459	0.206041553622395	0.215841627072284	0.238686106677603	0.319059815014849	0.316539931152327	0.271004398349547	0.266541253087119	0.239626267227221	0.20340452011837	0.215392646000495	0.219438938941255	0.226054739654664	0.2320464043516	0.407590564102032	0.342365462494969	0.392636113877338	0.32468739527328	0.285377365641704	0.271417742134795	0.260619023092261	0.251275452455	0.233062558117574	0.240583567381437	0.34955108068463	0.373371847706023	0.354118042912858	0.305927849450096	0.280839786243374	0.266904279599377	0.265046928413615	0.262579529031921	0.265559184634998
1.0770562172815	0.558110020637169	0.642970493505632	0.463777546368699	0.374609174480024	0.279300077086671	0.244387225864645	0.212288841482801	0.197239394703166	0.190127972693164	0.166421174572366	0.168386660983119	0.144883641199723	0.162583776578192	0.174323825770401	0.159270546368764	0.156698669950801	0.176527357848351	0.20993442818504	0.21291622352683	0.237618645028785	0.310326049388033	0.311438296382616	0.281255863844068	0.252260594358692	0.245326844853506	0.204896857518296	0.212174414701578	0.218862819606487	0.232424497778438	0.228379820175796	0.41176579631829	0.339618919597161	0.387216207987444	0.325392218330245	0.285178370279335	0.272267097109163	0.259496574346433	0.255995819806489	0.23621523392698	0.239861383937368	0.351945666051693	0.371778214153642	0.35499745439407	0.305893063128467	0.278287658210545	0.266905121180853	0.265432733315882	0.259654011872697	0.267716998362246
1.00903023223354	0.508747607035904	0.666111284064011	0.470453410024776	0.349084775523089	0.281929025762554	0.248074165458866	0.214017486459661	0.207495518129713	0.181863805587635	0.169848235009688	0.16887621921977	0.147406717915629	0.165323325134814	0.175340914929051	0.163778119554956	0.163421433976372	0.166302578617195	0.201150221262716	0.213354613434382	0.236177968604857	0.318993220308715	0.31223593019851	0.284430498839082	0.262652853029299	0.240069229179602	0.203831962517271	0.205018377107018	0.221207674521328	0.224252387696101	0.227207319324344	0.407521758096369	0.335942098435959	0.390438568648761	0.325945237491798	0.284844036314881	0.271857397643389	0.257035514435406	0.254286591979566	0.237874652223795	0.23702853456952	0.353293084809206	0.367034523058051	0.348685874982923	0.307160948711896	0.274710440618976	0.269791599045681	0.266625307084858	0.265606232669133	0.269709318208128
1.1909024712728	0.561706820719656	0.668005651369223	0.450839104896555	0.34649388008465	0.294171018072966	0.242458831154594	0.20371263204834	0.202529873894832	0.192581509658872	0.17017470698139	0.158595119139121	0.148385834066977	0.168768177025572	0.174802563040973	0.161523856869096	0.152300301435575	0.172394719139613	0.199594239506638	0.212477317006425	0.237925876800974	0.31740206603765	0.312543521431978	0.276688843124001	0.262539453673468	0.238345180310143	0.200864103858289	0.207099532096539	0.22084056158951	0.224942901204036	0.229902307931549	0.407505975627289	0.349927715948375	0.393911668932528	0.324952467197943	0.280866259431336	0.270246746955605	0.261885340164193	0.248836881428396	0.236987909467864	0.239014513093491	0.351501346641884	0.370938314095768	0.349440669003368	0.310330563821588	0.278130629460022	0.266344478887328	0.264458156821969	0.262735483194451	0.267188703717096
1.08730152088101	0.544578212708953	0.639845574938332	0.466371916904687	0.34470248367317	0.293751128194436	0.258207745314725	0.213766646617089	0.210253615839452	0.188504867137537	0.171374402786409	0.163766989063507	0.149260470147543	0.164976161101608	0.1727609988371	0.158236334350125	0.152824474281006	0.172046157753631	0.196048080117056	0.214424439430813	0.240555097240744	0.324208310239218	0.30895787446218	0.278247559947271	0.259087661466095	0.248290734432109	0.208175959871329	0.211374665315298	0.21782593499929	0.22251519364934	0.22742211419788	0.406454765406934	0.335816431696972	0.384614553219901	0.326757031125406	0.289778138318026	0.272165057351153	0.262128437482885	0.25013283449845	0.233646247736602	0.238611366512221	0.349310317432247	0.372961545758463	0.350690261857247	0.305321723797901	0.275721324931818	0.269271700874977	0.263790907411805	0.259596362344176	0.267919170988672
1.14828423921438	0.568870335828749	0.617438022865116	0.478508340019895	0.334528260612764	0.296299962355759	0.238867235010464	0.2141745436091	0.206701615432449	0.186000575917916	0.172288485738393	0.155133690287431	0.158018045689327	0.16076731553933	0.17151293321117	0.15602219934516	0.157128666156353	0.17005888274337	0.207477353567325	0.219922464180023	0.246081222626798	0.315667127837034	0.312758614281602	0.284779681209262	0.264695071376434	0.244291446292319	0.201906189745264	0.208065946862959	0.2165343241784	0.227146380117103	0.229378798571509	0.404014997074363	0.344252533070727	0.390446888782022	0.329178888189058	0.283988662553363	0.271495908386252	0.257030136650011	0.249954636611486	0.242249513970161	0.236945238980468	0.355946016102711	0.377452594452619	0.348830673236947	0.309424586914654	0.278736350492732	0.269285403612168	0.263897245672641	0.26108685699408	0.26635179482528
1.03961203391492	0.569796360155171	0.665867789636773	0.446335759892438	0.348318984175097	0.287540676736733	0.24041866496711	0.216874277546152	0.199215521106247	0.199774874079761	0.176900102143592	0.162003549576272	0.151147793540589	0.165236597100414	0.178597215870134	0.15875248014096	0.157502532031626	0.166447678180275	0.199877742913734	0.213373861062445	0.240327597159562	0.313720123771581	0.317302325479089	0.273510782224359	0.256801351694501	0.237233479166607	0.204298927092649	0.213335380442753	0.21939932917298	0.230203267635452	0.229512144078105	0.40279743500382	0.342581277315204	0.389523522602002	0.327813420075661	0.285810087918565	0.272752940618709	0.256605530564806	0.256955660332288	0.236188974644611	0.235580370108045	0.35502467336521	0.373013002415152	0.350973364440868	0.306799371375127	0.275887658747978	0.265817608310993	0.264267255674613	0.26132492852803	0.267835308510448
1.08540884738892	0.559876897586674	0.662557774284836	0.458438113448119	0.35067098876952	0.284933265421741	0.255198492271419	0.21364949748023	0.201090775068637	0.180631509871173	0.169487228044369	0.165395391486103	0.146158996688105	0.156375734605652	0.172806177498668	0.158674992619366	0.152787780774425	0.172510853432965	0.20267607121281	0.211763654705284	0.23540515269278	0.314629889674326	0.310497565689769	0.274791629970678	0.266987556405018	0.241513072749974	0.201610275562608	0.211413124604058	0.217748100105041	0.226746385224997	0.229815846997946	0.405143640416671	0.346190088037145	0.386257943930967	0.329416882724775	0.283614742194266	0.2765596295017	0.258282744550511	0.250268148566818	0.232154433662523	0.239259186665491	0.355733561929802	0.372369990886105	0.348571647643022	0.305347697530661	0.278515477481609	0.266900418400991	0.263315704897358	0.261576113354292	0.26885113075293
1.06437966741734	0.533189498817088	0.654336343824529	0.445677625025827	0.34174234950636	0.292907818235564	0.243791730865575	0.210954283476959	0.194129777556707	0.190218172683039	0.174614735304878	0.154090253652984	0.149205538038228	0.157352237886318	0.178236425034626	0.158883166199664	0.156787446023049	0.162994395616238	0.21002161592434	0.220568456538576	0.227507009438937	0.316047110886251	0.313220155300584	0.275580788886052	0.258510465014236	0.246214492543644	0.197032881722278	0.209967249791317	0.220410538789958	0.227000854665344	0.225828461730651	0.413596976308574	0.343383665307177	0.394304358607191	0.325121344252519	0.281368243143731	0.271883079964584	0.259620460726429	0.255007636171272	0.239054293726026	0.23612931894147	0.34691948947906	0.375081822348261	0.354576498086629	0.309349669656357	0.281502762081279	0.269029512275893	0.264191124453343	0.259052602465962	0.267464549205844
1.08438271185533	0.523166997893241	0.645358399818871	0.462298553312251	0.353244946870389	0.27498333410172	0.2436998526212	0.218523228000801	0.199788945949227	0.184201686009184	0.173825205992739	0.158932631512572	0.158590876522187	0.157164049820944	0.170268163837381	0.16841883797017	0.154628357154838	0.171190172494648	0.194687829473816	0.210516632512082	0.237639566560238	0.315670967606194	0.30820044687337	0.284338296424234	0.262594738496229	0.244252538569632	0.208627348457309	0.216455273782033	0.214076175344215	0.227622281822198	0.231092164818411	0.405855199745827	0.336945031650202	0.387230384632445	0.324085039965995	0.282862819654081	0.266561625643166	0.260507907313768	0.251799111253546	0.239181381251592	0.239620326822745	0.353578987886744	0.373830782441205	0.351127745719305	0.305169238080964	0.278818724602515	0.267548147582791	0.264429847289758	0.260458146092475	0.264729988583084
1.09063993862859	0.554394520854987	0.607225565204775	0.474510334440045	0.345790113845349	0.294714100215547	0.245332583545683	0.209844519224814	0.199617800516536	0.180321894171227	0.176760718417272	0.171144168284639	0.15107712383663	0.156968489916582	0.173027504085815	0.155714733391251	0.159097981558767	0.167832677695456	0.21500323941427	0.215584812746678	0.236544152675686	0.313416671538863	0.309286701637435	0.274873816362167	0.271665652644618	0.246519162645149	0.208019848415709	0.211135073785949	0.222588523018207	0.22169362375118	0.231384620355472	0.408351159989661	0.338691511841808	0.395079577580083	0.323928508026172	0.285023322960882	0.278106915095765	0.257271598962904	0.247460938558386	0.23925220072794	0.240069814107021	0.351421633749137	0.366728631404978	0.352889162762248	0.306405960697093	0.282344604070363	0.269645740539187	0.264217458198208	0.260240445221456	0.267248275516875
1.04706148348058	0.563471526857575	0.587659345947633	0.457565565963049	0.359911295889375	0.299050335816685	0.255157044106885	0.220277271007533	0.194486439508174	0.186449008478218	0.174443932384619	0.164650496917563	0.149986183376807	0.160654065357035	0.178563592689511	0.159761120374938	0.161102345903084	0.167567251684583	0.202107108131909	0.219379102741898	0.236713625431197	0.320580057809618	0.310208543108322	0.278342385488474	0.265875878335632	0.242798504214276	0.207978464362407	0.210679156329074	0.215866969839923	0.222754046875258	0.235778238757316	0.411428547646637	0.33296086950943	0.39221103681864	0.331459169360881	0.285295515470493	0.277282319330245	0.259955682001851	0.24994933322249	0.236108859083281	0.240651201455918	0.350978740642543	0.371636855900612	0.35103547750065	0.308377041278599	0.279110780963232	0.264415816756384	0.26323329495036	0.263188759581634	0.266267504259781
1.09959540695717	0.580831479739134	0.625168840755768	0.451141585200976	0.368819288398838	0.276998048512132	0.247203532994626	0.210890243539139	0.195824818849639	0.196010887131982	0.172771032351554	0.164960886431885	0.14932358684003	0.16775375788173	0.171758271158569	0.166066838029011	0.15801934555848	0.169987494849427	0.205106471015655	0.218427790002838	0.240385707221156	0.313733412783454	0.312426184832255	0.27597232659375	0.267052139302355	0.247504825170013	0.203553364089331	0.209093323730747	0.213808808883628	0.228375849900229	0.227748196833907	0.405563196907198	0.342917091124281	0.393408807350009	0.325263281609725	0.285283845109339	0.270925164419079	0.261082399066481	0.246774897507001	0.239549111089608	0.243538383643411	0.344052755399157	0.368745481608562	0.348417016066409	0.306647648479523	0.278412012314338	0.270583308500706	0.262994226079047	0.260646590027298	0.264123608650946
1.12001711505254	0.570937707747963	0.660778986089938	0.488906080915441	0.334369398376731	0.271884116315425	0.253294261990431	0.219779928068828	0.209848808577281	0.182433927489876	0.176696952349789	0.156081748436381	0.14649392600067	0.158682300062826	0.168944175156028	0.155855783960575	0.158312388208291	0.165992581915078	0.209493358952425	0.214850483598554	0.242448899455358	0.319540552140767	0.316458305672838	0.282498805611766	0.259175091756132	0.243848036815287	0.207667766013474	0.209240150406443	0.21299748329367	0.226376102927821	0.229932021959431	0.403752902339606	0.343512224539797	0.387220364122072	0.330074794362727	0.286520046524263	0.269077120380008	0.260266159352639	0.25323325700629	0.242440959010629	0.239774256622057	0.348525241116819	0.368297305174843	0.346807927461989	0.311021252151375	0.275596522456263	0.265959666624557	0.267363520925908	0.26123385159201	0.268333551087554
1.12654977515637	0.555301494345265	0.640311618916281	0.46077003742658	0.355498545594955	0.278568010779164	0.233486720632324	0.207305866147143	0.200920905632419	0.185703757505347	0.171392144953708	0.15977102795848	0.153232808272207	0.166741030320073	0.17832689329995	0.161290859278033	0.159097764009366	0.166861108195159	0.203961194088862	0.214954944607588	0.237680697691694	0.30815346811629	0.320444509151839	0.281192136452171	0.259682597072778	0.240679896593931	0.204272653202818	0.214362042141267	0.214298597994532	0.226115880251979	0.225353398855022	0.399237875347463	0.343155997814023	0.388995235383673	0.327771205499507	0.283070727569416	0.267620790839114	0.261154100400214	0.251126846622347	0.239721635967431	0.239822015064957	0.346570100304459	0.37295258324832	0.350886406018822	0.30961662180446	0.277457668687729	0.270021678286001	0.263319576620936	0.261850555796805	0.264903645221136
1.14181189293289	0.547301076581309	0.624274738381586	0.441193296905149	0.360821785635828	0.286889513317766	0.249769463732128	0.207216026074134	0.199135498764335	0.195257640811352	0.173599508097334	0.169878792989635	0.148884915918553	0.164457656248993	0.177051865219993	0.162088882986158	0.157243448554604	0.172741072317174	0.1988716263978	0.218223830637194	0.238242994314335	0.315106062952917	0.319584825894498	0.279283467791129	0.262163384746555	0.239685367618301	0.206813087645306	0.208295951779192	0.221829100533578	0.222244162935824	0.237762852978127	0.390897212934307	0.340066074530819	0.392772452910735	0.331092405422147	0.285309301852851	0.267408568378343	0.257729187666907	0.24581415747373	0.236349059586541	0.242695856890689	0.345311076397638	0.371779341527591	0.348789085877473	0.308668570025411	0.278291280397036	0.268008853416916	0.264914847505981	0.264596495196259	0.266043612714014
1.14666611409087	0.534688211260273	0.628328948517551	0.422216739585584	0.35569972566409	0.282441673439821	0.255640084857308	0.205402170657734	0.203047331781846	0.187368027083088	0.172796807591182	0.156578649403269	0.149407106025974	0.158977537492328	0.178112781361609	0.160504421000772	0.15083206608916	0.162884067643318	0.204323224480149	0.217726839692857	0.239231062591161	0.322106593521667	0.316909047971507	0.271798860349343	0.264771306150603	0.243281045077599	0.205519860285805	0.213496895911169	0.21588233548006	0.229599723515699	0.234915446566118	0.400728620509812	0.336885552102829	0.392016934660469	0.327130575689372	0.282375171519215	0.274035081578194	0.262513737900301	0.25026952568833	0.236072081091276	0.238845716354894	0.347543313853065	0.372219185887267	0.351699153269806	0.306617391226576	0.284571984758363	0.264029418375388	0.263766738867711	0.26586652468002	0.270608424346619
1.02906924045552	0.533791908472921	0.636704885042671	0.467834782332847	0.36840108254873	0.285277034089831	0.248635495147963	0.207385912150437	0.192447542965112	0.191540234417271	0.168049140724741	0.159820508086342	0.144845774760175	0.168301288996096	0.169349936502816	0.163229560177326	0.159550932254246	0.164277036668216	0.206023304773132	0.214417301734001	0.241079326274358	0.320378262851973	0.309073481474837	0.282167736353485	0.269490851786627	0.237740844424948	0.203124379577539	0.212687352611416	0.217215986239858	0.225196571567139	0.231512330200319	0.401939472018792	0.336643989627941	0.395529197219444	0.324155659426963	0.28543103337074	0.274448946779561	0.257817789893983	0.252609375513911	0.239113818762903	0.235172413751246	0.353155379213569	0.372581576776858	0.35181351462039	0.309529959654547	0.27831443119235	0.268307817439083	0.265070158480835	0.263017367454041	0.265424594185484
1.06600618899891	0.522413030498987	0.643032210892915	0.455586162437915	0.3800195062753	0.299012150016835	0.241417381237259	0.210179118511989	0.199293678949678	0.183999688615228	0.174184049201936	0.156076483073302	0.14933302872215	0.166648773568983	0.172780466422134	0.16023749483235	0.151335853116304	0.16715636706131	0.204985764818672	0.214396671690752	0.234661180831415	0.322484154241775	0.314805808655238	0.271352183873605	0.261550163292859	0.241898459789219	0.209134515380676	0.209887966400428	0.21842133849925	0.223969436678867	0.231597984631018	0.411014159424019	0.340010502104494	0.392211744078167	0.32542446095889	0.283723086227125	0.271838326067374	0.259814082773218	0.251960725740628	0.240320673755744	0.238439816751359	0.348852191645235	0.375565893583197	0.350018835533329	0.310333107561087	0.279573295900078	0.267019756566219	0.261056907307646	0.260233747574455	0.266265756711763
1.10994519925391	0.520340609482836	0.64948312502461	0.441762097138657	0.36838051599582	0.293473515818958	0.240606798180654	0.213497088241314	0.187689919969837	0.179911091648074	0.173756971742362	0.164301010569587	0.149778429768982	0.155613441990223	0.172806004602957	0.160314228028175	0.15151888727245	0.163551554550698	0.210250705884745	0.216790662129242	0.229400478633422	0.32249421352202	0.319000168111686	0.271952733853975	0.259437132361613	0.243854357785537	0.203762207288756	0.206857472398646	0.21239481215609	0.228607360523527	0.230137421392944	0.406024786675574	0.341454971461042	0.390358195168719	0.325550307024322	0.286756810793255	0.269278389176385	0.258032455917978	0.252073407947126	0.236250122218408	0.241006497938144	0.350799988799516	0.376210750919777	0.351804869690071	0.30593903449045	0.278851316610345	0.267541706155645	0.262829109148775	0.263506965321041	0.264892704737338
1.1013083599406	0.567666351734601	0.626020913298121	0.452172929411403	0.360529134392388	0.283306498635862	0.25490534667297	0.203008682021248	0.199703369828319	0.198891074663432	0.174145208209373	0.162131225298483	0.149615033132288	0.164816315112841	0.178681549567201	0.165011683769717	0.15447414355169	0.169584391681735	0.204786936450927	0.211967470456192	0.235533440604683	0.308169081346684	0.313634617055225	0.274501756295761	0.25576466078832	0.242242520484301	0.206934876441802	0.210083201954224	0.221120409205717	0.231484075556795	0.227931495079833	0.407569334177889	0.337945384399044	0.391786270250932	0.317750607848638	0.283364501598249	0.268838371592293	0.263446578393854	0.251495872516812	0.2387755542077	0.237388806719185	0.352687767280655	0.376976000400313	0.349541765017899	0.305286225527583	0.281306912356584	0.267286628014168	0.263691581717902	0.26029103649634	0.266777110612626
1.08590570626914	0.55237731417225	0.656849199938382	0.473211399073972	0.353926701733001	0.291254633849052	0.240893637645283	0.21254712651137	0.197413752835808	0.187894288648704	0.176617146982231	0.162595665210259	0.14922559001842	0.162240694718384	0.17136880149388	0.163388090936501	0.166147521642538	0.170403246230218	0.199801501804558	0.204891074289905	0.236665059626908	0.314816301960163	0.307832413216394	0.277469366965733	0.268598624716619	0.240675461709169	0.203208986455188	0.213939412523142	0.219056913256578	0.221945288358451	0.228602201097155	0.406838639249937	0.349630945994094	0.387612807666748	0.323874528315968	0.288013714900687	0.272148322316878	0.261353510992877	0.251139889536834	0.236336770749877	0.23391420530564	0.352566899386774	0.37814290210646	0.348901365591933	0.308036332987965	0.275679459563235	0.271622729126029	0.261618326381306	0.264234996846356	0.267202388480541
1.14269717485621	0.55268389180021	0.628985993741584	0.470381025969018	0.367611395234008	0.280756324910676	0.241959389018796	0.205102201725471	0.200054072218884	0.181620289418382	0.178018298198342	0.163498432011196	0.145503580182168	0.164879457861449	0.176707711391709	0.159018295020751	0.160453511036602	0.16347345970938	0.20548475542985	0.212820642875138	0.238394341238297	0.314172871245437	0.316286863887541	0.271744761991386	0.260024744545396	0.243014440466245	0.200271711415367	0.218705934092024	0.217632385015018	0.228808803055922	0.229254138635182	0.406056233156851	0.339584678769382	0.389899333076637	0.322557270943621	0.290058696560083	0.273053215556379	0.259665903942457	0.245818920563672	0.237755288132566	0.235682247849991	0.352624702251231	0.377316078301601	0.354368102977316	0.307270961247819	0.277070677116378	0.26846775774203	0.264080125360473	0.259907042926817	0.264146088611621
1.11130776984334	0.545375181930876	0.641769159936964	0.459407290240349	0.34013188164777	0.288777566535072	0.237861892915807	0.226834692149417	0.192438680910517	0.19028336348461	0.169783796190615	0.157516824716061	0.14483753070172	0.168107296335347	0.1720830147817	0.161249935404131	0.157009254094538	0.169291163335512	0.199160124003302	0.214041952135961	0.232452611505123	0.325144029897212	0.316578597236243	0.28169995358584	0.265821908537611	0.244217917569745	0.203141370988033	0.215931617092875	0.216439723757358	0.22762759244531	0.230166217746631	0.406598894947045	0.34065346792483	0.395972576385428	0.322973265731078	0.287145095273715	0.273095130433699	0.256524870163138	0.252802152591742	0.241516126776116	0.236675173529155	0.349924046756768	0.373599353765746	0.351849795006491	0.307493664330086	0.281400917033941	0.265334149089585	0.266696970886281	0.2601045021078	0.268692825730919
1.15751445409114	0.533463847523977	0.650883556252378	0.459413633516514	0.355467836117206	0.291869306946376	0.245325928390726	0.202193349404633	0.196853628969258	0.201127553698434	0.184381046924046	0.161896017807988	0.151774262620645	0.165290695189581	0.173203702571673	0.162294602692663	0.155133868673692	0.169016864550101	0.205448049914013	0.21257107266786	0.244131128539297	0.32080805296473	0.312803759895965	0.274352307661708	0.260092248142419	0.245841240278118	0.20618404645188	0.21430763694699	0.221109464885911	0.229415865653247	0.2278458262722	0.405452884446494	0.339055875275804	0.394190646270425	0.323047982560521	0.286672799153162	0.270064328259914	0.256916055556251	0.248916729155488	0.237195378128437	0.236830182110095	0.349616130745596	0.373312333336667	0.354072416973074	0.302816977785896	0.277249333547155	0.267302132741258	0.265045626187576	0.263351773980418	0.264647734771719
1.08431938496365	0.562020272572768	0.630424486216596	0.453412835453648	0.357231335269034	0.284286350417392	0.245929556641533	0.219359877581319	0.201061381777773	0.196438062797353	0.167519679631465	0.157770310991239	0.154407951812929	0.164523838781425	0.175267065898661	0.164063932309347	0.161616252626926	0.167103611746939	0.207321872685199	0.215434681822184	0.233785609881367	0.310853446525694	0.313476424003176	0.279905890945226	0.268824630283585	0.244859273716899	0.203136432616683	0.214436615926811	0.220064910738476	0.226203772792207	0.232033286494323	0.405561017604326	0.337740683622518	0.391232054219271	0.323142509284327	0.286590917319295	0.27585760914214	0.260378937769585	0.251465319459395	0.237450275144889	0.235854975305216	0.350500938591612	0.373097317022447	0.352605117023203	0.305883009090525	0.281290108489285	0.267743821350878	0.263134497573731	0.259918365080442	0.269589390386584
1.09985680293207	0.587718402184924	0.658828816822652	0.451222197656298	0.347755111295381	0.303171134507061	0.24877536139735	0.211631542527346	0.19189717517703	0.193683039723048	0.172379258396334	0.155513951571625	0.144316731904332	0.161971092005332	0.175239671400951	0.157865775167095	0.155157254102432	0.175776060383375	0.202974410975417	0.220755588324706	0.241672956803706	0.31054322130046	0.315249450765099	0.284143291546375	0.26020068169512	0.243721188003605	0.204652063755257	0.213074997592206	0.225946485002857	0.229309985726908	0.234925705682323	0.398077116327554	0.345042497800157	0.393253202093294	0.317373125332639	0.287849385001613	0.271851232201549	0.259012322219297	0.251266764655962	0.238933269383309	0.244075325528355	0.348628244825594	0.378061990096727	0.349020324947257	0.305891100760863	0.27789045455146	0.26912731262752	0.268124677693935	0.261181513970274	0.265579391537815
1.09821348472705	0.563662584724085	0.634842189928292	0.464655865510834	0.370935996050591	0.304543182694404	0.242092273729487	0.216094351208455	0.189587260137551	0.188714370567908	0.177577984778602	0.163374669849347	0.150609506038647	0.161248642249631	0.178090613915575	0.161292040683566	0.164555578093278	0.169062139259033	0.206641291300191	0.217016375711005	0.237943471562061	0.314172069792933	0.310924075897175	0.269462326995547	0.253777685274108	0.23694522887184	0.203080964371214	0.209031577913961	0.217327790616803	0.231575302275648	0.227941626531109	0.406862030985061	0.349395696199146	0.39918292955576	0.326592797322956	0.288831666933145	0.2656707295707	0.260124802186233	0.2537845800884	0.239504725942542	0.242666736801064	0.351986273453121	0.374615512920541	0.354465756775844	0.309939221375008	0.276687553501264	0.2676734347386	0.263825101203494	0.261377535309114	0.2660934925192
1.11069332697078	0.517606777903191	0.65032958554443	0.47931440880603	0.366839784880337	0.291079990746892	0.250726722791798	0.217650238556892	0.18808327172222	0.196675773232637	0.18662531247893	0.163877618047794	0.149461403963665	0.164950207548614	0.180096632815171	0.158148341089978	0.156305076078233	0.16943447772465	0.212837722658988	0.220476738993528	0.240350859876805	0.304703645586955	0.318827555952136	0.281507034790414	0.260232533602586	0.239284859411283	0.202633877278124	0.212821413487884	0.21985610609937	0.228559586197734	0.234252911896059	0.401927726708689	0.343308854370867	0.390948744388109	0.325155371641222	0.287995440317308	0.271644423634711	0.264550392265096	0.252800057220844	0.237841518027768	0.238683142664062	0.350989935538498	0.376268666543217	0.348895778320891	0.311002655573245	0.278426375651941	0.266939593737156	0.266532354883024	0.264748029424376	0.266464446535506
1.08454695495454	0.531761216277049	0.624320764786725	0.430601809956516	0.332550105060063	0.302670730675561	0.244709845043733	0.219885925095854	0.193865213688255	0.197082984860658	0.180332285561186	0.158184133073148	0.162259818195583	0.162371974926799	0.1805742311819	0.161298199087479	0.156510149773569	0.171132432123874	0.206211852288707	0.215403367818265	0.233343582881687	0.314013140432841	0.315917555339631	0.279316860454472	0.259263026994756	0.24703820130657	0.20905881441374	0.21235329882395	0.218642312101496	0.229744150167535	0.229961676584233	0.406534133004746	0.34223456012784	0.395472338225665	0.325115519411828	0.280431702288098	0.272661792449676	0.259620030059222	0.251217271651412	0.237578036921752	0.237886355952901	0.349451213940374	0.368829548571798	0.353096595834331	0.307517477364419	0.280275454606389	0.265516863407788	0.267395173796692	0.262304239405551	0.265790630867856
1.07867112910702	0.529681948743729	0.624228646219444	0.45959264895659	0.345289685134637	0.293215609143052	0.247131148563433	0.208154763224307	0.195125274964315	0.187325705088509	0.174456202568414	0.161908399589307	0.154895710236014	0.154597214474944	0.179370736238883	0.16387234431743	0.155339288911752	0.168955126374425	0.199330772537325	0.209114589989458	0.240601152621972	0.309342549946039	0.313980000403631	0.282885868160915	0.267118150825752	0.24001966646416	0.202827715414769	0.210572141279664	0.21767629355348	0.230161599255523	0.234795510174176	0.409548217832467	0.343474930031774	0.393181062648723	0.326827902842801	0.286597660691957	0.27127223640887	0.258709979336197	0.251242438846006	0.236709343692333	0.2356487435792	0.351087026013301	0.372690702646705	0.35259722144672	0.305633212774892	0.273087441271576	0.26662104793429	0.264377496330725	0.26081040217463	0.267160171208616
1.04481971373213	0.565144340606144	0.649877893495397	0.482548709710805	0.361219631475875	0.291772647276347	0.244687815225781	0.223214057863279	0.20047730166467	0.183004627829871	0.175396472551329	0.152247707667046	0.150828232882322	0.161643283454796	0.168748212888996	0.163302893433306	0.161048701334346	0.171450879008897	0.195056560040255	0.216265320381079	0.229349482544128	0.326105923669517	0.309734842328602	0.279081263508735	0.253725418218981	0.234941438700939	0.206075392403695	0.206879788870606	0.213076536920855	0.222108882171856	0.226055741631439	0.4023575687754	0.340055204763234	0.39932052694349	0.327050870669288	0.283149939357277	0.272420824035045	0.262986940623285	0.252810080356354	0.239344443085936	0.24245577877094	0.347472359223986	0.371055230214646	0.352811091215068	0.307953549929564	0.277829672433316	0.265722087249916	0.26449865960474	0.262794428880738	0.266523644517708
1.09194053835182	0.538723821619953	0.648599984789041	0.446074595491793	0.352591893068544	0.290074383250315	0.25686802427008	0.21173012928932	0.196807740298111	0.192679792334415	0.168597260782177	0.163546630333892	0.14829615271936	0.163206404981389	0.182324172520139	0.161704823306248	0.153459737309567	0.163229862777907	0.199815477848025	0.205218389072158	0.24197426736751	0.316307608063787	0.317050388093105	0.272276939912112	0.265303585436991	0.248682797544745	0.205811665335614	0.21184347143156	0.216017298002937	0.223521089220026	0.232131423011277	0.405313654267772	0.342204144939483	0.393111758490444	0.325783507994233	0.285087183796107	0.271783995851328	0.257640758591812	0.251489893322141	0.238795202397232	0.241684226828623	0.350100206304343	0.374034484243996	0.351873724675049	0.305632617579066	0.275658244475482	0.265833252037145	0.266838646945937	0.261075608905564	0.265497972695952
1.03995044606728	0.57061339815679	0.608356215043929	0.465279804856662	0.359827915738637	0.286894236389334	0.251231257712457	0.208962181458973	0.203909703778285	0.185712498997878	0.16778056453633	0.160818121020197	0.149207989132365	0.163041123965685	0.172864477320509	0.155438980906455	0.158719870550422	0.166163875015442	0.200857743421822	0.216812999239253	0.243056619582796	0.31231916362685	0.311307170163443	0.275028589767003	0.261171132552467	0.243446673796177	0.208992542444319	0.209418474204727	0.21699951190511	0.225994667564775	0.231599450168094	0.411963914427777	0.345844891458375	0.393114645604424	0.329053059618833	0.286524272180703	0.272575141576657	0.256831709693666	0.256733764436924	0.234917117786851	0.239585108823998	0.353839421368419	0.378225309295179	0.348714443240298	0.310915282190468	0.2800727010344	0.267064846905783	0.262601434578703	0.261262447079416	0.269967225130957
1.15571761393963	0.528821983273359	0.65925087545147	0.467513597526075	0.338840184472604	0.285158509685762	0.258914612070783	0.212953152991777	0.203208242743369	0.184521943464152	0.180317428951779	0.16257111411448	0.150811125904897	0.159784610419212	0.172442250190223	0.160791336023741	0.153705666771711	0.170616913871685	0.203458685531333	0.210230733932979	0.235733327432307	0.314784715584105	0.31047082911956	0.279232027993624	0.257558226312626	0.241036899920375	0.20693696186485	0.212948404473629	0.212133182395867	0.22635275040417	0.232353313904729	0.398676076366093	0.341544307439618	0.390073077328067	0.324670747337804	0.28259571825569	0.270263505287627	0.258159842359112	0.25260307372019	0.235087415947302	0.240028059077668	0.3515929332206	0.37338079362717	0.350862988576742	0.306331275787772	0.279543374354112	0.267744225657918	0.264055658820966	0.260854607280781	0.265661951500927
1.11404039804717	0.550849525836323	0.651307524603816	0.454414594054252	0.365307061206249	0.28598626046786	0.244059372995292	0.214145880240359	0.193659656015	0.185580452679352	0.18142819652765	0.166941937546445	0.146566004155534	0.159515484086089	0.174626731004145	0.158064050291467	0.15815987129617	0.170976970572395	0.199920679221176	0.224066144673128	0.232341185598145	0.315780674699464	0.317304632282899	0.27533548889033	0.25604916158397	0.236749803171963	0.209907380453066	0.213042650880234	0.219227612344597	0.228152609154624	0.232484943263641	0.410470753862149	0.34908450157101	0.397591682050182	0.32244695459274	0.285094099271345	0.275840546658496	0.264940510829644	0.2512931266785	0.240440372812664	0.240418253638228	0.350502481958132	0.377191254255088	0.352552643512432	0.306771309784678	0.274482162152386	0.266925514229665	0.265186124147947	0.260907344096714	0.265825339325416
1.0824811652861	0.505168909522035	0.643608503244815	0.459186587754082	0.349781262212668	0.298177294730692	0.261925538505594	0.209762045199914	0.197332891884569	0.189974887068761	0.175464349743023	0.159986777437031	0.145793312388077	0.159866332096018	0.170037760701862	0.158170467008595	0.160207514052401	0.168774421401997	0.202562819684878	0.213767199146481	0.239103138560287	0.317835958972837	0.311722949086119	0.277363165732493	0.260519564164763	0.247233122796313	0.207805792967541	0.21473626590327	0.218487963683355	0.233600116276811	0.23029756030347	0.401360417189688	0.337507503579707	0.398012001443904	0.323738590498706	0.289393623574451	0.27610359695122	0.255098174192649	0.249976423305225	0.239315352912423	0.241993162753877	0.347547434184331	0.370492015349386	0.34550920705191	0.306493649283931	0.281561964106755	0.26991087022938	0.268361736792448	0.260678287681981	0.26255627592351
1.09000698659588	0.540000958251526	0.673746322374702	0.471626991644879	0.351028586541338	0.285900383727545	0.246647793690572	0.21289760017273	0.194031220713893	0.190462459424808	0.174521881305665	0.152842675636202	0.152695850963852	0.162239487235077	0.174405158651876	0.15737718989387	0.158778258457533	0.162630072001456	0.202750626921642	0.214426236015512	0.234553155968667	0.32868924938093	0.319320570093833	0.271906696430416	0.26403699602832	0.238471706316455	0.209341812670868	0.211326700862073	0.224884918149601	0.229958378248968	0.22947428915442	0.403360345286412	0.342750209151469	0.397431767655008	0.325397280254476	0.285378382685398	0.26978324690267	0.259970837516915	0.248172920840455	0.23845900988652	0.239686062247032	0.349602494875981	0.370560029413394	0.351150837361245	0.305353409869925	0.277071754689365	0.272174373572538	0.263377687656696	0.263438181599931	0.267697127615654
1.07169144445892	0.552454393014149	0.659184852124734	0.452208736175471	0.354476039010583	0.284692345547631	0.260799147768231	0.216062001871768	0.194947535883138	0.189091931379885	0.179293067036885	0.161500093575579	0.153924120688579	0.165930097266621	0.172655950621533	0.157397687570832	0.164326593456239	0.167916034616211	0.191669933768056	0.216224470989874	0.23922031730306	0.319842793852559	0.320565391773868	0.274774345129301	0.264736623389351	0.244822480604594	0.205930250557247	0.210803340344112	0.220248553283956	0.22926827516395	0.231701411424235	0.409036141633208	0.342474159406911	0.385749080621531	0.32323350438772	0.287246925505396	0.280428045832667	0.261528156162993	0.252684897520299	0.237625077471738	0.237406955898221	0.350102078559561	0.373587650607299	0.346310726738014	0.305228015414146	0.279449623472105	0.26399210139024	0.26538918635874	0.262875649630659	0.266551804824799
1.13913547756443	0.579981743248479	0.621390217588787	0.464769624362491	0.33451918854136	0.297195703806479	0.24037830147476	0.21426050756668	0.194712915958529	0.186178864457794	0.17099226750124	0.170219797183654	0.152638535864498	0.155653119801529	0.175752284125765	0.15919878999905	0.157141872583085	0.172443433238756	0.20358352087302	0.210043767125225	0.239163897589775	0.317201893007491	0.317891590469503	0.278791360629006	0.260890917085064	0.247572706928957	0.204231393837865	0.210863686172584	0.222626795580077	0.231930483733896	0.224719791377985	0.413024995089215	0.337630325362668	0.385255092383213	0.327584205582743	0.289721683727971	0.273776949425866	0.261185792671945	0.25495075238061	0.24284260261283	0.243689437459342	0.348036399093249	0.372586604146819	0.352873863755415	0.304584400846051	0.280181038169458	0.268704522389572	0.262896263698882	0.262946113952421	0.268395518993878
1.09583952500473	0.550469050998185	0.634549955910625	0.469715840406737	0.349196979372058	0.288534381482537	0.258628115908116	0.209322162292527	0.194864562016948	0.193933468323706	0.175093709191319	0.16386694352836	0.154361358010407	0.157771296683391	0.175624371194814	0.164584214055239	0.156219234370813	0.172439486256351	0.19884097484163	0.219246034371778	0.237207743728394	0.317656490660731	0.316856366756277	0.280463167713139	0.260099805022568	0.241032686069687	0.205163203548613	0.209727061036542	0.22167565387175	0.228507918707133	0.229467375885525	0.407358268400733	0.344191730940064	0.396470421824152	0.320422751570731	0.287405320810352	0.272101352621145	0.260638269127383	0.251242660300325	0.23684752870495	0.241418253063944	0.350272352045205	0.369742838426581	0.344213535047273	0.306253123680972	0.280407396431092	0.270587852840176	0.262543665027329	0.261844550388268	0.267312160752295
1.1476506310037	0.57020439528292	0.657122070349188	0.475677572357282	0.348519405650695	0.280860325216714	0.247510523655749	0.221091014257602	0.200780543381272	0.191691231748111	0.175910389795231	0.171097833243405	0.150122086711627	0.165217172672113	0.176788882076618	0.162603711754199	0.1559033636697	0.166232214186679	0.207883269854061	0.211187622080161	0.243051397811758	0.31816908130625	0.310434330069898	0.280003138419017	0.266836387513138	0.245578108731746	0.210157062475828	0.215276860810553	0.215898863047861	0.223181263376074	0.227978369132788	0.410252156074593	0.346084872143381	0.391439652248115	0.325475391319386	0.286931842449703	0.274971232702093	0.257395157967386	0.252462834145946	0.239431607977192	0.242527875408551	0.347019529509199	0.37605121594618	0.350379927658929	0.30536197563981	0.277541074778824	0.266720582459529	0.261264499630177	0.260226892411111	0.266519093337378
1.15574189506281	0.56033419602095	0.593507247189906	0.458674679977774	0.365975298695026	0.273438577919466	0.241505380079056	0.215775191035993	0.191058944248159	0.19360442960727	0.172367549165089	0.159041108024374	0.154124161837649	0.165587535190128	0.176180236106346	0.158304117460394	0.158644318214681	0.165323801923235	0.198787143580807	0.215620565738502	0.235907233925788	0.315756694550538	0.323916959115087	0.275673379693054	0.261620044951644	0.243475730668913	0.20178834025912	0.213979637195815	0.222417155386499	0.233274670464776	0.23377004744322	0.41061092820904	0.342852417403047	0.393220736223101	0.327708492218903	0.28883005800817	0.270637921697995	0.26644697524349	0.254826624853794	0.238923660246197	0.242471816541214	0.347687451888558	0.375836907188653	0.348565306908954	0.309516461559674	0.281649394973295	0.271216660546193	0.26454556929693	0.262538219656439	0.265321903328024
1.13762489587466	0.546822301234271	0.657646329753972	0.464909228490708	0.345774636007113	0.273456197545625	0.241193654097276	0.21516293283017	0.190192100332517	0.187899670820875	0.173553213258858	0.160216219612424	0.151324386456814	0.165386588879922	0.173648305981833	0.161150055999817	0.160240343964169	0.164142981050176	0.202521007249559	0.218575509940238	0.233074328713048	0.311583140019699	0.313970004729747	0.272132504330107	0.261090513828002	0.244452548370878	0.204088561110493	0.20848449710283	0.223994273788887	0.223212149031386	0.22968207989532	0.406843768497544	0.341103662257363	0.398145752669121	0.326232524571752	0.287635481135113	0.264663934710245	0.262459243406001	0.2521967928038	0.240824105215934	0.240798250521536	0.351226544750178	0.372089319578245	0.345050037958335	0.308222509075139	0.281187601258022	0.265208667161321	0.261122269230897	0.264478547102328	0.266926174587095
1.12819670632894	0.551145881997214	0.636199065708052	0.461997976091722	0.360511108348346	0.285658128265126	0.251215465801184	0.209219429584383	0.193030759855924	0.187451783769844	0.169628182203941	0.163556586193189	0.148123671903989	0.162149879136045	0.173728153853358	0.16373895382333	0.152671169629876	0.167461361975403	0.208265035617667	0.214989106469973	0.22513641956993	0.314824664025161	0.313871255917788	0.272946119039359	0.257749562820862	0.238716650235805	0.202148172706168	0.211917137813376	0.209956885094039	0.224127633040474	0.226364205615298	0.411350265206828	0.342834512699735	0.398405787104167	0.325812310539808	0.288056786349903	0.269812158076036	0.261742162194947	0.248678690543397	0.239008586219345	0.239549733466987	0.352804419524445	0.372936317303575	0.349329036616307	0.308223903925387	0.280392840945123	0.268080751743578	0.262066559128125	0.263174491499531	0.26362194879245
1.06326523017871	0.514922746053617	0.64382844870209	0.462266665187671	0.338791699269575	0.294442462254099	0.252023877585291	0.209528133902622	0.201921401177047	0.193966773201913	0.18025299968813	0.168351114015957	0.15172958530856	0.161097068937532	0.176003963746849	0.162609643002621	0.163559233065172	0.160787173325331	0.204095172142893	0.217926622290234	0.233212888076016	0.32062175381964	0.308912446428249	0.277033936407524	0.261406495246979	0.244760573923263	0.206559960075254	0.21380871478937	0.214186714339319	0.22819819923326	0.235096291855061	0.402722491589438	0.345925144518812	0.388372169718027	0.325238609681837	0.289079003704276	0.273992060644669	0.259145872782861	0.251446214162187	0.241393413474454	0.236355005505608	0.350241264197045	0.371699947754418	0.350451856695601	0.309438811604188	0.279539117360625	0.26774173104039	0.265167528702479	0.265738283591204	0.266600928230046
1.07515531197175	0.530259141823753	0.621660781756107	0.477275316693666	0.348540177747196	0.298922093909009	0.235353784068424	0.209405748373171	0.188721839976205	0.197842818701366	0.172481564565495	0.163632593101571	0.148670589402649	0.16054746094268	0.173994964613858	0.161753104104916	0.156924658135812	0.167662088319068	0.198979771539759	0.218235026586868	0.237322013757044	0.311163029337194	0.31807188694963	0.274987927144648	0.26002443892767	0.243422601502047	0.204360389013343	0.213255121934219	0.215390224227336	0.223769981053367	0.228424599858622	0.407673052332793	0.347177697045327	0.394536889785711	0.320848892412823	0.282396921247529	0.272775559712257	0.26515167041822	0.2503533961118	0.241128008049771	0.239277207894211	0.347506711875784	0.372876998109302	0.341410540990595	0.306084663415199	0.280235856000051	0.272719971747557	0.267149801067879	0.261917320099486	0.264221317227857
1.06721036843152	0.564880998517692	0.636343103768302	0.468710413405556	0.338639904097001	0.282215736052584	0.240173043873655	0.209940155370074	0.205319776313691	0.188320705121336	0.187802632701748	0.164909755546307	0.152269862303516	0.162433802580811	0.170781486030906	0.161553533621863	0.1581891941469	0.168392530702618	0.203403519072584	0.209330827923262	0.232515413808382	0.321446198993869	0.317065594979011	0.279073470239512	0.256942778799532	0.238915515544478	0.203410868645595	0.210272456184618	0.208757622314647	0.226990601178298	0.229895072789537	0.39904595807363	0.336076070691169	0.38713706449675	0.321366907602318	0.285687419718345	0.271265687573103	0.264517934101789	0.249973942733095	0.233103910089759	0.236527623039516	0.353071183066556	0.372720593456302	0.352802990831446	0.302303427678813	0.277037428739244	0.265226405023827	0.265036081438893	0.259375564650109	0.268129009892658
1.046142302645	0.518493854935685	0.615523618819664	0.475964900093124	0.335474236672172	0.279702718780549	0.245965868747739	0.212211301508943	0.195511437305218	0.185871090521964	0.178744485701465	0.15814796752897	0.152818082347891	0.166533973410027	0.172120701736902	0.158752137904086	0.162379199552895	0.17177580437109	0.206822656980016	0.216560998144093	0.232501164009053	0.311991581124391	0.314577951101354	0.273424442341335	0.260837675436917	0.240443879510402	0.207063709803126	0.20981814997916	0.222600626395055	0.219821422702508	0.231268928966585	0.409002747432075	0.343217206800721	0.395533495510127	0.324415162424269	0.28593984211509	0.27044776926509	0.256879792477199	0.250513996398448	0.238418566875696	0.239639826059589	0.352509232622994	0.376426676016756	0.349548033578736	0.308041530560095	0.278820859146593	0.266490100177814	0.265466859113031	0.26295397369447	0.26562062344507
1.14198121850588	0.570504082596518	0.671807415693083	0.457697382649426	0.327973856060194	0.289561188266883	0.243188976455873	0.210897739474549	0.202102139366275	0.182843567228568	0.169679518875004	0.169846161019796	0.157540428299262	0.164916038577589	0.167831512792998	0.163425187517521	0.147743795842559	0.170139074659028	0.205212704238064	0.213887576397679	0.232484633336004	0.309764403523637	0.304445108549086	0.278805358358295	0.262883196722876	0.24505307060555	0.207728592661374	0.2144330484173	0.225804070655158	0.227273856944181	0.228707878070972	0.404091778821306	0.345587862043164	0.394099873137796	0.322399242489483	0.281531288129941	0.271581716472809	0.258015771454582	0.252683243829378	0.238450523794166	0.239495904985732	0.347625889915719	0.369642081031816	0.350044005986877	0.304567149797298	0.276478502753457	0.268707617660662	0.263575153677713	0.261955106608153	0.267422765909835
1.0907477897476	0.541629426335197	0.611141704397935	0.477797447000624	0.348481561530408	0.283088179744114	0.239341301635455	0.212779356719049	0.200457958299982	0.191453319871458	0.178183813164861	0.158778250895321	0.148162025507677	0.16145103537414	0.172585764053292	0.155701563909939	0.155618372125733	0.170213554840588	0.200141112513587	0.215949115375266	0.235586492821568	0.321766526195909	0.314861508270839	0.279589946306902	0.266441993566345	0.240128899158597	0.204489807272471	0.216017567247587	0.217527259280536	0.221597435885165	0.229036641746185	0.409319070246677	0.344365316549394	0.393192671573324	0.321448885428457	0.282780116150975	0.275463812816292	0.261669259259522	0.251716155855698	0.243232972078874	0.24245111074623	0.350011006719175	0.371214249833727	0.349780493077685	0.308108135347193	0.277409380304665	0.270203789911856	0.27007368250683	0.263716419648198	0.26380050090606
1.08396301170314	0.558540660146647	0.640628734966293	0.467072721410509	0.350798368584224	0.290994547437137	0.248869916948995	0.215875213554686	0.1913426419182	0.186816168257188	0.180526938786364	0.161485088446021	0.154294888204265	0.168006133043002	0.176246497819009	0.157195624815638	0.159341882130258	0.167949833733385	0.203210055272442	0.217900267326339	0.241375485711944	0.32203417614609	0.308531075795164	0.277121696179763	0.262047926928287	0.241119767007567	0.207094492120985	0.208303577372199	0.215259495319451	0.230703384443229	0.232235153320537	0.406307402832262	0.346102217847376	0.389832618695739	0.322897045944567	0.284924561312857	0.2708116498375	0.261521616240556	0.252786812366795	0.240357177917344	0.237365529208159	0.350334737551077	0.372438518141129	0.349483380970263	0.308027829322032	0.279866966060186	0.269969345332408	0.264930550029625	0.266953025035262	0.26697087556499
1.15667284719949	0.518046616282596	0.633985438283625	0.45816343027294	0.34604063359161	0.284745703558753	0.257778661230226	0.204951742638163	0.189970208405618	0.194093648600298	0.173206075341217	0.158313085739142	0.145714749813947	0.161034551880897	0.173960876963619	0.158817238042144	0.157722911499954	0.164560216591295	0.208810470289899	0.212681362776546	0.238747978581332	0.313218419846951	0.312632899377973	0.279775996293942	0.260566355689417	0.243265477725643	0.204859056151796	0.216183356276173	0.2145566165042	0.225929891075149	0.235253108032049	0.407684763244476	0.344727382420168	0.396390819824051	0.326947142725113	0.286817443241707	0.272486944312197	0.255409610027265	0.253616005643035	0.237349845578216	0.24204421800523	0.352637113322928	0.376301443498631	0.355040812402405	0.30748175774793	0.279902409106602	0.266682134261321	0.262315469044055	0.261060728333544	0.269179532236577
1.0816145052395	0.565085763023946	0.65088838598864	0.445285115734391	0.363837835269297	0.277137852438569	0.252197730150235	0.197623896653709	0.189125809907651	0.184914496555441	0.183330283533254	0.157522797205504	0.14780653324723	0.16256187102211	0.17826755888639	0.166306179447659	0.157480717131029	0.172369674525262	0.20573423599964	0.218744140957909	0.23149594452632	0.322114983088859	0.318620249397601	0.271237665543618	0.262070229079808	0.249437055377247	0.20433023717538	0.214311017387982	0.220443172584743	0.230750481003536	0.236930960749376	0.413485166751569	0.337734043818312	0.394927201870469	0.328726690165227	0.288021567536529	0.274590373406469	0.257079035534965	0.249655567313589	0.236664382918422	0.236258957844287	0.347935168915624	0.370284263319709	0.352012639330447	0.303461685452942	0.275323199847746	0.271893878593815	0.264783478100467	0.265926191126038	0.265891017150663
1.16095715520287	0.533079781034418	0.66043194097722	0.461386540227145	0.348515689286453	0.282240030321321	0.240393281639677	0.224956659203789	0.200039495115379	0.186871442009066	0.183790926526495	0.163294028175584	0.149124318782513	0.155425182410199	0.168025900094153	0.164007044561141	0.159551613553341	0.170231764058034	0.20689360019858	0.217043404763057	0.236923264626346	0.309264167016443	0.314780433711269	0.280063962116413	0.25773408909739	0.243368541839201	0.205035551020059	0.210232254932526	0.215112392657645	0.231861310728354	0.228635665935191	0.414967999960297	0.337685205532876	0.391905024720978	0.32419378691334	0.283430934173057	0.272193842806826	0.258787304058236	0.255885785790598	0.239294295392443	0.237220476001589	0.34995568904521	0.369816059578773	0.350461436560453	0.311317384217347	0.280232895761835	0.267647128549576	0.267747102064471	0.264786241963245	0.265529137597664
1.06878055860728	0.571970700229864	0.645322686624153	0.453360092514695	0.353472517120746	0.281383400468321	0.244453667758096	0.217911634969954	0.19813386431366	0.193610090762405	0.174398949571725	0.162390618775692	0.157514603502248	0.1622354889038	0.171399404407187	0.156020156490024	0.160654122411748	0.168248978000114	0.200031246090382	0.216706976788154	0.238180210114753	0.321872514190351	0.306322834979894	0.273814350502949	0.264148332802286	0.235957247059692	0.204977850241425	0.210215482054342	0.216433245178952	0.223553765803614	0.234629826356881	0.407436655303775	0.347988938204177	0.390789349310011	0.32778700489512	0.280877627561543	0.269972986433693	0.259700207250529	0.251742152470256	0.240135120700763	0.242656755788525	0.352714365281371	0.37529231248982	0.349106453337995	0.305282460275436	0.279188945765289	0.268157783457257	0.263848618544508	0.261882798126889	0.266272857391993
1.10213807812116	0.537989150759344	0.624831786926927	0.489162755361332	0.338220948405957	0.279220699486285	0.250327290685868	0.199740492587071	0.203765969472416	0.19386529704143	0.174659084404903	0.164091404452677	0.146196721055845	0.157060341799118	0.178082317340255	0.163366477708997	0.157126297251519	0.164646907751141	0.205512213201394	0.215347613975756	0.232449062237441	0.323213288603673	0.313055196958099	0.276609528436359	0.26107775439726	0.240413917903122	0.202565777089255	0.208382305896729	0.212240675949747	0.228815509848045	0.227603996968115	0.401510613245688	0.33879707380061	0.386770901281501	0.32310614986454	0.283428150148301	0.265281366615472	0.257723225301688	0.252410578746803	0.237895147277228	0.239148454020717	0.353785009147908	0.372164773418292	0.3504251223317	0.309046165802094	0.280002482731524	0.266793208151962	0.26457884932493	0.262322308148794	0.266592378286986
1.07212367487724	0.575935486983357	0.664552129668622	0.462999863000042	0.340814469333294	0.291268862268301	0.239028258371157	0.220295959153435	0.193179811043507	0.187699970486509	0.168694542774638	0.160626665408046	0.145074220135614	0.158559569173245	0.177875572327625	0.157578936757904	0.153369366897406	0.164240747787739	0.209479192088469	0.214048733208358	0.241239932502302	0.317120344547237	0.313469472933632	0.270308101291344	0.260193965377766	0.239509858555184	0.203044990109541	0.214115572851865	0.222593554649908	0.226498393515312	0.22682204248459	0.40957213465442	0.350506991438418	0.385579282109083	0.325253594332508	0.287420480832098	0.272592034679601	0.264495474028214	0.252062025379738	0.239925873668736	0.240019174167361	0.346835712520884	0.381648568965605	0.349954856338815	0.303543822565978	0.276499901820186	0.268111086657689	0.266709117461925	0.260300354130518	0.26633580353015
1.14628986752083	0.496945303816797	0.656115765848039	0.43976190776261	0.357063373631695	0.29097919009512	0.236051143001336	0.208275567635458	0.198798939226983	0.192563756157822	0.175615720674448	0.160041298762433	0.149387476536192	0.159674197547758	0.175906256073679	0.160655687017274	0.159513845927669	0.165211579713809	0.201393639829411	0.218616883305249	0.236752734334307	0.321348406964577	0.322565363853913	0.282816550385507	0.258045729104329	0.244576258228202	0.203641233840111	0.217404779627715	0.214486051138048	0.226941117374776	0.229838174246164	0.413784047794948	0.340125677551945	0.388163776577146	0.32366466627944	0.280721590921271	0.270281894466594	0.266470159803703	0.247535904815979	0.239697675959842	0.24032231864636	0.350896918530537	0.373881963046644	0.350589476364629	0.305967830697297	0.278303413697843	0.26690065760893	0.267349258797141	0.26210402373446	0.264687042917764
1.05901562801006	0.555871950569476	0.623078344548998	0.471468086138901	0.353358249269036	0.276440755581501	0.236188086130094	0.20311852274807	0.195735379573201	0.189961205492309	0.175779499139314	0.166133389491732	0.148856281857821	0.161717259816214	0.171463077558208	0.159936228148838	0.153773364508756	0.173862330051523	0.204450140213662	0.209409409269907	0.238305016229151	0.305697728151557	0.315894735626165	0.274982708866893	0.266354115239167	0.240100643248162	0.20307094354682	0.213142212482825	0.211611016952984	0.229110854204001	0.233519908633573	0.405303168300573	0.341492772488771	0.391753754199497	0.32183406721404	0.283950815142167	0.275315823858284	0.261165945493893	0.253235562664223	0.24371970475968	0.237972256514866	0.351263945778506	0.367942189462269	0.351306137884156	0.309407135506435	0.282142125341911	0.26507315137217	0.265755387013969	0.263379749400058	0.264850556391955
1.10733103807609	0.54361205552814	0.638846780144322	0.433564665723291	0.344532998223293	0.286643523080149	0.249400886330497	0.209768469007469	0.184400353629871	0.193266095170213	0.183900604152853	0.160700047120122	0.152597372327507	0.165341369333502	0.176254341293888	0.159730078380551	0.151190758960067	0.165403199994317	0.202932927753591	0.216797712295054	0.240275540155038	0.321881627329679	0.313940991714442	0.278583498582575	0.253106935357093	0.240611838847426	0.207267927684022	0.215128029246748	0.21898153296668	0.22385296217625	0.23211652856235	0.410300671162159	0.337617836188017	0.391618365188173	0.328619151445244	0.285626915996375	0.274732934160949	0.262249167127024	0.254686927315411	0.237538673975331	0.24062252705313	0.346585081543942	0.376827327560685	0.349972780161379	0.307153880960701	0.280129994401215	0.268074163713538	0.267631452011215	0.259428114462845	0.264130974336838
1.05106820487269	0.545435656877999	0.636621846508691	0.483936223808627	0.351757429942476	0.284623301108874	0.234917807352224	0.219418862033356	0.198843724006985	0.191713169341129	0.17373957291995	0.156557379396189	0.146791531850787	0.161904946570525	0.169474322379004	0.158605619316033	0.158909117428413	0.175255159182254	0.202724709283943	0.216384952292253	0.235300306170894	0.319001040850317	0.314810302505026	0.273686608555014	0.261620760990408	0.238338943924586	0.200455799908704	0.2151613897128	0.21751120914362	0.227827943892035	0.231356426626426	0.410560721047526	0.342794868044082	0.392385521144449	0.324846392672473	0.282474058802512	0.271662064349548	0.258433796150757	0.2538738913562	0.240518954641144	0.242601563555305	0.350725442485948	0.373780841286003	0.356795744406523	0.309962029631158	0.280778986999307	0.268109334438005	0.265629622328802	0.260527068906455	0.265618444178206
1.11119336256548	0.601900757045348	0.648363999520052	0.462897786813982	0.350340431701809	0.291513643484269	0.250457879295416	0.210125274860223	0.199443289152205	0.193717297244625	0.180833513244284	0.163334130968197	0.153704378540312	0.157019812460557	0.171468640575288	0.157593271860197	0.160324520086009	0.169828668532238	0.2076048271139	0.212591197123774	0.238288288913682	0.31898591434443	0.31871398655344	0.27881895922189	0.257970833463457	0.241162375031516	0.209686236587122	0.211553995478303	0.221604443663849	0.222433536003204	0.226226568417909	0.408798357048942	0.337524482357083	0.395846358323341	0.329505567775546	0.290856708696972	0.272383073883308	0.260441243652932	0.253155936473317	0.237204508602856	0.238957382257799	0.351174555310063	0.374603862192939	0.35356556526371	0.307146570588687	0.279758014817185	0.268193738042345	0.266798727379165	0.261546623488476	0.264830181744639
1.07514581024089	0.536116835678913	0.695868892429885	0.458780072782705	0.354176720752006	0.290720181986443	0.250691614985062	0.223383458620404	0.196521722493819	0.187266840414549	0.182031410236755	0.166307659846441	0.150873756304958	0.161035303039533	0.173243902843836	0.1624407933059	0.154100746496057	0.165497169074769	0.207105963426031	0.206993718014779	0.243552190577211	0.319231272359676	0.318169059067062	0.278288400869062	0.260276002454949	0.239045685545612	0.205067939717133	0.212354238128689	0.227237614566885	0.225527209370502	0.226906576225858	0.405703442081317	0.343894256561447	0.387150949484912	0.322801068070285	0.288429768060163	0.272899737370977	0.261750205343042	0.247297715846554	0.23341899723757	0.23720320232065	0.352373690743775	0.368901805205388	0.35642496590466	0.308781017322886	0.276922949961003	0.268691216709025	0.264717817379037	0.264526325532643	0.26464195913432
1.05035159435014	0.552570897816056	0.635928090843168	0.475898447971073	0.339580825753914	0.272424232513721	0.245665540456227	0.211473800121908	0.201163681653803	0.1906332006611	0.178333940582002	0.166650308956368	0.151519126158659	0.167924716823527	0.176489802887125	0.161141027203346	0.158971570561984	0.170341026398855	0.209838540385291	0.21502767479763	0.235772714546391	0.318057068165788	0.320228602104597	0.276334496474868	0.263805426752148	0.243138253906164	0.206875065481771	0.214487884820445	0.217480575853542	0.235487434646204	0.224510870548761	0.401195430112503	0.345030217256328	0.397075959534557	0.329697202298667	0.28601660121132	0.270906520234985	0.260926754531058	0.25432588658344	0.235973530419222	0.2426171767231	0.349186103357352	0.373801965302355	0.352784296712023	0.308046630168228	0.276125552652277	0.265722868378819	0.262889765699907	0.261110343445145	0.269834613699243
1.13207006095841	0.547603485926505	0.665774446501629	0.459214024395668	0.341672442380085	0.298777422761629	0.255710698401622	0.213155906631619	0.19541652454585	0.192369757006902	0.171108195198666	0.163354212297268	0.151529043484794	0.160870599040848	0.177340679095152	0.16415885368605	0.160424401002248	0.168492195766471	0.202902865695726	0.218908746998221	0.232923571082722	0.322652454832825	0.320126665933104	0.26925950767851	0.25618316965657	0.247116861588455	0.20649281680438	0.212545608556891	0.21492421400371	0.223753363074232	0.226294941383185	0.398686191173367	0.342074111401682	0.3918523014472	0.324592331919928	0.288809406387572	0.269436458814915	0.259829518173385	0.251342772957971	0.237800245946103	0.238500334789709	0.347703339827082	0.371992405195131	0.348253809567164	0.307445682899062	0.282458028671606	0.269697397221356	0.264447687700105	0.263618532232691	0.263715123261358
1.06592586273312	0.571968311889359	0.641987950168371	0.464833872767396	0.349870728025406	0.280687750724385	0.236380177314094	0.206849730869558	0.194641065726637	0.194408937571326	0.175553615111442	0.163784949480477	0.152823675198398	0.166839418072896	0.178667087273726	0.157824538059749	0.159291890167984	0.165942025921111	0.205196180282858	0.208880600919534	0.237719997850787	0.31521142414053	0.310818924355164	0.2794075170419	0.259344136629666	0.244095756653025	0.207896412288781	0.210506574564757	0.219777011614599	0.224995707340228	0.236706523828736	0.406328130486098	0.345365353884302	0.401264301062579	0.330820317543237	0.290009986784566	0.271145613314795	0.262038211499425	0.246837531164217	0.235595511464416	0.236818553575915	0.353925288647025	0.376389024685456	0.355224955622591	0.308426176499712	0.279078281916933	0.266994464039521	0.262697901690573	0.262304546673174	0.264385284711061
1.08311910354326	0.549842825839655	0.639821726712467	0.476915402741703	0.347808780236363	0.292338892468795	0.257495552585654	0.210135817748299	0.207729795136817	0.191964180582721	0.182342397315384	0.161323972606331	0.1556893432769	0.155948676004424	0.172296868340582	0.159543981743895	0.158111510549599	0.167033768634639	0.202849135825995	0.218548996317441	0.241662100539791	0.318710249744464	0.311524379600687	0.27787032692538	0.267649921069872	0.23941526054153	0.204987061679289	0.207327851086109	0.223484607673902	0.227914255816554	0.23242810630022	0.407565121262077	0.351636595199766	0.391535720876276	0.325045104209968	0.282174988617734	0.271050179577154	0.260084591592321	0.252500130497297	0.235814299998552	0.23974910972706	0.346001510858363	0.375062777173244	0.353709557438684	0.308584945252905	0.279290384304028	0.264221326930792	0.267086146810184	0.263133868093634	0.269628506188777
1.07061790139188	0.522478421274009	0.618621315768917	0.45046809378041	0.346151312981336	0.294360003110398	0.252157663341529	0.222979635884108	0.207340568547731	0.184595904340806	0.177113743497606	0.164348941407205	0.145164629875605	0.164480472488602	0.173649826723026	0.167088018712569	0.160444437888219	0.16471382184122	0.206596554786917	0.216869707207424	0.231985338078717	0.317901900176846	0.317259208934293	0.277151206542142	0.266639130738702	0.244892995780579	0.209921070509274	0.213215697702212	0.2178114988567	0.224852869177562	0.227843591224296	0.39839364519866	0.342621939284903	0.399167117375859	0.324487076422831	0.28517784543431	0.274572041309727	0.259814810186011	0.251453803310119	0.237441970012036	0.242204236239858	0.355056517277409	0.376747389384195	0.352122747297923	0.309891244847045	0.273924413000362	0.269697479549104	0.267411020117915	0.265441304159878	0.26663753283816
1.10505943510548	0.526092464060123	0.646367275244697	0.480539839473603	0.354093492016731	0.30530512119923	0.235963403544171	0.208411950099558	0.190078290860449	0.195966021105415	0.173686749641886	0.170731704334861	0.143719863644109	0.161569496166889	0.170454447419003	0.157924487209198	0.154839293682998	0.173333268071426	0.207638952138028	0.218226449507548	0.239997134573464	0.323902653473614	0.319173885678293	0.284541707474004	0.259160410532376	0.24440894912371	0.207210745645394	0.215874577270369	0.217513818358752	0.230490644738526	0.229860283563165	0.404374920387365	0.342167533223425	0.393483637382798	0.330254472602084	0.284582748023227	0.275328320659726	0.257417531724177	0.252924932123545	0.235792505427733	0.239668178441322	0.349992929222679	0.37484880719768	0.352544267720683	0.309094584930591	0.280427931469787	0.269604289841778	0.262261083862699	0.264930910989887	0.266422692196843
1.06718675500332	0.551208989575056	0.61703957465534	0.461906922049625	0.337840802929014	0.287375673317036	0.238965645845718	0.20564193968878	0.187523316576946	0.189027159300896	0.173653106618681	0.16073979218805	0.154211959606101	0.169140147288659	0.170709423566007	0.160945169027334	0.15835890516053	0.165146824569133	0.20376387580131	0.208710084742629	0.238537315059694	0.31463801395902	0.313853841628773	0.27598345522246	0.263241007451427	0.240758353898925	0.203391171630821	0.212199611720863	0.216656955854735	0.227070215081459	0.227874990977287	0.400009331780831	0.339590888832274	0.388924117809153	0.323061165519673	0.284835854485731	0.275507394171623	0.263577731242505	0.252949415833731	0.241066652039174	0.240325199391823	0.354172868759526	0.374292720875974	0.349616387735799	0.310559411359424	0.275377453171942	0.267833701357657	0.265527699563788	0.260669536374569	0.26581628331294
1.11520329919295	0.540102360382728	0.653924001226991	0.474119218815159	0.354628157336995	0.300080584040617	0.247280164083724	0.206668989751084	0.199600831581016	0.191174538218611	0.172029524257679	0.159644069513437	0.148014430055502	0.166768398750735	0.176276531269848	0.158210721555341	0.157779394620996	0.1646334284893	0.203210048600456	0.216295157038835	0.234897966657457	0.31998810376259	0.314795911067102	0.273720721795685	0.266501387934194	0.243637331370441	0.20500033261821	0.214386239519966	0.212752317127894	0.226082342951977	0.229310543392221	0.413095394654032	0.337723243210728	0.394785111913354	0.328061535434755	0.283597072693344	0.266481848928314	0.263522556236693	0.246084771669016	0.237491510389389	0.238660786297342	0.352361803505636	0.373313385499089	0.347903444073839	0.30825155629668	0.279865112938472	0.269482512464017	0.265805281109682	0.261146613866752	0.268739725313854
1.13608720149007	0.552808392638466	0.638614743131039	0.453983948437722	0.345474320986419	0.285068199489999	0.249652054524444	0.221353489801545	0.192533521415434	0.188123996198901	0.175804879559808	0.167791482222377	0.148993160959158	0.1613640245703	0.176640687471039	0.162533703915493	0.156637181072125	0.164961232680013	0.204658782641876	0.214316731031933	0.239944995148463	0.315439761739484	0.311340543718511	0.277419537428174	0.267035456243634	0.238091696776898	0.203579877090536	0.20763553093227	0.216346786974228	0.230329545299514	0.232058085580695	0.410151318358017	0.343651932888576	0.391511345086648	0.326587704180932	0.286377755873774	0.271806569475445	0.259564258826964	0.251928564165363	0.238114053651119	0.24284556345031	0.349275163385779	0.371803145129494	0.348257618118213	0.309120860829039	0.276987117088616	0.267892401136169	0.263785659504243	0.26267362943629	0.267453534667241
1.09695592020898	0.553655815764815	0.642234538089999	0.46514580327457	0.33495882895394	0.294347459428676	0.247533631760893	0.203042859483429	0.20064536672564	0.190581790430036	0.181775536997467	0.161447629735192	0.151030854859795	0.163941309401729	0.172395989126322	0.160856934666342	0.156843414796186	0.166485889137113	0.19921807423459	0.216037335617474	0.247154504251911	0.321581366519777	0.30849596961214	0.278631702069582	0.258103249543131	0.247799846575115	0.205373441494337	0.213624820726989	0.215074916992637	0.227530252216196	0.231429994397973	0.411306983277001	0.340434016336635	0.393687613496764	0.328814572722063	0.290301032993109	0.273752525784362	0.262681498320447	0.247578398672298	0.233264761672381	0.243013236835068	0.346702590186545	0.372825756067624	0.351051725462329	0.308937418994297	0.278841784472725	0.2699816567471	0.26098554672749	0.261437168540799	0.267533089273032
1.11322982661503	0.548995574197092	0.650047330325863	0.456419267522284	0.352891361643925	0.288592347347393	0.247176809882618	0.206361097970604	0.207194679562675	0.185407722437397	0.177604963178205	0.160432374846835	0.143011083851078	0.157186822385085	0.173646255035891	0.156142103073402	0.156372509724386	0.164875572361358	0.200826501644547	0.21652488174299	0.234253622478193	0.322313616520386	0.311312122173394	0.276427908563019	0.260254780521301	0.242782779796023	0.206121028916817	0.217788102754553	0.21597462171578	0.220801471208236	0.235212667450461	0.403597794768203	0.342071122445261	0.39377652441128	0.327785671948026	0.289164299128173	0.271414319951	0.259707377031238	0.250884544371325	0.241443040635199	0.244413366448602	0.353928304417348	0.37439583946379	0.352804031925235	0.308537479805854	0.276863773002665	0.270181816414564	0.262290474374942	0.261403012143215	0.265313636215079
1.08697806189281	0.550398063790026	0.63578213010042	0.466292799441234	0.362441918779695	0.304308728023599	0.251074758362815	0.220984879626875	0.203758724591191	0.182664951292999	0.178319581412675	0.1666887229637	0.152049824299673	0.170073277197215	0.171259114657156	0.162528485174498	0.163461159442052	0.167986259292143	0.20778061760789	0.214801856049118	0.236682413040639	0.314863816869428	0.318289351399428	0.271672024075148	0.263708756208774	0.242735191408341	0.20402122768084	0.207995707482147	0.216577475415313	0.226194679483361	0.233162218967435	0.404763880225784	0.3444329119423	0.388446516192156	0.321250676540052	0.281994884685736	0.274039747339775	0.259852614137929	0.257217305447071	0.239406841423134	0.236966261273891	0.351786723219481	0.365283827673776	0.353028163508151	0.305294498508176	0.276350844728721	0.270403754922596	0.261260362062876	0.261772022875642	0.266769932411956
1.12279229193482	0.566375555732064	0.677241340891355	0.478573741878602	0.347786624426695	0.283306167212812	0.251475488018495	0.216062292232534	0.196141623727517	0.182351942619368	0.170928391369007	0.155788071691846	0.146801929304678	0.167349575717236	0.171634890096848	0.163375231791895	0.158145274851679	0.16982620942709	0.213096888868925	0.210021107669284	0.230381176313415	0.314683364298261	0.309599913746793	0.278591151458644	0.262079917465017	0.243569532627058	0.204868588275912	0.211457378896566	0.218319854226033	0.226550951086489	0.234796415997871	0.41016453899897	0.342814758784384	0.396433485042004	0.325657255897145	0.289715326062263	0.266858186727261	0.258736238344431	0.249324163874323	0.235881130866085	0.240186780735352	0.351355201711071	0.372515024293852	0.355897919224734	0.307062945168929	0.276226763935304	0.266970384114377	0.263084922167218	0.262085906964098	0.266247391905214
1.10056256209507	0.552071504782498	0.625360413668257	0.459479788530611	0.358710880279393	0.277073082155694	0.252413471394375	0.218617096626711	0.201217211875803	0.18864851689123	0.177925507595925	0.168398402260676	0.146956942599206	0.160922577379933	0.180304548109994	0.159819840691006	0.15205365142713	0.164937783153536	0.207067156097654	0.21723474252628	0.240013359014225	0.317166490887965	0.311377173742492	0.276067089645595	0.259492431729808	0.245430238595797	0.210813301293844	0.212973507686284	0.218543827583927	0.22473162666455	0.229403426437659	0.402732289591848	0.342851440546775	0.398288400826977	0.325687739731159	0.284260502738535	0.274031635382415	0.257043692324201	0.25166837784476	0.239051043192436	0.238157153865347	0.349385413234697	0.368744314199039	0.349875385460583	0.303999796493246	0.2743398391976	0.263505159569867	0.268641708161103	0.258886527696924	0.266922224520736
1.07744386095761	0.531174446185851	0.620639770462105	0.451959112204251	0.336839917534638	0.282320299998586	0.250446601074588	0.218625122400181	0.202394229189644	0.195617803927971	0.168820099127605	0.165375063848847	0.146193257041467	0.162746534628427	0.17635045130689	0.154488265977666	0.157957078988234	0.167547320218888	0.21171423296758	0.218199676107811	0.227177583951437	0.318956750519984	0.320393816174877	0.282011625968722	0.25925045834819	0.243952992960554	0.201796842780667	0.212534267542197	0.225815722710434	0.22321664906	0.224278347820772	0.405075139803998	0.333869929544248	0.401935304243686	0.322016727901983	0.28733047577555	0.271385276373962	0.267238390154939	0.252020964304818	0.243869571878562	0.238590942692213	0.352988803002284	0.370435551310624	0.351652496985725	0.307687778386463	0.280159028748519	0.267696443495432	0.265700757580723	0.262422356032644	0.267278645406988
1.1522473492652	0.545641338262625	0.637693603652423	0.463884710646646	0.356832418690218	0.28804565553298	0.251004198701741	0.221159523112764	0.201554718238949	0.192451607105267	0.16847585228103	0.160238818988386	0.15303164218071	0.158596866549045	0.169393311894012	0.154525375001998	0.16290719398439	0.167325937272796	0.202297367803605	0.225997516890829	0.231828490510165	0.320484543309666	0.316149932427213	0.276679409244278	0.26215304521437	0.239923898270894	0.20596861566299	0.214549734456353	0.225295043335799	0.228646431130996	0.228822997623006	0.400546014614939	0.344186516925691	0.39224431441476	0.322437595844376	0.290971333915744	0.272835653593901	0.261195262195297	0.250657305340481	0.238596678466349	0.240413645079343	0.352137887806518	0.369672806492242	0.349631369188077	0.307313925341823	0.27719229588128	0.26927153254773	0.265781864764868	0.265509425073628	0.266908684906263
1.1440281569926	0.533537590493596	0.639258393196717	0.475896282992696	0.34936117014115	0.285887245030631	0.258919608732636	0.210650866084607	0.190919030825322	0.185460139369192	0.175526148873502	0.168080910765289	0.154556156656949	0.162841255747929	0.178551764485139	0.159613038087874	0.156117306216893	0.170730211335507	0.200937155466479	0.215710553773848	0.236518593459918	0.316480575764196	0.304143913035903	0.280101901577593	0.264136371870342	0.244653483951036	0.204165355026401	0.217178023245503	0.222622400652352	0.223413306886101	0.229882719944929	0.41385056678242	0.334530495865011	0.393516821178647	0.322448436891421	0.282189842829309	0.275394137325214	0.258643318798868	0.253616111703114	0.239434328510751	0.241692971056661	0.351349710174287	0.375472984523246	0.348961097243354	0.309584178659833	0.281404439545507	0.2696965279661	0.264708736887199	0.262799205041943	0.265432152471793
1.08692929152886	0.520863359670322	0.64779426922254	0.45256011012021	0.343385865426182	0.301354150130168	0.259582119062745	0.215802404834878	0.196996124045313	0.195090879650672	0.168641139722394	0.161791898059883	0.142889404052303	0.156840980781144	0.184002811685326	0.164121359079176	0.151286131575191	0.167038190353135	0.208724741289561	0.214095752348899	0.23740805452864	0.311269899571361	0.31786490930971	0.279652304548793	0.265414922550732	0.243977377700725	0.211961905122245	0.207657110834203	0.219989464332381	0.224445321742669	0.224664007174263	0.408935361835228	0.342264989575074	0.39191391722096	0.326436847729198	0.288690015952194	0.272974064045434	0.260714164311736	0.246153314320858	0.237331910366898	0.237611733158714	0.350293859178446	0.37508448165355	0.348787230832992	0.310612699654971	0.277646250658964	0.270220619454511	0.263199882797766	0.261300458203201	0.267560434728181
1.11110284923103	0.53346459322783	0.633482418437162	0.452467926145999	0.337038151169845	0.287775201726046	0.250908478600306	0.206916343762945	0.200661209808743	0.192032403680765	0.174133758521484	0.162363841143047	0.14822326895577	0.15940007493277	0.176891491851912	0.166235079540195	0.159049184868397	0.170565292911483	0.203602438916547	0.218542689172883	0.237695961043172	0.315289311372517	0.311249659654168	0.278251527500587	0.262138474592402	0.242957461982739	0.209749599662427	0.208941455290479	0.217317101656222	0.230662443402109	0.223051021584354	0.404075684976289	0.343016496724011	0.392736170918118	0.326393467972519	0.290019683763256	0.270286533885638	0.262030814488254	0.249171265534898	0.233966153134873	0.240539117038202	0.351225030049502	0.375219936935217	0.348762661982831	0.308340243083733	0.277532336505247	0.269214709239329	0.262424357851498	0.263377161808542	0.267308646732437
1.09805016751575	0.540947914768241	0.606622361908884	0.4518266221434	0.347074730510978	0.291365843949005	0.248069583858162	0.218742768420967	0.211906628928831	0.191737311967062	0.170493935171331	0.166949548571777	0.147034714497845	0.160384143091124	0.177230990621052	0.162230811401449	0.155319070643412	0.166528516966422	0.20624556232398	0.208303007022415	0.24147829584911	0.321139629855284	0.312560315649377	0.278175946107304	0.257701382225472	0.238035674975987	0.210914406921351	0.205019778870298	0.220125896249442	0.221927048567764	0.237379740917878	0.404766581031229	0.347702535930323	0.388357664460573	0.331893331580564	0.29001934403325	0.271344226825708	0.260389034486674	0.252875501707366	0.239339745053282	0.235872524946904	0.351235953200914	0.37454627151821	0.3494310095982	0.30717438179658	0.277693926498678	0.267374478668996	0.267268193727472	0.261566371390608	0.267685095862502
1.12721966121452	0.517526537372402	0.632439735795254	0.465179334274567	0.351451105655272	0.282194287552793	0.236506524835101	0.217263647319699	0.196886531768172	0.18187657197255	0.168427752693076	0.156025034290852	0.142891228670948	0.162855936661258	0.174903463587126	0.155935766310377	0.152827900921697	0.169478415554288	0.204648086548875	0.209997514480556	0.236778173992773	0.31682910248472	0.320143485044171	0.277849316358619	0.257403512184801	0.244296644593032	0.20353260839549	0.215280486645904	0.217803640802512	0.225501779071385	0.240018272570928	0.399340641936947	0.339630667706175	0.387737688377383	0.3242654456756	0.291436171368168	0.275045946168152	0.263119682073754	0.253290599751351	0.238291423340118	0.23659286934288	0.353271206032458	0.379144155907145	0.350149106340636	0.309028671297642	0.27853465050386	0.266375134425902	0.266533579865683	0.263203389082136	0.266687453793138
1.09077759783981	0.548844768340209	0.620183484428413	0.4746854944999	0.3651179496835	0.293274141879372	0.26341760013728	0.210885201865227	0.201571470885177	0.183799070271913	0.171066836894238	0.163075786567843	0.154680545013807	0.163656450846951	0.1716701232792	0.163718109288439	0.150688109193101	0.168816277674008	0.202821721603056	0.223715845349296	0.238622735186637	0.317498406190909	0.311828639210666	0.27806894922677	0.256305129535856	0.244905967689727	0.203769866851439	0.209571642625208	0.215609501083896	0.224952971306771	0.224068161127936	0.409478147685775	0.336168357518923	0.394796140944699	0.326118966683075	0.283650223349852	0.27193482477535	0.260036371346832	0.248170177894545	0.23985231373975	0.24046233164771	0.346187369286019	0.369678577876431	0.353209379274839	0.302699968951981	0.279227842914379	0.265522965653711	0.26295741574418	0.25975601063744	0.267946385310786
1.05669161304466	0.511860931361963	0.63562753335634	0.479270149739426	0.355134975707076	0.283268493462047	0.245205082236712	0.210696129153904	0.20044184495191	0.201254215393985	0.178934332283984	0.166905413587911	0.143004252486149	0.157348934064997	0.172478267953804	0.157943734223228	0.151967692164991	0.167860187430097	0.205671583305519	0.215725264138644	0.242446936393622	0.317148049158839	0.312661968502921	0.280419617583478	0.255965265450749	0.241679641587805	0.200042966587709	0.208336343590967	0.217836410325313	0.225045586413195	0.23257802903417	0.404887654184495	0.343270210662734	0.388830795369089	0.324508276359308	0.286316420888607	0.274430668528015	0.261326857413802	0.25198322861203	0.238391152903259	0.238945104836743	0.349599974107647	0.375993304495275	0.348747100342603	0.306328572081247	0.279278405236213	0.267560293371666	0.264367787828293	0.259462713912623	0.265730712199868
1.11807119602262	0.539926494760424	0.640118839580661	0.474447665559494	0.355721579907604	0.292493153676436	0.245102690517659	0.215927109295095	0.192166812388445	0.200799483106453	0.170623574712608	0.162421634769965	0.158573152048905	0.159306661923121	0.171024129056005	0.161290431686085	0.154121818773577	0.169685757452719	0.199388053015997	0.217446317105237	0.235158046676752	0.322952884927345	0.317217252348353	0.274004249267555	0.259241737843212	0.2456718479678	0.202336262731782	0.211579147774217	0.22286547153576	0.223899136869331	0.231117501365015	0.405226714611864	0.340325476343212	0.400264925853784	0.326840776980779	0.289591969389917	0.270570170530518	0.26223663304345	0.253683389538678	0.237481842268331	0.239379975606165	0.345695766711509	0.375098106846888	0.355615147039492	0.31072127443033	0.277431601525422	0.263147948035454	0.264774115798589	0.262092451624611	0.264292691315417
1.05584289040919	0.55016733315263	0.613187726240548	0.453527247192289	0.36129889500026	0.284763820131135	0.245540056875784	0.208796358519237	0.200767912776639	0.188973794542863	0.175275809759597	0.155800253903457	0.158513778494838	0.165866237470341	0.177592854277972	0.16487960643223	0.16010139659236	0.170095131940575	0.212512677623467	0.21929966908626	0.239404968155571	0.317861944446398	0.308492459492578	0.275148277998118	0.260125206320081	0.237194219283568	0.203849935577831	0.217297101602506	0.220445385213769	0.227878752893586	0.230394283730442	0.408920580158892	0.34650875467306	0.391634848749131	0.320561743433234	0.28623883723821	0.271837955714377	0.258805409078602	0.255960611398351	0.235951782663191	0.243403900751856	0.352338454762133	0.374872885509445	0.353112414164993	0.301828750664618	0.277019997901593	0.2660082764631	0.264617758834187	0.266625541387133	0.269996800865577
1.04646669139139	0.528089768979365	0.641944629868629	0.466098984980489	0.35715043606902	0.289716764748251	0.240170138547639	0.210656780640765	0.202689861738726	0.188697778244016	0.178738141741732	0.168907314974367	0.152444924503876	0.161463306090445	0.177753067651611	0.158606479111368	0.155785684325158	0.173456540818378	0.199940798306991	0.212098042685564	0.230355159083168	0.314958654958533	0.321954661542253	0.278783474884866	0.257916953383464	0.242861593055567	0.207783037807378	0.211786804743457	0.221700089009296	0.226563216722218	0.230401488284864	0.412878259590596	0.342867332675868	0.389692901572931	0.325711249311304	0.284626056296174	0.272432614159855	0.25878811151873	0.252010882058695	0.235258215859673	0.234713517106004	0.349317719354331	0.369839657733141	0.350532050717642	0.305446784410683	0.275142956984933	0.268363966786912	0.266111568872076	0.262550827169182	0.267413550146248
1.06603614992502	0.538503290113228	0.63925237157709	0.458459566463808	0.363146881831629	0.294056746288511	0.251208106555613	0.223185718201365	0.189545605672868	0.193340314990562	0.179267334012925	0.158653223797674	0.145302454649078	0.162934785472634	0.169999594950489	0.161832718001869	0.155659846858039	0.166380255684248	0.201560437938025	0.213109181292258	0.240130953072858	0.310424446835687	0.314817433554028	0.273586193528752	0.266194136322008	0.243602317691287	0.205674503775799	0.212041505462993	0.218976165114926	0.230173248442695	0.231039420085423	0.403226153557892	0.343970796580065	0.393721133672633	0.329027534024426	0.281714624799095	0.268482384544956	0.260583915229982	0.252431775374678	0.237128303478524	0.239144008497129	0.352990251008531	0.374261700858106	0.350042981296262	0.310519424109096	0.279751719766281	0.268290578133637	0.265168048284037	0.263315955364176	0.265259229399366
1.1174093010562	0.536402671481149	0.649332599296042	0.479899552314568	0.350602625894494	0.281180589744302	0.246581657865125	0.217202144719553	0.188312652894097	0.19242634966222	0.178685716536774	0.160609029804069	0.153825165086709	0.161803738351589	0.168778921292105	0.152988253927527	0.158585886418801	0.164304742569812	0.201915389620807	0.214017967727038	0.239360837024531	0.314515070300833	0.318193558148107	0.279854777332827	0.263859098609478	0.242627056173894	0.203538816914718	0.208729186591325	0.217844896574698	0.225091924540065	0.225997678106979	0.407845453618695	0.348847065563465	0.391419525081825	0.323879313707791	0.289120390594644	0.270118350402687	0.264481954066503	0.246770807494436	0.235964769235873	0.239224819452459	0.353249300879265	0.373921156787848	0.350279874484745	0.304606905649866	0.279042923417279	0.26326852480732	0.26535618126279	0.259754656434773	0.267273827501986
1.10800689426674	0.578269853755647	0.652742947962555	0.485197780346195	0.347568536702744	0.296803977796066	0.256666083415485	0.205762637868561	0.195793103095596	0.181894095747032	0.185061482918077	0.163549655783842	0.146016004507349	0.156192430624927	0.17315519094288	0.161038341829285	0.156708415818395	0.167119095704243	0.205443280156589	0.216936743678549	0.235636157097289	0.314770107456161	0.317314697813098	0.282129058457658	0.262343073388545	0.240896960308333	0.211890752756029	0.214932119935564	0.219054129216935	0.227778581817329	0.230906424205454	0.409854912820866	0.334179781787717	0.397797388060536	0.320072933081176	0.287526790562217	0.267007634732971	0.253571748750644	0.248204336485177	0.236062053854967	0.235857198238139	0.353005209456574	0.367628856746751	0.353973940491382	0.306435286031962	0.276642278819428	0.269295718450666	0.266271305753721	0.260923211275213	0.269506981434619
1.02302004340238	0.542343754942467	0.617440558508281	0.472586815450831	0.34138407694578	0.291982989668104	0.253265181036579	0.209902536270516	0.203133305414398	0.187975547850236	0.174703969006253	0.162327964294932	0.149267971840993	0.164434447414151	0.174351726068155	0.159706336754992	0.159453140625436	0.165600624260224	0.204903875023706	0.211289326384204	0.238091424772117	0.322428903274821	0.317378649904937	0.282732660958735	0.262747416872642	0.235854154559061	0.202516773747321	0.210368527964394	0.208907312126798	0.226630221852731	0.234306663994712	0.402920496595523	0.339540127593166	0.395433784843467	0.32194972934195	0.288069881916308	0.272047808159404	0.258710276247298	0.25123528532288	0.238229293417086	0.239177733223652	0.352931874041153	0.374927720410385	0.346174813214806	0.305809595086714	0.280911361898528	0.266011452802085	0.263695695752603	0.266596563537729	0.264294693965712
1.15302868071585	0.570192527676213	0.651238151620892	0.452218183554538	0.356900961310948	0.287592381286339	0.246803628103795	0.212462339167275	0.202937469306857	0.19501921359222	0.178031232010554	0.165378970798112	0.153010167377473	0.16174375752032	0.17387198613703	0.159151865720385	0.153745572697347	0.171877867046501	0.198596575340986	0.216386162491655	0.235633451229282	0.308099326922213	0.314165462263792	0.282285566540186	0.262649460601956	0.240985106177854	0.20936083278647	0.211312913678635	0.214957167328517	0.219957911257076	0.23215130922373	0.412411055498491	0.338400260539472	0.395735597562737	0.321902692321302	0.289591233502414	0.270128287500769	0.257456995122632	0.256284857175552	0.238052619027624	0.244000574034112	0.34911592273418	0.371632410527914	0.349347944097478	0.304638202014758	0.275754697824081	0.268107980003668	0.263165791274728	0.263069602394163	0.266759158146898
1.03489857675035	0.553007980962082	0.654268482967491	0.472514896642648	0.348742098698013	0.292841985619091	0.24267165909136	0.211640057674315	0.190337984228977	0.186231332788187	0.179192444282914	0.165366027034151	0.150964660355524	0.161105331081648	0.170902412834243	0.163983105739601	0.159000968584974	0.169714158832786	0.20521499748754	0.219077766864928	0.235570326227721	0.313042157529409	0.319140340961316	0.274811724203376	0.256462717970533	0.240894569964863	0.201663260354441	0.213077906259426	0.216733634653332	0.224924278216581	0.229940075436426	0.408562759498268	0.349933672439577	0.397534122477256	0.328659261415672	0.284392202149949	0.267046065547291	0.261404458920536	0.248053958984624	0.239361486726473	0.237799472467736	0.350879983968969	0.375595037046051	0.349785546943113	0.304340481020659	0.27633694875677	0.268237454907022	0.265084113114055	0.257207306877999	0.269198539773337
1.09280582851851	0.553050652096721	0.648710400519688	0.473163254268693	0.34404486694503	0.277323331107925	0.243141441771626	0.214300122511046	0.194522186634169	0.204318121382807	0.173161098916831	0.161792914897622	0.15188312645474	0.160920018442232	0.179028079179469	0.15975785798432	0.15762757235026	0.167452355139197	0.195877209017267	0.213320725341365	0.232762780772239	0.310749180986154	0.326324244912491	0.272906239887465	0.259711794387923	0.245077542637607	0.201934920845787	0.212034924344329	0.217509651951091	0.224108925497933	0.231502497227959	0.406829463511597	0.34019845199855	0.396310657369396	0.32576101432339	0.283024262153129	0.269008757779392	0.257999309887085	0.250665946994623	0.241910066147676	0.238207116754629	0.349583215658653	0.373519206452312	0.352672696234013	0.311396849151694	0.279522661367342	0.269748394387567	0.26491376348435	0.261117886000636	0.268147552975385
1.10403876880175	0.515467880573856	0.685816230981478	0.460214297037083	0.354044823685049	0.302079294065689	0.243422043828637	0.211949917074389	0.199613622931812	0.198465958785628	0.172111353340603	0.169444213089998	0.155796221983877	0.165435660769968	0.176996990807349	0.155488690102524	0.157016756721685	0.170863296226106	0.205260276040342	0.210027707452028	0.232329917446917	0.308518615501859	0.310536267016681	0.275444213726719	0.261005657707284	0.237266203447477	0.206483668218166	0.218612335379385	0.210307020517386	0.227161372977634	0.235878224568454	0.408346490223064	0.34419111328632	0.39079908131182	0.324189322471687	0.287671107394555	0.266036509055375	0.25513927470792	0.254956603173243	0.234693533982752	0.240484656305052	0.352026671167156	0.37016551698621	0.353010201908818	0.307331305205188	0.276331392698946	0.269434779541661	0.266643088535166	0.261812441107933	0.26637514805111
1.08310114694884	0.558803767693309	0.622661465470475	0.452464410203569	0.362454251955063	0.281643792367268	0.238838630116844	0.219481860396503	0.196539207665771	0.193959011082745	0.17218484409019	0.157453481607522	0.149145628613632	0.157438999416673	0.170764312084437	0.157245256289417	0.166025290496484	0.175736701085567	0.205903472458241	0.213032126875789	0.227882512293887	0.305728186610111	0.305223976250961	0.272934360955401	0.263002056232362	0.246152497519674	0.206327276938538	0.218046827925009	0.215478270560419	0.226970426460984	0.227031035752532	0.398631878664534	0.343902193291175	0.388513161810218	0.325670764173689	0.289195597438383	0.269137625380911	0.256426671971675	0.253339263604396	0.242637206453655	0.236712479548654	0.347073091825125	0.37322579593047	0.349624595821442	0.305131420185902	0.278649496652077	0.271404858574479	0.265066123876676	0.26455593636278	0.266205142053417
1.0782450532334	0.517221188200637	0.62114489090763	0.460161964618529	0.333997093397695	0.29712171647597	0.242383749566712	0.222667934246518	0.204049937621499	0.195057592606794	0.180646951100533	0.162603853012294	0.157399383532276	0.162564432365106	0.172349022317906	0.160494282471015	0.156206374466829	0.166060551384936	0.209391107437054	0.217838195376106	0.2341369543693	0.318073425274942	0.314430799302813	0.27932144307823	0.261190293303824	0.241979039499523	0.211481050170391	0.213003593634692	0.22232258262079	0.225072828518477	0.23172341957777	0.406420917943491	0.337376657039553	0.391506589016869	0.318841029495996	0.289796818110429	0.274326223122309	0.258294476185365	0.252168786567546	0.23538022264764	0.239593366678761	0.352184735133303	0.377036921867592	0.347723211270638	0.311428627769073	0.278687510503361	0.26713681446869	0.265271223988685	0.259988492019585	0.264562426154921
1.11239177067279	0.562984970599709	0.637302387961536	0.445586501539261	0.36140093013563	0.280254506633359	0.25074546743276	0.211712712335772	0.203680457860608	0.181155949936603	0.169882590484827	0.167378357122028	0.14568631806505	0.164652470416927	0.16621240975143	0.160797988380704	0.15164003413687	0.167871360589548	0.204914332292191	0.212519230710949	0.236948042115553	0.316647072629725	0.308587110853288	0.272884327994604	0.2570034865305	0.245325284264701	0.208472426548481	0.212936626050324	0.221918353307616	0.218576984340681	0.229354820605871	0.409017029924272	0.350861120976584	0.395949619324098	0.327708779170844	0.284447269005113	0.276166063197206	0.261075087084974	0.25230510611925	0.236424772426034	0.241333884863814	0.350832299876224	0.370652686541532	0.354847530274566	0.308311030981525	0.28056591642053	0.269653526937305	0.265631590429053	0.261004357454113	0.26702595105036
1.07753094333978	0.55932349546918	0.648300564491012	0.44331636196815	0.328916996200907	0.275328450324538	0.241155872178139	0.21156916955127	0.197800024319037	0.19602177402852	0.173577782093672	0.155997316235307	0.145903295709395	0.164599929143374	0.170840966518515	0.157185193173868	0.157361909967855	0.165778851338569	0.202109193318194	0.223427549140544	0.238275163207716	0.320432697592312	0.314383969547123	0.280484951574243	0.263727028146016	0.244868523461255	0.200279987029994	0.208744765490867	0.219967858976273	0.223842057324244	0.233153101968035	0.407878912829867	0.351007561676683	0.400295380727516	0.32827242403715	0.28388435157639	0.276389093800143	0.258597910237749	0.253185956176778	0.243266400906073	0.242672373885418	0.350337609745387	0.372621833463226	0.34539083005361	0.307318656159691	0.279454904225476	0.269619567826333	0.264395576439616	0.264555052154967	0.26693713774578
1.10772612502737	0.563522890972736	0.635177698544956	0.456266489097889	0.352537652978831	0.289370359140772	0.263269482083035	0.205712309025785	0.194707701764171	0.194451584952993	0.177668138921059	0.158688443295223	0.156741417370299	0.15821900920706	0.178970473551927	0.161549221641744	0.158493027734647	0.165161055495532	0.198079523236399	0.214822814295964	0.233978059085284	0.308148048132577	0.31266992588657	0.275540589175077	0.257883225742987	0.24154395308763	0.206372315510105	0.212836128951401	0.219325017939585	0.226669312165051	0.236122599992229	0.39097515785144	0.347255904039815	0.390547054204521	0.323323442400993	0.283539407800522	0.274465593620427	0.262643119974394	0.252618197869524	0.239777974238678	0.238424363111127	0.351420990743193	0.375514871606743	0.349380157134252	0.305127664436785	0.281357571621066	0.26663797314216	0.262521327604113	0.262833411805874	0.265100718243435
1.14495280228895	0.533845858626644	0.641153560839028	0.458909848681019	0.37410222582259	0.287399380787482	0.250798325599652	0.205438754144262	0.195415142869486	0.184605112256284	0.174493288138611	0.157468094709464	0.139897957619161	0.165900333892575	0.172002347578008	0.163308171399586	0.152498099940562	0.175042262435261	0.200981416413772	0.213234796093145	0.237606594269152	0.3132310623972	0.312948808506014	0.282554459671356	0.262892900746744	0.247299624104222	0.202565517441795	0.205928545396303	0.215921358498137	0.228285481688463	0.230977875893571	0.413241475788914	0.344031274598187	0.387649462953462	0.324877195837745	0.287132731833954	0.270912399679848	0.260310879006433	0.248319747878526	0.241014165223606	0.238838788241134	0.351894888581419	0.375989313543226	0.345992156234106	0.305821798979247	0.281188278765654	0.267276975107136	0.267713414251593	0.259167085756011	0.266113851619633
1.11238702577147	0.529808935264703	0.631646938167613	0.444268693461441	0.354631770331333	0.282157160015189	0.247297076911082	0.220600435423438	0.206013784287907	0.197985883425768	0.17327454351821	0.162088018094231	0.150123434591544	0.158685007314783	0.17420824239113	0.163942866507548	0.153646332299594	0.165100470138358	0.199975718166025	0.214583144705874	0.246817770097416	0.317803595278001	0.31206686531423	0.278423304126079	0.263908586241274	0.242387469674704	0.202384087804227	0.216206221256831	0.216088545003657	0.227254126251035	0.226196027080315	0.408284344006717	0.345436104591411	0.390165564732042	0.329442598196247	0.28751993715129	0.27229041756522	0.262319907722583	0.249001333803304	0.238627757362736	0.243608191974382	0.349406214587789	0.374482985965863	0.352394260598265	0.306746872564189	0.279524698556141	0.267056317454673	0.26617639865745	0.260171870371473	0.26483880865762
1.11031811558423	0.535224231060285	0.602800124281235	0.461601840452844	0.338744446147475	0.290459264826173	0.241447468351119	0.222673426069572	0.200313480718593	0.190713022061482	0.175902660924272	0.160732643619362	0.152154942059827	0.164360188356334	0.173364801773227	0.155675064841196	0.151938443613751	0.168258419753176	0.200138204627827	0.216880272639218	0.238903710658618	0.316032273091701	0.311925495117791	0.2788675153401	0.269372367363048	0.240999969544814	0.203343516243435	0.211573602083889	0.216457307017651	0.224007657083981	0.233247466179069	0.403874291308036	0.346713683344317	0.393662652234356	0.329844767950084	0.289451161321067	0.27452420156472	0.255823386153006	0.255833462576983	0.237538282339782	0.239911508220111	0.34909830801318	0.372032283972672	0.349675278209166	0.308666004372486	0.280553518561644	0.266386877558753	0.263107059629568	0.262030435257964	0.266475725158879
1.09811377441072	0.594395709916088	0.622498759505822	0.499159163579613	0.337715902906533	0.295932471821475	0.251182933481143	0.21457442610122	0.201411165534019	0.179094981559865	0.182639806786336	0.158235341884967	0.157571881572719	0.163195764088367	0.171995604252608	0.160103928633826	0.155558546525224	0.165535517831624	0.198089074171432	0.216244407054072	0.237135080139432	0.321619545786182	0.31340171654987	0.276626685342379	0.259160230078126	0.239081398983413	0.206212237192217	0.216120958119389	0.215919303914873	0.231864586914447	0.225799299486047	0.411480283076143	0.340521661625591	0.390323499906235	0.322212791150391	0.28563387723889	0.274339101424304	0.257915872348379	0.254638380802573	0.239117808950549	0.240547270936421	0.348877386674322	0.372309298482031	0.346571011774951	0.306752186508322	0.280254973578436	0.267886673934286	0.267168388529198	0.261891805859103	0.267395536882283
1.11362851633021	0.519549083514441	0.682029938772185	0.453696381740218	0.355581649749622	0.29338242753936	0.240234401687508	0.209353775544771	0.195720983860288	0.19680348093308	0.174380448915064	0.165225488263445	0.15123261246652	0.165050934705788	0.17946919632334	0.155912711923594	0.154023798741426	0.162964253887259	0.205184146589054	0.21432907296184	0.237382689412104	0.312650971350514	0.314860966274943	0.281449940609234	0.265000949251387	0.244517792066791	0.208181823876881	0.215055386418085	0.219213430649189	0.230058743164307	0.228388855206119	0.405333190452592	0.345602430357298	0.400103197960113	0.319085826770889	0.289389550721657	0.272954396536659	0.258639316711738	0.2532589214787	0.237806776238134	0.235935819376177	0.348742513064677	0.373945802450825	0.348306170983524	0.307013594965894	0.280099513198826	0.268681584193373	0.26407461875696	0.26095145548627	0.266493119035314
1.12045992407243	0.562176190484288	0.624501550379694	0.465801078761226	0.357942304459605	0.285511725226699	0.237783402207445	0.214908208770959	0.193232419791775	0.193934961040306	0.181783287714739	0.161711295644096	0.149445376322453	0.16465032049199	0.185484901998124	0.157200248072573	0.151934612464756	0.167545620144121	0.201544552634032	0.209755360987516	0.238534779543933	0.319699747205321	0.31076309257738	0.271971221438689	0.26240425785707	0.237028974576925	0.207293149182952	0.208424817539247	0.219728516647074	0.226036553896397	0.23096795261811	0.410559043520777	0.338497661061255	0.383056211459422	0.332427004312783	0.285631889047714	0.273832375044756	0.256645747417527	0.248230772908357	0.237833944188663	0.242026032902023	0.346761380539091	0.377478700099915	0.345018488623276	0.308180197177504	0.282391854322903	0.268140094796772	0.264475833729376	0.260797208955878	0.268426949691612
1.12646409396939	0.53348413517789	0.669593202095275	0.480898825660091	0.380143512013542	0.295785650125023	0.243354394531184	0.207838474783701	0.192769241518051	0.189717200669293	0.170618925185327	0.157223945315681	0.152454862911766	0.165766137123722	0.167880719495219	0.162278332194002	0.156764395126575	0.169652857409348	0.1985610358822	0.221993054736621	0.231200591973326	0.319362800152885	0.312697960389328	0.269599941984566	0.264188002335759	0.23979795342614	0.210284399923545	0.211402034562358	0.21556581556896	0.225726855266828	0.228760152689718	0.411626080093199	0.348341757531253	0.39490275996646	0.322562869882304	0.288189417561887	0.271614078272229	0.257744065976635	0.252535960085178	0.239564052697041	0.236404461813617	0.345266141799413	0.374607064238862	0.350960886695199	0.306692218566416	0.28062368220604	0.269095525656586	0.265288361930103	0.262653830672714	0.269382850516542
1.02505834297057	0.594968122571179	0.667181181272038	0.460856484215412	0.333143051501777	0.300619017352717	0.241476147014031	0.209126392729303	0.203666167323612	0.188368936481612	0.176473802548081	0.174508147380875	0.150012164940628	0.158408556754125	0.178233046964582	0.163149508596925	0.151726057310083	0.17255652846903	0.201792387002969	0.21347436079008	0.244540957870643	0.310361485224235	0.322990956079225	0.269808589302088	0.256646734733331	0.242560023125344	0.204567239163604	0.211357018160168	0.221465117153477	0.223559683084467	0.231877797760387	0.414191553873133	0.342041201911497	0.393044623207718	0.326460382937	0.285336613988845	0.271411177503385	0.258350447296335	0.24808930211019	0.237288082516304	0.237710406832272	0.352681094103198	0.370566794926218	0.351593001585363	0.305177869407319	0.274123601027281	0.269517195907159	0.265586198275421	0.264211987686514	0.267039729317133
1.09460910897472	0.550672585540138	0.660466955698858	0.437933505020177	0.3599017826939	0.289395345700965	0.249615162439322	0.200330152320206	0.196371109074636	0.188044148645421	0.173094632417621	0.161869649761744	0.149928501869182	0.163265945252027	0.177986088778713	0.159229998672385	0.16009917969405	0.169757940827943	0.196052154654334	0.210398965226538	0.235988648105056	0.323768039771871	0.312259596824091	0.277880805457329	0.260083039227955	0.241653257921099	0.207192891657517	0.216332715006103	0.21573288116921	0.226259578319915	0.232350117418006	0.409090316472087	0.334111380910442	0.38878277846726	0.323309983322528	0.283189299432848	0.272945449434103	0.256940313248362	0.252959847664448	0.23826592439696	0.241854313727351	0.349998945646502	0.376321223140665	0.353511353660557	0.309891985229788	0.280558192449654	0.266514778861213	0.262451420509433	0.266140335012851	0.266030972165775
1.1148543619106	0.555863328985977	0.640695104250223	0.465754621204164	0.351032480935334	0.26876716227427	0.251881026653471	0.20342454090842	0.201819217819346	0.192670847244572	0.17512898371154	0.172103574781809	0.152301309044102	0.167227912102446	0.178636863262515	0.15989203180444	0.158970159808533	0.167164147890868	0.20266164329632	0.220170335328344	0.229085993975432	0.309996361985742	0.312482405167107	0.278871559374873	0.260596340108503	0.249560711825144	0.201552162994134	0.213911855182303	0.220679005323209	0.228651684648947	0.233131555846954	0.405877253239517	0.34041123258476	0.394356580277819	0.326274916098514	0.284578513259751	0.273223087555038	0.261308209837033	0.249305402133402	0.242154644072031	0.236508432519025	0.356555739467255	0.374016389212478	0.353709188401421	0.307020868728691	0.273734219087198	0.267763491740014	0.262259056927459	0.261038616036749	0.270763488731682
1.08915796662789	0.579677449241789	0.647478546110226	0.463435383817594	0.353400271770588	0.295085430413651	0.234563077860897	0.218397890943869	0.211485234382653	0.187765827269923	0.1782961802793	0.163603254747478	0.148645971679464	0.163324696928811	0.178161126732668	0.155717188272063	0.155939010140286	0.164444742747413	0.199294844740891	0.218957506579794	0.22633935459391	0.323088164114867	0.319062366382834	0.280217188223304	0.262037763310333	0.244712788483603	0.203611573005044	0.218855435352559	0.215282395325869	0.223877014456025	0.225246418100674	0.411077431783374	0.346275814054248	0.385622783797448	0.329184558314968	0.289244814254921	0.273375588503906	0.261442547449082	0.249271362654734	0.23573480778112	0.234056880130158	0.352555642346835	0.375711697555252	0.35151786798322	0.30606089761717	0.276810267765706	0.268328123497116	0.266456084135421	0.260241115297501	0.263993589041064
1.10039086209704	0.509407846529784	0.634463698649326	0.459848918698727	0.351629059042868	0.271242057567588	0.241420880833192	0.20221543590317	0.19614385588006	0.193041517180245	0.175610448631491	0.162651863504639	0.156149193780203	0.164418171012377	0.180453117599127	0.160085979340081	0.155334217616832	0.16131001862692	0.205347080087181	0.217287227055697	0.240363391166761	0.32216910178759	0.305478515345656	0.275379249510913	0.264251024154667	0.239098443413347	0.211575043701929	0.215005179077598	0.219199930945967	0.223471127789788	0.228007640428521	0.404340319447318	0.344944275033624	0.395364078128581	0.325948155337071	0.292231785338976	0.262790479838986	0.258403105161603	0.248159639854247	0.236474884155486	0.23846035463042	0.351540397960515	0.368822022894192	0.352131656021788	0.310839055740624	0.27911790735508	0.267448857930939	0.267222314681492	0.26033328377465	0.269580169386302
1.08507739889348	0.534710973630208	0.655388326380748	0.461329123241123	0.342854234178031	0.298661517553915	0.245852644282742	0.216273618406443	0.191663460471742	0.189570528895838	0.175025697815252	0.16267938446835	0.148939381873747	0.160322712926502	0.174595049648891	0.164825099024195	0.155452056177645	0.164706356913543	0.204539957401695	0.211250384191707	0.234697082531124	0.318261665875521	0.30837049966507	0.281013663448254	0.262037431815188	0.242128118482447	0.210465092584399	0.214366071759283	0.219691454129646	0.225703390639843	0.230879555640716	0.408505245415776	0.33878891164834	0.39452758599656	0.319174284538614	0.288192904599859	0.275392289281383	0.262211069879476	0.246172964640112	0.237373680009427	0.23493934005248	0.348480023128783	0.376925702174689	0.34983607630054	0.302388630908283	0.278447172983961	0.267157048971403	0.261527861986113	0.262892890130928	0.268189663297159
1.10332251403193	0.559280226784009	0.646801607739646	0.447453663344446	0.358092188225015	0.280786100376019	0.246214258172298	0.212074876975322	0.20409798531383	0.191361433499598	0.171411196678129	0.165509841805564	0.142082614019058	0.156877889568674	0.170244658323422	0.161755971907216	0.159652446720993	0.168488509544621	0.202161833312882	0.215113339963858	0.234789621154531	0.317145107515017	0.31750594586383	0.271647596264883	0.265578941098038	0.247086928018712	0.201973648842119	0.209435751136306	0.218941253167448	0.224943160503422	0.236067799685932	0.410886851222821	0.336593363554305	0.391548693523935	0.325583212700218	0.287594015230442	0.27303327091489	0.259777374638244	0.250739377468526	0.235677130993528	0.242511964050348	0.350519088747828	0.378145144338376	0.351388557825442	0.307932126404295	0.27533253451927	0.268708885607582	0.264912621256648	0.260138293781765	0.263807538849621
1.10107801124658	0.542384107040408	0.647048340916983	0.442294356669586	0.351518837979984	0.274004301269376	0.25161969129134	0.210371958043059	0.190811222146518	0.192685925792885	0.173664169440926	0.159219569752872	0.153496319034824	0.160229645285524	0.180073500279654	0.156911448907896	0.155764178754278	0.164350737555813	0.204662647053245	0.213086559333147	0.236812539867943	0.318513514838633	0.308915929833791	0.280123341739603	0.265191788012156	0.243084541157647	0.206154644041601	0.207965398122076	0.215215736640364	0.222503571668518	0.236336355177627	0.411498739598987	0.345049771905679	0.397145351849458	0.32305758191077	0.285828094288547	0.270490206062196	0.262677081664063	0.256393137354461	0.237022389767579	0.24368989812532	0.35135077381586	0.373700152248318	0.348000322184307	0.306547778970363	0.274372404276978	0.26731759833984	0.265716640229584	0.263551376210849	0.266163429303449
1.07156245114581	0.524585455972907	0.669497094655387	0.485223297581448	0.363520953329652	0.288935448747277	0.245135548108855	0.221818875255845	0.192481812009029	0.190202402356265	0.170156932928119	0.164393437262338	0.149659974311486	0.161743123146431	0.166543488242517	0.160588359980204	0.157963413919946	0.167201268079581	0.201534039844859	0.216519129987866	0.240797604033045	0.31568250766301	0.319269157464442	0.283749154264817	0.253983468851672	0.239286500616817	0.206825724397408	0.213276538472605	0.216391107174516	0.227770680468215	0.230553272012429	0.409218013751108	0.344457620766942	0.395021129867965	0.325263179983676	0.288172054209565	0.269381164552734	0.259181603216475	0.255318027464399	0.236199433420477	0.24211014977436	0.349260948751364	0.374798667013477	0.348962856335663	0.307731903454603	0.276925082371422	0.26630325776806	0.264068585486396	0.262035752569693	0.267422064804449
1.06526834295018	0.570583633145704	0.65179175516017	0.439256224774902	0.33434488608079	0.278458972899588	0.253544106573742	0.213912134488316	0.193494152168869	0.190925096610105	0.173786629594777	0.170230567103495	0.15751302025051	0.161256836365023	0.175362755347123	0.164917290666896	0.158366664529605	0.170718583678514	0.2063087301511	0.210785889995462	0.234176803100361	0.323943928892284	0.315493027637231	0.278101932024914	0.26633194787812	0.23794354090622	0.20024818591937	0.214335468973959	0.223290924977857	0.226864929466363	0.22853171284686	0.411428488994701	0.34052559726188	0.393080014440803	0.32763105282137	0.281037888559422	0.268285058700177	0.26095387736704	0.254654511213181	0.242617594617588	0.234221944393021	0.350529260566024	0.378494644233644	0.352372715923504	0.305433697076436	0.276670769957275	0.262893329380552	0.262939724053668	0.259683259380961	0.269132771537646
1.06858288673289	0.547351808846007	0.65194817675104	0.462328267701483	0.358057255720971	0.294706591174749	0.239971215953349	0.204998902200942	0.197050494233438	0.184047567028645	0.181002105766314	0.162713059471056	0.158385670006318	0.161865840087642	0.181686241204853	0.166457584460802	0.156422927719718	0.168588181343855	0.206314083895569	0.216022872844665	0.234965135300476	0.319741626990358	0.308332163083312	0.274079382922397	0.262850525774778	0.244157200719361	0.199381836525368	0.216126277649746	0.217445929864525	0.225321431512766	0.233051712187743	0.409877230263665	0.348070651541109	0.391552395072111	0.331690446730874	0.283596705035321	0.272113775341868	0.263134595014324	0.251426680425439	0.236543443407379	0.239555773118334	0.349181614040524	0.371936674490647	0.353437588712514	0.305624794667959	0.27916450356938	0.269718221341064	0.264116828172679	0.263369339987188	0.268576534284108
1.08309237756176	0.527121552439671	0.633240081009829	0.469056670006516	0.357137296398868	0.292794304089567	0.248203285146599	0.212871835526615	0.204384931566921	0.187844933897719	0.181480483723144	0.165668790869941	0.153644063818901	0.16379574804427	0.171460757083178	0.158722466948354	0.157711275689154	0.166906951701172	0.20410680961723	0.217709174419433	0.231291373655173	0.317874382001023	0.311205485561751	0.278177424509936	0.260639022950114	0.246315263791446	0.199374826801294	0.217026370253261	0.221322143376213	0.219041665426916	0.2383941778278	0.413600314528446	0.347976590111554	0.395410253424284	0.329329527296692	0.283325031492217	0.266583014235437	0.264854925007451	0.250637253673792	0.240180747361018	0.242518975755007	0.351595865156201	0.376188152607766	0.348425800810255	0.309075137529155	0.277996550576856	0.268352094159769	0.265604970271807	0.265290321435779	0.268454067538183
1.05709774433922	0.525558757805254	0.656215836107362	0.49616539575916	0.345383918190694	0.288371431609806	0.233003108455277	0.222303302586509	0.193393979133338	0.192486721930881	0.182729441737378	0.155518149600446	0.148081909158696	0.161415318446532	0.173100592798963	0.158715589093112	0.154582026615401	0.166580304358068	0.200769061186863	0.216493727285646	0.243654471985251	0.315084020132732	0.312477941175101	0.276390917870018	0.260710680540848	0.239641558732183	0.212331160794263	0.212045705360792	0.219626956363629	0.230314039767946	0.229034576762771	0.399691918963948	0.339279907413498	0.387718569265681	0.325096618560955	0.288568269058513	0.272129567573205	0.257066238902087	0.25317973033778	0.236895386042623	0.24121216188693	0.349671164221115	0.377150267035426	0.354212347299044	0.310606070135413	0.280162966140948	0.267027300020614	0.264360164381143	0.261394839886418	0.268227451659109
1.0835209342253	0.564006100925059	0.648022462057088	0.468829087297691	0.349513145615058	0.295675461454032	0.237158827874346	0.213369756704057	0.204743041083604	0.196161100356558	0.173463932139914	0.15941621087127	0.147319190833938	0.164331119025276	0.172736273267215	0.162412902093955	0.157161585502313	0.164205353790507	0.199482641262326	0.217294126103523	0.233549339063349	0.321949523333825	0.320334350576038	0.281539353694731	0.262124200066259	0.237531215331162	0.202849313531279	0.216173416501737	0.222278102134852	0.221173323516817	0.231236966402305	0.407098519961414	0.342972982324687	0.392157033490136	0.329208604261836	0.285071041053769	0.276809075175097	0.264477233694843	0.252630364335872	0.237457711151673	0.240706522637897	0.349717443800617	0.368331972426667	0.349476733564622	0.309421261371389	0.277939326529139	0.266707599427127	0.263985967954007	0.262699524794693	0.264844903377396
1.11794750148429	0.559670733417987	0.654507955811701	0.460361861868206	0.342437777138945	0.304852314554919	0.238885571249788	0.204115009238981	0.202139000104041	0.19505121436267	0.173823656590771	0.162803792867482	0.153391820953881	0.167767348650675	0.175862422914604	0.156277451829955	0.158529423818544	0.164492708149772	0.203575081886136	0.21814669828008	0.233596327817135	0.321615006485217	0.308762286911685	0.275079044417404	0.260461498544349	0.240216446214658	0.211062996794304	0.211512129568868	0.221158495298763	0.227161711045543	0.236643536416436	0.406113115933604	0.338420340083094	0.390800809137612	0.325716346471124	0.281167667244924	0.275464842359713	0.256709251915179	0.25359944247181	0.237410365077404	0.237361327026461	0.350166073227656	0.373555724049542	0.352233342006216	0.308615509289601	0.281826981357866	0.269129087419392	0.262843374618617	0.263939289963523	0.266750884206596
1.10635512853551	0.52531571688634	0.643606011463114	0.44919326963815	0.343556320860642	0.289119437416396	0.239748231957434	0.220124041049019	0.203307483530883	0.187185124473261	0.168032875479421	0.163528536154758	0.151937212476602	0.158698557246882	0.174944522852647	0.164823938618644	0.159184078557058	0.165452274464846	0.206672323463967	0.211253732095774	0.241161162788325	0.319782946294225	0.30996363584376	0.279251159797225	0.262155348345054	0.243230316987255	0.206329125698127	0.20850000709954	0.220382389627224	0.229605651277948	0.233567607883077	0.404202212381644	0.339814607199089	0.401890992794841	0.323487592816653	0.286140046927007	0.272625399679621	0.25820934741636	0.25245205651363	0.23574403425161	0.237379500913686	0.353884357630482	0.367546998069091	0.348800470180394	0.305831972069862	0.27817157782537	0.270421354010159	0.263576635518544	0.262190845869786	0.265429816075983
1.11094373237622	0.524440142518335	0.641775548958447	0.439197641356556	0.330410713989009	0.294701034425856	0.245753916934806	0.211067062141217	0.19213835390711	0.191714759440339	0.174569781718029	0.166780622580324	0.150798561034455	0.167575043428701	0.172634668065062	0.159309349993739	0.158738307247068	0.174987499723356	0.199648623625921	0.215858467506178	0.237760449406859	0.321879049621507	0.31169596409752	0.279104820567573	0.262333638075773	0.241801312557296	0.20264960162697	0.205061448556863	0.216475421911401	0.228283350971687	0.231583530737042	0.407311534977878	0.342129102669133	0.388904595876748	0.33186877113749	0.28963136983848	0.269467453175163	0.258844839199149	0.252023314155331	0.239285772182356	0.238298465312292	0.351295856778551	0.373125416652141	0.352040973017158	0.309997712763772	0.280422787170819	0.264467722376508	0.262857617542797	0.25931183838958	0.265726784335858
1.0738564325499	0.534635866548644	0.624796878181205	0.447833720738114	0.347195750424961	0.279289210021997	0.244014688652725	0.208587054786812	0.197987687051329	0.189895038283808	0.170256915872691	0.167016478303772	0.147505918976469	0.157174909927804	0.169123751289157	0.162532226354904	0.157372721302984	0.170962211862547	0.20600532827608	0.215353066845759	0.241007174343691	0.330209633157576	0.314577541115398	0.271572481781907	0.2639509689471	0.240943987161091	0.206820152621406	0.20772789010568	0.223847485107009	0.231017383474734	0.226888458285758	0.40422542721606	0.341781093316187	0.389495517740536	0.3228985479815	0.287602559632959	0.274313019051631	0.259247610573123	0.249969400160793	0.239565585162662	0.23964822188949	0.355955625790002	0.372256552277778	0.352451706820332	0.311872700067659	0.278352458372429	0.268257806835134	0.261757644656991	0.260901983218586	0.264962556356978
1.06455096404509	0.556009016271264	0.646863442187584	0.458753945540831	0.360570125801496	0.295698530229133	0.250628485800292	0.217764581768317	0.196535268444386	0.191868632721918	0.180980728092051	0.163652311067781	0.149924914679258	0.164691715641463	0.174486725624932	0.164376967672362	0.160365735726109	0.175650618112789	0.199279891745049	0.212340942436591	0.230225107110228	0.322296355655835	0.303152880920144	0.278473453862823	0.262879403579647	0.238934271782235	0.20808262845284	0.214841350563491	0.22241787173595	0.229223721030233	0.234824062694485	0.40459611758948	0.340075332129534	0.392208267710533	0.327060720175934	0.281967426145265	0.273849796938599	0.259648748819215	0.244898974222727	0.23604496196669	0.237876423581183	0.351459028654852	0.372966080898094	0.348170032287705	0.306669495430434	0.279329722804517	0.267385641940797	0.266581629198089	0.260963217028816	0.264498332799682
1.09699448208516	0.567623958820557	0.643203136150195	0.455136003639438	0.344050640402546	0.280034691143999	0.238452847678543	0.221128702302083	0.190602109429684	0.195179137661907	0.174289879875413	0.165164380685835	0.153987963061042	0.159325684022628	0.171375302330869	0.15806245330324	0.159697887016263	0.17049003874825	0.205739903831761	0.215869632315844	0.236471064682614	0.32144069584983	0.31192087089801	0.270054216784394	0.260050695682018	0.246851930981429	0.203655629914564	0.213789236673179	0.217292435682923	0.222170772453493	0.233093234757609	0.407375540464866	0.343361518371744	0.392009952932898	0.325489368187232	0.281670317771866	0.271001569907024	0.256477788102468	0.256798663027637	0.239344225558188	0.240299660066384	0.356533695916754	0.372808589196526	0.349973425840044	0.310313477637389	0.281317578578102	0.267197005170186	0.266295610533068	0.264454240300282	0.269056501225273
1.06666735639066	0.539033174107379	0.643595321944794	0.458147591830074	0.360689931301318	0.289675507786777	0.248360329801688	0.209970653490704	0.208088018838885	0.184227307457283	0.17796788670834	0.171560350399593	0.144461439541359	0.16722312356619	0.177524522428627	0.167423618740135	0.160867810004054	0.172790385982978	0.205246201238062	0.22092900203274	0.238064770161941	0.315688106806187	0.31676958575814	0.273722665780829	0.264923983640957	0.241582741933892	0.206321262654539	0.213081577662439	0.219287742771945	0.229812499716472	0.230306951755505	0.407194480242909	0.345155124385675	0.386720559949379	0.328664298606882	0.285221541597998	0.272324872271598	0.261212779587711	0.251749302911751	0.241734260150707	0.238430793743989	0.351165114021515	0.374182794170111	0.350508705416958	0.304584730373774	0.276710639952884	0.268027445821846	0.268697597313941	0.260680322145697	0.265709060188136
1.09763396665592	0.574167265180065	0.649301029942705	0.45182116487739	0.35134382618489	0.280218207050717	0.242521428485553	0.205143230632935	0.198750663519066	0.195141953406883	0.171796410902945	0.158840899346071	0.149281550109457	0.159438621797065	0.17710047028618	0.155611829502492	0.155190901336684	0.169980500133509	0.205167389399237	0.210490862673545	0.24358075155093	0.323201331077846	0.317810036412463	0.280205107856553	0.257648861232884	0.244822411272342	0.200406267064611	0.21171533088319	0.221417629617268	0.230877642498452	0.225220635366445	0.413038062065964	0.341998751382081	0.391061327302515	0.323008766909506	0.283202882285988	0.267503455993891	0.261029736218806	0.253968819772171	0.24014930367718	0.238471388213977	0.353101573718932	0.370122576869812	0.351511921693028	0.305190439095224	0.277129520110363	0.269129745789438	0.263250828287423	0.261058191661898	0.265729587191554
1.10860942894308	0.530338893784343	0.625621156828982	0.474558971120584	0.354327969714702	0.298203210663345	0.242295940886743	0.220735177988492	0.192610309492827	0.193946959963198	0.170115594999152	0.165483617576942	0.154367400268755	0.163571891831781	0.179085629528737	0.159156471645971	0.155929838475942	0.171022899959901	0.208611922877342	0.215481884528674	0.231125001044162	0.315971524789841	0.316416450725411	0.279292718336753	0.259328808419239	0.241937192954913	0.201896044540206	0.212524070232512	0.219607514351884	0.227106641889564	0.23091726514779	0.407848099952605	0.343349957942554	0.394148808147918	0.324961516434949	0.28818945287789	0.275148542010992	0.257609340976603	0.25174926379391	0.232478093418568	0.236229501862179	0.359656169843603	0.373770938445067	0.35456348014246	0.305018260889474	0.276976782660386	0.268023793274919	0.266464025881365	0.263164018070543	0.265175419124128
1.10044792009303	0.574405785541072	0.618114354155223	0.475481594286195	0.366885733054158	0.279057816331802	0.246878107068422	0.223803647402808	0.197560062758762	0.1978159368339	0.176963458230081	0.17087381768457	0.151711088196543	0.156931566171545	0.178058024222618	0.160435531456806	0.158457364275816	0.170368783207435	0.204162971448919	0.218400932130662	0.237683095476377	0.319452278581879	0.317147869356052	0.266975172182356	0.262090063571399	0.243107536568849	0.206758624771402	0.210454577851687	0.217927843251347	0.23450047898979	0.23216020513314	0.405875411067217	0.339391476741235	0.393023424871225	0.320419834498998	0.281862286140884	0.269316306489527	0.259353710012976	0.251128099629632	0.237111776875136	0.240571310686868	0.356504982315931	0.369086760586851	0.350663009747972	0.305921711194939	0.275523026694481	0.265146654363247	0.26342609279302	0.261550185871766	0.269757038731156
1.0504973195923	0.533455471251238	0.623940340159557	0.456203951801021	0.348911985165806	0.285813518468962	0.249543728045056	0.217344724245327	0.201389692271949	0.187798265544776	0.176755898639856	0.162030720270144	0.149596128830853	0.151460723545955	0.1793733351756	0.162209988848129	0.158308435823623	0.167418838800708	0.208987582227453	0.213827801654107	0.235183299351955	0.320810091632219	0.313857293783651	0.281264340553127	0.26608891887889	0.242487665023365	0.199202983801628	0.210853658649627	0.216985270015145	0.225732809738176	0.232901690531484	0.408174994376887	0.346272091029564	0.391183684428366	0.323472244384428	0.286156074891111	0.271420203747877	0.253403720677778	0.250955714761477	0.23839288207524	0.237629076586751	0.351937650330679	0.373013680523161	0.349062519870235	0.308879150710058	0.276169640572746	0.269576412575487	0.261388318110235	0.259807257013747	0.266373762657418
1.03856210606339	0.567993156165149	0.616404570970646	0.470026231335845	0.347978832943288	0.291749565620388	0.244144554909484	0.213696523758136	0.191923743060261	0.195141809511483	0.174763067060282	0.162935070913168	0.14883765400474	0.154664182967303	0.169845865506094	0.157550465563656	0.164856346783554	0.167709260955004	0.21137502162064	0.217621782239982	0.242415649781721	0.320701811244126	0.32174906542046	0.279037124657544	0.263513716268865	0.237511063259621	0.203362853677428	0.209564640089349	0.219379815495779	0.226562099266172	0.233893230982762	0.404039300725248	0.340290873808544	0.393456623549789	0.321588541570684	0.286188876958033	0.272258451282967	0.26244778257884	0.250476995007965	0.236802418901961	0.24394119013359	0.350553207625625	0.371043038486247	0.351727333415603	0.309614990935613	0.282414038124184	0.262008767119568	0.2658481559536	0.263140661607123	0.268704370367893
1.16850544958696	0.57089850250243	0.653382793751624	0.466219513555486	0.351871923785721	0.288536221698244	0.241676312624573	0.21953465398115	0.200480036512375	0.184148087094508	0.168050961425009	0.167158795007545	0.155336883749636	0.159429293997533	0.165755141960821	0.153887947061764	0.158479969035609	0.168170303934669	0.20204308856624	0.220858469856077	0.236824095585451	0.315044997873319	0.313696762709388	0.278353112532345	0.255848017339397	0.242625470663716	0.212345095050131	0.213155681936579	0.214924494519959	0.22712523996978	0.232348476713645	0.410926545431286	0.34311855401267	0.395980846228148	0.325628752991598	0.2887609073157	0.274782134404873	0.256570942779899	0.247173109876731	0.242600259819052	0.238091895967936	0.354087217991653	0.381140759379828	0.34718018662306	0.307289562988586	0.276554823988516	0.26613279679651	0.265267170917585	0.258845207953095	0.267473474705727
1.05901152134645	0.51290332287389	0.642546825473727	0.478414446774512	0.353384660170157	0.297244226094689	0.235175115346488	0.219030519526719	0.193415068719901	0.196805473288581	0.179265762066256	0.161173887548081	0.149794393127786	0.159749121087545	0.173592563755365	0.15434322641707	0.157966680145463	0.169035454857298	0.205253675924561	0.216487523929352	0.233778555926175	0.318901116909508	0.320299992251523	0.279468106948542	0.263695873912874	0.24092163419481	0.204390788931197	0.21097987860531	0.215035890333792	0.224857569228904	0.233662394578907	0.40575317512404	0.337219561025643	0.388319065758878	0.323866242393483	0.283886045966805	0.267633164366385	0.261283190848727	0.25643305680783	0.23603742735474	0.238397836128975	0.350615073984119	0.371619012795311	0.352440530987274	0.30907949251901	0.280043822893286	0.268430139066299	0.263951463059461	0.258613810715133	0.264593810299416
1.12621648331638	0.521454570783629	0.627158328051958	0.464655453329072	0.364748631144184	0.262925956962821	0.256510349111799	0.222364623949268	0.204087246231242	0.190269268277981	0.174813316205438	0.16261236951833	0.147527865376784	0.158290108112202	0.176991754462559	0.158325245127831	0.16176367982327	0.162073046882923	0.200764239395435	0.216033627758702	0.233430904101663	0.319223829565155	0.310209118942188	0.271381778859194	0.262627504773025	0.239696520821107	0.209821100233433	0.21232642423817	0.21457686663534	0.224200249818039	0.231504281655696	0.405815797786491	0.344970378938196	0.3916180463109	0.323978567489009	0.291210477922737	0.274451433503974	0.257794553091211	0.25352773785998	0.240099646419787	0.237524538385851	0.353491258533185	0.375682669847517	0.347543773475332	0.306755349514413	0.277318746002021	0.266546509691102	0.264695648591267	0.257632282619069	0.26692542552422
1.08033733339246	0.510923553395454	0.645522928129535	0.468651288648075	0.351947439643465	0.274930924613913	0.242108472257428	0.206742574282327	0.195420617182376	0.188773155019939	0.176912786375397	0.164688773847087	0.148692169087129	0.163324451254441	0.177892504615198	0.156547204041927	0.161218109876651	0.166046990222337	0.201703110177188	0.217330954611987	0.237533959553907	0.309713051961114	0.310581889801944	0.282516555200198	0.257772088045013	0.242252902797203	0.205558024884634	0.209291516514623	0.220170193176255	0.227678180388561	0.230671485324635	0.39965382907199	0.344408287839619	0.396281000124071	0.328474808009174	0.286140929391675	0.274257798152539	0.256147731005094	0.24908282638893	0.23652769602522	0.240055307040118	0.350606200436727	0.370503379658024	0.346743344336121	0.307671975068708	0.280361369263737	0.268559650290537	0.264756940808149	0.263643016345732	0.266575709275446
1.11826099113421	0.538537687655806	0.621364515431743	0.466694791437896	0.357952349921349	0.28308775823319	0.240493425860148	0.2212747112072	0.202034596134839	0.19221200269094	0.171104684823892	0.164124406883025	0.154460493400811	0.161986187687951	0.169950708335025	0.151732228281653	0.160345092585437	0.169931248540436	0.208710480519376	0.209742671570636	0.241384776049638	0.31443814778419	0.311859712034596	0.284255971383655	0.266363711194227	0.252354266471624	0.207310674610281	0.208504996440388	0.219268718616142	0.226542126375944	0.237581224069882	0.406189007452935	0.344722525521886	0.391637477082298	0.322520156190024	0.284462001253239	0.272484954868443	0.257802064735123	0.252432963857724	0.240940028638216	0.241067868990438	0.350253142146147	0.373199991622183	0.349427644216211	0.306030508261993	0.278176651911113	0.269274719844849	0.263993021034348	0.260059789659692	0.264710978429576
[truncated: 558 more rows]
[truncated: 58 more columns]
