# Supplementary material for: Bayesian SIR model with change points with application to the Omicron wave in Singapore
Source: Sci Rep. 2022 Dec 2;12:20864. doi: 10.1038/s41598-022-25473-y (PMC9718478; doi:10.1038/s41598-022-25473-y)
Supplement: Supplementary file 1 — Supplementary Information. [file 41598_2022_25473_MOESM1_ESM.zip › Code/Real data/Gamma_all.csv]

V1	V2	V3	V4	V5	V6	V7	V8	V9	V10	V11	V12	V13	V14	V15	V16	V17	V18	V19	V20	V21	V22	V23	V24	V25	V26	V27	V28	V29	V30	V31	V32	V33	V34	V35	V36	V37	V38	V39	V40	V41	V42	V43	V44	V45	V46	V47	V48	V49	V50
0.00049101928384986	0.283604862628674	0.211159192548498	0.149452399190225	0.133173591139366	0.115054046498593	0.0901590824674727	0.0856323879579836	0.108168144540246	0.0983022023907963	0.0904966060048379	0.090593317340905	0.075359216371758	0.0719003822743939	0.0710609689459089	0.0676037916808311	0.0594791086200423	0.160461157680609	0.203439729538772	0.2097251208578	0.202313011842064	0.196349635590864	0.184771479913046	0.209178601330579	0.202431075968167	0.221067505533896	0.228565267915151	0.243356823682238	0.251937357859132	0.24354219879279	0.23842239057081	0.213392784316396	0.182739976024118	0.177299723255894	0.175793571196059	0.22441241567122	0.21323528826065	0.218090119592124	0.224000179818842	0.233499557466195	0.23320889496852	0.238268982418122	0.214994933440386	0.192159512312874	0.185486490461575	0.224820281692055	0.239381832503257	0.237349851185851	0.23748745903124	0.230839355344518
4.62134079319954e-05	0.252654039091949	0.221835684003763	0.147839489926603	0.138659719433325	0.107329696313032	0.0926129686113647	0.0855648825383107	0.109914658882852	0.099290254175506	0.0922696604932917	0.0866886852980822	0.078487996548902	0.0810217130912449	0.0689629971620919	0.0627709727612039	0.0595811054723519	0.159036702792379	0.200214217427988	0.205893997757317	0.208551449464309	0.200358941708381	0.176551182345344	0.213703536963382	0.198837852341397	0.223160123980038	0.233295200790801	0.245333704285427	0.254863441803386	0.241145093760781	0.232438918457436	0.21446705675603	0.181067654022771	0.172603955382641	0.177942904314757	0.231027160478471	0.216736869697095	0.216030272912287	0.229105410821673	0.235251486558482	0.236780705601908	0.239783153776253	0.217180435320362	0.192132393555957	0.187802084891493	0.222327275836294	0.241774366492969	0.241085361698297	0.235206711005799	0.231654377292278
0.00424821267841829	0.266198126364526	0.224810854530662	0.143762031441677	0.130352888959009	0.107484735791938	0.0937950791656982	0.0857506387397834	0.109032140310878	0.104019326849864	0.0908766214264257	0.0828754272753438	0.0780948205371585	0.0752896024036888	0.0697685648667245	0.062332467159717	0.0556474982675691	0.157828922647128	0.200998560329659	0.208664095750384	0.200038381962023	0.202043951194979	0.173678162976036	0.21119468215498	0.204515367515167	0.223568290628276	0.233470609894778	0.244307556611931	0.251620838602164	0.243767409222401	0.237662535291719	0.21595726001093	0.182075028307598	0.173405277881084	0.17954238361472	0.228342010413547	0.219835754711425	0.224488595024244	0.227938527236792	0.231246448163787	0.235472083666185	0.238084901768694	0.215376353912365	0.194187629339866	0.188271836174405	0.227955429633491	0.239741460659237	0.238374255993984	0.231821404834262	0.229818154924883
0.000708708145916611	0.267249531360767	0.207574788929842	0.138951104512933	0.120316945193205	0.110244601484759	0.0968047948445565	0.0834544721956848	0.102658522649873	0.0922945330501092	0.0918084940102845	0.0824778773088511	0.0822710243361515	0.0757025836883911	0.0676822889187155	0.0621636312254635	0.057780291994484	0.158741932892104	0.201673884939445	0.203946927455097	0.202432530357907	0.197520767084458	0.17878731732571	0.213339697103215	0.20036612894722	0.221392464757394	0.231665883846617	0.242146483447161	0.246343550073811	0.242047831145668	0.232994134205383	0.215597232686938	0.183050659139806	0.1774459373875	0.181354303956839	0.22493092422039	0.21577256517814	0.221704795068017	0.226748506746159	0.232882888452377	0.240704242124937	0.242446614070204	0.214461846563141	0.191470156950025	0.187402307839319	0.225120419990737	0.241405600386231	0.237450984995919	0.235140037541883	0.232056097545615
6.79991318899295e-05	0.276275898611721	0.21023691300597	0.160124857307695	0.126943442992606	0.112383661656899	0.0846460196500341	0.0867966954683555	0.10248588178648	0.100870257184589	0.0904397534576645	0.0864344807552569	0.0796829113502921	0.0762530073047328	0.0716490555571662	0.0626086615359685	0.0583238998422903	0.159402836814112	0.204960184607339	0.206627619196165	0.209005701721799	0.20081178597349	0.174217548184551	0.212989940160529	0.206087823308216	0.221809240330401	0.234375025863098	0.243775601802594	0.250092670107948	0.242562222541308	0.234750577875046	0.217905657187474	0.179993953260775	0.177780475101755	0.18010676470784	0.22802465752637	0.215373969259032	0.218055534274298	0.225349800913712	0.237871093278856	0.238514149606533	0.241691829460034	0.214220478390493	0.194749275931947	0.185181739052457	0.223422393557321	0.242655589367423	0.236337395116992	0.237170701231855	0.228524223452362
0.00194627704297407	0.278567007108332	0.217851389394099	0.146891223672314	0.129283767808093	0.113755291683452	0.0906163686910618	0.0820935431086179	0.108486707852457	0.09654607118675	0.0920242312334825	0.0850211848715065	0.0795662045419033	0.073428492662065	0.0711294027552567	0.0655463653319581	0.0622904402941942	0.155150520920683	0.205973223188384	0.204494623425507	0.202220477600903	0.199078973604114	0.178661813281459	0.213623942811174	0.205524781465231	0.219375971372135	0.233047371115875	0.239318103057747	0.254046583428976	0.245633067104917	0.232179475919558	0.216074778816407	0.177779327793082	0.175596728273818	0.180472040222099	0.22688774232307	0.2180323930678	0.218917589958893	0.22609083762937	0.234222729539014	0.240437211330128	0.2348071949913	0.216645406656006	0.195742945150695	0.187024312770763	0.224424594275445	0.244002243156247	0.238551998226377	0.236943724248422	0.230232935149999
1.42386540052822e-05	0.251075409150164	0.227125898585703	0.155334060449762	0.133001819313016	0.0921061653054812	0.0850762701737148	0.0781636655987644	0.103030314889191	0.101534606009639	0.0847615192661676	0.0882643630441173	0.082066237656313	0.0743954742667605	0.075318792240971	0.0643952364668603	0.0607970934772067	0.156657454065494	0.206659212253621	0.20409303828513	0.205863505052426	0.196906231804574	0.174452742201195	0.2137184239451	0.206889953294049	0.216067477479248	0.232337133600966	0.24116909323809	0.246986420793751	0.240720927417939	0.235680777774111	0.215176151775249	0.184711744968184	0.179183817647886	0.180198823507737	0.22351498761536	0.214294125668086	0.217316656635476	0.227137862133793	0.238462457813948	0.234956485032653	0.241024281639512	0.212665720168845	0.193457255383806	0.187068238667424	0.222918216759904	0.243342101015354	0.238791983563167	0.232054425449318	0.229758646973943
0.000339426754092089	0.27266396304125	0.212411988306803	0.155169944811477	0.121645577471273	0.106465558555941	0.096051190704914	0.0810646759859696	0.113458934813876	0.0961144996883672	0.0915966057673802	0.0834114813555128	0.082821811697096	0.0757274831167169	0.0690028512525565	0.064932074999901	0.0605553257394414	0.159124564437273	0.20636085192234	0.205025238979533	0.204212814886935	0.199129357689065	0.177795023248911	0.212141701868151	0.200247383720743	0.222450475750064	0.231378178514768	0.241167205883799	0.251750556198297	0.237811482057961	0.238002909147259	0.215870752347631	0.18728025635957	0.176007028856355	0.18009625910001	0.229132962902828	0.213913852111381	0.217849233452339	0.222991160858404	0.237214182257364	0.23617849694093	0.238443706778108	0.217718831878294	0.192390008257167	0.186915273850167	0.225406692747644	0.2399336970712	0.238198130593874	0.234941582595018	0.231423055962217
0.00293650642630011	0.281395834608589	0.210574097820938	0.147506182102969	0.133210773278311	0.110733119866545	0.0913450903115441	0.0850507059454697	0.105603240473035	0.101670513066291	0.0926543960978633	0.0861801338604897	0.084405766491356	0.0735538064765273	0.0706584257104871	0.0667800504912476	0.0605831304922549	0.15534471718224	0.206996067719787	0.204017281349867	0.207721960462153	0.196509595314372	0.182909948581078	0.216376985693348	0.209482725305166	0.215158797548177	0.231428181324873	0.243049208262875	0.249303248965216	0.248128300953033	0.235745549372416	0.220064604380827	0.176741486851318	0.174174673949092	0.179223121247115	0.230087649940742	0.214495462307527	0.221306015671114	0.227033252065573	0.233706879772466	0.233969074193357	0.239635572324417	0.21641127244936	0.192517111427695	0.184848113539558	0.221065668267223	0.239319140766861	0.236596696412845	0.231921035071369	0.230177342254308
0.000117608240261989	0.266027701344289	0.210546785373135	0.142451297926763	0.117417176172181	0.11130708400692	0.092545556533695	0.0820969575289825	0.107968506609903	0.100128529601953	0.0946519889007877	0.0860878256742475	0.0813520197618511	0.070479926248223	0.0686576857115819	0.0596857559269838	0.0587203476786984	0.158645295994515	0.204405945697956	0.202454295870888	0.205839337598969	0.192538736687061	0.180378811497232	0.214256270049244	0.201247220721271	0.224744432719166	0.235074614157635	0.238608908712284	0.250452334216864	0.2402521469892	0.235701380284372	0.212588089453826	0.180119446810522	0.175022469291582	0.179870803380443	0.231591562408888	0.21207093888642	0.223681888240673	0.222331931520452	0.232719895919275	0.240723938827534	0.236483932144244	0.217500459434636	0.191646147351788	0.186389351465014	0.224194337427646	0.24394766747147	0.2348643599135	0.23436256312423	0.231306163063404
0.00041504525014255	0.267016925495421	0.202252234281978	0.15742663948919	0.12266414004842	0.113097800536299	0.0956915422506329	0.0781783395405828	0.108624036936691	0.103925031172238	0.0910577375353307	0.0825451825517784	0.0830193473595333	0.073718293191888	0.0686963742355176	0.0643685128932526	0.0597618088497587	0.159674462748315	0.210598178667107	0.206008000881847	0.207298842025023	0.200755399014844	0.17732191642091	0.212670693212776	0.201394925722543	0.218480209063528	0.230935668296833	0.241650491644576	0.255082891637789	0.242276474640049	0.234143741373118	0.215424851788998	0.180012826920452	0.177727131054047	0.181919266666895	0.225418473862165	0.214296105745562	0.216869241276955	0.224300071452841	0.238671367268653	0.239379445216348	0.237597436382738	0.214335955509409	0.193564866473628	0.186027201883375	0.226622897545986	0.241065511429679	0.236790797528626	0.231494191501213	0.231693054827831
1.53884333711531e-07	0.245956840455828	0.219587805140413	0.14902938712434	0.129323002733846	0.106725027329751	0.085958531257226	0.081035350470515	0.103965136407056	0.100195972739981	0.094185045107854	0.0904360478247235	0.0775971690142052	0.0721092785303412	0.0702974113668738	0.062630524149407	0.0589719818214141	0.155692966351918	0.205664589799245	0.20846018473362	0.199984057290113	0.197938504982172	0.175577467278234	0.215389978065871	0.203903720294749	0.221054612908517	0.233194683504685	0.247391083961539	0.255405230075815	0.246758847900724	0.236581919438279	0.2117118395995	0.177413222504374	0.179949583476056	0.180119458477797	0.226752735155254	0.211921113760585	0.22063992674867	0.227355817964909	0.233538757473065	0.238294107802076	0.238864351924279	0.219257836872055	0.192236592921601	0.187821478534509	0.225115765891874	0.241819799420195	0.235527317600474	0.232814903006599	0.232763267257826
9.21504277304289e-05	0.271166458373217	0.210914501566025	0.148793417992661	0.132993098510807	0.115710343281322	0.0935595474329718	0.0787347550293543	0.114045412244983	0.0994126846227967	0.0865715669584325	0.0891153086208448	0.0820568056067582	0.0716689981544094	0.0653760229952322	0.0621205755324711	0.057374018887747	0.154966203018551	0.211164658924986	0.204611708456911	0.205209035474797	0.198555239736752	0.174949788821711	0.221707444435679	0.202267931190069	0.222681827487425	0.231216786998871	0.242635750531084	0.25185695003305	0.243198195900821	0.233886213074275	0.214272348101062	0.179347370807637	0.17505594337421	0.178482165689405	0.2271743716422	0.215442081302715	0.218946632312487	0.225429937228125	0.239013189641218	0.235870289524937	0.235134518493187	0.219766986384135	0.191172247929311	0.18777271335494	0.225029333659671	0.242146534323523	0.237677564131216	0.235283194154691	0.230850920205107
2.79837987396693e-05	0.284796510820678	0.207153119400742	0.144304000024738	0.1331755843299	0.107439060654052	0.0954206857240896	0.085784022004264	0.106554390642956	0.0980438030880999	0.0923187314233431	0.088968541293798	0.0799516056612132	0.0733406293248615	0.070849552764964	0.0589248612948209	0.0597792530531101	0.160220816130997	0.204320473294439	0.20957126233502	0.201907092498183	0.199236933268017	0.173441880384089	0.216542773990405	0.202513930635217	0.22349076920956	0.22898401091545	0.244378047622257	0.250279725888059	0.240582014433786	0.240302619078345	0.219542921341397	0.182625472073255	0.17294111565608	0.179727477166338	0.231356919172447	0.217904164783745	0.219135362435166	0.22511766088199	0.237887524853308	0.236872694802574	0.236898145995175	0.215811810730308	0.191815247862792	0.187688562328098	0.222418224807313	0.240385214213573	0.236984025455781	0.234703376847698	0.23072442974226
0.000288230557251234	0.266318198766457	0.216117620128265	0.15262771806323	0.128343111029258	0.0995468990805489	0.0952507934272093	0.0850299920635408	0.109911316127309	0.101060595171635	0.0927406280565788	0.0896358409272242	0.0790329076901931	0.0770477403491289	0.0682058355795475	0.0625616127974507	0.0588247205731356	0.158676484560702	0.201705561021095	0.203726845682192	0.203483212369979	0.196238383852726	0.176334641800358	0.214334467182597	0.200011933421046	0.217060873486159	0.231453445492204	0.243388983009497	0.252513228419115	0.245537082145497	0.236317883368005	0.213002650873736	0.18047732707163	0.178959901183952	0.179960432008242	0.224013836155947	0.211943102688402	0.218507449690996	0.228302877165907	0.235720399666852	0.238223136325307	0.238015198678579	0.215799936961285	0.192523692338219	0.187180917177853	0.223798861093179	0.240744733076408	0.238759094606396	0.234707670887963	0.229820446261424
0.000367018857142292	0.27716880982007	0.213585736943569	0.157387112267278	0.141638216181808	0.100948080799843	0.0903703587864201	0.0782490494415319	0.109486772475105	0.0970321521842929	0.0938029797534416	0.0842745902063895	0.0766900385349451	0.0745299972666051	0.0703914121265159	0.0637205638581282	0.0597824357387268	0.1622968622447	0.205264822845934	0.20432102196365	0.202230888076736	0.195546364478662	0.181351199968425	0.212108369112922	0.199886495229382	0.217490077263822	0.236741328943941	0.244801324861524	0.249720583933919	0.243939831061269	0.241138578437968	0.215848426603235	0.180525525765336	0.177102497781236	0.178212724861144	0.224768039092225	0.217135766398866	0.219388068751322	0.225390456212423	0.234090714318538	0.235401509938501	0.236699779159316	0.218780645463121	0.191939566179418	0.186001509824263	0.22088877755279	0.240570979464821	0.23544430633012	0.231541802887507	0.231111464602413
1.39477415762134e-06	0.314059845152972	0.221954164719294	0.133202921875427	0.137360552488499	0.11127098451166	0.0889308495295231	0.0911971211637568	0.105191056953772	0.101746323478928	0.091177158243266	0.089026293312989	0.078860317424392	0.0759671085973957	0.0678547262082192	0.066498337217591	0.0578135516494898	0.154888209964059	0.20448302217629	0.208145275302573	0.204980811111202	0.194635216820154	0.175480375517569	0.214729708270389	0.199070447841782	0.225729030499583	0.228818763448517	0.241033119728251	0.250069956289494	0.243453414474763	0.233365785470107	0.220775590543019	0.179392422771076	0.176084398331537	0.182056331820772	0.226889177693034	0.219458172650298	0.219704683710434	0.224955325574652	0.240288356553954	0.238203524297194	0.23769488688551	0.215512399219566	0.191236050872143	0.188304880078748	0.223386261240613	0.240463139354976	0.23643738429556	0.23592957412814	0.231573174957127
0.000778666678503031	0.271295512617496	0.234072225205184	0.141050769207013	0.139013899049731	0.114966268737036	0.0883156233739435	0.0848058455937117	0.102191627564011	0.104466991863937	0.0925725273797655	0.09011988469306	0.0774866916662785	0.0782587146029239	0.0663162202004997	0.0623220347290191	0.0603846852990164	0.157328945901242	0.212845303119923	0.207146692178866	0.209183557813082	0.19329742685472	0.180693073527509	0.215558591676746	0.201468313532498	0.230144045253419	0.23243967584011	0.246136071915324	0.258927786342393	0.245627779129211	0.2387218190483	0.21407929491882	0.183667924704612	0.173846077950282	0.17783202154828	0.224897491715534	0.216895756918638	0.216791292201432	0.226924894228702	0.238074842806433	0.240025976362523	0.238355410397764	0.215480974643613	0.192801516696072	0.186067677910206	0.224263135389248	0.241262350537565	0.237231350761927	0.23463310817871	0.229571660436357
0.00104509863638716	0.254481430005579	0.200971099433709	0.149324753449592	0.135930001457585	0.110789601705951	0.0887375153394567	0.0843425909494391	0.10777288502649	0.0992484829267507	0.0902539272927344	0.0870951780113817	0.0841682747082807	0.0756817085089488	0.0724180155452139	0.0602113380627094	0.0583975218524793	0.15816739178251	0.209792761808487	0.208389132719842	0.204952264620042	0.198577644703918	0.181745918283556	0.214201974067043	0.204960268217019	0.219221254240786	0.23257753394102	0.242875474284584	0.249236844990622	0.245560785073044	0.239797300933598	0.214340847383814	0.181327112752475	0.180030616260925	0.177531572314803	0.229486245804675	0.219464612497765	0.218245465454704	0.227002694534282	0.238747070576754	0.23687300883657	0.23877011643207	0.215162899591054	0.187869137954016	0.189020373568804	0.218464813028509	0.239511819681973	0.236821117266909	0.235390586016096	0.230607084728798
0.000126617750657368	0.305133792769327	0.223583685716365	0.16333069785755	0.132101741335871	0.100713362799644	0.0988224581858686	0.0866760440039372	0.113417766958297	0.10704696294506	0.0921671993387796	0.0880939856890492	0.0781283055030453	0.074718565988866	0.0670564237214786	0.0666936113786467	0.0604108731384255	0.158386045590621	0.209749313918759	0.206888979529767	0.201341133490489	0.194562871564019	0.179559012878948	0.2157154167572	0.203006021360756	0.220892464681957	0.235549382421483	0.241306999054827	0.253240712872815	0.243262943080635	0.236047392877594	0.213221154988277	0.184942830287558	0.170108109847145	0.183324772572582	0.229601548026108	0.216116173809336	0.216534899580534	0.226633996307868	0.234302798350364	0.237790713298906	0.235302628488512	0.214969959736366	0.191891169459855	0.186354417241081	0.223552440028092	0.24313525779956	0.236830414149427	0.234582483038789	0.230740600138128
0.000479078647902356	0.279091544488183	0.206742819328195	0.154308115226428	0.127472822120808	0.107313202484366	0.0971389845373708	0.0816756624412354	0.113629062606123	0.102377194796749	0.0940404039844888	0.0875583169960262	0.0767677433760281	0.0772397997033024	0.0695140065895236	0.0650831204817545	0.059999400601841	0.152400568225802	0.203111070699762	0.209814438582112	0.208899866003792	0.201001296599221	0.18360557750363	0.212643876893874	0.200571176570511	0.22151827594317	0.233681643248682	0.241492023378333	0.250126817683574	0.243419847872167	0.237883984842768	0.217918494084428	0.181701454807721	0.176902071121177	0.182214001278996	0.226235705927308	0.217168615006758	0.221079364742707	0.223352896283785	0.231893576398832	0.238915652873463	0.238667691051999	0.21594598004434	0.191012202043712	0.186635892878061	0.223763761597405	0.241330474627696	0.237933822723605	0.23685085340164	0.230167975452104
0.0010215573829826	0.266316271377221	0.213084764595359	0.146626328587964	0.133237219697596	0.110678595365058	0.0915206260173796	0.0833534790959886	0.110609210837263	0.101680035779359	0.0946738567946449	0.0895195192796221	0.0741419129888677	0.0705638506018112	0.0673927627505144	0.0663272700430192	0.06056428291	0.160749540103909	0.203603945068415	0.207337441101153	0.20108181600864	0.197854534285591	0.18205206407646	0.215385766286794	0.202129585235717	0.222590680567522	0.234421775443079	0.245937036880619	0.253151803718579	0.243284533350054	0.238273702523405	0.216978728711176	0.179238368096027	0.180276896686015	0.180728913145681	0.227173719341669	0.21531248331129	0.218712277416471	0.228049062356424	0.234261409778814	0.238791807768594	0.240752987234781	0.217014951987345	0.194109843758182	0.183925875912492	0.223366216496221	0.242636484311492	0.238211829537141	0.233361527822574	0.229981179669192
0.000152818259549598	0.267530825716088	0.210714465843	0.147906956131068	0.132049705674066	0.103469300913575	0.100697874925268	0.0833012762917762	0.106949618570004	0.104456914227388	0.0913868252680269	0.0882538054405254	0.0801957157007018	0.071575463663857	0.0683716643465764	0.0597888168122345	0.0574819123183497	0.163718073715838	0.203499166110861	0.202899183942292	0.205758291413335	0.197937602332294	0.174172790905451	0.214725521665761	0.203751550658969	0.217982584706809	0.22982030964249	0.242150417488384	0.250294369408087	0.246297771627743	0.234985671694352	0.215240157802232	0.183292067232373	0.180508358122494	0.179806682205353	0.228634630367332	0.217589283244335	0.218176960309532	0.224581924059113	0.235175407457878	0.236967939804545	0.238655693633964	0.20919919405507	0.194279170205042	0.189705029294331	0.224275395044003	0.239764266305333	0.236029836215714	0.234762629893882	0.229389940964083
0.000395326873708371	0.256556918813054	0.231325064593702	0.150229141268448	0.134763951462678	0.106458507150302	0.089743149733132	0.081832979819537	0.113784476869409	0.103375786972303	0.0911631764167256	0.0838353144135141	0.080380921264215	0.0758570395151801	0.0640378946803384	0.060018749585171	0.0608960495530761	0.158267335247517	0.20850508322568	0.210970179932311	0.201796971189405	0.197838664751774	0.17871526286282	0.214624900174205	0.201545020141197	0.223891247315563	0.233606887490947	0.240855987316318	0.250718517554279	0.238833417285115	0.236993790687873	0.213450069529598	0.17724600486824	0.176607306307373	0.177922755903423	0.231929066368468	0.217306146073609	0.218088102755713	0.224063376551686	0.236757073299764	0.236615043128488	0.233349728824031	0.213723762788063	0.192142921075523	0.189280444944674	0.221275293267916	0.240286812733733	0.236800794768099	0.231759581571632	0.230798879181227
0.000171268681204424	0.275208435258753	0.221745702343833	0.150678197259514	0.122791357075	0.107725042919955	0.0895033061229686	0.0773475286846419	0.106092741922128	0.0973831755467499	0.0900153146206069	0.083098674774235	0.0769130285421759	0.0745877536543511	0.0721526002664456	0.0628654725730606	0.059292989204804	0.157420123667753	0.201563532899372	0.211791839458604	0.204835014763682	0.200123535492732	0.174454663001204	0.213003723162519	0.203626265494397	0.222727154475763	0.234344581203103	0.242313626790359	0.251822352873309	0.24050331387706	0.236275352316276	0.219463269383083	0.180129625975225	0.17560443780072	0.180569871114833	0.226538348065407	0.216284453473587	0.216299075848665	0.229649186951796	0.238113606340414	0.23723713224262	0.23952622017932	0.219494375030055	0.193632034090064	0.186562458323882	0.224066133921882	0.242875969657903	0.237550336787237	0.232938416783878	0.230181857577041
0.000154125147977522	0.268966794828259	0.205003863445447	0.150800242934285	0.133179178994469	0.101499381792794	0.0939360106075931	0.0840733961718403	0.103202973633067	0.100627090376833	0.0895336267066366	0.089958117899141	0.0801440780859019	0.0697242947385569	0.0690188671404407	0.067794797959478	0.0607686115965916	0.153351331435443	0.203977027448114	0.206565363993283	0.202596479865106	0.203888718392758	0.176070412966416	0.217720327497484	0.208188538208004	0.21696909785115	0.23372006127052	0.244114572195516	0.248878121602659	0.23726781483135	0.230178144551929	0.214538894658122	0.183259564739253	0.175574767498559	0.179089604039627	0.229792303560476	0.217757268929566	0.21452741915721	0.22745448409311	0.230588898999014	0.236648507429707	0.236122505424804	0.214394827277216	0.193359955235569	0.187520024474969	0.223339517073801	0.240379241675028	0.237111824865514	0.232794133992725	0.23226662105382
0.00100382924887534	0.297568706985481	0.222459602600062	0.162454110070326	0.122356324590023	0.103629293207326	0.0956754160967696	0.0799581909096402	0.109706807514282	0.0988165438660495	0.0915534611568121	0.0886356905297293	0.0801297359750922	0.0791366432817541	0.0689497404810906	0.0660545620782398	0.0624675808224876	0.154911167593537	0.213146703263252	0.199742812083222	0.204589623735053	0.196935771554306	0.177982057115634	0.214159407814926	0.199620439018674	0.220509054359408	0.231496772581918	0.243878072113835	0.252340118179957	0.250025695333061	0.230622511489259	0.214218435548919	0.181238006635887	0.179503960482024	0.184878354641639	0.225962324776091	0.217227695123839	0.217139347794987	0.228516065356545	0.23874677695696	0.237951993216188	0.239042693789371	0.219027583517002	0.190049487346922	0.186966524804735	0.219938240841517	0.239735059655102	0.240359098494483	0.235084778279051	0.229802292824516
8.84469816414511e-05	0.265638679500168	0.228709798035199	0.148407996860663	0.137957370469309	0.107417121603136	0.086679996289365	0.0879054922106607	0.104127566924164	0.0932722488983534	0.0878729328723768	0.0853475894006487	0.0767590654739981	0.0750384513976369	0.0674624059962353	0.0633433556526588	0.0645955084194414	0.157797406895202	0.20770395438584	0.217434393877325	0.202467057511578	0.201412632471581	0.174618599242575	0.211064857006322	0.205371033604017	0.220718224335281	0.232433757303973	0.239478597445786	0.252496511131734	0.242417943713243	0.234497904964984	0.212780429495645	0.181917202749127	0.178859523553094	0.184628845582155	0.226606300146616	0.217487924373518	0.220953390829433	0.227861709425831	0.23655418008737	0.237446600125684	0.235356722124394	0.219118798857156	0.194371670175199	0.187683801233196	0.222679939691962	0.241303647608293	0.238189573144765	0.236363914500916	0.232068483104617
1.77153704910583e-05	0.264846416126367	0.212787168459998	0.145701082196158	0.129739855261667	0.104368961005198	0.0910404985909056	0.082655821743857	0.109968931327944	0.100206814850855	0.0882035132782365	0.0856133337549396	0.0877840256237866	0.072202375734496	0.0708309633760598	0.0652974055054478	0.0586518637858404	0.160581387836038	0.209744155268205	0.206848318659584	0.201363415797904	0.200036684804089	0.178423743520671	0.22105127596583	0.20084892733001	0.223102242565878	0.230693665931615	0.243820140634348	0.248365855925411	0.239773543224371	0.235303971999795	0.216361951472086	0.183418894379797	0.177117602506862	0.182451079265809	0.226232945659097	0.213192911291917	0.2233666148828	0.223578562188767	0.231021695641283	0.235932590127689	0.239198190375684	0.214506405515653	0.191417666406835	0.185234177582392	0.225064443613281	0.242228088544442	0.236658595654662	0.232757493716776	0.230394049303
0.000572532867657761	0.280813461399288	0.236409414313288	0.154532361595828	0.137007476897457	0.108630378669753	0.0949549686571524	0.0771410838956761	0.102581426109988	0.0983716738814985	0.0958241005123481	0.0850144682974889	0.08378245973218	0.0726734654531727	0.070875168466358	0.0631627783897074	0.0594923053103832	0.159879833199494	0.202787008250661	0.205420245996433	0.206046213558858	0.196399173911513	0.174233229341607	0.216860380500786	0.205816587729965	0.221236571578778	0.234952404264729	0.241454472859355	0.247569149397485	0.23863001396474	0.233884474401485	0.214755029700891	0.177423713160348	0.177227336262525	0.178547028272906	0.225329841441323	0.216875239235933	0.22246596132172	0.227789417518294	0.235997452368751	0.236896609553022	0.240515214613262	0.217908465740755	0.197172586261311	0.187401270564732	0.224010534766201	0.243492098525149	0.239518943466112	0.235522429847757	0.230724639245226
4.67032296158963e-05	0.276850635734382	0.215977864231317	0.139733359811129	0.129227115842403	0.106167623246582	0.0913657701286702	0.0901342049040354	0.119288368023491	0.102904939433908	0.0887080798700717	0.086123058463143	0.0788175715107673	0.0729481283300448	0.065871062796201	0.0612740750458344	0.0575808360315965	0.154435944643931	0.200890925745982	0.204560935810782	0.198408557760621	0.197611368564451	0.173416675206739	0.21101867787325	0.207844589001927	0.223381763906404	0.232915202448049	0.242337125967756	0.248424024830222	0.244667330472869	0.23563273290346	0.21301181625338	0.179521410462621	0.1752030177711	0.180596657805544	0.227083228900386	0.213362886060029	0.219933322979376	0.227443624705315	0.238181348054667	0.236325944338132	0.238853363902253	0.217480359121186	0.194212369901999	0.188678762106507	0.222732554008035	0.239683355788762	0.23711164227985	0.237548889071481	0.231780264758418
0.00128706151842813	0.273781484951597	0.210800632544114	0.161160055511433	0.125602330068194	0.110620711577537	0.0927705370009186	0.0817478271391231	0.103782607492737	0.0990390535507469	0.0878390110167616	0.0859438586440997	0.0804880176634912	0.0729673460468947	0.0701878496848027	0.0624280125098772	0.056950006064989	0.161796262766003	0.202329396554439	0.204535435985335	0.202797857272778	0.198257657323257	0.181227861970164	0.221232536901412	0.197981495527103	0.22565872169965	0.236783683809231	0.239848222735617	0.252560696570555	0.242167595755909	0.237705351355224	0.217365922912684	0.180507644334915	0.181756810784204	0.179969758852236	0.227481285444114	0.21298544428755	0.218879469273249	0.225385236053552	0.237131622285365	0.236808373665724	0.235226560763942	0.218714589512831	0.193519386256492	0.186506926146826	0.224479900939754	0.240597640282232	0.240123054566082	0.234074058674315	0.231799904145371
9.19362715484893e-07	0.283317301006605	0.230481142384305	0.151891924111497	0.128961608720393	0.10480795777847	0.0917664683329776	0.0802625380711645	0.104412867968069	0.100975410526389	0.0933386200393134	0.0823231106000815	0.0799882038911789	0.0746660742377266	0.0684103972088167	0.0622811058994117	0.0626260119905779	0.158173032500612	0.204694446770237	0.205843854509526	0.208165383783082	0.19592978366686	0.175703326130953	0.209232219174291	0.202657986410812	0.221244216903022	0.230959770227758	0.236721461436618	0.255294175434939	0.242908308881956	0.236811205022406	0.215476310397211	0.183164460482022	0.178920696241128	0.180775099028065	0.225428298912393	0.211733411922006	0.214082377063263	0.223716197952256	0.234596077829761	0.235863823842956	0.235411840587157	0.217959561718051	0.192519086560369	0.188288281534919	0.226211595756458	0.241599852992605	0.236620986247839	0.235511725330236	0.231840165817874
2.09252358509552e-07	0.27406799825189	0.210142534299031	0.145377773618678	0.137849089699331	0.10856558562996	0.0960196912042566	0.0770923504714616	0.0997091907521443	0.0972672226975617	0.0915872540774066	0.087122454665708	0.0795460741195371	0.0763944529868957	0.0669980985988124	0.0643005054575719	0.0601299471956837	0.16050869435164	0.199869524641773	0.21116242641309	0.206092997254926	0.194614914288223	0.181627604869144	0.213339703348707	0.20042787103035	0.218528054382025	0.230676592421991	0.240784731822933	0.25218634945295	0.241137243483718	0.237254410223735	0.21696516667828	0.176904446859268	0.176274613953971	0.177330405425285	0.226143267468934	0.214146989412888	0.215172629847278	0.225129793834393	0.237743644528134	0.233634842141664	0.240586257634521	0.21622332827344	0.192339861268187	0.186802551391293	0.226565666047463	0.241580446164082	0.240413587482343	0.234938874823494	0.230844276832055
1.54145242202891e-10	0.273505701036816	0.236751604894853	0.162559354402371	0.131709074895377	0.102137499255537	0.0908414527904727	0.0823798422068968	0.106183437873467	0.102379460228552	0.0902562515096581	0.0877973143789356	0.0787823495451686	0.0742595003470436	0.0673924104394554	0.0637557769743089	0.0576351006016115	0.159038827781828	0.206654278136663	0.201036865188106	0.205514794047765	0.21244731277452	0.179214710358076	0.217906169738934	0.203607488277963	0.221371686718805	0.237662788976933	0.244648478598502	0.254417143884968	0.244145715702445	0.233977036192765	0.212025190175499	0.179212180108593	0.178771815697417	0.18190911044449	0.22873393024078	0.215996014225019	0.220148432648393	0.221539851007616	0.235130728982969	0.236944344507615	0.238407928927412	0.217276258345734	0.194254485703136	0.186878194526242	0.225950812985359	0.240313975049903	0.234681134903286	0.233262532087778	0.231458232214752
0.000605841038312514	0.271657344756458	0.220467011711668	0.145359919625308	0.130923517160533	0.108012033463957	0.096489833283728	0.0826667369867231	0.103178981634786	0.100444405991371	0.0937492363072016	0.0835552926458274	0.0784762662772918	0.0745900090823471	0.0709282942484076	0.0662084922291945	0.0563994384051309	0.161242694660712	0.200659117625576	0.205857847409168	0.207676535439789	0.194451627591175	0.183986408607695	0.212981232773734	0.206494793620034	0.224917761725209	0.233930064582286	0.244859660029922	0.248397713950927	0.248487757138696	0.227666370678693	0.217728946072008	0.180368530726755	0.177690435488058	0.178919701334604	0.230732269924411	0.215245035227997	0.219241779296443	0.222943339262945	0.234519979448261	0.240561349407958	0.240729575749263	0.219172454969298	0.191848095243838	0.185269401566222	0.225184837660966	0.241320621209629	0.233513749890942	0.233142247832608	0.23214835697449
0.00284762788689249	0.269874651371793	0.236534004685728	0.152925609279339	0.132823113286612	0.110205851012963	0.096910230763002	0.0810805306696636	0.104528396914678	0.0973811423070821	0.0921560354471599	0.0925088377614379	0.0839204233162185	0.0818868748117678	0.0708802721975954	0.0646108711675571	0.0590915226177151	0.151887540153256	0.203503110028934	0.197756981987501	0.208241458229104	0.199370234040195	0.176101162090745	0.214513480774399	0.199630093192047	0.218085546128859	0.237196865200907	0.240866282840444	0.248180530077932	0.245235788024232	0.230458419763042	0.215042784666575	0.177997935251458	0.181875942322006	0.182199638551492	0.226396885926035	0.212444217751303	0.221107350911974	0.22659096372226	0.237936268118694	0.237737574933058	0.241789989696892	0.219053471388412	0.192626070339094	0.186641808780001	0.223082072729192	0.243954991560589	0.235054255315095	0.23164571183085	0.22856987681669
1.81073350843476e-06	0.279401733932537	0.234451296532477	0.154327983188877	0.134510254223456	0.103197536885434	0.0904137687799744	0.0834018540797832	0.108026054092398	0.103576177504464	0.0923624493154683	0.0847155852132295	0.080255797568499	0.0759573265503342	0.0688268268002907	0.0643686197808216	0.0612873397210389	0.159309630676404	0.204522110851101	0.20297449716726	0.207639395285402	0.200490232154432	0.175441473178927	0.215815601318535	0.198768559233746	0.219808609106498	0.227821014704454	0.247109336957725	0.250392939369985	0.245588317845085	0.234157222115208	0.213902074796944	0.179328537666792	0.180328839127782	0.178802169916498	0.229150745547801	0.21864169322953	0.222790510508845	0.229530674339827	0.234202024943922	0.236939841537609	0.238240765949243	0.212074542572225	0.193047046804832	0.188602410030648	0.225263769934981	0.241192110633072	0.240980431873087	0.23651148630816	0.229826789060311
8.13291591727477e-05	0.295777658737912	0.215783230826147	0.154030948385135	0.137347375877824	0.107731559963237	0.0904794696066697	0.0802737669246871	0.102828125528957	0.104470084957088	0.0936521840962648	0.0831101578063753	0.080289659578955	0.0742365333476671	0.0665714759862915	0.0646839497024126	0.058383259499334	0.157235561392505	0.208640111933494	0.204943903367895	0.203131465176684	0.201349528812463	0.175995881486839	0.22109140064501	0.206191262980331	0.22466478070875	0.227816301268119	0.24281747933591	0.257187375476486	0.244269899872011	0.235490564617797	0.215514354261452	0.182594775233913	0.177175734222541	0.177872439300766	0.226221081192389	0.21498922693376	0.216607533549798	0.225184389224116	0.238119643322267	0.23682058005144	0.23847524667312	0.214939277223461	0.191059373683692	0.18567582753264	0.222081235819743	0.241464565069249	0.237977768163547	0.234809190347227	0.230287719769302
0.00061043093870342	0.29324036041138	0.219411109418636	0.151284349100909	0.128522299992289	0.109411154047119	0.0904214240923156	0.0763919825347733	0.109863339385424	0.0987759042108552	0.0938039806655659	0.0835782517193371	0.0835410817380473	0.0729798583369138	0.0685020738997662	0.0596268136782392	0.0589563346479756	0.154661234715387	0.203509922332891	0.203157418602289	0.205984199775578	0.197660370098629	0.176520228533781	0.212857638951302	0.199728942879438	0.223852420185098	0.231292108292485	0.240655567739741	0.251165961104963	0.239485175516853	0.238820877574902	0.216083330184092	0.18765270961349	0.176055254012652	0.180704228979156	0.226129109981657	0.213062540655595	0.215050938641831	0.229393030396085	0.235968151547325	0.237597528289253	0.23637353498265	0.215532333808995	0.194053037001627	0.185368562534932	0.221901626869118	0.239186754936375	0.238658971129189	0.234188025098372	0.228903955021664
9.55587607425377e-05	0.268513410313383	0.212040071244224	0.153373950008731	0.129617440589624	0.102179234084409	0.0938586778213267	0.0839930246923391	0.107792044004266	0.0977067564655453	0.0936001046240858	0.0849518504521495	0.0797635881126427	0.0744252315426615	0.0708565873331285	0.0652454537878178	0.061030448685712	0.163150456923583	0.209875447334626	0.19722947761398	0.199096695740621	0.19921076773387	0.172349669283347	0.20883233871976	0.202915648691512	0.220882530903989	0.23449269723285	0.244844713962257	0.250344682080771	0.245919943977192	0.235855520856918	0.215728903771762	0.175740742563363	0.176119540121579	0.182982236239493	0.227617284187825	0.214152678642969	0.221496926464101	0.22829615928256	0.237168991211233	0.236400543496742	0.239536865265125	0.218247068358778	0.192173534025541	0.190067838624979	0.225852920808953	0.240032737074704	0.236578169249756	0.237884006195605	0.233328417316121
0.00149629749284584	0.283585929130161	0.221778761729937	0.15795133264782	0.127190481774995	0.108580446957115	0.100774224104975	0.0753205291245869	0.106593826851889	0.105760734982752	0.0931899109311765	0.0816407430258402	0.0765155625817457	0.0770657141816915	0.0748070798236815	0.0623252949737399	0.0576660038105616	0.157956904331726	0.200350616578733	0.209978830277703	0.204227233426848	0.1893585747575	0.177057079890153	0.211251605173995	0.202382348804724	0.220446860833943	0.227420363063765	0.240815728129793	0.25512877624846	0.237252356671873	0.236386755535897	0.214199655971698	0.172943471851945	0.174787214950618	0.181363354366906	0.227827617834582	0.216565868697753	0.217970997466165	0.22662117434058	0.23565251354398	0.23791576338503	0.241221784743001	0.217907366821649	0.189134318492316	0.189664331047958	0.223769932311755	0.240701536591605	0.237323375906456	0.230841283194755	0.23037230514027
0.000130502190193333	0.270895270375357	0.218774541955841	0.166485195487165	0.127512961337128	0.116641661597823	0.0976650548285859	0.0835187253029466	0.101205502050842	0.0988109424613976	0.0858251342868373	0.0888876886337606	0.0793356500386718	0.0722196336151983	0.0645675297636679	0.0630780724123725	0.0630428919726729	0.165712009307393	0.200676096149666	0.205544208726084	0.204500282017889	0.19458200260117	0.175335828297185	0.211393677055768	0.203052864479878	0.221291414045063	0.231424150820316	0.237348501512155	0.253289655484047	0.24250756879528	0.240068609181883	0.211602471387194	0.185749070832108	0.178716752999635	0.183400183777265	0.23090901230074	0.215747057505649	0.218080313874002	0.227853689695359	0.23519511482896	0.235275102972693	0.23961448422523	0.216123460843729	0.189181646518031	0.188074743745672	0.223000923521729	0.241669553123872	0.235143662434243	0.236588260938726	0.229385747906533
0.000518634845142378	0.28210462186186	0.212911606159788	0.154741390750814	0.133794219183167	0.10674182224387	0.0906816801000874	0.0803011891739933	0.107897086389783	0.0996010333090745	0.0896515807213753	0.0905154055689779	0.0818496643122041	0.0767911240022602	0.065343084517777	0.0625005961266162	0.0618057719886994	0.159557416137161	0.19958982091234	0.207980427505066	0.207396929684219	0.19957778730771	0.177554008522742	0.217624566717929	0.20683700191069	0.217999329543018	0.233003511955129	0.241387180702585	0.250796659794728	0.246884591045359	0.235935005950207	0.214355950696257	0.180608900826644	0.177215211080933	0.182544566686752	0.230351047536287	0.216074697187435	0.223608255313947	0.22379187405267	0.235729386760095	0.237012789626231	0.24005256987097	0.21626905238684	0.193434336715593	0.186931900557291	0.225140225656088	0.245954625877199	0.236989860241427	0.235245107082566	0.231459060703727
0.000441281732049193	0.283365079413852	0.220545471013409	0.153638939753557	0.129147744344756	0.109111415918295	0.0895773875800981	0.0829847020998227	0.10340141981182	0.102689432010333	0.0921192451598947	0.0841035543866927	0.0859409810079102	0.0743241431675748	0.0697706524810083	0.0642360301921151	0.0638271082024148	0.160982599765662	0.209388255311384	0.206104651727471	0.205459171283604	0.196378454009964	0.175026588030808	0.211739547289662	0.20228455835424	0.220444170544108	0.231171258549068	0.240859961564353	0.251159057830836	0.249432876078295	0.230078539476475	0.211300214945901	0.180816805848226	0.176660044074772	0.178444406736026	0.225405571169704	0.216575097236704	0.222742641541092	0.228289860348254	0.234049040303625	0.23656890439818	0.238370897678084	0.217688361153823	0.190886689869841	0.187786385825576	0.223312011208577	0.241537857178898	0.236064484032385	0.234824376790375	0.230397081725347
7.19670517665605e-06	0.272670418659489	0.194893686104162	0.16039250567726	0.133394576035067	0.101657779731758	0.0891903938087702	0.0848092888596778	0.10491537930185	0.0985891925820809	0.0937848207702909	0.0883651347407614	0.0821021036656453	0.0693973839903936	0.0654316260424662	0.0631577331866904	0.0582183261440506	0.159111252281735	0.201454729656026	0.200226932326213	0.201782027871079	0.201110024147761	0.18154583511799	0.212761940245598	0.198559802767573	0.221497717369165	0.239038454888928	0.239991570519015	0.24649918320158	0.247531142982993	0.228287140735568	0.218682006410104	0.178414818291158	0.179534228817849	0.180978712347191	0.224322263570958	0.21688684482906	0.218316639317545	0.223929728573796	0.237136572057634	0.237837240610003	0.236067881916937	0.215236996352798	0.194363043319021	0.187575435155895	0.222143777215375	0.237915465020112	0.237247675842061	0.233001679336902	0.231594416867225
0.000107010783403789	0.248932225149452	0.208977529759076	0.146294788576356	0.129899797740848	0.111518565331623	0.091838679974094	0.0842249758440097	0.109102238020071	0.0933642738047153	0.0941065162624884	0.0890403094343695	0.0762171122588555	0.0740585207911419	0.0645440745146968	0.0591432431772741	0.0586659652182249	0.15945162620137	0.201661884363844	0.206622306081751	0.200499758304095	0.199101333509187	0.172020620403225	0.219363513149826	0.205464570733512	0.224464851880876	0.233850777607266	0.241540461503593	0.249056768410055	0.248371879828589	0.237145953854981	0.220626820503781	0.185924601545499	0.174975217601248	0.181452312195039	0.227778194577177	0.212721351973403	0.221089079597486	0.222499424039058	0.23631293502277	0.234569475898993	0.238834487935262	0.218469648715242	0.18985168772589	0.186647427410816	0.224805414386283	0.243058475386702	0.23701349619269	0.233445000696517	0.232489432885021
0.000212693123657439	0.272836293117149	0.21028709278853	0.15054460392316	0.133991565122004	0.109207415654098	0.0896217056253429	0.0830106650038846	0.107056010720632	0.0997960289231885	0.0929660732698436	0.0943343897683484	0.0776499433415054	0.0774513618749167	0.0663929390945109	0.067732871308993	0.0574202292726909	0.159100256653727	0.205588929655393	0.197267820492967	0.204743189983707	0.196395302374267	0.175984644093703	0.21735956266034	0.20550638902212	0.224897788801828	0.232202009748784	0.241095143201858	0.250759921442277	0.243667373148887	0.236675567969469	0.208602981106449	0.181953145734027	0.178996496558149	0.181161666018216	0.226619692028295	0.215087187866287	0.218177041554916	0.222995937191726	0.236232438450728	0.237528497629912	0.235428719813005	0.217979093154034	0.192468701667011	0.184295337919786	0.222769906173642	0.243566286588278	0.235547778220695	0.23114887410404	0.233879455028742
0.000114812723908611	0.258525274359296	0.202500689415592	0.158257836643645	0.134744959157885	0.102178922056428	0.0894958013107203	0.0733558990076786	0.107052641383402	0.100347226018659	0.0893798641415511	0.0796345726583392	0.0810139397220759	0.0777539008693862	0.0673843319542257	0.0649640588669289	0.0602144481443374	0.162292749422838	0.20691828560232	0.203231843639124	0.206426723064271	0.198635216519273	0.182229347569084	0.212760091887273	0.206136964054441	0.218415001002388	0.230775754510615	0.239814817571873	0.247708003179263	0.243420086661364	0.238621611842917	0.209880121674729	0.178225622426881	0.172900436668588	0.172323330146229	0.226960461236771	0.215081288101652	0.221043796021051	0.222793889910916	0.237352675365533	0.232716280733329	0.236467517656943	0.215605021377235	0.193527334732411	0.185919696545031	0.224772626183258	0.242897093078906	0.236130151156631	0.23711933201925	0.228664924012717
0.000453032184180138	0.271528597376309	0.225283963293604	0.154234103263258	0.136505482499167	0.101252084968668	0.0868977910910769	0.0875188060153516	0.107185303632219	0.103143818175415	0.0886022980763234	0.0841695838107359	0.0802015189254061	0.0743574312017497	0.0701278796471945	0.0603057059243323	0.0531396398146007	0.158677769412503	0.206027474984923	0.20126724677223	0.205105684632173	0.199433421103552	0.179069802255646	0.217978066490619	0.206686379902697	0.229938271820327	0.228673457668004	0.243997420120971	0.252152000940333	0.241488268450703	0.236681699100006	0.216700710926525	0.176889818056588	0.177356834926518	0.177292716887829	0.228222204653428	0.217107567391655	0.216849983666616	0.225714561878867	0.237131014267502	0.235414998039106	0.236809927144562	0.217864587851486	0.194141071976031	0.189765305721013	0.22602605266934	0.240455798588513	0.238303317728983	0.233784572877536	0.229637716327109
1.00916598784e-05	0.265941234010155	0.203126419615504	0.137073509846599	0.13664678940959	0.100667306129013	0.0940938113302733	0.0776523147824137	0.107480590839176	0.104641796668691	0.0871254637590293	0.0866940543359676	0.0802667273882249	0.0782253366673974	0.0697974742556808	0.0593762467717357	0.0586095572357908	0.155248479127653	0.201876862893272	0.205643387547822	0.205714611444324	0.200208245604654	0.177901948450842	0.217889207507316	0.201462185697229	0.222352991229771	0.229968874003034	0.241106427218237	0.247840657900032	0.242884910044514	0.233020355660646	0.214164023730018	0.188200892133019	0.180231468693701	0.180036008149582	0.226928136126699	0.216743792728201	0.218457538409197	0.225523070096927	0.239541304611322	0.239441044648997	0.242078341530635	0.217738123935575	0.19002034383076	0.185942489195897	0.228150900430456	0.24120110538901	0.240876367049597	0.232628442034744	0.231124336877359
0.00270365177900189	0.270757847638773	0.216676523122712	0.145167055120199	0.127606844336591	0.109735545631309	0.091130158903246	0.0853851018893972	0.115692699914472	0.102573602997866	0.0889712961959539	0.0865730227818661	0.0788305171913544	0.0747366378869683	0.0653671221907843	0.0604703844368122	0.0559787326881782	0.156229420464396	0.198325614102146	0.202344829635881	0.20024354374372	0.208203552104699	0.183095747133738	0.220320506420631	0.2034314084181	0.223101107954234	0.230836146236572	0.238751487729502	0.25038684656935	0.241671767141447	0.233450408543937	0.213527654906528	0.181017855317598	0.172966586231519	0.181965468803423	0.228368120730821	0.218761938320146	0.216759241400154	0.228276782820708	0.238304725271673	0.238369874574133	0.236261597760604	0.214184366759515	0.190337178051888	0.189093266576426	0.222109333262665	0.243243065343761	0.237314412543312	0.230959209864494	0.231569244446285
0.000148869234332061	0.259181311525913	0.211176918905426	0.152420965334995	0.136596064927366	0.112504724853282	0.0886051971883448	0.0846642173685323	0.109230904716965	0.0971586469011135	0.0944480639998749	0.0838531157440676	0.077350637022107	0.0772647284735069	0.0681662666264963	0.0683402756923673	0.0578144319153271	0.155870378000752	0.206149639129367	0.208075887633289	0.207664015784305	0.196496835461914	0.176023068478904	0.209427658548442	0.200703773452963	0.220279118293322	0.232973613805558	0.242396925490682	0.254652524892282	0.240938218385158	0.237456934781405	0.212811163920113	0.180118620302316	0.178216423474771	0.179739509263379	0.22770356639362	0.213587974865148	0.216477060054707	0.229212450470507	0.235493087302079	0.241465389382655	0.235579045380737	0.214877965971884	0.193691958417942	0.187022154299483	0.224764229089816	0.24053043243727	0.238045483458561	0.234265186379358	0.231559453744408
9.22432626739253e-05	0.301691438041417	0.215043935586002	0.161824621537809	0.129285267831625	0.109088186471428	0.0996037000721056	0.0798688388619561	0.107345966502336	0.0951057831099888	0.0943841033997455	0.0838598910603955	0.0882016835629916	0.0752204547442984	0.068721334528743	0.0653753224449309	0.0609484127666779	0.160212856048341	0.204448414807211	0.204991984584773	0.209368391336753	0.203040330275786	0.179540879045766	0.21956564024318	0.208881112357062	0.223460315535587	0.232660564888755	0.244220388203711	0.244937343471814	0.245217690019991	0.234706767182901	0.216253855680927	0.178190557935646	0.174721361795599	0.179712508023061	0.228152227413315	0.215768125337023	0.220629773683221	0.224747492804338	0.237690052020833	0.237004428105417	0.238402310012638	0.215204640700261	0.194232804402576	0.186648593092708	0.22453056712862	0.240962828932206	0.238860862939084	0.234924487291737	0.228912331493319
0.000580973143002601	0.282119630016257	0.199888845452636	0.148968637158478	0.131010874914045	0.110102482488681	0.0858365527096819	0.0815403513728724	0.112362428959852	0.102413075501915	0.0898119891083552	0.0825753532917311	0.0808042138407278	0.0671572957048249	0.0677381964243081	0.0604513285055627	0.0595164959262138	0.155501150713949	0.20109057817901	0.206555760083046	0.204085406706357	0.195933349158577	0.17601519894616	0.219912573977093	0.200905431748932	0.220518876045472	0.231810062847138	0.240741982613076	0.242374986237763	0.243734782414043	0.237640845079271	0.211428540350482	0.178996953309244	0.17713423848166	0.18243576816198	0.228080668052159	0.214090621873174	0.214527827739119	0.222168513232004	0.236530158609335	0.239173847012515	0.238659857821042	0.215941962270821	0.192204180815873	0.184123815780718	0.224555712643712	0.242314416298962	0.23604628683231	0.235552220635623	0.233241780997594
0.000185543853874655	0.273053226956529	0.217263269344946	0.156695388291886	0.130830481564722	0.10016499273971	0.0956508519138405	0.0867654863408066	0.108532482776278	0.100912530235198	0.0946880756656385	0.084743255722713	0.0767680690720659	0.0728625175272232	0.0685358675677013	0.0662280474353638	0.0602416818900557	0.160950609987404	0.209397623525547	0.208901791170825	0.20618108647519	0.197860418931378	0.178741242855902	0.218848340777306	0.203100893008678	0.220394290011399	0.23562608841777	0.250088464394274	0.253156991322259	0.244321062531988	0.242733607801524	0.216324964442104	0.181363942908001	0.175060046972444	0.180853344179053	0.225128805187071	0.21627360319138	0.21806939787697	0.227275394501656	0.238779541073997	0.23589002838686	0.235334673033593	0.218224740852034	0.192047878102761	0.186732920563969	0.224313048763239	0.241573921280256	0.234175696545067	0.236033382607051	0.231481078798785
0.000602889564172904	0.290948659947765	0.228701327324001	0.160883861464981	0.134659336819562	0.104625227161308	0.0979179964288697	0.0767441467237192	0.110642617531159	0.0966200891391043	0.093217887545933	0.0916796141594225	0.0829838277035074	0.0741038600432797	0.0671245951839262	0.0635138384271576	0.0615904691685747	0.159790018836796	0.206052537089308	0.20923745131801	0.202476716730659	0.20210322647303	0.181781148629545	0.213337534468525	0.20224339774514	0.218520127899394	0.227392591438331	0.235319977965614	0.252002728991232	0.241796739568266	0.232947059103948	0.211742869097671	0.180239945257442	0.174604433091886	0.1812416727507	0.228153776456378	0.216384724559558	0.218943031541462	0.226914079604795	0.235132553120369	0.239434865146209	0.241621052043434	0.217499351465093	0.191345709978899	0.188248268049613	0.225107785296038	0.239860114174128	0.239319022963503	0.232649421619467	0.22823641996999
0.000216483742954364	0.275125073247321	0.201818935157751	0.155524112523143	0.124392552637066	0.102793518976288	0.0942910631997047	0.0830749093085752	0.109026088592298	0.109381655460206	0.0872381414871079	0.0886664436582015	0.0790854561223975	0.0757427779404736	0.0684217848131803	0.063529472852363	0.0579110011640179	0.155905102575421	0.19973030665059	0.208972812586459	0.199279725973922	0.195088725413979	0.180022650668342	0.211833083935852	0.205711974136505	0.217723950134082	0.236766727377136	0.242866710018685	0.255192384066226	0.243308101337294	0.233716699583379	0.214274701897209	0.181312152746489	0.172562612021376	0.182040022445225	0.225602725908982	0.215451862580592	0.220404267131905	0.225552069948114	0.236330735347453	0.234394147655327	0.238736984957398	0.213897020773773	0.189591298183206	0.188818612159069	0.223872790465983	0.23839997055434	0.237819664156013	0.232486059807126	0.232220418530751
8.54153446289371e-05	0.254926131306154	0.203555783151343	0.1477148584014	0.135702713759356	0.107248481281659	0.0971757392665252	0.0829910071797026	0.114954760860386	0.0985448953418499	0.0935525109930418	0.0917128506646207	0.0816170655951856	0.0750205165691621	0.0711227487296893	0.0623277314106169	0.06032799892094	0.155833775168105	0.20911206293278	0.206535092945125	0.208756420614378	0.195595388226366	0.179813007772537	0.212588980957382	0.200993841447172	0.215423216602948	0.233751739415021	0.248588035157317	0.250166359254123	0.240618632416753	0.23560424806132	0.209857575261161	0.182495804317572	0.175301925969322	0.178535494664511	0.232359987097791	0.218133520825243	0.211979592453727	0.223610162479933	0.238058032701128	0.237756382733426	0.236919982704367	0.216653398965881	0.192674457827186	0.187110151172703	0.222543694477363	0.244402130127361	0.236304641485564	0.235083623305028	0.230877610858054
0.00029229421098998	0.26268490855175	0.232934052563966	0.149756181188082	0.131807630391374	0.109040267277693	0.0858247798912377	0.0756010186088437	0.109954252577373	0.0971220119147612	0.0868550233380161	0.0862901958581977	0.0773416248044754	0.0720919178392729	0.0708000924897572	0.0627819774960923	0.0591082885268558	0.160253246669977	0.203698997088595	0.210517639720465	0.203271040458223	0.194589454071699	0.172117586426566	0.216269358219158	0.207597635218406	0.220965270899783	0.23024371495424	0.242821822876731	0.244525081127209	0.251054519766081	0.236279928448151	0.212328265203938	0.179806777851365	0.17770334108969	0.177627781696419	0.227739230914282	0.218590804882456	0.214426858490102	0.226281657825147	0.236440642491807	0.239818547838339	0.239518377687164	0.218800904850794	0.193431680976462	0.18725550898128	0.225867953229827	0.242368093862301	0.236293070472886	0.236034026218464	0.231207993438938
1.88984332755065e-06	0.275746953294738	0.225970762695252	0.168394612610903	0.1365309179217	0.112942357637764	0.0935491130999775	0.0852061275772783	0.105892298600761	0.0923393900664042	0.0855360052716983	0.0832449803062845	0.0766983604699315	0.0786136766185633	0.068254518580232	0.0668678605575158	0.0569171967895182	0.154283002280782	0.21030667558644	0.216365629768671	0.199568888956718	0.197958376637712	0.178746658406583	0.217447464835929	0.203707834999196	0.225213973880748	0.230369638859595	0.246525597373303	0.252048045995634	0.241856897464303	0.232622179979481	0.215206688364545	0.175729012059373	0.17904949836829	0.177877605387596	0.2278933871293	0.217378440688786	0.218527776672058	0.230817363576544	0.235175163284743	0.240559390944929	0.234757339152121	0.215175416909931	0.193092013219028	0.188214308710744	0.224564339254221	0.243622969022024	0.236099149156976	0.232448494305158	0.231984451488368
0.000636889435808545	0.279314290072178	0.205298305626541	0.141058750395275	0.136353186526362	0.108707175825159	0.0930085351991167	0.0887503019865646	0.106423382365577	0.104201298760324	0.0918713302610657	0.0825125743987397	0.0794000425343906	0.0744274360584245	0.0709623283495061	0.0675266637536393	0.0604635338051699	0.155398618675647	0.205406782993783	0.208358612571566	0.202857102585273	0.196190639404635	0.182715908890642	0.215064809791325	0.202791502583199	0.228253468895077	0.237982345242112	0.245001390908391	0.249085284269462	0.248436646585869	0.234347591276655	0.212873894560337	0.177665515210936	0.172517040544445	0.179416960602479	0.230311156026326	0.212857688947342	0.217707809198832	0.225476044292367	0.237789894553863	0.233801414704209	0.237896701534265	0.218268914948311	0.189447783342472	0.185539918008713	0.224406535055574	0.240757275622523	0.239771800891427	0.232756085076136	0.233081384182749
0.000152647961601432	0.27723706985943	0.21423189768365	0.153565599946809	0.138039777956056	0.0971295411250777	0.0905922755309296	0.0802135804070064	0.104072870737838	0.102448727351031	0.0919410653173793	0.0838177374422541	0.0810655899054485	0.0719650264762261	0.0684937692889474	0.0611750646804419	0.060193645847109	0.155635831491893	0.202775104123942	0.20066452038288	0.202435515921024	0.195548265780665	0.181484380248006	0.2176609171772	0.199209824486144	0.219625423974209	0.227837124502623	0.239531709776287	0.252091253943817	0.246082385136289	0.237495708290618	0.217469498427123	0.183635273930349	0.178174011186283	0.178713000727903	0.227865399964369	0.220945665055523	0.216391316751063	0.227118178635915	0.235264330818439	0.238259375993831	0.237929343416263	0.217958593243253	0.19179247603812	0.186066796093511	0.223349779724465	0.243007939703216	0.237373569632769	0.235280708691064	0.232224425341749
4.2594766570789e-06	0.281743644308809	0.219856214571566	0.157429067264583	0.125705803927811	0.106301727260054	0.0934825225119077	0.0824859458896406	0.110982607737534	0.096636708406368	0.0999783160410779	0.0831343779159652	0.0853069187643326	0.0757504782420614	0.0688202926486162	0.0676350876657695	0.061890820953823	0.157815277785044	0.207104190769103	0.204771244541296	0.195859485984259	0.197367509466253	0.177226587945528	0.213154702195662	0.198985232956503	0.226894836207831	0.231361120111622	0.23776523746926	0.256195974360536	0.242611503864065	0.239990898377161	0.212688386619229	0.181208389397833	0.176804602005881	0.178719750518105	0.222566826775483	0.216957071281919	0.218946936979638	0.225303449164362	0.23207037893179	0.236826557907778	0.237022405650607	0.214933976736966	0.192302732103257	0.185945620761039	0.224000042915622	0.243796882611886	0.239502403174215	0.232747607315744	0.231071528841471
0.00124410434947253	0.268827460189605	0.226783413684797	0.148013191354421	0.130022313668904	0.105915759012295	0.0925308022585376	0.0789375080342238	0.1080827852229	0.0923743700566798	0.0951287202392015	0.0850137769753169	0.0754382288118652	0.0716102723168283	0.069368533437014	0.0586764408763764	0.0602326058808473	0.161705826178379	0.199693242066688	0.209075430278954	0.205385790507171	0.198400050380347	0.173465925343324	0.220400552087493	0.203759866096852	0.220807549962944	0.231658312025898	0.238474334414417	0.252917419403128	0.243834713958011	0.232844576865876	0.214972024242989	0.180873558034548	0.177501585533883	0.17795796627645	0.223973236462279	0.215582699863782	0.220769407408272	0.222049258911043	0.238483047351723	0.240602360482022	0.23802597847363	0.213778110085799	0.192508581968219	0.186167745890387	0.221375165466764	0.242899201089536	0.239709010707202	0.237119018174942	0.23016101297949
1.45298946979531e-05	0.269055994353199	0.219881257289598	0.146256825864958	0.12891272330757	0.1127058684642	0.091079427409138	0.0824228613722814	0.105455111927749	0.100503248279058	0.0913456601340552	0.0865227076131936	0.0821326260712664	0.0757256899326055	0.0748634294367771	0.065216722595596	0.0593767308322949	0.159356996175564	0.20860084167308	0.205624211725583	0.201904126816751	0.201850204422788	0.174998022208046	0.209098990640121	0.200031714577407	0.218819541353912	0.23142029178982	0.243905874538074	0.252072542941376	0.245647923248915	0.234256327593842	0.217437462925529	0.179389114708458	0.175645906917501	0.182432148001784	0.223671804802708	0.215271610723808	0.220094088820036	0.224288602858565	0.240439454781487	0.239979622609238	0.235621709374031	0.216430142144568	0.193998291946828	0.190250163078339	0.227698489899609	0.242618171624562	0.236377061181211	0.23556202035033	0.230058433922471
0.00125961396714214	0.284955720419927	0.224784799027981	0.155655888847658	0.125109063940453	0.10372287598878	0.0953030318650241	0.0843974875982737	0.112808664740476	0.0967727638794602	0.0926598160251608	0.083769414741525	0.0789718366319129	0.0773040740900134	0.0701347196218743	0.0645169368571172	0.0660309619057978	0.162983783461775	0.204948762582267	0.203437930525507	0.200122096853994	0.198313353987911	0.177116072645064	0.213410660507154	0.203332267378274	0.219765845349093	0.231086613151721	0.244262622043605	0.252519109515576	0.237817217759151	0.23787590310146	0.219189794187711	0.183190108736586	0.177862766705179	0.17997877191402	0.231083309126967	0.21558183604773	0.219274402470677	0.227056754224851	0.237136629619259	0.231500246180418	0.236130114285149	0.218550900083195	0.191098065067892	0.187421030930658	0.226141469759159	0.241212099157968	0.238181187094511	0.231369956407435	0.232848627408445
2.07444991286594e-07	0.280828812592412	0.20597134767278	0.15764527208299	0.138637861026712	0.105774126522306	0.0967665946649061	0.0827101135775504	0.105335817911468	0.101528638947832	0.0886152215048186	0.084406635320804	0.0778435389482961	0.0771383865800133	0.0682294339784764	0.0606308524538892	0.059199530275352	0.153075991139471	0.210426630054133	0.209151569988492	0.209063479587941	0.197273132291376	0.177766373815566	0.21865182498766	0.197876400993789	0.21994987202624	0.232171076089754	0.242988587167539	0.250857655087346	0.242177778285012	0.230816765524019	0.214594812455094	0.182135566279468	0.173413792476049	0.178789342386521	0.23129369085216	0.218474405360553	0.216957278372985	0.227147854743066	0.238393454665527	0.238791650669482	0.239696942959779	0.215924117068131	0.191972154007709	0.186235038273491	0.223340075704605	0.238808725046925	0.238345415066219	0.233630054843453	0.231900027252967
0.000386839833832466	0.272451116972698	0.230512663487449	0.154344022534571	0.118000089879208	0.104251898472862	0.0907738830009101	0.0789866438256688	0.107781177236157	0.102003739171407	0.0914853362085672	0.0888883653815	0.0776610236325102	0.0782354106162828	0.0673453704301603	0.0670578558449613	0.0604858718134033	0.162690646483683	0.206642445827627	0.205958243270406	0.207193859650516	0.201081533853467	0.176309861429252	0.217898894381333	0.20443110057498	0.222382242348887	0.236046342019083	0.243643883602463	0.249986330871944	0.242492025730742	0.236761932896406	0.217079925543052	0.180761400729062	0.177116707517122	0.181202890991097	0.22589522671885	0.217071516204869	0.214926277388557	0.225709875499966	0.238190685995145	0.236015978934342	0.236749607176452	0.21635639439519	0.194053202179504	0.189008922494094	0.221865957767575	0.241098497222008	0.237823313554827	0.235080767164004	0.226736146353767
0.000241320297389121	0.277219986317473	0.220749430498273	0.144556545585391	0.140723637867504	0.109302765626266	0.0912925988125726	0.0800173572628853	0.102631274277176	0.0971882967331452	0.0843220182667576	0.0846781863760571	0.0800042583979163	0.077315514851584	0.0713183119403806	0.0647939852963176	0.0558148685918104	0.156239183511798	0.205451521409935	0.203306861092738	0.201900331040953	0.202714053859552	0.176742535442696	0.212809317004888	0.200046263586864	0.222752803870321	0.231896676797205	0.240990730465053	0.249541545319213	0.24267110435031	0.238175190251932	0.211392169756488	0.179100065172081	0.180424910726921	0.181067848773559	0.22934244520737	0.216636662463196	0.216948367360102	0.224789418826078	0.23862211313457	0.235473100397484	0.237452743755898	0.218622297120326	0.194006775458766	0.185698708283483	0.226154887360749	0.242294886607416	0.238489766713307	0.234045873511556	0.234483696665438
0.000992068834006282	0.280359141361965	0.214658557680488	0.156065258093358	0.139208324716307	0.107103851985616	0.0886662169082204	0.0828271860222796	0.109464588960683	0.0987923986627698	0.0909427725558423	0.0871424112472567	0.0795936965605812	0.068744964566774	0.0681481274919664	0.062193300195103	0.0579258516741594	0.15899573143887	0.203464575803198	0.202696983633216	0.199911438750304	0.2004522978456	0.1752684169508	0.216280825015885	0.195541995641505	0.220634009884945	0.23747322839841	0.243609020389509	0.250201339687385	0.241351029676532	0.237779882947607	0.213869645133431	0.178148217120977	0.180014292178643	0.17841554188956	0.22800552410514	0.217496342877126	0.217324141010354	0.229810815855744	0.235303953726103	0.232663004967086	0.234463290609993	0.213733438917164	0.193409419595512	0.185855060318403	0.221182449909046	0.241749267873633	0.236643865906092	0.233728981674387	0.230915872583319
0.000769296719552745	0.274948472664567	0.196049721600854	0.143392034532073	0.129438414042114	0.103293988516336	0.0924268648333324	0.0825068057687606	0.106090454934658	0.102933528456222	0.0954759586663074	0.0876202310170977	0.0760011662281758	0.0804868917313867	0.0692227296488453	0.063674215327617	0.0577819056970535	0.155986508411216	0.203384110890569	0.203950669126876	0.213599910030364	0.20043087633631	0.170660166239336	0.220164963557428	0.203987855198377	0.219760222582742	0.231587731342351	0.240958880063799	0.254022517720868	0.240580014943315	0.234563418444216	0.21821629026384	0.179675975912819	0.180550202732926	0.179592264936329	0.229275927176875	0.21801978468668	0.220205054921865	0.229420820891909	0.233504321302978	0.235519221884763	0.237238366775729	0.214208405643049	0.19048620997489	0.187356138116606	0.224368575041171	0.23723450533357	0.237476614385259	0.233299315751056	0.230536218569633
0.00548178309562549	0.274875758444539	0.212285303967716	0.151157929225146	0.128770199474661	0.104070061947385	0.0925930600775652	0.0850600535992453	0.107485391702568	0.0951247670328228	0.093235695355279	0.088221710096307	0.080675509770841	0.0736574473355882	0.0694372098025676	0.0594933694197414	0.0607128427281131	0.160921228778363	0.208217423066278	0.209398536773587	0.205876719352619	0.198927458051935	0.178528872541938	0.207076715843973	0.204382889396132	0.223366603443512	0.235296281963603	0.244582040427891	0.250652489564857	0.242849788360875	0.232272739227667	0.215871063829406	0.18004898356886	0.179956377865479	0.180964730176499	0.229879011979362	0.218637755681454	0.218441163643324	0.224893089306419	0.23523776883692	0.238676798947742	0.236906386284626	0.220976629495611	0.193915909842041	0.186750230424615	0.226033580047175	0.240913494929103	0.237273820650996	0.230623353413055	0.234559635850863
0.000221677927141631	0.277860146238493	0.205234650906567	0.149910237590499	0.128635895397065	0.108546557535244	0.090368328220362	0.0861134133040588	0.108682562849635	0.0955363739670876	0.0913254249916306	0.0779529472458173	0.0748074523633402	0.0827949461206332	0.0668770166870151	0.0636753551061947	0.0610075619613063	0.159913058008066	0.208527986696029	0.207956176587579	0.199635816298987	0.203588431499383	0.181688894895161	0.216701634691714	0.205611580145347	0.222458303233628	0.235791807954213	0.24098144839682	0.253452465620012	0.244293969094973	0.236876309208097	0.213584967582104	0.182207346454561	0.175284717324078	0.181447063214989	0.227479281892294	0.21701763127874	0.218983990385824	0.225353665052176	0.23886901176542	0.238231237289913	0.242593212571421	0.212566487146716	0.191610604845148	0.187686696290048	0.223102475279422	0.239803115100647	0.238552365198866	0.235925600330969	0.231894613147104
2.53239006794305e-05	0.258196484602156	0.214729577189826	0.150242336174808	0.137797519954605	0.106893615007202	0.0922221494723584	0.0921709936494904	0.105555965630421	0.0971042793909784	0.0902364776354622	0.0871717654529686	0.0806381419591389	0.0773769086151211	0.070519556699967	0.0618715686666011	0.0555892185096475	0.161906057803026	0.200589780349756	0.210371637631858	0.203133709812629	0.199074689476881	0.180262620377244	0.21498166325331	0.201195104712106	0.222850942647865	0.235369247544874	0.237881476633316	0.253338182447246	0.248655590916378	0.233605173959163	0.218624377061649	0.181947801502686	0.176349582680944	0.180100313029596	0.226707639178426	0.218731463674194	0.214950266186505	0.224760475661612	0.239406415937808	0.239210988768362	0.242952782542148	0.21874822071084	0.191526315530598	0.187964040901276	0.223620527512145	0.239783098378979	0.237859367174305	0.231243798139585	0.232851791988659
0.000643307414945269	0.285780717771972	0.224983276607583	0.153823117556891	0.13760270162063	0.10105353626903	0.0952055601012318	0.0858844000411044	0.109727110596583	0.102792475718127	0.0928007790588413	0.0883902646822553	0.0787219068089031	0.0716216094131039	0.0675175311421975	0.0657392533716733	0.0607767577617963	0.163082666331841	0.199747587546029	0.207655579666051	0.204850323714192	0.198822459777736	0.177761518849559	0.214402444440955	0.202988882309374	0.219174209265785	0.234599958654074	0.240625880499331	0.252180255676344	0.242739046623028	0.237984184292823	0.218946893152906	0.177555018534218	0.172561323329677	0.18366278991743	0.226261456689834	0.213894389888827	0.222516132911656	0.2239401464598	0.235473474518535	0.239106889368444	0.238383472526681	0.216779538121467	0.194057317372978	0.188222062691953	0.225148255553877	0.239054589739971	0.237586183946486	0.236550449203042	0.231094947625004
4.10086203070257e-05	0.267419372202244	0.204300462112032	0.142794230597112	0.124149223183502	0.105869492075285	0.0866512916640141	0.0854535391064987	0.109077601255799	0.100565140560986	0.0933550733707726	0.0794728364649748	0.0785211369748138	0.0725657664400156	0.0655479119384003	0.0628108601290207	0.0591998510959016	0.154486437080515	0.205724233809411	0.205477190483049	0.207457156793389	0.194282958867193	0.174861301250068	0.215664653245217	0.200504588024043	0.220898113003036	0.23822441311121	0.242765814756958	0.252069850683723	0.243467836001209	0.230743090189418	0.211624815866375	0.183672150843558	0.177472750814326	0.177687388473156	0.229082801724281	0.21499180830158	0.213782270155614	0.225626869359816	0.239047100204576	0.238603059816498	0.235357388676736	0.217164574967593	0.191728105653152	0.187089374971522	0.223455779723796	0.241483917473203	0.235401075763284	0.23246889257058	0.232448966320075
3.6969944485838e-05	0.279008645599594	0.220834604963887	0.148057149154013	0.139717162055245	0.103342675276132	0.0832260631427368	0.0788166170554022	0.0983324721806645	0.0991351562626761	0.0953627235817751	0.0860553466550739	0.0831633241689319	0.0757799278476499	0.06830533243722	0.0636000905373469	0.0591692684774766	0.156023770572516	0.202807986491767	0.211101475012005	0.202727714231501	0.195929298179338	0.182082564215772	0.216103820586977	0.19977820235328	0.221502885466047	0.227888969956086	0.244720895103809	0.248181063692899	0.236741708090787	0.230765327306177	0.208827819405734	0.182647839883935	0.174816822188644	0.178682743205252	0.227474682483529	0.216134238180705	0.22136881929959	0.228276400640307	0.235949088543186	0.237575697774493	0.237475015750916	0.216353453537071	0.189460759455407	0.185413628615883	0.223659080864768	0.240720431014053	0.235838014636102	0.232631783059109	0.231257775314925
0.00475972150943171	0.273310042535264	0.213660266513059	0.137115830760839	0.13595085368816	0.111156735212533	0.0903479696205901	0.0835165401891027	0.1096001896683	0.106874801873874	0.0914367196917049	0.0865812175974052	0.0849370508855392	0.0710752640953851	0.0666218426334816	0.0665583750637003	0.0609625576501948	0.154256711229879	0.19986707027587	0.204270361584831	0.201230129653118	0.201230174001187	0.183931955048544	0.217382069069762	0.203119193820314	0.220878814178941	0.234520996132442	0.244693192173132	0.249249851608368	0.247282028487859	0.235982086798434	0.211739519012473	0.18112450479249	0.178738593910305	0.178426642910952	0.230839824211127	0.214202113459035	0.219296943520616	0.227207395815337	0.235245814070165	0.237091174175642	0.237772740788288	0.217709730963796	0.195560364278303	0.185528007463184	0.221369432633271	0.240984279531303	0.237062244301254	0.23714789844078	0.231222593160022
0.000490520599422342	0.263482492476075	0.199938370423852	0.153315377277205	0.128458648153882	0.103196089290593	0.0890245082339632	0.0805539717861751	0.108624083608746	0.0977248177045429	0.0882003570939331	0.0915343218897546	0.0749660394463797	0.0712401310878029	0.068414712098356	0.0642299731004036	0.0574084700259918	0.163777570918666	0.203848486750096	0.208357248075099	0.209577546924628	0.196538031513688	0.17694569037595	0.217364486357402	0.206221557706759	0.217363584698759	0.232585867836097	0.24455190532528	0.246349813573115	0.241502383436388	0.234419582922605	0.214641881032049	0.186320909033929	0.176020880054363	0.176825653758982	0.224842966111663	0.218978005663503	0.219243420575729	0.227086489448775	0.23512703265239	0.237774749134241	0.23980775647642	0.215645735426167	0.192459731554043	0.185539282161268	0.22353847592846	0.240338273003648	0.236029508930688	0.235305899401474	0.228859035517922
0.0025735576027277	0.275073248369465	0.222571108933403	0.143964154615041	0.116268831224923	0.103692739603323	0.0915387864530413	0.0805939638797349	0.104247590635331	0.0962743924904172	0.0902712592330365	0.0877521971523866	0.0808280818171847	0.0744477371612952	0.0694414630320299	0.0637712350045156	0.0602907566937296	0.156789718432431	0.202867340531191	0.204947527488545	0.19962263121756	0.198503021494095	0.17633939984447	0.20830449504277	0.202472735327117	0.222031227657366	0.233198148262434	0.243272380113971	0.252552649457638	0.246756193424013	0.236961587849289	0.222442950851579	0.186098963688599	0.178834571119531	0.182928370398108	0.223486456871698	0.21475525456147	0.220617339849191	0.227166260977784	0.236541482368152	0.238841185203572	0.234931982548401	0.217654889969741	0.189888009763928	0.187893621170022	0.22497920444285	0.240706010763986	0.236733471929025	0.233687885680899	0.232335219835917
0.000450159376703341	0.292350690974461	0.221109696262349	0.152083949071826	0.120009293728318	0.108871846309471	0.0884085585684452	0.081652719878132	0.106986566912507	0.0977499570620513	0.0881242829316871	0.0860869094673146	0.080833413899211	0.0714383670319601	0.0670652470272985	0.0714311787026587	0.0583722589843289	0.16096737158655	0.2088043502194	0.208228114449926	0.200871850510687	0.197061231052184	0.177032029568848	0.214399308434042	0.206350963149651	0.221345558276309	0.231538453497653	0.241174693425002	0.250115922174461	0.243793955403349	0.235699998499192	0.215048846772134	0.180395136302505	0.180634940031257	0.178409677682937	0.229204761006867	0.215232078203477	0.217924830373174	0.227128911947293	0.232275958763753	0.236971500420991	0.23939786643995	0.21425669108584	0.189234370846786	0.18804411172795	0.222452571258709	0.241171998985806	0.23917255332504	0.23619852508536	0.231260172350237
0.00221157839275569	0.2891524269588	0.235641986361804	0.148636600482662	0.133793288432407	0.104886321193486	0.0873214279496452	0.0872760580409387	0.109592034448719	0.0993931866804917	0.0829657609622658	0.076841666863505	0.0794257752971336	0.074344558589052	0.0683436761637858	0.0663287749679275	0.0623603127504367	0.15992330350131	0.203091792232625	0.209986756186121	0.202201224436743	0.195494662990996	0.17451391683417	0.214519321376104	0.202249752593002	0.220446099068194	0.231584167631704	0.247005845517391	0.253610866900963	0.242009072590537	0.232886316996749	0.208462434170712	0.182715669665763	0.178982986097213	0.179688825217058	0.228586251055247	0.214270505184748	0.217377276146812	0.226028420042978	0.238991942152371	0.237191178455241	0.236710889204119	0.217055078918739	0.192252954412007	0.186161157597817	0.223837727904498	0.241219520983149	0.238164776544998	0.23467860673389	0.231616338139628
0.000579926086691639	0.280068496001904	0.212029114118344	0.144992456786534	0.137615226421146	0.113038360389824	0.0906533835809768	0.0846810650507395	0.107814282317131	0.101537442797542	0.0918129230443132	0.0862573901463641	0.0805697177480042	0.0763605575206994	0.0750992926687764	0.0651001458475938	0.0604574171086277	0.156457081225404	0.204030313359424	0.211156247895692	0.207277353011787	0.19804135213395	0.178297103795288	0.214460160888082	0.204614546348764	0.217784275606951	0.237144156530944	0.242339300983221	0.245520872152881	0.244157462161469	0.229384058721367	0.213562977082552	0.181792398842281	0.178336179684647	0.179756548337081	0.229495280835422	0.211654499466313	0.219042462406385	0.224463364799495	0.233739263169005	0.2413171002879	0.242773233045579	0.216467441646837	0.190797199755367	0.186001735068655	0.227219307082396	0.240542413668586	0.236189106254331	0.233026268856877	0.230665787508936
0.000631241090613755	0.288001069105448	0.218000494571175	0.144654902666896	0.129540209832681	0.110550264451174	0.0906997264632606	0.0818094067904028	0.109747798836826	0.103258919742974	0.0966253465135681	0.0865762858983067	0.0823304887975524	0.0730517930969937	0.0716134098792437	0.0638962347478988	0.0584029797601912	0.162123059576429	0.202876350958156	0.206206883638384	0.209023497176488	0.199107885838971	0.181538179335578	0.211866461617096	0.204995297813365	0.215576536238724	0.231224495542002	0.244262160139181	0.248163714913565	0.236758769535671	0.230950153361252	0.212646829703509	0.189531924008011	0.174706728052722	0.178178522750192	0.227316439829735	0.21723469968332	0.21292631480469	0.228871469311069	0.23350331658683	0.238228420789366	0.241475348038096	0.218309761637464	0.191874930578405	0.187513930756819	0.223479776106436	0.238660178971782	0.237999697780408	0.232804864649634	0.230919235845577
6.52910150202127e-05	0.288118270141547	0.212754014636914	0.154516843989753	0.135863072124927	0.109783249946084	0.10197003729879	0.08032798856392	0.101916997912558	0.0954671653018823	0.0854334928358584	0.0874024303531583	0.0775570538009352	0.0708336031618066	0.0638537546756944	0.0629158863778091	0.0550913901705213	0.152396733729169	0.203692514360276	0.209568990805837	0.202198179925698	0.197638417231058	0.172624847898748	0.21175524413681	0.20846188495645	0.218926952759526	0.234191930479984	0.247882426284605	0.251745453737793	0.243694087359098	0.235334172111055	0.211995517824946	0.180319582597975	0.175624626429172	0.178902992641829	0.229064692264497	0.21801020016863	0.217906804031923	0.223903535151106	0.235976441805614	0.239072829711601	0.241134107545292	0.217924562840832	0.194569719251398	0.187648196436498	0.225814202738275	0.241763179913316	0.239521216933189	0.233779897609484	0.232273329926942
1.20940361733017e-06	0.261986605548372	0.207497593682494	0.1538375272613	0.135891275684509	0.113995688014042	0.0847972478658519	0.0810056761418051	0.106273730520928	0.104147085158984	0.0884840380838029	0.0839091984861822	0.0846064388627312	0.0748654358420015	0.0724068957600907	0.0634693902348605	0.0619435013050612	0.155578481183224	0.207008118901632	0.208672159372441	0.196523044052151	0.20156182182491	0.180564537617449	0.21565270390353	0.200636690355039	0.2187091587743	0.227816798863638	0.240576526921346	0.245404718789411	0.238861051031728	0.237359827254565	0.218027587039347	0.180802823216339	0.178572789115214	0.180768704876909	0.229215720172827	0.219402453144855	0.216596528792455	0.225951285979106	0.234819447040612	0.237018306529264	0.240973055295348	0.214436232451722	0.19288589052426	0.187814002025778	0.224120206150509	0.242619881566477	0.237649688731911	0.234127288845353	0.232645544073545
4.76247897498781e-05	0.274978491115327	0.219203357147066	0.153907919049882	0.13068626933576	0.105178002006888	0.0927850318835281	0.086179005414421	0.111049741640589	0.0971197815968461	0.0890563418670169	0.0869347656228205	0.0787652475098708	0.0777980850440944	0.0641122659077359	0.0663372982975658	0.0609114511662932	0.159744670188982	0.202824642264187	0.207170740616407	0.205107397906821	0.197963242680863	0.174237713264203	0.214679853148198	0.205930932064145	0.224091148110802	0.236868522503876	0.24499823703038	0.25079057791607	0.245331290314659	0.236069392928276	0.213920928996354	0.178238194607515	0.177344380328721	0.180784197242546	0.229979731582562	0.217092110062785	0.21771579562296	0.227648494583173	0.2370740849056	0.232149414338162	0.238009667449737	0.218280976521499	0.18991180237033	0.186185736653857	0.224201026467888	0.241133363141004	0.23608971964152	0.233229809176314	0.230072696615215
0.000186071049199962	0.258239932196129	0.212299296517308	0.148421315675386	0.122429031736728	0.104163473422017	0.0900956447137514	0.0802127434308893	0.105178093112933	0.10167134623192	0.0890145200279991	0.086590027853865	0.0819768304006292	0.0725691502344784	0.0686992264801752	0.0672542411238858	0.0618928935909105	0.155636401593447	0.204326721554932	0.206989669934764	0.201326144326265	0.196267135485667	0.172025662736434	0.216650856650023	0.200648443538614	0.218544228704111	0.231689598555034	0.246212138082583	0.250126974906129	0.245717837047983	0.232782717942316	0.21818085000671	0.182616842690567	0.17607150796556	0.177121173141687	0.229278357955083	0.215489373061892	0.218622012437787	0.223824034503164	0.235086244477864	0.235972970751356	0.234286712190344	0.217197033995238	0.189780601174446	0.185430969820921	0.222323691038673	0.240375438236073	0.23538347018476	0.232338863630322	0.22973497524382
4.79108458194935e-05	0.277953499161807	0.220400574596265	0.154616413253667	0.135165617085931	0.110933958256973	0.101067538750311	0.0767907905052076	0.109633722420765	0.0975544702153778	0.0949377696004098	0.0853390407972552	0.0840138369821813	0.0714885649115298	0.0700351412951605	0.0648021639904611	0.0563780249069029	0.159752938577408	0.198560535594712	0.209388921055954	0.205937032033107	0.196507944220251	0.176187745538863	0.218256939579687	0.204786062510467	0.218826546356321	0.229365359819452	0.245586975210507	0.252181821610685	0.242414237810445	0.233002264234531	0.222145564477011	0.18329747836432	0.18085274621469	0.18062872424761	0.228771282065737	0.212822168447645	0.217806312814468	0.226953652773827	0.234782719529276	0.236705666390261	0.235681055335691	0.218416417119531	0.191355391225037	0.187689837875816	0.223326308623139	0.242189290068695	0.240221630757562	0.235214421695903	0.230851759349282
3.74187926160833e-05	0.262910787254807	0.213975758167605	0.143418956069355	0.134028693526595	0.107307694761369	0.0921478786187765	0.07822486181398	0.108498635011675	0.0992222230889477	0.0965681425316583	0.0859126895689332	0.0837269315648766	0.0756783043351588	0.0693895450819679	0.064498402225736	0.0604140489085344	0.161818254223236	0.206603537029321	0.209619177524713	0.205203979878571	0.199185388765141	0.180869880729015	0.212651388906343	0.203114020281291	0.227759790047547	0.230300298339293	0.241422318323384	0.251197304308252	0.245727762398259	0.228834300752222	0.218160889790772	0.18437031970871	0.174667064591585	0.182572908584426	0.226744763125879	0.216098177868699	0.219283451114944	0.228278356973083	0.237532761614085	0.2383389506304	0.236862637581704	0.217380148769787	0.190780807755076	0.189298405966443	0.222680055115732	0.240248765504008	0.23578891059338	0.23265359586758	0.231314162782295
2.74753984437932e-05	0.266294589997427	0.20632603445759	0.14620744213945	0.12908777406789	0.117472124818334	0.0866167790631878	0.0801181987018594	0.107831265133965	0.0942207424843069	0.0920272275724787	0.0896938434555384	0.0793064508126355	0.0761619025081526	0.0720493583928639	0.0623313880889229	0.0549637444986236	0.155799435300496	0.207203267617588	0.206875954133117	0.202849248048398	0.193785280057373	0.181136075458848	0.217873976869755	0.201163012288838	0.218091820336543	0.233144692809988	0.243002802219401	0.252803211826909	0.242791895914458	0.236339921194875	0.213741887357755	0.180837874571642	0.179909678858818	0.182790301494099	0.23230293981624	0.217928920825047	0.222374795745952	0.224612618630657	0.232419369439348	0.239441481253275	0.239188355834617	0.218268060025223	0.19288742943674	0.186989122510978	0.224864063191016	0.243621369734671	0.238669428915212	0.234187867563741	0.231204600243412
0.000518890562671239	0.27113919687448	0.21542789501208	0.151191240630509	0.130232493500209	0.114327660149255	0.0931940591819228	0.0843304302784962	0.112132411165788	0.10228848491741	0.0923184709759379	0.0881563393636918	0.0825344961643155	0.0772676150256371	0.0705974730026091	0.0625350715374611	0.0580801260194003	0.152557160593242	0.206274153394143	0.201424668237582	0.204799361851982	0.194378947416134	0.178568537503867	0.211375873780687	0.199142088217771	0.231399204057271	0.232560009927101	0.245812480257252	0.244847837412667	0.237795608785187	0.230206534006554	0.211464763600578	0.176778972266362	0.174950060536454	0.176535527307483	0.225529281062488	0.213647731536735	0.218913582781398	0.226678716833414	0.236657153698466	0.235901298656415	0.238840637584469	0.212827428993183	0.191635204204089	0.189162958470487	0.224417540234078	0.240022615790075	0.237648837659508	0.233074966097643	0.231421023698713
5.81656931559542e-05	0.30373467410978	0.216287090917501	0.167233582847653	0.137634489382032	0.104680821069108	0.0916501881742609	0.0840303179426495	0.107695938209518	0.0985703030655662	0.0872730092085682	0.0879550265355478	0.0800332433820472	0.0812081169617099	0.0677245276721043	0.0669730861738964	0.0560144794914734	0.159284921717611	0.21126066519864	0.201741807588576	0.202440499321746	0.200333712880716	0.173275707645139	0.211029213990787	0.204150954884776	0.217569581583938	0.234114071205556	0.240141146555428	0.250559507170743	0.240973284405768	0.230551528475497	0.21250732913276	0.180980386855301	0.175839027876742	0.182180988875485	0.226326014291943	0.217667917154525	0.222153192583054	0.226157263987228	0.235931466978471	0.239084410269532	0.236684747544595	0.216966974659225	0.193964236582223	0.18751194609718	0.225633160253246	0.242278289390914	0.23631509052067	0.234304756243014	0.231007883142148
2.94833830592076e-05	0.272438698186749	0.217407948137738	0.153453194759844	0.134583793987453	0.116865863085185	0.0938055054643113	0.0822887303947321	0.113688690359361	0.0994547993310468	0.0884480004948857	0.0838125271302064	0.0861705661646412	0.0752421770497131	0.07202874803072	0.0629318694962149	0.056574011647247	0.157597150691178	0.205905299558717	0.200650616216958	0.204972256158054	0.196991742247052	0.17774695544429	0.215404621077142	0.201866295442981	0.220407632022519	0.234244339470731	0.243350942458761	0.25049563555943	0.237405255169463	0.238835477503355	0.212127634506875	0.181139704627615	0.176181323230683	0.178536296568062	0.228212268953274	0.216150194191611	0.214588120694252	0.229378025072766	0.236987294473928	0.236789803654345	0.239347969328989	0.217102628626137	0.192904632159054	0.185413919921304	0.222457205234544	0.241361513104962	0.237527956267039	0.232125025984699	0.231842793802446
0.000195282158008575	0.265316656073985	0.214234599545897	0.147577571512002	0.133266031297253	0.114917463421885	0.0997726241673864	0.0836276659446403	0.112391602336191	0.0985200164706544	0.0960046470980959	0.0880405166382463	0.0798682479567388	0.0759345802564044	0.0679261373345729	0.0587578251863816	0.0558594299598652	0.157897111095679	0.203977520392699	0.213452050015734	0.203041868545617	0.193164046092969	0.179361209442613	0.214116582050654	0.200907130102637	0.216303575123999	0.232826024531849	0.236353595297685	0.252264979503994	0.241655630176629	0.231096001802912	0.217754268901414	0.182238708773297	0.176450554110242	0.179044072098116	0.225871563476914	0.213536801825351	0.217182963927142	0.222233156055655	0.237448366813937	0.237127197203494	0.237151199464712	0.215859981660541	0.19343914497274	0.188031227587471	0.224766800890487	0.239366588563521	0.239453439141531	0.233167955965239	0.229745269989206
5.46046040764113e-05	0.28366048746056	0.229232887354312	0.154641291500136	0.1289296510989	0.109401999476992	0.0997033336285566	0.0858787636748222	0.105851741919	0.0995808137914123	0.0941872762767492	0.0833385341614847	0.0842974648353224	0.0756849996932131	0.0698309422936218	0.0593842063581149	0.0554646012687837	0.16260665236807	0.208277710782967	0.201011590482579	0.197492907401173	0.199314549413424	0.174090346040935	0.211979905209979	0.203520805246578	0.220758617664867	0.235721139657852	0.243102365260895	0.249630332866237	0.23895976050133	0.232556518864559	0.214046848075859	0.17817064726939	0.179341056506846	0.180374170194788	0.227247514429673	0.216241435033472	0.215934045680534	0.224719387474428	0.240151016832075	0.236757609893578	0.237897425020775	0.217788310863982	0.194041039894101	0.187977789851255	0.225290566390117	0.241005881445627	0.238031483590924	0.233170591867511	0.229755750946841
0.000273314771795606	0.261705828309597	0.205326974126712	0.149441797455192	0.119512403267023	0.113344053765811	0.0871509259336844	0.0805635380981193	0.112300307602493	0.105332281702844	0.0924460586226614	0.0812898064064274	0.0757527359051409	0.0834620041007783	0.0680358224791599	0.0616970386531354	0.0557306442928335	0.159893782122988	0.201140001764987	0.206173865375448	0.205808702953179	0.200119203495958	0.182871378672885	0.214649893222759	0.198891424767845	0.216693328699991	0.229343465769166	0.24239741298079	0.246349775735789	0.24590600806074	0.229226285164769	0.216602259322318	0.181154224974307	0.17825376312185	0.183056300499758	0.224546750321687	0.215112345348071	0.217433360275324	0.228106539975968	0.235659976889649	0.238991751570121	0.238625305558559	0.215748657928338	0.189452475319955	0.187033675790284	0.224496378684338	0.241500927726536	0.239838969460448	0.236990830619519	0.231575904023431
0.00016222553235076	0.258568646881182	0.209339486623508	0.152339232110543	0.130861062543762	0.108074754818558	0.0926774761029838	0.0859954767072375	0.106214248349193	0.100256204976811	0.0889479115423069	0.0915747163053886	0.0821437372447717	0.0771234084992723	0.0665499887795765	0.0603312666615111	0.0604813263659596	0.160223018404166	0.199539501433438	0.212514753124806	0.197749168517042	0.201973866395882	0.177883180896262	0.207636573770813	0.204416739421083	0.220792547315822	0.231387105047554	0.238695407341092	0.25180036402682	0.242818390431175	0.237503869442818	0.211462022106665	0.182614310975955	0.175803227353303	0.179225771427109	0.227074197871117	0.216231425844615	0.222312787583552	0.225448656507711	0.235662563647672	0.235089673386268	0.236372259340027	0.213997855956011	0.190714962741741	0.188374670325308	0.221406987223334	0.238122101720077	0.237211536615483	0.235074223451052	0.233209430497792
6.15771606223217e-05	0.276278930872832	0.220270783655471	0.156154960847082	0.127454459992585	0.114646074579752	0.0836276524484129	0.0824971250083695	0.102661882003542	0.10026736988225	0.0882108145910966	0.0853777982869917	0.0821128101428937	0.0743798949850247	0.0706995711350796	0.0621644882697529	0.0595280508640592	0.152267762907077	0.201936455686005	0.206320972428082	0.204817453427944	0.198744203276933	0.176327494436303	0.216209986285853	0.203315749600225	0.220875181375792	0.229725984057784	0.24413745418824	0.252926775298687	0.245672841221222	0.230147495946691	0.215960949565254	0.18009717127939	0.177010848688779	0.179464609738462	0.223243835505056	0.217745336530339	0.222288769743675	0.226782743939043	0.240664734908167	0.237458208629978	0.238664275366265	0.213225989922184	0.196109837469138	0.187496214599288	0.22720712439124	0.242918666689685	0.240037276203036	0.236618736411402	0.233574289283247
2.13494227849338e-05	0.288604674139413	0.228315316464917	0.155375926662908	0.129631254058436	0.106008166122077	0.0968109927777256	0.0833446570094836	0.113031625307553	0.101369090522045	0.0937312984043598	0.0889015956464199	0.078742895929359	0.0747656062949111	0.0681740992734415	0.065968050978398	0.0587028343773672	0.157635047083786	0.20242499033222	0.198691933031371	0.206522810838475	0.200003777193513	0.179075355015455	0.214378618824982	0.206439337412469	0.220176327216527	0.231777384597236	0.239302687191308	0.246564171725104	0.241698176223786	0.239132483340362	0.215345672822381	0.175514778743563	0.173795951665333	0.182769908573351	0.229714294899557	0.213870234552206	0.220390800650128	0.226659481725375	0.234591094186462	0.235970298073453	0.236394875279616	0.217225961350611	0.192548461666826	0.191782335937125	0.221673418810785	0.240956732151235	0.236558966156038	0.234982782523357	0.23125687054523
0.000330974863342027	0.277076640447133	0.220398914527528	0.152513911066804	0.127817870546618	0.107523051241809	0.0915428090179017	0.0788508149638655	0.10580531409182	0.0972690639559843	0.0870647664422517	0.080977402130395	0.0852381214602996	0.0734069826496449	0.065504442101619	0.0646435237108363	0.0586739733623068	0.158913951075726	0.206180721524393	0.205874549607213	0.201522955157846	0.198456795814743	0.177992774063627	0.218224637886946	0.204888807950396	0.221805563798248	0.233340118329471	0.245903536669521	0.247586123868245	0.240472584664608	0.232277626323165	0.210784344437943	0.182291301301141	0.178379679914792	0.181073154306169	0.226848568257393	0.215863590910246	0.218457483941849	0.224866323160533	0.236508093757849	0.237695490207479	0.241184278381077	0.216643112111704	0.192984298115944	0.186907912107377	0.225254597031584	0.240927407547954	0.23975302039338	0.23361366008768	0.232768939819777
7.39916996371336e-06	0.269807086206151	0.197894208805394	0.153977390593148	0.13106724308565	0.109337014323279	0.0953359959050528	0.0788060769846172	0.111994610436618	0.100040441205756	0.0890462575092014	0.0883353876924749	0.0797723198317975	0.0772132962005761	0.0649364909706933	0.0627213149446367	0.0565726121947005	0.158034624757203	0.201162523983598	0.207437957357826	0.199591013011888	0.198695147792041	0.173959608940367	0.210875104277715	0.19347525996447	0.226615582737389	0.235375486409754	0.241982143609933	0.251717121430115	0.249224397102658	0.235257352704573	0.213859848299059	0.182734943890176	0.177615987546524	0.181180219201891	0.227354006688169	0.215430698829781	0.216638783397593	0.22625820479308	0.2347546680023	0.2359606721839	0.236800272646404	0.217075946019007	0.193503022078603	0.185099015614053	0.221612648768682	0.245092855130033	0.239043752399793	0.235224834738219	0.230937981762683
0.00131602965910464	0.297034272658429	0.216083288474336	0.154854430638378	0.125882168028968	0.107528450936957	0.0900430263478621	0.081699211922604	0.108083654884933	0.103384802209839	0.0998346454332822	0.0895422034689124	0.0808748279739721	0.0704038104387055	0.0696274348098651	0.065366031816513	0.0619192578571722	0.156670973736838	0.206573667982753	0.211085330136778	0.207411871967351	0.195239717958294	0.17873903907937	0.213634560189414	0.20711499135803	0.223799214106142	0.228265368597523	0.24192195713538	0.248106107378058	0.244576331749291	0.233701190343544	0.214313072095092	0.180547710895826	0.177247684542059	0.179208919108431	0.23219598321887	0.215984498043553	0.21422441063817	0.230336028430478	0.234561048034384	0.239713454950985	0.237804564201515	0.213234963571342	0.189205680236209	0.187441516839238	0.225288071654096	0.236997503013709	0.235383009997959	0.235506165958859	0.230163268156338
0.00217838587809286	0.267475360115567	0.216128752963805	0.157762062223036	0.131305356466682	0.10608206714243	0.0944128650715615	0.0848273920225798	0.107811247806984	0.0965933364728544	0.0908748815633629	0.0940527878863652	0.0790773193445604	0.0770964017717387	0.071411565507504	0.0644478863011228	0.0602495406134722	0.15803787264348	0.20671627587155	0.207638639585332	0.20274959650452	0.191338623004876	0.177352027472217	0.210812213878672	0.206850429215912	0.219451282366476	0.2299324226689	0.24377859997741	0.248554646829564	0.241951847162809	0.236197362780405	0.213781833455025	0.181932136036292	0.181355976571103	0.181706382244007	0.226674107956263	0.21446557730007	0.217373073162452	0.224876174980948	0.234995082376517	0.237990753705868	0.23890400989167	0.215634853142374	0.190783615291886	0.190293480646417	0.225875391775628	0.239700509406416	0.241633282881205	0.234579069633257	0.231766253450529
0.000444142552568419	0.258259190712464	0.210541820762015	0.146219108520944	0.131729921306336	0.109066367917417	0.0938969515077912	0.0779317121333698	0.113867506679458	0.104479642748983	0.0936331110396358	0.0857119774316783	0.0759581839685441	0.079612608404532	0.072860738262033	0.0607936254171621	0.0596445528469	0.158321257384007	0.204565529579709	0.205692346063707	0.209249050530341	0.19038745719994	0.176224782646022	0.214036737154069	0.20399808422365	0.219002689684365	0.232770104593201	0.241469577135161	0.25468032491763	0.241033176110038	0.234454509273661	0.213274395453797	0.180243087367124	0.171790432943073	0.180066641535503	0.224932098346426	0.214660007470314	0.220753095660521	0.22444182984434	0.231933706774993	0.236836143874144	0.239763015075174	0.215204763139651	0.192422299387509	0.189217909602022	0.225678521411824	0.244578284676482	0.235931607431827	0.232129739810999	0.230624076438841
0.00204584196065638	0.297138127591282	0.222188821593359	0.153153724809682	0.138406599287108	0.103366995767638	0.0903144851670415	0.0864307068548102	0.109025112907919	0.102183096597225	0.0878163224812691	0.0864607814931555	0.0796166640608847	0.0770778696440131	0.0709814576064674	0.0640830037906548	0.0588956225743116	0.156093329042045	0.206063840725331	0.19841380383561	0.209374864660428	0.196542280143871	0.177631081216345	0.211996700155675	0.205108638744048	0.220977542651109	0.231154052719358	0.24742492400993	0.253759433937448	0.241425992788314	0.235503928376181	0.213747767008835	0.177845793481488	0.175153615214302	0.180626530219821	0.229177226670672	0.2178652882834	0.220611182383223	0.229561427739493	0.237623396932988	0.236774696856794	0.236945168295458	0.217908766823275	0.193259348920914	0.184376375807134	0.222477603494825	0.240418121142965	0.236310993021271	0.235519106035641	0.23228737556556
0.00012060638382517	0.272054408053538	0.216170122556517	0.166004966648865	0.134053040561838	0.107422677653565	0.0867042781470561	0.0773626120668457	0.114151001100968	0.0953314545711512	0.0930501147433914	0.0852867222010177	0.0816461511508812	0.0768105576898444	0.0684314864821312	0.0641150644784917	0.0625016344281851	0.157808323514988	0.204833319595188	0.205652717767078	0.198077330069173	0.2014450954151	0.173181215601166	0.208267314237263	0.203006764925731	0.216712285251342	0.229525689819441	0.239254473905757	0.251624071976071	0.243231509701339	0.235882594665695	0.220571863015374	0.184097723096099	0.178212903253937	0.178162286171341	0.229650452317012	0.216672472545341	0.217519541335932	0.225225538266789	0.239149862398725	0.236837556595288	0.238638564143044	0.219211064982907	0.193459356798219	0.18894483343607	0.220681779845977	0.239134693980614	0.237459988908289	0.235645067738158	0.229261690719196
0.00165262412951457	0.269433905408371	0.216146503490889	0.149119449008554	0.124083156062242	0.105775650853175	0.0884845334102559	0.0901555265429616	0.109149551557449	0.0971617968440994	0.0906695213633004	0.0886065063875286	0.0814693327305769	0.0733727163800546	0.0669196279987036	0.0610660162712683	0.0588037689021079	0.15692031241849	0.210177382160806	0.202630693066718	0.201518722218904	0.202682410599844	0.174828903478567	0.211806567428153	0.20266498387031	0.214208768818721	0.236487212549443	0.245162565837633	0.252889738647677	0.242710776760394	0.239056367466558	0.212748273181288	0.184382760286519	0.177863687047274	0.182227954709824	0.226265543252554	0.213931577149017	0.215891433440887	0.223768482528015	0.236146820296878	0.235463012451563	0.241754261169426	0.218371958411794	0.19547920924155	0.190867471339997	0.223866018285483	0.241185886793788	0.23610492708644	0.235389075241071	0.228756195655289
5.88448522802937e-05	0.268904355386757	0.209482612071177	0.149998603533275	0.129401582829157	0.109570595310711	0.0919330773559655	0.0748526390201414	0.113268779500773	0.10238321482816	0.0951793176172641	0.0879600821918149	0.0797391925341372	0.0742446110725058	0.0701147820912758	0.064920052067562	0.0598566620226364	0.159095167112947	0.207058925303101	0.207147637045327	0.207136411613582	0.191462684347463	0.17681533284052	0.218883702066367	0.206719288485983	0.217245260763716	0.230821333104388	0.248035123358467	0.2533490983025	0.246314469924029	0.23087756778516	0.210786967683958	0.183391187611835	0.176798365799356	0.181371062938881	0.230052184115544	0.211082196685515	0.221589183000316	0.224868720203017	0.236826016152649	0.237671505228725	0.234477186500109	0.215088747684135	0.193202803825648	0.187105805028662	0.223738532736687	0.240027983462609	0.237296008271982	0.235211738839564	0.230431476964694
0.000140756041730433	0.302638429249118	0.211265426610441	0.146096900853972	0.123749127398149	0.107467191688017	0.0876897501332314	0.0895164086391618	0.103838609377213	0.0993970125502318	0.0906556101738373	0.0864943160698288	0.0784194579077032	0.0747112017412391	0.0647207272183389	0.066988571077446	0.0587142736386032	0.152887970091115	0.19915371052672	0.210777377443737	0.202146281899146	0.198999340877874	0.171061978942951	0.216078109490944	0.199402762863515	0.225179491111533	0.229569040137256	0.240932365655813	0.250527425224992	0.243598139633884	0.234879328904283	0.210939542672263	0.182421044005372	0.173487616017781	0.179139238999112	0.229328906947126	0.217279806227675	0.21784038577262	0.224844817445199	0.236114181289772	0.239131794165388	0.240546403321061	0.21492287751357	0.190916387854632	0.18915218674064	0.222399316643648	0.239124069914439	0.23545532469661	0.233557076045946	0.229646747318888
0.000150129103973968	0.28548971462463	0.227462917285753	0.157915849763076	0.130994464203458	0.112219607691368	0.0848722457534693	0.0816144072067992	0.109987783339938	0.098860739539254	0.0918863434552687	0.0843639496056092	0.0775319872543958	0.0713602824548577	0.069824383201085	0.0637232590053415	0.0607346957684129	0.156484606900434	0.204608036641412	0.206577114733055	0.210660971547719	0.201111980229533	0.175591985603324	0.212664855479228	0.202738481610969	0.22331709966367	0.227779432646799	0.24134236630611	0.252295303255407	0.244994062884932	0.232349333644791	0.212588337127751	0.180541851304151	0.175799834477134	0.178455626416673	0.227063630854178	0.216786355052672	0.219534895069456	0.226162272134392	0.232443786542157	0.236438076880636	0.238688954323174	0.216801067161345	0.193057913348673	0.189721752910421	0.225554808114634	0.243490552061165	0.236064786106835	0.235469108826905	0.229397201167139
0.000517806121544937	0.263092357814789	0.204417952721159	0.148507768275901	0.13225320916016	0.105198685762413	0.0979893749525021	0.0830103010049284	0.108606604964558	0.0983567998557234	0.086926630693213	0.0865354308057179	0.0803227766444854	0.082294618955179	0.0677730349167904	0.0628938697848362	0.0649471571419801	0.156327568595244	0.202795910954728	0.206783865185116	0.203478234639099	0.198982667400629	0.176010052529879	0.216838997087909	0.201664661656245	0.215604936266652	0.230490672149023	0.246724558177781	0.253844695306795	0.241130629580641	0.227495108551707	0.214128752520758	0.181378505064167	0.178074855326659	0.177563861075197	0.227139607740426	0.216992379152564	0.216886890914617	0.225604581726652	0.234898011278656	0.236188731215448	0.235352151148314	0.216882354763481	0.192635167014013	0.186350075956207	0.223785937808991	0.241175115451797	0.238974494267976	0.233962875418363	0.228826342540352
0.000113092862551013	0.292997963506881	0.222172176363321	0.145045898096987	0.131623446635299	0.104789699210414	0.0848022584552724	0.0776323004697751	0.106469330670653	0.100178657823581	0.0924708064337625	0.0833400419894141	0.0787934198989472	0.0714175547822282	0.0677390015138506	0.0614439225580216	0.0588120353297926	0.162873616636928	0.207275845986643	0.207112604940723	0.200835720450019	0.204555844516115	0.177769562594926	0.21352991579872	0.20590187697219	0.221886253638198	0.233895433372203	0.239314169001918	0.251362611660071	0.246000552639006	0.235655425489257	0.21733257012695	0.184794517303665	0.175824937553032	0.178155989978114	0.228802425589952	0.216579888719555	0.21907752792081	0.225685970473594	0.237106547939391	0.236562845269758	0.240616146619904	0.216957746872287	0.193713558737159	0.189452203276201	0.22416690305497	0.23919594222435	0.235850339698028	0.235084631168894	0.230779104242235
0.00432619137225299	0.269985895010015	0.226241709026736	0.148375442870991	0.135884716734141	0.101300341029944	0.0898643840488241	0.0830461042256467	0.109612719734761	0.0991369375724616	0.086747631458645	0.0899506245119234	0.0843414483524538	0.0794322004380546	0.0691341981057644	0.0607849594871924	0.0578576559266776	0.160716139705662	0.204716362665462	0.206057904498724	0.203572116549509	0.200802859781844	0.174471143577124	0.210891708938204	0.205545307558488	0.220442960277939	0.232042218117058	0.240564010806057	0.253879487634492	0.242108658407734	0.235869945154033	0.209827594102778	0.176862345998788	0.178878132076903	0.179972140091442	0.230083221666422	0.216950871982355	0.21655608460906	0.224507747915829	0.241742729321074	0.237158778826669	0.235001260289278	0.218316287481712	0.192453837415485	0.187428509011617	0.224441283009481	0.239214149950222	0.23746929758821	0.23528962779068	0.23118727535916
0.00732681011495938	0.284797173888488	0.211884239844815	0.153743023156674	0.127361777086519	0.114328867038818	0.0956618490971613	0.0850261482210526	0.105208626167396	0.0986997252318267	0.0909028330877771	0.085330793386389	0.0788106313114695	0.0733003400177079	0.0699763252539721	0.0625322991312483	0.0569290559829423	0.159324961816021	0.201784993332975	0.207829284626501	0.205523895946767	0.195820278306674	0.169140803004519	0.217347730069214	0.206208324440708	0.216802342350975	0.22925082477883	0.243154929725002	0.249068493431516	0.2384153180099	0.238789901369266	0.219159934701065	0.183700786134517	0.174474670058325	0.180447860953269	0.22953894709625	0.214522789868411	0.216085896541074	0.224245160042408	0.235369119199869	0.235774634445312	0.237481517175741	0.215869652669492	0.191685311235931	0.188673636599526	0.224418379889287	0.244180224015086	0.239475917754288	0.23222448174677	0.230462062178234
1.8904108510269e-05	0.275913753183093	0.214355672293416	0.14730418616725	0.129329160730447	0.103945353844389	0.0896601578552169	0.0792447753802981	0.110007854142938	0.105825629452902	0.0884791745457571	0.0853081106067605	0.0779726321438953	0.0767999895204173	0.0691952774443775	0.0653926383673311	0.0567731277563493	0.15910187392816	0.20504356200383	0.205403540086863	0.200711895738898	0.196562299353754	0.18219088832538	0.213024043953556	0.205222993906743	0.226868882803931	0.229648288251088	0.244501987752013	0.251267552744757	0.237517212323471	0.230347972296873	0.215104637914824	0.1823914545374	0.176998325726654	0.1771261460491	0.229207249871863	0.215853548924355	0.215572815217054	0.222399107257104	0.232215968502642	0.237268002217538	0.239608909748421	0.215764673397121	0.193137823373211	0.186902951758228	0.223114093626092	0.240101143349759	0.239561933515263	0.232553782905739	0.229350486415352
8.43399270216033e-05	0.281334024305433	0.213877893946152	0.158619305427453	0.129026161661446	0.110445632428215	0.0940472683380922	0.0898958427244371	0.113831902657427	0.102470625628718	0.0958227832746868	0.0831523764619205	0.0765139423973109	0.076640475490978	0.0673368396214024	0.0655494396687071	0.0602686673993921	0.15533909750369	0.206972358916321	0.201841228426337	0.203108919470533	0.195683584098034	0.181011485173991	0.221342291207547	0.201041798028266	0.218169518662351	0.234176181921943	0.24283998167568	0.257259605884619	0.24860089843754	0.236128634273744	0.216833488678267	0.182629068567144	0.176566993852471	0.178680361191631	0.226188725458422	0.216880936306398	0.217909945953943	0.22553196226172	0.235415824767635	0.231363918101955	0.236988359440118	0.216783658071937	0.192736529698655	0.185043228250751	0.221296830710406	0.239960819626753	0.236643076061641	0.236459955355807	0.233732566137063
2.70828684534001e-05	0.265645209715878	0.201132244157733	0.139285041157625	0.139249891481249	0.109430378255741	0.08993238910963	0.0833133654376765	0.107910838885405	0.093925565180027	0.0858185459646246	0.089476038926876	0.0777285038390479	0.0697355621066788	0.0706417078915727	0.0644729038741265	0.0581238660690502	0.157701659336068	0.208672570069367	0.209757459736673	0.204172679344416	0.196882478924383	0.178414491424742	0.208588398811909	0.203165190923188	0.217797828721215	0.231559916334122	0.240940608869178	0.255903334884672	0.240884533613012	0.231624727089891	0.217412595316172	0.177826913284118	0.175358030932221	0.177837901081162	0.228190542420317	0.214904414540884	0.220821259203927	0.225543665394472	0.23956820743306	0.237790359614712	0.236044937534885	0.21542286768264	0.193201404401836	0.187501266103006	0.224515983152119	0.238890202992785	0.238686898781418	0.233613536682123	0.229988310918496
3.23813844559588e-05	0.252421595478625	0.200942370344686	0.154477276593616	0.131387256448808	0.105181198280519	0.0867388543191614	0.0818496865293992	0.112117046072269	0.0995874708765704	0.0895328647614185	0.087026530366529	0.0800761555358003	0.0727460250524716	0.0698821423121201	0.0618361533156876	0.0599922655984042	0.153133771520891	0.202470175432293	0.209870265926856	0.204277229593499	0.200879317837446	0.179484576755042	0.211558656848371	0.202589116158293	0.220900019992258	0.238717058191081	0.244380274048598	0.25370846109181	0.242755903514585	0.237340284227686	0.209111292273413	0.181479028463796	0.175484417936943	0.179585981142671	0.229926686928452	0.213610251182955	0.220136928527114	0.227480276105315	0.238288054007014	0.232921758697697	0.238792982731846	0.216677463024907	0.188657834126633	0.186869828051461	0.22552041594354	0.242140249032373	0.240800658900925	0.233163353528946	0.229935537976145
0.00107693696825993	0.279872930423456	0.20666474672192	0.138070826487254	0.130816457985072	0.10976539437105	0.0910410111771719	0.0856796742820246	0.106727239756951	0.0982843126107415	0.0938932371110374	0.0901296905055228	0.079791593856312	0.0730330189814306	0.0707241660062835	0.0613270945916962	0.0605842854372899	0.156290135899298	0.208068795553136	0.199009848859919	0.199174392331303	0.199656187909584	0.177211299085486	0.2139878707337	0.204254605605882	0.218140716868506	0.236367822084056	0.244898493039783	0.24414423072133	0.242718981030456	0.236013228468887	0.21942742413819	0.182707177128056	0.177047093029633	0.17870977589925	0.225526107834467	0.217021040971247	0.21893960364492	0.227772927077492	0.238814603332678	0.237055513503315	0.23734671433054	0.217029325579049	0.195134846956093	0.187854174493257	0.219589397837418	0.239042596335849	0.239841595635172	0.233328095147992	0.231400525694094
0.000105133743584458	0.271524828547008	0.212814135773954	0.150782804566969	0.1304041119525	0.106772557815725	0.0866096011444111	0.0862216363943177	0.09902794880965	0.106437419368488	0.0866683231854495	0.0820913584586163	0.0724205554975436	0.0825064361672925	0.0659213957337457	0.0604053736140084	0.0590308562297491	0.160794244106037	0.205253988895833	0.203932844927486	0.203859140175482	0.199986831636165	0.177624118130397	0.214379167479765	0.198758400974382	0.222421759824306	0.232583822627004	0.241877013029706	0.252505825234493	0.241544288264597	0.231901957954823	0.214293465249292	0.181854079629371	0.177203150675426	0.183270568770277	0.22485304095599	0.217635394017508	0.217042794801418	0.225786918084354	0.236735721247247	0.2322064414472	0.239652913807245	0.214961205352427	0.190335713891342	0.190446959623538	0.222593207419011	0.237797714189664	0.236613613918407	0.23367770402936	0.231931883133383
0.000141155949500499	0.285103489764534	0.223996236060271	0.150499282392334	0.132609380831808	0.111651045331189	0.0915574523380233	0.0805036853618528	0.106429633425851	0.104651799282648	0.0963694455391602	0.0927445050154214	0.080544154397254	0.0770027534593811	0.0690250359321463	0.0613556017360637	0.0596099688885718	0.160412155975582	0.200213912877379	0.207439973234709	0.204171962787567	0.193405878153705	0.178159860643236	0.209876051309247	0.205321164016784	0.218462977042187	0.227841519568314	0.243699436280093	0.251841528094408	0.247597240059995	0.23544398354376	0.215597353026056	0.183399532850946	0.17690194738131	0.176783468901213	0.22539815123235	0.214849068008675	0.216016844556775	0.224213634176163	0.233110797706321	0.240822516761116	0.243252517887427	0.215817793998359	0.193499869935058	0.191357814749571	0.224636832123212	0.243114734783756	0.236744476348818	0.237637242281864	0.232384729249174
0.000957471386096544	0.265181376844345	0.219483921982027	0.149571560071447	0.128129245381039	0.110495393823963	0.0964216049749686	0.0900888399719716	0.105573719141702	0.0935422819253662	0.0954416390636244	0.0856549607560996	0.0817443667329431	0.0726182379870526	0.0690319010911364	0.0658216061417215	0.0558757413377707	0.158645792033555	0.204064710653896	0.205778503039125	0.200161544873028	0.197490513061457	0.174650812509427	0.217809136028322	0.206088603566073	0.22198774478557	0.235141412967207	0.241833934113978	0.251249799266595	0.242185798882795	0.237502836593733	0.212263568511388	0.181854034153901	0.174814493760047	0.178171021300492	0.227019921740948	0.216014127178341	0.216557868952972	0.226894625354444	0.236874603298546	0.235206299621841	0.240224152872158	0.217565868086912	0.1941545922283	0.189479942673119	0.223853499799558	0.24322694192307	0.237953582861069	0.233462429727817	0.233098463153706
0.00202893488871661	0.267695406805446	0.216434055053071	0.139584770675421	0.126792524542313	0.102866482847791	0.0959972511080344	0.078643439773605	0.110620864623365	0.104665467027388	0.0927568557419282	0.0835961947846291	0.0766278596523623	0.0773595422082764	0.0678470710459475	0.0669175372387038	0.060694301884556	0.160589797329206	0.210629606204325	0.204091678924437	0.207319492161651	0.199160446692921	0.174551838855435	0.217667767147309	0.205763832020187	0.213080675037448	0.228956609226003	0.241175186186893	0.243398355180172	0.241467513508906	0.238127568655305	0.21531167441603	0.185184429889179	0.176642480736444	0.180069573062215	0.224792855965343	0.217405491473448	0.21771578475055	0.231273460700304	0.238389623554906	0.235957850203507	0.237555937935107	0.215525575754225	0.191078624365919	0.186702738105545	0.221512830836215	0.244456718344224	0.238085763716752	0.234364362483026	0.232755962588639
2.70280904620389e-05	0.261490143084691	0.225160022576734	0.149041833525533	0.13105796265159	0.112285222704886	0.0917117210370193	0.0860340970210574	0.113100155794456	0.105661283899535	0.0868029889907178	0.0877050661645559	0.0802776213843652	0.0717789394968927	0.0679701264188667	0.063641275104426	0.0586543066303363	0.156309375743974	0.204377305546676	0.20494201349703	0.204410222597211	0.192876867223611	0.18085048839356	0.216204034258448	0.200103119975388	0.220609659866004	0.235431255822744	0.243252791103853	0.250564120704853	0.244758136173938	0.236139910910633	0.216460977603529	0.184743801258667	0.173734418797954	0.180833799213283	0.224776583942077	0.215842544836815	0.219689899509329	0.223244929350357	0.233527011617733	0.23491397760372	0.238948223757066	0.217045113205837	0.189223500271799	0.187774858905058	0.222774531351969	0.24322199730963	0.235788313990553	0.233921499770277	0.232479355230742
8.37135288540309e-05	0.280830023284637	0.207350187447295	0.156926180973634	0.120451034270207	0.105560466617399	0.088467549501947	0.086749097718939	0.111488904854937	0.0992135734247661	0.0972948961025495	0.0875998770286826	0.079493433393835	0.0778829027699419	0.0725623147645016	0.0628934679110728	0.0609960897389865	0.155659587530939	0.212450297994352	0.212280011692431	0.200209227299599	0.194844475872745	0.179972854306887	0.214345843862088	0.201232637454383	0.222103553977889	0.232787434681169	0.246899804344118	0.256218854704496	0.243377625781426	0.233909556477328	0.219007999746071	0.182296461419843	0.175569169160667	0.175002712621417	0.228230351313268	0.215942566002072	0.219856962813932	0.225952422048236	0.231227528681687	0.233365097510573	0.235773232789736	0.214262268937926	0.193873080718931	0.187961450037054	0.222059100618053	0.24249849360116	0.236588191454888	0.235378847008556	0.227650399652733
0.00106749501672621	0.285491159924214	0.224127420601696	0.158832966556926	0.139018674944493	0.109411934361042	0.0849228407984654	0.0817018739823379	0.108362136840749	0.0977170558244656	0.0884632251822038	0.0899352315785646	0.0795403186690116	0.0763810357396061	0.0720050482170514	0.063046447102871	0.0582995962626192	0.153813634210457	0.204467731134399	0.207244264020304	0.201349098504705	0.198173138403499	0.17878909463321	0.217003138781228	0.202817001639969	0.222199888303032	0.2321205054033	0.241499639700213	0.247655584062097	0.23835419902614	0.231322020002822	0.217879372992334	0.182250460616116	0.17661812578444	0.177545872590188	0.226570849756784	0.216192750258191	0.21548435120063	0.227321423723166	0.235522305497058	0.234595908818171	0.235587462721872	0.217834728329436	0.193501325456979	0.18744246360295	0.223280506873978	0.240714065691102	0.238289735861434	0.233665834067935	0.229806895258402
0.00218324064436529	0.270021223633742	0.22415065583303	0.153375784173481	0.134943400118213	0.10954186496061	0.0852303142063855	0.0840154625586977	0.112216229121359	0.098642961181951	0.0970858344958768	0.0911708451818114	0.0807106459728161	0.0724929077920436	0.0753273801244239	0.0609276613619306	0.0585228812182643	0.161540092612982	0.206356707455155	0.208298628039268	0.202236475370981	0.202259540396884	0.180877664111019	0.213337350336064	0.198984764283822	0.217802648529361	0.232001615863765	0.243646455079528	0.249455396067109	0.240867992281223	0.235991611300527	0.216859010991909	0.182575039693034	0.177805134469607	0.17883757836602	0.226324383882453	0.21714737824758	0.218080352733487	0.230241750901895	0.23639986154726	0.237042820780731	0.236092875766799	0.214437625081863	0.192288410862452	0.184895460807092	0.224576756769581	0.240979004132243	0.23764426087089	0.235509125255452	0.229730528028166
0.000153875816373375	0.277178379984587	0.209797334836462	0.15218833858207	0.130142307799819	0.109062057554243	0.0885113365158021	0.0895619261794423	0.101992209030697	0.101160563583871	0.0874565449541765	0.0862888952807464	0.0784208122588129	0.0744984557458814	0.0657634523204066	0.0654559194573009	0.0548370683260447	0.159800115409512	0.203858734598783	0.202597849367868	0.201735739170485	0.200377795055185	0.17258102319184	0.21217256160313	0.20430568448721	0.221063999340302	0.233180560748062	0.240830716350645	0.245316461195586	0.243132888403044	0.234770776101116	0.217403624608717	0.18473032007397	0.175938198301787	0.179779902619182	0.225565301559833	0.214853793047553	0.219301281624196	0.229824194853246	0.241343529767491	0.23752768995761	0.23796807378971	0.214796886969565	0.188706860615815	0.184867618601367	0.226480559942491	0.239537592444328	0.236928073376995	0.234055413822281	0.230331016981481
4.75815483530129e-05	0.254722531785317	0.219251281206312	0.151639411486432	0.133404539498082	0.11191441170685	0.0927615263174999	0.0794529729547724	0.11111290079467	0.0992990482731231	0.0944768520919378	0.08843210995694	0.0828133238472183	0.072643744014377	0.0703582307245325	0.0604356352318194	0.0569182238377752	0.154873065994182	0.207081244585643	0.203673988689229	0.209343320750953	0.196852776856811	0.175715422012521	0.213765660286621	0.20291726305949	0.221026306118281	0.229403882434269	0.245765215310956	0.250171251374016	0.240479479372966	0.228143598509805	0.21624593477349	0.184820380960348	0.175169527707313	0.178201580984593	0.226662152003099	0.214350281742121	0.215955911416151	0.2289136350803	0.23434405948908	0.233480421594676	0.237840897308173	0.215769125160391	0.191064752314759	0.18543475526119	0.22555879464461	0.240605065292986	0.235079900065784	0.234885037313384	0.230192825020651
0.0014811102378766	0.259414234225575	0.207700017969269	0.142382658835127	0.12615344512204	0.104266961620959	0.0943683207454206	0.0812051385467451	0.108268589924326	0.098380392334158	0.0902042350147224	0.0855838201296213	0.0814620803575481	0.0717380021477692	0.0710661548968295	0.0596115867605929	0.0597877093346389	0.164746390185628	0.2070444312621	0.204346131594618	0.202500526378694	0.19758472191291	0.179848425841394	0.222769259697801	0.197333934488808	0.217043244185222	0.232349503358818	0.241106896947168	0.253508557706926	0.244586965752254	0.237772397169168	0.22087613300267	0.183876867429585	0.178047642191861	0.178749121007637	0.224213331142147	0.216389352523112	0.218774561706838	0.221872510411244	0.235669796968007	0.237691575075409	0.235247837096931	0.215321745359371	0.191983160334014	0.18802553373205	0.225948235097002	0.240856095879453	0.236254628450566	0.236296473378999	0.229562192607517
0.000233309545812209	0.256629095773438	0.220563140113903	0.156694201872527	0.135594213878907	0.110162416389805	0.0967683900596646	0.082990624603391	0.109043874224705	0.0980575100051971	0.085578080172229	0.0833715590157764	0.0804825866830337	0.0740114292093522	0.0729013679405191	0.0634963672606732	0.0574803353980549	0.155082749371972	0.207120867817481	0.206755681966571	0.205403766600043	0.19821003894348	0.173735333925571	0.211350851065277	0.207006550659972	0.22250095888896	0.23040782526661	0.24298797060799	0.251374515636078	0.240346568209649	0.237973598107031	0.219511405903946	0.180373748706037	0.178574214701479	0.177910503458173	0.226254645731807	0.213817850683147	0.220493767037446	0.224366910069993	0.235739190958283	0.237422615155999	0.24111844574439	0.213523850825814	0.189345103751608	0.187267317744681	0.222404259982749	0.241451662996002	0.237308570641207	0.236961320284908	0.229706350351159
0.00101087334140755	0.283549768107742	0.22421477766049	0.1617457004989	0.127135503164717	0.107874955851981	0.094913252503704	0.0833653349912625	0.112184052474404	0.10342709832748	0.0937277366310074	0.0893407833729485	0.0752263428143374	0.0743310731746232	0.0700423330332071	0.0635950600634796	0.0559319576196491	0.156504329354097	0.214043152730751	0.205366927187007	0.202109012475528	0.204966773458581	0.177711492993781	0.211829054731927	0.202723822768243	0.218125519409066	0.230757358223707	0.244769306246186	0.25305719350177	0.244652624860471	0.238120698252983	0.216332646563113	0.181759641526822	0.171019850030355	0.180005087388666	0.230171053591044	0.216914945254054	0.220128692543659	0.22226163050247	0.235877516287953	0.241077779617268	0.238827463214306	0.217404038547546	0.193322796918535	0.188500910717735	0.223080107536383	0.243947535103401	0.237134318182356	0.23465020829851	0.22909745488537
0.00030605464152778	0.259880897517754	0.219413493216372	0.150847925521722	0.136304067969841	0.103599265882561	0.0930611520788141	0.0835260704273653	0.104756413094153	0.103504938967824	0.0862194228414501	0.0835749306357941	0.0799395864630664	0.0800508233130073	0.069559703014611	0.0621662049093666	0.057823057569886	0.156884687926764	0.207355836386521	0.200604091271571	0.204488033398953	0.197008614410912	0.174803729403076	0.215193276871628	0.201744468176368	0.220391744178007	0.226394878323804	0.241768564409076	0.252884613293194	0.246005878457341	0.23729461775479	0.218512877328449	0.184154160182923	0.178056069497781	0.1803744418303	0.22796954409228	0.210391579150095	0.21981275626078	0.229672886440993	0.234863735021759	0.236559075719562	0.239238396362063	0.216991012993066	0.192073644721384	0.188973095082693	0.224309760089238	0.241138065382332	0.241597164932066	0.233982586009523	0.229759443442691
0.000114442734720647	0.289556380655828	0.206053024059855	0.154954035007032	0.130809862440517	0.105565641374878	0.09051931945301	0.08197650309236	0.113455401881395	0.0967230260762995	0.0938068781830594	0.0890400197610762	0.0750509812518573	0.0717020570690617	0.0621740245847403	0.0594439088167418	0.0570897670242049	0.156177490975139	0.205456465338193	0.207505304105696	0.201875556723485	0.196816822292488	0.178001144602262	0.216161510557735	0.199396888013202	0.218877705336709	0.233394766582805	0.242308682102457	0.246425920440746	0.242464861398535	0.235731575445928	0.216587656688546	0.181764132513292	0.173991834982406	0.175542449433665	0.228614541119917	0.216105550379499	0.217538559530075	0.222023016102126	0.234520657536353	0.233387237643011	0.236439823189849	0.217238798961043	0.190914677978816	0.187537053613204	0.223934967504874	0.241664686298974	0.237371454283565	0.230819735588531	0.232683837010242
0.00012182037252953	0.286781101764253	0.206535271111578	0.149433313267115	0.133309486750189	0.100503108207076	0.0906452433368485	0.0833158870763057	0.100593712464871	0.099314489064484	0.0952620994902111	0.0896466928616921	0.0809704817205422	0.0729075183659223	0.0687690013283946	0.0642693527948769	0.0570706485083941	0.159879505611114	0.207381230792633	0.202560514888806	0.206679715217646	0.198645245065827	0.175753658377171	0.213206170234724	0.203227194230602	0.223221610541719	0.233288921655257	0.239685937026723	0.25228371278726	0.242617013442918	0.232723450025169	0.212969777140272	0.180987247642591	0.177273854885768	0.18062240177084	0.227896532454289	0.214854961752566	0.217577460140315	0.22396933162465	0.236621667096733	0.235580384320641	0.238348155961754	0.214781018174485	0.191750924185823	0.18663694123063	0.222946265362295	0.239760672891765	0.234044139651277	0.230957226467447	0.23045717152365
0.000351319346454938	0.273973277783566	0.221198425369841	0.162186416304117	0.129000287382537	0.112830609924246	0.0930369174773108	0.0788246102320438	0.10870602063691	0.109110573951987	0.091851350620547	0.086248052516678	0.0808513759578635	0.0723646054635954	0.0705690658178276	0.0638551207069427	0.0580694781389712	0.156129137903917	0.206387584840473	0.205832807181331	0.210633942496602	0.195147073835536	0.177318868164037	0.213925341239826	0.201203132866004	0.222543319249616	0.229505433208544	0.249098519904053	0.24832130177435	0.244026021990644	0.232808474119992	0.219031507562859	0.177739288257276	0.175186983585496	0.17602305429363	0.227986797835556	0.217530945496663	0.220210321055344	0.225817002848658	0.237993374498647	0.235433391969748	0.240790316142747	0.216059443738313	0.190903459847418	0.185376229417408	0.22338308935963	0.240299313266497	0.234937910847982	0.23101076338247	0.230822816929305
0.00152703289614799	0.25918019346392	0.217969548036173	0.146785400654288	0.123030402820616	0.0989963070513721	0.0923987515046877	0.0850453663306677	0.118729949407436	0.102301208265494	0.0953763889786953	0.087180074296348	0.0831140068890162	0.0761991035571535	0.0710110523451049	0.0638143363137265	0.0636291854510807	0.159673790138924	0.203787653547075	0.207836271967272	0.209464987326092	0.196536347269101	0.173620011258913	0.213832142917579	0.20140171577928	0.222899380953011	0.235353474618787	0.240587703166579	0.250564001200758	0.2460416776056	0.234387364349547	0.216022937635238	0.181522731459481	0.177955330287707	0.181793765819103	0.226800464214274	0.213155053534659	0.217371579080396	0.221829317291878	0.233317578875871	0.236931552355544	0.239933701354206	0.215374308436899	0.192077967542631	0.187719199609819	0.222292825683937	0.240767977094118	0.236374128385035	0.236181790966536	0.230088047629489
8.27835634372522e-05	0.275818706028126	0.202698869822245	0.150673273139839	0.143177236684521	0.105635099116653	0.0947817316925653	0.0774823395476975	0.103597538216626	0.0994107615563887	0.091889587825682	0.0842268300420625	0.0825710108158929	0.0709826537617872	0.0680596964705881	0.061838621791986	0.0603957398537718	0.1569908851364	0.207767037147189	0.207695386116367	0.204140808142792	0.19717562659611	0.176014784726432	0.216033003422914	0.20583555594679	0.221153064677403	0.237233418434487	0.241005523591493	0.256751871667994	0.240185498465547	0.231646325350954	0.212122549981814	0.180825922377019	0.175282293736652	0.180952339573853	0.227353782584466	0.220398741963931	0.220597085685076	0.225799645882896	0.23508736943773	0.237706236288927	0.237242821408706	0.218414303776984	0.192689384692958	0.189476155092189	0.221742202794087	0.238798149816034	0.238619882208382	0.231311175294573	0.231034419710202
0.00221939401836663	0.240331770781553	0.21537512148932	0.145167701890994	0.138579682762779	0.109450074442551	0.0955340008384059	0.0808353292234663	0.101026507236238	0.0974467322668998	0.0980955556523847	0.0887118413110421	0.0832855718206471	0.0692379536051477	0.074353783487398	0.0606630302413389	0.0585889936530248	0.156546456553567	0.208469623228004	0.210874614111744	0.202508782045603	0.202217218602905	0.174938711986849	0.207179007999789	0.20169955358339	0.222667750274649	0.235623681611592	0.238356678610585	0.251820077730817	0.245011736702321	0.235881979709391	0.213011200110928	0.180073942073536	0.180349587635629	0.179090800607023	0.22848905828297	0.218383230067087	0.215828387697576	0.229066594550739	0.236366388957941	0.237444185104794	0.239156597225387	0.217149253637136	0.19452765028858	0.188133287622766	0.223009613334179	0.24363674400072	0.235673082363615	0.236081494443067	0.230911351258123
0.000615136055996884	0.260052343838158	0.200828952625602	0.148213028169952	0.132242112556885	0.11827097590435	0.0869067146579974	0.0854752191110914	0.106506784694652	0.100791564990205	0.097329565159297	0.0882473529701004	0.077133895757663	0.0745640223396103	0.066594470927304	0.0648640671621838	0.0591138831742028	0.159128647943032	0.199411471824048	0.205960910636361	0.201572756962055	0.198912084949538	0.172395471065142	0.212661471271428	0.205597301315638	0.220510903180367	0.228409516399988	0.242053377294943	0.249654659408247	0.242924537067176	0.235235977370623	0.218567114273649	0.183489113891171	0.176837575701467	0.185502699307281	0.225559247625801	0.215058229089707	0.218340581876545	0.228742322105004	0.232914551371426	0.23708585718988	0.237192926523145	0.21683399020724	0.193716820824534	0.187687524359432	0.223946527750171	0.238327035536895	0.237096997555843	0.233925923449992	0.232095971427138
5.3657782617908e-05	0.274575303884754	0.217356576132099	0.154566739188059	0.128663557341477	0.10426919975169	0.0925843755040346	0.07979694579036	0.107281658923757	0.0945785973139265	0.0906680093460515	0.093573156688748	0.0806732981147474	0.077538784803681	0.068538626496438	0.0641107076214016	0.0589311403196958	0.15314432948059	0.205285683204705	0.210924068367907	0.20603339729156	0.202688554066424	0.178263532591088	0.216827538604728	0.200939427766379	0.226246424620656	0.230011395053665	0.242376176865055	0.25322098205884	0.244348913853038	0.235350618413326	0.210279210659318	0.180627906957778	0.17349344434065	0.177749655090607	0.22613954654153	0.215509940782672	0.217197750089449	0.22484235367407	0.236067912260345	0.237816085022644	0.233360940354695	0.214053068200843	0.18995259999804	0.186418223935242	0.224365852563561	0.241346714424274	0.240343412307725	0.232997779093827	0.230918961319311
0.000595586330306954	0.280396878639703	0.213426888430815	0.153490726132902	0.129549559454363	0.10034009269061	0.0971829684542892	0.0887906071608335	0.116360864004387	0.0909607656337953	0.0950674252268317	0.08284736930938	0.0800683752560264	0.0696095128987153	0.0733498578139215	0.0648928972981184	0.0587154888313422	0.162791159076905	0.201429527313371	0.20908933577908	0.205274811013767	0.196123892438935	0.178338612634049	0.216447428600705	0.197354358248169	0.222626860664937	0.236059515964839	0.248533390343973	0.247734374933681	0.241824194258117	0.239768764141552	0.208894791005388	0.180644705648502	0.181026576765556	0.178872729873401	0.227104167195023	0.217564109136155	0.21639326054609	0.230796065576203	0.237284801899026	0.23691211365094	0.23909979071278	0.214566874326732	0.192088737606255	0.184370980994453	0.223588951598971	0.239870834477954	0.237773831758999	0.234932663407719	0.229575692586359
1.93566982645558e-05	0.291226566485273	0.210226974203843	0.147628720543845	0.139384659912193	0.11346005721093	0.0960562226715375	0.0830412615491698	0.105965916466673	0.0985464301409411	0.0902406218810982	0.0869247785325485	0.0826802305872518	0.0734316194495207	0.0716105570891917	0.0610753353535893	0.059855027082537	0.155805961918947	0.205999792035965	0.202790718222948	0.20748997559867	0.196162651809461	0.179001522087638	0.209154825621937	0.202334206525172	0.221601576762635	0.232870402951697	0.243216136645687	0.247817496077162	0.239688834227485	0.230866185783882	0.219673681479132	0.180726339409474	0.174431133456362	0.178164034465265	0.22338240409087	0.212217270830249	0.219990234620169	0.230032181745114	0.233016411654338	0.237213378196822	0.240529438947797	0.213696625321015	0.191276042114203	0.187831390081916	0.223303893444823	0.239938220044167	0.240102077390182	0.235604791768162	0.232414653223205
9.94443574059684e-05	0.255019811837154	0.209317131391873	0.139194287953318	0.133933124495962	0.10677602626161	0.0947867593563293	0.0854699069584895	0.109788604265486	0.101164577196817	0.0982359541847031	0.088631896604945	0.0801620488287722	0.074201848119355	0.0659006650567122	0.0580490322328702	0.0600134105233451	0.159238677043288	0.210989151803322	0.210483480286223	0.20095505076418	0.202489178231554	0.174485323872467	0.212407095033845	0.203482792328917	0.219496398165405	0.235664487159934	0.243444953647705	0.250185328961304	0.245854137530655	0.241866803026099	0.216447301629347	0.17746037352088	0.176799029858504	0.176957997188708	0.226891511671821	0.216848511684054	0.219811295003559	0.226868073750466	0.237043969693498	0.234755094029551	0.237975834795711	0.2196864783638	0.191411166518687	0.186789609259571	0.22222258433555	0.241070968882913	0.235862366179195	0.234046136384255	0.233394698807974
0.000203854928091011	0.263154568779624	0.211862279301308	0.151182899237244	0.130317192017203	0.108048724694486	0.0907747584109273	0.0838754141361566	0.110744645950235	0.0989191987570981	0.0922215515743731	0.0857035634473158	0.0811268602646586	0.0724431787397176	0.0699573811399854	0.0640761339644468	0.0592275305929869	0.159433210732901	0.206653163188296	0.204952536413699	0.207261666605926	0.198116935699152	0.175170311423017	0.218731530779446	0.208236660597054	0.22106795812987	0.234107297330105	0.241806804811966	0.257263958385377	0.243714314824163	0.239661194362532	0.215016648995851	0.183131065937931	0.178091389598848	0.175755097596384	0.224279029593147	0.216527058350348	0.216850895429263	0.227362010796858	0.232401403828758	0.237319814156135	0.239992414810762	0.212751979200444	0.191801532853577	0.188811369356976	0.223962472886787	0.241667306417463	0.234792946613652	0.234391412572189	0.230903303476425
1.66348217705391e-05	0.295515403509041	0.230941467378734	0.143499253173555	0.141594691689389	0.10613909082928	0.0953103478405173	0.0844474930005795	0.11210449477615	0.101099459579057	0.0932563421978988	0.0863061018573305	0.0835456210795785	0.0790339178449123	0.0693756425131911	0.0656599715102152	0.0610200968289918	0.156403172722363	0.208049691089048	0.206541641796487	0.203302381963429	0.198422897848563	0.17586011085844	0.211902379954807	0.198052861169555	0.222513670620184	0.233615861493659	0.242921138422075	0.249099132984115	0.244676911772703	0.230575844405675	0.218464170712242	0.182657158340432	0.174667528652481	0.177926549084048	0.230185837878803	0.215109242009721	0.220270130493655	0.231537213078956	0.234076203047776	0.235566954058945	0.241358898496273	0.217790354601291	0.193718354804259	0.185743803211854	0.225012565714716	0.24247137090685	0.236748964946648	0.232034953290978	0.230748978202785
0.000322361049385056	0.269428429860271	0.218040465902145	0.151722184106766	0.134277896337092	0.104135525718894	0.0930133374884829	0.0802884781490715	0.109337292837363	0.0942408806319536	0.0895633900616717	0.0824557034678324	0.0796337668294602	0.0788350402484218	0.0696169391578984	0.0631638547000186	0.0599993735629415	0.153822905753975	0.209488959032487	0.202995939026099	0.203424059550031	0.200430813354559	0.174226857755012	0.214804565360466	0.201649021072578	0.22309761991895	0.229606476346741	0.243774397045814	0.255666807500726	0.234306706966156	0.237009721054412	0.21303441727881	0.178459954938772	0.175529490783735	0.179643927659133	0.227668943773886	0.220640343062754	0.216317075183105	0.223399557507829	0.236042579067074	0.237481393548606	0.239593688887367	0.21619353247507	0.190624582696661	0.187287649848214	0.224719851415426	0.242866836587403	0.238960192798466	0.237275973951993	0.231131078116266
0.000217977921854371	0.288180130766684	0.212490375656439	0.145327315642511	0.135783420633344	0.104717771083273	0.0913889969218319	0.0819753648782416	0.101916973939058	0.100932818535707	0.096980935009711	0.0844246221432047	0.0742897200513504	0.0756548015646917	0.0742840552131584	0.0674154148607729	0.0582389609997812	0.156526286143721	0.210607123423353	0.205002275805545	0.210052655055514	0.195939089020957	0.178299275475653	0.212604686035141	0.20423527616832	0.225203085910354	0.238784446501091	0.247361782041405	0.251560886345575	0.242912491460337	0.230632303569286	0.215826634731231	0.183482967122808	0.173779189851479	0.180713873571254	0.227390721523365	0.215094466986348	0.215815009127093	0.227615758561342	0.233766111230993	0.239424004609849	0.239213566156592	0.215264417477412	0.190464152973334	0.187202642876439	0.223212950190274	0.241078968416674	0.234121069309255	0.235067653750782	0.231062732118568
0.00305878190271422	0.263624891592874	0.228100424025512	0.154515036668097	0.13607356762692	0.115567563894164	0.0880605154486718	0.0830879026253895	0.0975222048638376	0.100135349836916	0.0952208516398519	0.0885571845033788	0.0791010697885014	0.0714260334779411	0.0701960095910831	0.062258345129379	0.0618850830552842	0.159080102295506	0.205808786244491	0.20699093501479	0.201656695243755	0.196480514368432	0.177908648654084	0.213833779877912	0.199590868484145	0.219737448798225	0.233365070223168	0.236803441624314	0.254111095126684	0.239541316042912	0.232475601051928	0.214289239307644	0.181949888577941	0.177740333066869	0.180797921492523	0.227865748193298	0.215234169610442	0.220385605131563	0.224040088874529	0.235916741024159	0.238075659573892	0.2388085043171	0.215395843213586	0.189958473683517	0.188981342169602	0.22619431672678	0.242323961376127	0.236020588229958	0.235115145213783	0.229160649901049
3.14061120377194e-05	0.259013752225047	0.218076963233854	0.140226299347418	0.129288380604648	0.104120187214028	0.0916208099811739	0.0836037308753867	0.116778018610994	0.0994851332402196	0.0881459133217649	0.0842674243899008	0.0809124027642832	0.0733695595007145	0.0716386155126193	0.0644157898612292	0.0614711381419162	0.154633478106269	0.209860830492116	0.214318035703658	0.203081038335841	0.202062851820414	0.172154608987074	0.211881972977711	0.203165798030764	0.217522033936963	0.233641372878921	0.240083763276731	0.254649663019949	0.245157402805027	0.235133003414142	0.217908921914005	0.181504035040493	0.177833216281355	0.181110338501035	0.228932685740614	0.215616587249843	0.217738186166879	0.223451869394874	0.237217856093702	0.235714619247834	0.239632236603889	0.215414180985627	0.193312672150095	0.187054909169179	0.224424233910022	0.241223672654978	0.241460673143607	0.235009281436076	0.229902270389262
6.84514977555344e-05	0.26797729819424	0.211191613795688	0.145285412382597	0.133757991185504	0.109744628184346	0.094873393729367	0.083313968898746	0.106457858350272	0.104886529578436	0.0909866953617719	0.0872574442452923	0.0807407123299585	0.0738391180762474	0.0695179688429513	0.0642114656415659	0.0596968571413236	0.161692412258425	0.20396113431702	0.203662987601761	0.210533639376314	0.195781301834458	0.176160325493317	0.212917269471679	0.204655131059213	0.218735875944142	0.231924649072994	0.240780832329867	0.255217129425758	0.24367890934834	0.233815259151957	0.21608469303403	0.181506382518707	0.177887535574229	0.180704916830268	0.228673320489729	0.21687498729369	0.217715060648098	0.227332589972012	0.237679337149282	0.238133556867192	0.238352769880144	0.21844690193912	0.189758477049994	0.188385279764049	0.226563449313113	0.240957283279151	0.238505560916226	0.236176004148552	0.231648396429271
0.000104200862085232	0.248709268818977	0.218751000681936	0.147992416525117	0.130188024898805	0.102673959327113	0.0971721396200006	0.0848197399218763	0.109595653037606	0.0975565950774962	0.0897260190349445	0.0870798558182953	0.0741814263654804	0.0776813771998032	0.0657670565380905	0.0618675169929336	0.0639877371207021	0.16153733585441	0.20159302937311	0.202512930248709	0.206031558597182	0.19494156227047	0.180113230614494	0.21804115761357	0.201387015656471	0.221408184396397	0.229984045342989	0.239221751483152	0.250660808248052	0.243278429134988	0.2336646777309	0.213412070066719	0.185608009154439	0.174631962223709	0.181393938065755	0.225650675862094	0.213902567575655	0.221733153982997	0.226104199457538	0.23351871492864	0.236034516217054	0.241456406597362	0.218066240135577	0.192906615613423	0.188306556257229	0.223980501873129	0.239418797466248	0.237224687099828	0.234494231801649	0.229598887654126
0.000185428685692914	0.273555169582714	0.219526805874352	0.15471422126856	0.137865913444966	0.111090332174008	0.0946906825627348	0.0856992976020484	0.111230377296786	0.100287570303455	0.094115844960824	0.0876301033567882	0.0820298206756579	0.0736468227994242	0.0682317214756373	0.0631294368504959	0.0540949609160235	0.156634812504487	0.203203432546034	0.204466801239907	0.206788644931961	0.191154288675927	0.178962024702816	0.217256612951787	0.200145292754455	0.215540705100764	0.233882281261473	0.241853458275777	0.248971009836755	0.246451504773	0.231930107811795	0.214491089860149	0.180225327918332	0.178191205169098	0.177965982343689	0.227334200290807	0.216395905116554	0.219757312996526	0.229909685734948	0.236993462478665	0.238779679938872	0.238186948412969	0.21964687135606	0.191664296035037	0.188591124258647	0.223112584601717	0.241167896422376	0.237507507157302	0.232606744029114	0.230674401320452
0.000328492830240391	0.272722452622401	0.20795577353356	0.150597823124921	0.136350075037029	0.11077185241795	0.0889900903694156	0.0841193614173999	0.102055872418593	0.0999992568556074	0.0917918562644556	0.0856715917010333	0.0809204267619425	0.0765007870882155	0.0686158648288886	0.0620386759728218	0.0595496302661804	0.151911837628649	0.206786288374709	0.208066320755046	0.205150853200521	0.201608211289986	0.178696864571728	0.216327809630406	0.202811436938114	0.22443951888224	0.234499085220779	0.23692047671094	0.249104019792838	0.243087653179057	0.2315204426381	0.214999145372017	0.180353746708448	0.177844744845946	0.181961814388997	0.229303458945518	0.215922283856509	0.214524922761924	0.223882599112999	0.233635009422628	0.239384946216312	0.239744820429946	0.21497889559081	0.191262877430984	0.1883163677643	0.224944723339777	0.238673660813835	0.23771741008606	0.233865177364164	0.23072983666776
2.09005841400945e-05	0.286923847550107	0.231525258817779	0.150109543213451	0.121737950619599	0.112567546003507	0.0957159247995407	0.0811872570755189	0.108114206290987	0.100116323495024	0.0908564353417237	0.0876902717639126	0.0800517971979492	0.0754982979441869	0.0682603429520786	0.0635346712025814	0.0611707221462435	0.160080777602598	0.206071340196147	0.204999865596027	0.213028594201701	0.200670997791129	0.17845559614838	0.213945026450218	0.205108825597793	0.217945789237741	0.230169525998059	0.243842878369472	0.250097818551365	0.243023559172991	0.235678835081534	0.218506311579128	0.180272655918654	0.179197528508097	0.179537756022405	0.22737428394549	0.216868234517928	0.217318370481859	0.224854247582702	0.235455702681164	0.237350273879835	0.236048111721706	0.218707219393857	0.192514126563378	0.191119370178428	0.223572019336015	0.243451373803791	0.239082172988377	0.231321926792179	0.227233929587405
4.66440096811013e-05	0.271251003652521	0.201210999857179	0.162056598026712	0.133344646019039	0.10659877224924	0.0919532944938534	0.082791108566143	0.109250774585156	0.100382269943801	0.0913939104735967	0.0883153035817976	0.0788854440101063	0.0772536977015036	0.0708735185359755	0.060727004550513	0.056869222785147	0.160382441709772	0.209701104512767	0.19998212308799	0.204186922375576	0.196754793295567	0.180358783557677	0.214951113199632	0.202012788336709	0.218316661510782	0.228656456773313	0.248016155573668	0.247570717559937	0.243785885818492	0.230871135216943	0.212228971513458	0.181001068924	0.173187464671749	0.180352320206756	0.229498103482735	0.220932705833685	0.220533318252888	0.226250685859851	0.237590649210664	0.237365135202086	0.240885606417012	0.218469968108717	0.19249055338587	0.184304017607424	0.22456666933344	0.239018842806209	0.235553382479896	0.232903523102558	0.228522407682651
5.53251660367941e-07	0.280205747059422	0.219682382946122	0.147277448978692	0.12427141032307	0.101123735934299	0.0916383308981395	0.0816062991399232	0.100165910466502	0.0996692452550026	0.0946563224554863	0.0907879073288658	0.0788474824967687	0.0735013379614192	0.0682029298973108	0.0644676515089882	0.0609073753506795	0.161326806537221	0.213670882377943	0.208655679488664	0.201838738030093	0.197601612237283	0.175683661337315	0.21187620241534	0.205013858487264	0.218583184708852	0.235168629291569	0.238779983617654	0.247433405356819	0.24248472244604	0.238717533657456	0.216308298294784	0.182391278521772	0.176744688273111	0.181816218526561	0.230228214515689	0.21828272303419	0.216306736181561	0.228292300229159	0.233215968976831	0.239284812328461	0.239601750903984	0.216868047686975	0.19268393444562	0.18569269906273	0.224807008367857	0.244548914540135	0.235445788381771	0.235427683744597	0.230858418146289
7.26271427573078e-08	0.269799319084031	0.228164593011839	0.158232947553593	0.141347143668516	0.113209042840857	0.0900083887287393	0.0844741795905095	0.111040000702961	0.100800241267292	0.0953537947519395	0.0767924931450823	0.0778951462693179	0.0774424881173857	0.0718698248263555	0.0642305241215097	0.0601527147199469	0.156164190614281	0.207821124714015	0.204023454308102	0.212361372605646	0.195465515968405	0.177098018870897	0.216448790636502	0.200302250845661	0.215874418893596	0.231587693503608	0.239962804152916	0.253865451942426	0.242045247852061	0.235267410861941	0.212200754501536	0.177695905130306	0.173912603195276	0.17814611793857	0.228733434284936	0.218256529806916	0.215820644442549	0.226500307518689	0.23511664950198	0.239114038824429	0.241162053654101	0.21749317917988	0.192075740905278	0.187217794712249	0.224673384311677	0.241216178765381	0.237589206840831	0.232918990819024	0.232323551870129
6.44306334756581e-05	0.278700441014813	0.206160544983386	0.158642742197069	0.135960852112792	0.107986220052931	0.0929475435871898	0.0857811416325941	0.105980462838438	0.108325429498245	0.092033777717354	0.0877477806663882	0.0788982476224061	0.077115620893846	0.0664685216947191	0.0653608076058631	0.0582811329537023	0.152789559072278	0.206498123506257	0.207409263941382	0.20315208872489	0.197336482332521	0.17482287183579	0.208262624601142	0.205364949737661	0.221957472230999	0.233797851771595	0.247269094601441	0.253787572233232	0.241588869938897	0.235892679126958	0.213516446634568	0.180085055073616	0.179375976329378	0.18164260352545	0.225542838326124	0.212431940520204	0.219043791126169	0.227667586748837	0.229538549738352	0.233375850081948	0.240813705394443	0.215776598224628	0.190829631649536	0.188478326731147	0.224398121371096	0.242513280729845	0.238710682914465	0.238379536785691	0.229046369717088
0.00113209193575924	0.267276126540811	0.210710545544497	0.160876464847586	0.131736829357996	0.108163169751803	0.082407288338613	0.0805662829286015	0.108135924610822	0.0999608073165329	0.0930656246918748	0.0886165510268162	0.0793110831681688	0.0771348485392376	0.0650453285063863	0.0597117814332783	0.057382243198028	0.159936414777662	0.207100685726475	0.205452432163542	0.206706305933812	0.196989507372648	0.180063077246298	0.21418871482492	0.205216899114727	0.215822002112941	0.234172603359359	0.240572526327687	0.252091903792558	0.247081810172771	0.238009057510548	0.213726790861804	0.181387571531646	0.177629732251441	0.174526354073507	0.226737086603114	0.215568957405369	0.21330260774123	0.225158717672675	0.23782422411189	0.234970263388296	0.239280168560999	0.216271935772348	0.189997929395149	0.190673500244747	0.225426383381901	0.240424237109424	0.238155256137931	0.23624827610118	0.230965584228015
0.000459685346754862	0.250684499695072	0.190309256291432	0.155475108352158	0.132888117262265	0.110747191752513	0.0931709711235047	0.0858509568365596	0.105846947047347	0.102004951005659	0.0957189768593407	0.0831915908588498	0.0825107920043791	0.0768650995250993	0.0704437149423757	0.0617703488226781	0.0590892214988699	0.157710359423112	0.209091768580402	0.206488254047258	0.209100095845794	0.199581977856017	0.172993179043117	0.210140871282068	0.203316591592301	0.221465706393726	0.236048567440324	0.241067887148731	0.248412020709701	0.237805054704912	0.234897993101458	0.211758174532295	0.185246157995058	0.176085022376667	0.181963869380982	0.225841515586575	0.215729200247885	0.221549580764607	0.225249440135314	0.240655126788362	0.238337482907488	0.239259917192913	0.21258150356737	0.18944488770269	0.186574231065167	0.224416766508196	0.239753646015023	0.236707823075043	0.233128498353197	0.229781888156275
3.01109224970655e-06	0.286331250066346	0.224493084391798	0.149776504808884	0.122901341024822	0.104684273827265	0.0994238267653625	0.0807712376686472	0.112704366682251	0.103461468535828	0.0932822151327772	0.0836268949049851	0.0793792659541658	0.0723691073534461	0.0674142800263657	0.0667332602637052	0.061957399755435	0.158252935808034	0.203318944387751	0.205418846008155	0.203673323829681	0.197484985012266	0.178798226854465	0.219290911929754	0.200709354540257	0.218666909868976	0.236270275732149	0.244397704565634	0.249180306271532	0.240080830415488	0.237724975204561	0.216685772259248	0.179516030542877	0.178502893571604	0.175497781588921	0.225112603150877	0.216026065364289	0.219441568771426	0.223676597289823	0.236889123862906	0.237816262249345	0.236766606433198	0.211971629155758	0.191939780958735	0.186621316823355	0.223159648647037	0.240605406563491	0.239132984099555	0.236480997852531	0.229863369637456
1.41636429012413e-09	0.263121155132795	0.216879641092275	0.154181229546974	0.132245005736204	0.0935095772515964	0.0924079406616087	0.077703951909824	0.109737202526911	0.0989145839101691	0.0913728861918262	0.0894862965559531	0.0821592727114668	0.0742223357300809	0.0672295800503722	0.0669353393053709	0.0641517485500459	0.157922455643551	0.202378233484645	0.204799555639958	0.210318754120296	0.199102046963185	0.176492978378609	0.213920009207835	0.196311019779526	0.219408668422552	0.228614440426779	0.240174976802855	0.251480573232676	0.239837614003731	0.23338340888231	0.212444552579451	0.182443700063095	0.177095710041305	0.179127787046087	0.228323432071779	0.214326399985938	0.217454099034861	0.22749614008093	0.2366461272004	0.2369305047708	0.238812498186032	0.215571731210356	0.193461605041572	0.184792424874512	0.226645781780192	0.241628195497653	0.236776988737351	0.233716494961355	0.230605976980456
0.000246693825972874	0.274091654289826	0.234179495222022	0.150002886718906	0.132188893812668	0.105625772083835	0.0909363436941126	0.0820529846947416	0.11279328038627	0.0989540838627713	0.0914501492360458	0.0820893581050284	0.0827285344308694	0.0773363583817167	0.0717314821633435	0.058980269220035	0.0623527546011359	0.157945496431716	0.207564257006979	0.204758250800162	0.204577125430359	0.198281895721265	0.178069269426273	0.212249536867103	0.208669526753653	0.220506215923611	0.22790882854975	0.244328173949798	0.248656064139902	0.24409439014442	0.235889943114237	0.214165029404985	0.178664292355229	0.18101033595056	0.180161792417448	0.228501575883844	0.216968417600323	0.215593180279944	0.229201328801873	0.234343461324017	0.238894726664676	0.237044031017474	0.215759701167635	0.191057891873384	0.190248649992012	0.223520885904064	0.243048843240625	0.235747340349428	0.232063381272562	0.230996720764404
7.13894941134376e-05	0.282599632423839	0.197139869524507	0.156235747577491	0.129962142188211	0.0989949433352351	0.0946420668530339	0.0863428901658141	0.105177798560387	0.104536049303417	0.0906685477853543	0.0883518849480009	0.0792851922642426	0.0815142631956444	0.0671912967079189	0.061347942146556	0.0594007002337323	0.159250750183569	0.207021212532201	0.208217004068551	0.201797397992869	0.208412279764536	0.175713335750237	0.21339847667317	0.202067810221179	0.224004105419212	0.233669613499451	0.242576695481326	0.246636147353472	0.246472806077659	0.232585337709613	0.212619355720884	0.182345668258316	0.175017602625305	0.181739849439135	0.226263943422417	0.216442421545997	0.213679311953763	0.225050161729579	0.235716676280334	0.238427515017656	0.236728812838249	0.217117934940538	0.193162629946123	0.190346594159455	0.223450965531944	0.239195995479479	0.239878786290379	0.231064256431667	0.232593018822083
0.0010617273962056	0.273639564041692	0.213707807538103	0.155812836909917	0.145662450913867	0.11489196475657	0.087605579787626	0.0785909605425434	0.111281841419625	0.0999166976005738	0.0933612713278842	0.0879217590650613	0.0771537345260165	0.0741801149620972	0.0689614875499477	0.0610292492073452	0.0588924153097006	0.162959161340967	0.204373008998758	0.210742419102179	0.205854371625001	0.197700522508	0.176119491343725	0.210610403109952	0.20199325196482	0.219173313355204	0.231514905684091	0.241309660554225	0.254001393915856	0.245176137854639	0.237684097170687	0.21521022815695	0.180977935517469	0.180276238633858	0.180005208616002	0.223689624833752	0.221003475831452	0.216393151397203	0.224263894487416	0.2332197383652	0.239397301557122	0.237964271382091	0.213995738570174	0.192541704394284	0.186833165029071	0.224109760425932	0.242109254847002	0.235005714916951	0.233353532694115	0.231384425825719
4.32140107258005e-07	0.275020849700401	0.208597193733205	0.16493172448484	0.13143004559964	0.104140065095221	0.0911170915349677	0.0790398628130601	0.106962036947198	0.101500632666172	0.0851425488087285	0.0809997584030314	0.0809190142015127	0.0733826346575734	0.0708529065358796	0.0644065441637006	0.0609036147171789	0.154830772171527	0.19961631358309	0.210002558724446	0.209191898226536	0.200020938550368	0.174415244626144	0.216673470960704	0.2047684273647	0.224200452436953	0.235214615059397	0.248004098510763	0.249774886291505	0.242022497722513	0.2364350252614	0.21751094925979	0.181667558202001	0.174684345854701	0.178220242946551	0.224735569115382	0.218389350941171	0.219803607277294	0.228257367531772	0.231061211985333	0.236535320084726	0.241823049201361	0.215634946777943	0.189596583602801	0.187609281126947	0.2229171117919	0.238048403610662	0.236194570851607	0.235795428220471	0.232555494527825
0.000196726315548191	0.27454106557467	0.201268368226121	0.156868801388714	0.138526099149838	0.111735276891337	0.089609498370961	0.0796240710818397	0.107917039807855	0.0981449244675555	0.0937530443308886	0.083594549075008	0.0763479461762794	0.0754777378866324	0.0716659904841054	0.0636275005292322	0.0546376047184505	0.15734761414949	0.201170430007152	0.205521526416995	0.201167476376045	0.196388366442039	0.178299675095041	0.215329764567211	0.198541794158155	0.218979196256881	0.231984702001982	0.247073218417912	0.249348124954804	0.242956924043344	0.236407803443072	0.215896863266093	0.174227491779982	0.171451969970946	0.179329602523339	0.230553378772917	0.217840722996321	0.218920443463994	0.225143616778722	0.234590760511916	0.237224188619352	0.236383586035798	0.215077582210458	0.195023446405867	0.187266804640446	0.222051931307793	0.239656332243277	0.238774125416312	0.231719781475369	0.232072839350918
1.39654010543774e-05	0.291066687320689	0.212041542260892	0.160249517418119	0.134533510040426	0.114993878047206	0.0939816160307008	0.0800669251541197	0.108847446003016	0.099453590836428	0.0968281071252014	0.0855103034190707	0.0842162404149575	0.0715922649588791	0.0722282430144919	0.0598798129139863	0.0636733772105924	0.158167770969631	0.204915152083309	0.204817827320628	0.205592661688014	0.203109866197531	0.173441114305528	0.21289438384394	0.196940233181817	0.222564161628415	0.231109312676196	0.237567224449312	0.252965400946135	0.245246278406637	0.232156449567558	0.216251042572571	0.181371426756258	0.17818873697359	0.182380401495462	0.227062578031516	0.211750629668396	0.221197664588296	0.225549020467826	0.236792817040481	0.239732682394027	0.238229905823428	0.217663412247918	0.194865679083625	0.186091097413614	0.224222897943268	0.241181980676864	0.239045467613079	0.233197901399066	0.229323989402427
4.97849260911413e-05	0.257477130410436	0.211609103882341	0.142713075218278	0.13343257383599	0.106467528407592	0.0877947528093728	0.0896385269461999	0.10393316549304	0.0978269107516665	0.0902508478896694	0.0869485690848504	0.0800522347197081	0.078417821945225	0.0678385652751764	0.0632469808715649	0.0581114826782887	0.156867068749379	0.200250476819201	0.204427994694179	0.201638118858931	0.198087577885203	0.180654631688504	0.214228204764298	0.201753607628571	0.223449633632106	0.22936740714386	0.241645084163289	0.251539237094655	0.240864024002888	0.232014695586718	0.212071516076592	0.176671466673648	0.181069758484831	0.18191598536756	0.226274104150885	0.219655652075771	0.219994241485156	0.22589016991687	0.238138784734123	0.235540527908408	0.238123860680633	0.213837022424807	0.194023774017361	0.186451025612374	0.225728021220057	0.241211809836312	0.237616661707423	0.233555764276128	0.232080146260807
0.000236548467139908	0.275252302482707	0.200089815422976	0.151327542514843	0.136111000712911	0.107074067846062	0.0946081853271515	0.076163813229442	0.106626674561568	0.09823744260392	0.0867919393537621	0.0798276172622653	0.0811271255623921	0.0767674625154127	0.0725345343148055	0.0656530611702413	0.0614110472465607	0.160230297455772	0.208748781919134	0.200737378676656	0.209237833716638	0.196109559442289	0.176601923290472	0.213695417029208	0.202439095313516	0.219526125365719	0.231960978167782	0.243976387984061	0.249136685886549	0.242791617207102	0.23557672246146	0.21396451690888	0.181647475528312	0.176077526896793	0.180820131087729	0.226160924528006	0.217092015699962	0.218197450875148	0.225069035658389	0.233955363810319	0.233086293319372	0.239067125581089	0.217727301462203	0.189890358185061	0.186921805392838	0.22179596895017	0.239670046921659	0.23653625315028	0.234360261326348	0.228827850615927
8.46784479952835e-05	0.279035533178563	0.2300530112991	0.153158076990747	0.121362062815299	0.105179943510055	0.0916481185403306	0.0753845066777594	0.105659052785092	0.102890616808885	0.0902175390926132	0.0833313614398394	0.0837520995443039	0.0718163873360205	0.0663566368886482	0.0640387237564585	0.0637043027714047	0.161565738782011	0.200522403047713	0.208290841555092	0.204582036792959	0.19631719520702	0.178525168183523	0.212837642154775	0.201276172219442	0.219077520072579	0.23074397978834	0.239469809142977	0.248298410987712	0.24481321304551	0.23614590823465	0.215950589007841	0.179759686706579	0.178851418119352	0.181881148364643	0.22839733435514	0.217861993837669	0.214043108477548	0.222468884315003	0.237297729570442	0.241112447268603	0.238047826611466	0.21594429165027	0.194041782979959	0.188464009527527	0.22394329192326	0.238211129015389	0.237064080812514	0.23792888592786	0.230272828223468
2.82187274824098e-06	0.299547244015658	0.224064875797943	0.144331770374931	0.129361680802099	0.102661205650677	0.0843659609011721	0.0754908138826734	0.106797033341428	0.097775509541975	0.0914018538941309	0.0875722822003255	0.0802852756151844	0.0715699682170268	0.0706763402516287	0.0634826559232217	0.0609978825480793	0.163055429351352	0.20969303412039	0.202685380692944	0.212074645583493	0.198321102521722	0.178872963773373	0.217923372556813	0.200151338879477	0.227706678244476	0.228804588596603	0.244968805056637	0.250932635642527	0.239947619198792	0.233223316457057	0.212034236467825	0.185037070797077	0.176265514022812	0.179626794943582	0.228064816643481	0.21373064607034	0.223986246224449	0.226607841183844	0.233095791992109	0.237047355093201	0.235736975580201	0.215855580189476	0.191523359687414	0.187640197156791	0.223360569077647	0.244100368653341	0.235229619553078	0.233089293102539	0.230788507434562
5.82033864881862e-05	0.260532193897521	0.216214542167451	0.148337384256926	0.124739062129538	0.0997128756071595	0.0909090376470348	0.084886439664648	0.107795897511693	0.10346511560473	0.0882081484854701	0.0820820299340801	0.0833065970346714	0.0662171413475934	0.0656062547233185	0.0647863421785435	0.0613266557712128	0.162662684322411	0.207997832624488	0.207211644456405	0.208572411097326	0.196990307526834	0.176797864704732	0.215781252088608	0.203600758459409	0.217110973586555	0.236367699430088	0.24443528406105	0.25535942283015	0.248415946437291	0.233286230158866	0.220228442743308	0.180939862938233	0.1799039535426	0.181600445743271	0.227942945224588	0.214578210341145	0.220517707771959	0.229129998164375	0.240664326559428	0.238171145650453	0.239259600725888	0.217782299913754	0.193917847340843	0.184887070470138	0.221897619183211	0.239304552825584	0.23557022722334	0.236374545621782	0.22991728717269
1.56749942209803e-07	0.254123847094564	0.194853217676235	0.14290871396018	0.113281060616769	0.115056092705276	0.0917786342188847	0.078127257855913	0.106773769837785	0.0997363297323119	0.0951861742356963	0.0879412294747342	0.0838509127273817	0.0742718648650678	0.0707192202020908	0.0667131565603597	0.0560327280299935	0.15445594823811	0.208709650964393	0.209071222165227	0.202631836620385	0.198042949142253	0.179171442861422	0.2171290286899	0.204370496117338	0.218510166422927	0.232861667605041	0.238254863100691	0.251872230871461	0.242250183385527	0.238076351386275	0.212080821524885	0.182596080827745	0.175422836579507	0.182635000265236	0.226082193445236	0.220683485083492	0.219657739241424	0.225164917948968	0.240137412182944	0.238888234398932	0.23804627221102	0.21574144672825	0.192611960902711	0.188515398364771	0.224164354821554	0.241313224802982	0.237772549877301	0.234302734320692	0.230378545980353
1.01093199236389e-05	0.274546632949676	0.195046669121467	0.144124111680609	0.135379419065998	0.107577000260925	0.0956844945896698	0.0848140707664061	0.1046240500191	0.102807476937946	0.0906082586944736	0.0869133241011169	0.0808865425018576	0.0719020631962322	0.0680128334950931	0.0665543155626099	0.0583783932989217	0.158164068367273	0.204655255254091	0.209106267157474	0.203906930716221	0.201931402686083	0.172595898362741	0.214253525964406	0.204404200703596	0.221551771761025	0.228363066448754	0.245708638777524	0.251208450694924	0.243799845001067	0.232143261987891	0.209833162750987	0.175952232077105	0.176781344790063	0.179858457684243	0.222862045901365	0.216231235050758	0.21826931932469	0.229151131838508	0.238429872202426	0.235918564809449	0.241577745067398	0.216528312892177	0.193698623023399	0.189112782950786	0.222618793951005	0.23973224992512	0.235089131606843	0.234340926999302	0.232202212358158
0.000498982148886795	0.306708637580382	0.204636889657117	0.149368773074851	0.130745407928787	0.107473214776305	0.0901064772527147	0.072179330204019	0.108730855591261	0.0943768010558386	0.0902553692757006	0.0853116146592315	0.0803910371513069	0.0738536830374844	0.0670430904341577	0.0653627257590058	0.0577983930970533	0.160298448616882	0.207866221143959	0.20898808122583	0.204917272716809	0.20315020205204	0.178809151733817	0.213364409222067	0.201395508395825	0.223087345371009	0.230290577145568	0.245758300101233	0.250476878229717	0.248230064248286	0.233302917354529	0.211629087415758	0.185769008000173	0.179397914185248	0.178609886825316	0.22813735720032	0.214817527090192	0.213687544987469	0.226308104834621	0.234966822971538	0.237856525580953	0.243300386310149	0.215756496802839	0.191960350930136	0.188760711991204	0.225261027738493	0.242330036216897	0.23366375481179	0.232555712997556	0.229090103410321
0.000242434438029164	0.286615529536133	0.214036606933206	0.150658400160608	0.134114960383956	0.0999945022492248	0.089830875175395	0.0846920486779552	0.110300922516444	0.102007860169449	0.0908036771221579	0.0880762902368143	0.0835566848955026	0.0776333648822987	0.067591712050165	0.0657668623057679	0.0578196441476224	0.151889845474147	0.202481506404703	0.201446915581536	0.205465261460219	0.201519765303335	0.171245401642303	0.218858480380259	0.2016001864753	0.22365348361909	0.233088149128527	0.237571200674653	0.254217714668192	0.24227619094817	0.234150488096247	0.21694452088298	0.179255228919153	0.175351909812202	0.177392696868978	0.230459398974359	0.217953597988647	0.21657387412978	0.224641881346174	0.237014091358065	0.236083373354484	0.235862465121577	0.214784614951088	0.193779646665386	0.18583444101914	0.223525884349064	0.241662819066035	0.238981924204275	0.234453435833226	0.230115174237112
4.97415738824786e-05	0.273658432019808	0.230139032117473	0.152989769718954	0.13548370166166	0.107594776126347	0.087220143825759	0.0841201537811343	0.0992770876448857	0.0976355033192267	0.0917222909015982	0.0904227440400259	0.0819564197520216	0.0749577837217024	0.0695589554172139	0.0610327831023744	0.0596547787467825	0.162321768551952	0.204816280135551	0.202002707435507	0.206424281206881	0.198290483670619	0.18002824025657	0.216310117541579	0.204296434857774	0.220471757021547	0.236721644793854	0.243736679068391	0.251283239560063	0.24657472114924	0.23309750406743	0.213409790220331	0.17678210738783	0.176754840314463	0.175456488645854	0.231274387226402	0.214588620426446	0.221354879953298	0.223122305565079	0.234195997450754	0.237691550169336	0.235808472380158	0.213727293651386	0.192684805706441	0.183141574414105	0.225306579704169	0.240745347521598	0.237797075361992	0.234154623652101	0.231847100236011
7.69243097887196e-05	0.265073728484186	0.203974027425374	0.146183895353074	0.137787018219643	0.110024457789467	0.092284547712911	0.0833324380787668	0.107236296505572	0.0978240132607405	0.0934832590497434	0.0792671650992162	0.0788341155446365	0.0739407246515214	0.0713048821498886	0.0639483766091044	0.0585443535442058	0.158476132880437	0.205022219937195	0.208505444089187	0.196967184600874	0.202554354927537	0.182840169962541	0.220257741674324	0.202224040177557	0.222335245059586	0.232786624965584	0.237804605109993	0.252679916000641	0.24492270400967	0.237568024882916	0.211351883878338	0.17806742607661	0.176894320970982	0.181043177533318	0.224082347231273	0.214073406826341	0.219122205731621	0.230393796675907	0.235846398413807	0.236134751717405	0.237939354813652	0.216929180830456	0.190805049782915	0.186580371647321	0.22728132195354	0.240253444420984	0.239756799805132	0.234012722343845	0.230059776744308
0.000231267084723247	0.264159291109936	0.21737992506363	0.163247299166948	0.126835386355211	0.104430134687079	0.0857962832996646	0.0786388088085663	0.112230286474327	0.101013821646539	0.093911986693327	0.0893121765705137	0.0800830002682162	0.0778061012184965	0.0678473586076222	0.0674582715013287	0.059738159964099	0.15685668909656	0.21495238294035	0.203578058153342	0.204296067631447	0.202137228922616	0.172295342866668	0.212739425575707	0.204269952890893	0.223280474992078	0.238841846093994	0.243479872910138	0.251658376521751	0.24504673904438	0.234543721145913	0.21535976545382	0.184097330102574	0.175156962480806	0.177221020012878	0.227257186499585	0.215838197137026	0.218688609554936	0.22701746763118	0.237784214795534	0.235396598175185	0.241945793895543	0.216083184015654	0.194117121874341	0.189945149743676	0.22359013936191	0.241291955851913	0.235546002151505	0.232470752656385	0.23279637631536
0.000216234362409561	0.299337706139876	0.226840792191742	0.151796120506183	0.131222972537671	0.113225854578522	0.0876852029293392	0.0851307873608587	0.112436224470884	0.102865446720283	0.094906201046936	0.085473914068485	0.0791048654787806	0.0762021037790821	0.0679038680970744	0.0670907609465436	0.0581308255829467	0.157604889771623	0.200886819203464	0.201823539917672	0.20347568020405	0.200873388183374	0.17449944921132	0.214580635391452	0.210798704183123	0.217694540303396	0.23547750088379	0.245366218751403	0.253645438276149	0.249553286136005	0.242222644102859	0.213093159872263	0.184388466585432	0.174744670763407	0.178571202197981	0.228601002908487	0.213192894045112	0.218284554820555	0.219766770811364	0.23686164255487	0.234947312490044	0.236690913439665	0.216243928232204	0.191512127766798	0.184517915101942	0.222861421049152	0.242376168333325	0.240934308109196	0.232480173435781	0.23080905349927
0.00202716720692497	0.260677632159866	0.222460558789324	0.159120550759906	0.137537734932876	0.105321748449948	0.094402770566295	0.0812636210322621	0.110989454792893	0.0907238706442705	0.0961719813672468	0.0878158116569962	0.0812704308272281	0.0744444311008729	0.0666605357362987	0.0669164990267837	0.0619439759061441	0.159402264668261	0.206983791190633	0.201389150393353	0.206322939233659	0.19585086725584	0.174495653237919	0.210900015595592	0.200924689853665	0.220451338925296	0.236771663503821	0.240749516679756	0.249036883928691	0.238236071778381	0.231392896625025	0.214229889549398	0.182542665154845	0.169050065112549	0.181261825312049	0.227242236953839	0.214529869177561	0.221230949798861	0.227458336489309	0.231880983208485	0.239194590476619	0.238674104419077	0.214808527395669	0.192732037809533	0.189022328078843	0.22190227524688	0.240158049271786	0.237717676011332	0.234878301159838	0.230270342501049
0.0015104983302594	0.273046479200161	0.203680746098709	0.151222843677689	0.12696233374369	0.114466308718587	0.0987482519013648	0.0808270719348466	0.102932665576749	0.0996777409038861	0.0928988055580347	0.0929648686939817	0.0801843828461291	0.0793585304991178	0.0675413843539715	0.0660060128975965	0.0572137779110743	0.158722542649115	0.210563020569071	0.205096067233715	0.205829486694754	0.197915853528914	0.177021259136908	0.217284838024075	0.203757771473975	0.217083023458025	0.229955859614568	0.24791155966138	0.255443650453262	0.245838176207136	0.233798329156387	0.214023671983463	0.187893879157346	0.178019813902225	0.18363364518813	0.226114270251284	0.217074260302921	0.218940427400275	0.223950689867642	0.239382289420331	0.237149229008733	0.23798052196993	0.215484276429299	0.190956316369692	0.186716898430435	0.222740456586108	0.239706813285977	0.237173286715288	0.235159784442344	0.2320027466927
0.000230540734590348	0.27161809668676	0.210313273224862	0.153123965188292	0.141229711779373	0.108141992739299	0.0945847567579608	0.083270497768411	0.110669374511119	0.100951317414788	0.088474973224585	0.0870491560292982	0.0786167150236911	0.077391287378183	0.0691258837480875	0.0633129957153491	0.056812348872364	0.159420109766054	0.20630651996757	0.202596384169467	0.207013851696436	0.202313138651158	0.182350871893059	0.217219512721862	0.202272037558069	0.215721004970313	0.230614127782664	0.245963495366384	0.250825100940098	0.246895192182672	0.23474117098044	0.212262532229853	0.187454984310245	0.175076815532935	0.181471903100556	0.225616587772605	0.212758569167891	0.217144231577629	0.224993409403298	0.234254697717288	0.239091598812666	0.234938091884517	0.217739771113049	0.190882509367549	0.187233803264933	0.222385343209811	0.240909416030004	0.239413138319217	0.23121746803789	0.231498747775564
0.000195147582488427	0.260211269862626	0.211269146902506	0.146478441863553	0.124106676490361	0.11437825562761	0.0884869328475718	0.0786343394820548	0.110954343644259	0.098368837304109	0.0925832118653116	0.0869315000856052	0.0751729954808344	0.0722930530266854	0.0671442883017547	0.0646947443785987	0.0582455003984756	0.15524976276551	0.206632451931253	0.206175879087033	0.20136321293238	0.198134207479692	0.172973172275144	0.214790919316551	0.201638895309226	0.217777141783614	0.232884418453621	0.243233303436914	0.251486773996987	0.236088261943654	0.231593810172263	0.211312571456804	0.179394013934633	0.170964796613119	0.181318652182601	0.230141158008677	0.218819954553405	0.2180132015446	0.223879799274324	0.239728455708758	0.237532069507883	0.236394541898791	0.213298927312413	0.19064513312688	0.185264266466307	0.225860827258525	0.24032978919912	0.237327001481243	0.233986558388846	0.231846643011604
0.000936121205022511	0.264790885003159	0.224516574111769	0.1516454848348	0.132504492819202	0.113680428045541	0.0925912580353156	0.0791202751850311	0.112465757124285	0.100035343509037	0.0880743278987304	0.0846862754026859	0.0831706622115067	0.0763059802538105	0.0711166012553196	0.0638898234487349	0.0576693916504262	0.15925111959244	0.209026892797615	0.201707611757764	0.203397357504363	0.196742551887739	0.177492203198529	0.21733176677046	0.204469492184949	0.223694047995803	0.232144043264929	0.240666097128514	0.250844095728173	0.246775886914239	0.23652372657073	0.211836049592444	0.181640527486141	0.175827872665964	0.183600587874758	0.227390313637062	0.218229109157118	0.220087444613333	0.229343709630192	0.238476758167293	0.236049010204598	0.239328170799542	0.214640716553882	0.194434224172672	0.190291044131917	0.225766455330531	0.240913189343654	0.235573554457491	0.232070985975626	0.229727452213125
1.03484202952051e-05	0.260554750980785	0.219982802438488	0.161200377188005	0.133048732764419	0.101574794727866	0.0928091105475582	0.0810622967597753	0.116995801595713	0.09854601519489	0.0911161992586599	0.0900738456564661	0.0776713438396739	0.0733958599609827	0.0723487047618272	0.0584406937872504	0.0578536214318741	0.160465379286999	0.198851215297991	0.207817846299944	0.208928813071757	0.201160362794169	0.179649425314181	0.214438858729151	0.198991202670655	0.218729992676763	0.228086670498479	0.242063681821041	0.250152885933919	0.2440894339839	0.239368481771665	0.20774401315242	0.177342587893274	0.17832898967369	0.18236463665076	0.228314722061581	0.214432506335725	0.214805845141969	0.224848124981685	0.235676297750638	0.234729501611714	0.23621281019634	0.216964532498951	0.189929257478178	0.189383219289907	0.224332376675426	0.23845535319818	0.237032038717962	0.234133272333457	0.232243165157155
0.000127788940749599	0.284038677547351	0.226158734741827	0.160569687831817	0.126045527317596	0.111556392496017	0.0969264586848949	0.0880651651279774	0.111872402092363	0.101637379514625	0.0955621975862587	0.0854455806650211	0.0800183011484406	0.0785983271621771	0.0705539619029823	0.0660039456547166	0.0594973659569376	0.155363820494248	0.207697174582074	0.19753066527952	0.206144746183497	0.193774484101311	0.171366148611655	0.217065298255774	0.203607667748502	0.218847709088173	0.227096439730514	0.242583166449602	0.252307639261202	0.237417983528513	0.231830534720449	0.216354581590775	0.182951928285751	0.176640657654779	0.181232502844719	0.229355320193213	0.216520770292182	0.218078600396479	0.222951636987172	0.240802274170249	0.2357167379069	0.238291286302619	0.213583014113848	0.188396352992088	0.185980681405463	0.224252865245295	0.241708277830951	0.238394295136182	0.234652078082515	0.230491012785307
8.73628197676287e-07	0.252114823458308	0.217916138226417	0.15088654863831	0.134955248759317	0.109022115085827	0.0942103617649483	0.0858116832786893	0.105678030448367	0.100870332761996	0.0900183908646607	0.087955126734254	0.0768650027444942	0.0714317737203168	0.0665359941511561	0.0623176150964443	0.0617937726353412	0.15830531354265	0.203652894378169	0.209217550337316	0.202811491256374	0.198405315494441	0.178562184747969	0.215118159453464	0.203042243068435	0.222448595325218	0.237235255018069	0.242502627146663	0.25448473336292	0.245018561628289	0.235724794499179	0.213088122725737	0.181943036470221	0.17603309221579	0.181037335339312	0.229087366585231	0.214139572919173	0.219236178644474	0.227662908334455	0.23814947326342	0.239594111837589	0.240496919544378	0.21564970850371	0.192772229171612	0.1881722998855	0.224230204737147	0.239729438900141	0.237847706497252	0.233955160066008	0.230394114319504
1.76638042736077e-05	0.279875791748184	0.211062635253397	0.140389648125081	0.139471429962639	0.103087393674533	0.0892465827366292	0.0852949655636576	0.110626309549476	0.0946551844656797	0.0930852564423952	0.0870063207188062	0.0785769067233887	0.0753538273025812	0.0720562082350138	0.0608184346677011	0.0550674947725608	0.155513756702978	0.201795013738632	0.204885609604136	0.207276819508303	0.198197953048092	0.176294506848719	0.215758190715115	0.199716318507235	0.224470259776898	0.236679739212995	0.242402651164183	0.250964408828819	0.246458439178051	0.236994445589432	0.214512615143858	0.179487667839328	0.179622967112651	0.174507771458543	0.227890689880293	0.21735760837812	0.218647069829426	0.226373575951473	0.238068821017786	0.235575230910283	0.24029773077733	0.216059604475399	0.193213616491284	0.18779008288263	0.223110187047726	0.241984186664887	0.241564465975238	0.237226132753258	0.232681672605028
0.00441047924569889	0.291452262068401	0.205956252886076	0.14424249545512	0.125867435506148	0.105278184917884	0.0957611454200793	0.0800857685815726	0.104393297830103	0.099715854887197	0.0890263466844891	0.0909838299072939	0.0821052292052565	0.0725177173146383	0.0733029135597904	0.0632422694739931	0.0610275437106486	0.15783115603093	0.210128094279029	0.203568822689851	0.211604342289476	0.205937423809826	0.17803972025421	0.218026814449924	0.199557688442303	0.221146267731201	0.237336755655866	0.24687250261204	0.24693894625809	0.240160166059912	0.23333970519669	0.214945070540244	0.18218639461298	0.174922083707383	0.180740224798887	0.229150912053957	0.218636624231785	0.218651501572538	0.225150093726849	0.235668096248935	0.236867001700221	0.23551056508701	0.220870647587606	0.193888177263435	0.187264763184569	0.224729885992723	0.240708452289774	0.236004305480867	0.236517920581948	0.230740262816169
0.000187989554400175	0.285304561817246	0.220801239868946	0.151380536242418	0.123651561434913	0.105073383094301	0.0893168440973408	0.0846608461938591	0.110201620356051	0.0989709021074496	0.0912763497343654	0.0875465485908169	0.0774338224143794	0.067496997737228	0.0711041896141667	0.0664596595159638	0.061321563606235	0.160485105061446	0.212980537381232	0.200427398249652	0.203173791569962	0.198922105488018	0.180101089243383	0.209225429531781	0.200768180397137	0.224355414101375	0.234420483502676	0.24006724812431	0.251749418006486	0.240275893664853	0.23214794324704	0.21509639855334	0.180521966232125	0.176899311619313	0.178853151586117	0.227517393202909	0.217526075578945	0.217617233254862	0.225461576147688	0.235389929395102	0.238806334314235	0.237212789665988	0.214537391897111	0.194677532112184	0.18738276628985	0.223806688972587	0.240504361374934	0.236865143222954	0.233371136314941	0.231216246121162
4.75444809201329e-05	0.270825360363818	0.214777846459876	0.168332546245553	0.131144590813559	0.10719773375147	0.0906902442443325	0.0856682178864224	0.106652193924585	0.0960261715470913	0.0884900306242487	0.0868498942391772	0.078612562626801	0.0715838463890323	0.0706409370715773	0.0645018747307294	0.0576216807765988	0.159821962692003	0.201015618063878	0.201887215234969	0.198612452261366	0.197601748202706	0.173393708871082	0.2167583465574	0.201908258619847	0.222723502673599	0.230059491196275	0.245972021428885	0.253211847130572	0.244091782771431	0.230359497138901	0.220065442867069	0.185039644197915	0.175820177105783	0.182640253400679	0.225234559046354	0.215178317197474	0.221342326043879	0.229835206743781	0.231912779101925	0.236027516995909	0.240425045810031	0.219195864386049	0.190695049948747	0.184805375762289	0.226827579607197	0.241743989381606	0.238896680205785	0.235622083438579	0.230840494688458
0.000177214789079744	0.276673932619	0.237938954915705	0.162869506855941	0.129378895681712	0.109798610158022	0.0839578890690341	0.0870370702843636	0.105090172451504	0.0988955282587813	0.0906350129381466	0.087975287931181	0.0769628431436602	0.0774763950036678	0.0712419828372952	0.06663805725576	0.062880944151438	0.160761709312417	0.197442996419459	0.207828217751649	0.202071309283039	0.197949386104168	0.17886044560545	0.220676264574981	0.20319517966318	0.219981391208979	0.226809707331925	0.241235153440227	0.245382705886972	0.238760089839656	0.242872543204116	0.212480249581259	0.175812459479374	0.179142257209588	0.179859631839991	0.228247996020906	0.214529861362391	0.218401705283761	0.229327019989676	0.235068906421933	0.238540854423733	0.236257314864945	0.214920531416773	0.191801795649545	0.187020251127068	0.224419328355899	0.241796808360614	0.238030225645285	0.234288742421575	0.229259531287897
5.48481794699809e-06	0.280169164597909	0.230040108122081	0.148619868276851	0.140972253681999	0.0993653873814345	0.0953733581034272	0.0827768493020742	0.10650736393238	0.0948715241190033	0.0962987655464582	0.0886148179707302	0.0820471923254894	0.0730792867348704	0.0706514967750771	0.0671573413124242	0.0560248470235462	0.160010591322621	0.201888390079102	0.211482093800129	0.201910978652933	0.198879682645125	0.17567594780374	0.211025502986335	0.204470976408315	0.222870315267191	0.235951258502664	0.241192193531232	0.252311085572551	0.242797221422048	0.237871252443705	0.213138545557736	0.178357609197873	0.178913151257324	0.183046429289775	0.228437209074823	0.215876667368141	0.22134652441392	0.224498316349999	0.237625492105138	0.235424585172979	0.236967305012919	0.217434134233098	0.193243280451405	0.186056562290416	0.225246120283968	0.236832817624459	0.237747276346005	0.235667109390944	0.231473877633721
1.44935374334083e-07	0.310662660397877	0.219888043135856	0.154154010337493	0.131487918131324	0.104902016485983	0.0889798999364363	0.0808163068258691	0.113103926159976	0.0943550498385009	0.0874313036623739	0.0862917543081616	0.0815966494805286	0.0759297854076663	0.0694308326895149	0.0642975990298302	0.0594073323999972	0.156793237293811	0.207515957515624	0.204062564452029	0.204718854622971	0.19935038368908	0.17942733269386	0.213667290535056	0.202852385076171	0.214854166611621	0.22949672857549	0.245149399341013	0.25435724832336	0.235893901329434	0.236579867642518	0.210404870647592	0.181505305065196	0.176205786526708	0.180700158547491	0.225307821883962	0.214182115898235	0.217408645586634	0.225332241857818	0.238722775717078	0.236482830686577	0.238452336462293	0.217616469529699	0.191678634370034	0.188994783925049	0.221831048070657	0.239047843899786	0.239324443887134	0.232670742379993	0.231182319118857
0.000533626356071546	0.293522635312497	0.219261957502141	0.152210159437285	0.131704908766675	0.110674049582161	0.0906715686867969	0.0848958900633231	0.10061306452404	0.101138383206959	0.091411558597077	0.0898949052246439	0.0776254954170777	0.0749304950166893	0.0691551683781224	0.063941229488305	0.0556426140506518	0.164195595439382	0.205618439766866	0.204334648188259	0.202734565076682	0.196419060401198	0.17827330403702	0.214823912931632	0.202997986602727	0.226315236289753	0.233473081149353	0.241742698399906	0.249823990690606	0.24918480687219	0.233033123906713	0.207879251080762	0.179965284079584	0.175878700943694	0.179938957472988	0.226465823262907	0.217171251324395	0.218999680858499	0.22720491780354	0.240465397820537	0.234385846040937	0.239294821225578	0.21528552729703	0.193022376543669	0.18798782648962	0.224244495647021	0.242603943039389	0.240041020756308	0.234230478300722	0.231465114290319
8.83674671851206e-05	0.261909652362867	0.21410773944562	0.152082130133799	0.123753506425483	0.113706067377868	0.0913811673150972	0.0907890221906466	0.109272375754233	0.101710024582638	0.0916317582051116	0.0865808146643444	0.0794815989794568	0.0728047425069776	0.0695389213896652	0.0609106646069354	0.0634797386705908	0.163640190781511	0.19699877530903	0.205038572716517	0.201875184398459	0.199144727322144	0.172800762531085	0.213195462669262	0.206227259494814	0.22160774853111	0.231304260457095	0.248589784343741	0.251423285851796	0.243378297000992	0.233318933062331	0.219167570248854	0.18427687111491	0.174411135138951	0.180087401481026	0.228635460379689	0.217378522781018	0.218211323986976	0.223628386688272	0.235199793612125	0.240189016594994	0.236312845589609	0.217551169251247	0.192831052193674	0.188610099054335	0.224496612267189	0.239457891354651	0.236813960378803	0.233477081883938	0.23374012946656
0.000222918354941912	0.265769871863412	0.197233441537938	0.144711879768117	0.136200983765183	0.101450987413225	0.0934244024614795	0.0780319669850544	0.101743932761181	0.101128479618669	0.0961915944589503	0.0877360688637173	0.0820581171140875	0.0753309289799561	0.0651351477751833	0.0641997327386142	0.0579579135070075	0.153864076095217	0.201308690220532	0.206933441138216	0.205177520312405	0.196923109444114	0.17481317628836	0.214244659165155	0.202705616937446	0.222881131561427	0.233357996924392	0.247255723315263	0.252783215616071	0.240293469846576	0.235041043874505	0.2175467953057	0.181067387106178	0.176735740580977	0.182803185346828	0.225283448408286	0.211018169752617	0.219638024145665	0.22430598359896	0.236707748639555	0.239548909786987	0.23659577758475	0.217035777488188	0.191603912603768	0.189462640838848	0.222100123815486	0.239161111541778	0.239625779293871	0.233480767037525	0.228906761776137
4.99804398996124e-05	0.278535903960424	0.213024227316774	0.152515638278217	0.123777680198345	0.106112217078756	0.0911914881411868	0.0802838071567769	0.112634165906568	0.0983061068687298	0.0925363408110089	0.0846376299974951	0.0821730725254971	0.0711454469052248	0.0662813032772355	0.0613305053190521	0.0621261879872654	0.15606890523966	0.208879858553853	0.208526172334436	0.203004557710205	0.201137304519634	0.17721696620929	0.212581259136868	0.202450858480585	0.221135780294529	0.23156968765546	0.244782010778993	0.246343864783736	0.241540410331921	0.231030548544952	0.221570585661255	0.176435811364055	0.173259948019216	0.175389811366913	0.226201380696086	0.217340861007732	0.216708508143258	0.227035002213387	0.233792185445101	0.237027928632424	0.236930663659551	0.214910538263285	0.191513683289258	0.187325841048724	0.225922899196628	0.241530801998313	0.237192761302929	0.234478674041237	0.229893202840703
0.0010300461034812	0.27539575586727	0.208158243494147	0.163225947548379	0.133652911791704	0.109929241380795	0.0893930284785645	0.0841316469071692	0.113707581225968	0.103018164612928	0.0880431093336505	0.0854563492178731	0.0790574462510805	0.0732396346597724	0.0678448647299962	0.0630712405855611	0.0580778172576982	0.163803877068221	0.207741984175325	0.206360951266178	0.200987842666174	0.198850271307869	0.175626269613127	0.214868512720922	0.206656987002254	0.218166689229199	0.237182580954107	0.243039414414708	0.255284770710479	0.241987368876829	0.240987612816718	0.212220101618371	0.18237649931016	0.178792584016784	0.17763209843644	0.22289694646918	0.217605696803794	0.216375617585877	0.22492846060656	0.237972176915517	0.234283501377805	0.235946372394013	0.215244660827707	0.189289892622399	0.190130521700902	0.224889476683267	0.243470550209689	0.237896182699853	0.233233417304171	0.233343197017192
0.000596798166586176	0.249874877483126	0.211071310223811	0.155783164366899	0.125068793428854	0.109816879684236	0.0980885181867142	0.0820177145555628	0.104290800879757	0.0978471736507595	0.0936962267051042	0.0869861375532175	0.0803799822210788	0.0769679699673108	0.0690301586480487	0.064900335368469	0.0589787977751231	0.163027983120209	0.201236759396973	0.207608823698179	0.204068982389129	0.204032345047655	0.176316135010813	0.21709101725023	0.203869411307312	0.220941762375952	0.233357090335426	0.247717323902187	0.246477949859227	0.24522730810377	0.234575243061869	0.215798195830796	0.185397641401862	0.173059983706482	0.176049250148798	0.223815583993228	0.215287607934755	0.217757187809859	0.227969025774681	0.235757056340543	0.233202465034764	0.237079470339501	0.216841153242197	0.191263074532	0.187859823112425	0.223123405101785	0.239619779988709	0.239170966892847	0.234427333597162	0.229247753408332
7.81703961525964e-05	0.262528899378656	0.229014102280579	0.14752988971991	0.135083377247333	0.111533070570487	0.0883491715339138	0.0816555491178797	0.113776701147581	0.100106691672018	0.0955173523172906	0.0886802586614588	0.0811998316707879	0.0739245506868649	0.0729116306890627	0.0623558941264304	0.0597616413501691	0.155233489785919	0.206422591416723	0.205870628832943	0.203065921134887	0.198517307152597	0.178780159431981	0.217539284610735	0.199111757120894	0.217376951872116	0.234023338825036	0.239315576548711	0.253252322434048	0.243712615274292	0.236270658611925	0.219444543643199	0.179951999454338	0.176238185221704	0.181834326166694	0.222357379052729	0.212857321330234	0.217542413233929	0.227497538921122	0.236922912713608	0.239027163069785	0.239846494707184	0.216824190034675	0.196002928441253	0.187682817241173	0.221363310390794	0.241405945903203	0.240313872757152	0.232645273864882	0.230257515706094
0.0012585500758607	0.304677342377196	0.220904108419932	0.142219687998769	0.134501393995253	0.113478929146093	0.0885556255988049	0.0842985249520474	0.108462209531674	0.0956089566025238	0.0868970048142282	0.0855658023344019	0.0805044600133754	0.0790234692465887	0.0688456637201132	0.0649337649909574	0.0567960342539366	0.156401401179558	0.20068936999493	0.211551736397404	0.202335847966123	0.19822726973547	0.170619435794597	0.221628919478321	0.202507167127056	0.218848091143151	0.23260898633139	0.238187357502876	0.250538927030025	0.249937771984322	0.234685530457704	0.213057572795338	0.181122118892291	0.175904530192874	0.178773881652761	0.225563116026373	0.213802590072273	0.217904554939572	0.221658532396375	0.235341980308283	0.239626771261452	0.235637696345027	0.219825533772101	0.191004968894212	0.188271003863811	0.223493222246244	0.238157491552364	0.239855190236757	0.233670841965379	0.230814744547803
0.00106935273362321	0.263763965688111	0.217330002237124	0.15784339983573	0.136455847365057	0.11967124434167	0.0937727200462106	0.0911718196764802	0.109166125382771	0.0993151133984407	0.0867876389833439	0.0856796524781223	0.0803265732643846	0.0742011552603122	0.0681964792278531	0.0632115409300625	0.0609703939827202	0.158171089425172	0.205685838940853	0.203501873545942	0.20069212730905	0.19533250625888	0.177763966469989	0.221805279196732	0.201988092560491	0.223811517788718	0.233193900854663	0.241965650204481	0.252038778248446	0.249392958949487	0.238601968921276	0.210370540433558	0.181694232265888	0.178840535742981	0.179891750785368	0.222727365318684	0.215453716399265	0.21797142715116	0.226814597000498	0.233997723904464	0.234865860249034	0.238563637015067	0.21306923864238	0.189905799523252	0.188553828149821	0.226123152034646	0.241482554059607	0.236836576352039	0.234538374446512	0.230924288019954
0.000163248484461341	0.258694673747235	0.21928845439427	0.151678414516531	0.140226766334852	0.110656490387831	0.0921358519409374	0.0780090156774175	0.10340515398172	0.100889246550581	0.0888787853891095	0.0826707110861492	0.0794735650282048	0.0728425082400721	0.0710860052180663	0.0656591354783221	0.058507657357504	0.154827530920523	0.203941914203097	0.203869040814073	0.203776346239545	0.202788733167134	0.175028309636042	0.210535346233063	0.203149064932493	0.222436082943607	0.232967776466245	0.241717646392976	0.253292391223546	0.244427323396919	0.237165011126001	0.211504779422132	0.181259253446966	0.176351320016614	0.179599080069466	0.231073976173037	0.215339376539896	0.222352169014222	0.224986887052162	0.235013946929894	0.240291830708051	0.237485987549859	0.218327431188348	0.18967281687521	0.188464087702016	0.222769405303299	0.242169536490046	0.239612024644755	0.233009951820427	0.229273805886317
1.54815679829798e-07	0.282494519828291	0.21916793239012	0.153691834122243	0.129200104767283	0.119872625495354	0.093445077224766	0.0806814621877242	0.108487415515963	0.102024834590645	0.0939301613811304	0.0903752847101047	0.0821736888577027	0.0761617089525795	0.0710104805182704	0.0644089636138111	0.0575037620915235	0.162668145622159	0.208390697438819	0.201931648955657	0.203965961726152	0.200173398268881	0.180987659089405	0.209897433536982	0.202398909629823	0.217776872825559	0.233262466538588	0.247152853182693	0.248284000329881	0.243565069901789	0.232696825433574	0.216484803327988	0.184681198305012	0.17801565264383	0.184888744662285	0.225761878865821	0.213699680824441	0.218373341352938	0.226124801862497	0.238393963726627	0.24004663816951	0.238251828868549	0.214705015934081	0.192549454688679	0.187205783844835	0.222527583989442	0.241092126565359	0.23756549582724	0.231667323419686	0.231741461070333
8.92606807244306e-06	0.265753317696515	0.224562814639109	0.156535948091339	0.128585508173428	0.106745987773741	0.0894289178834536	0.0877423660512047	0.107933719433912	0.0961884948704613	0.0959257351488499	0.0799449544676331	0.0790671539343073	0.0721738579516623	0.069585540832822	0.0640235321693123	0.0552352656132153	0.159898794935718	0.209910029780459	0.213300642814186	0.206741782204323	0.196993239287774	0.171862535146225	0.217151094065868	0.206743486824112	0.222864838036343	0.231981285121971	0.239847557419669	0.248832369130793	0.244074203714884	0.236748576782987	0.209639421411907	0.181333916773771	0.175355041665238	0.179165885314008	0.22632017900932	0.211894550956454	0.221661243291536	0.227479371295741	0.237622966563875	0.240542393745956	0.238446169457768	0.216350075520594	0.192430295488619	0.185565812464474	0.224465583655841	0.243019651024193	0.237184696707315	0.233388627691029	0.229603971640154
2.34823886144836e-06	0.27838367919537	0.21876273687976	0.153335164160127	0.136210690240559	0.109350918855016	0.093190220802382	0.0885023785346768	0.115294554509026	0.100648143269217	0.0910023453700279	0.087927707332932	0.0822566787009016	0.0758548909949222	0.0710918438678201	0.0591986719396944	0.0553233732883994	0.156463499374117	0.202048852295353	0.208285160344418	0.204059817029027	0.203837088319763	0.177690929655252	0.214617509796232	0.208504815112123	0.222816656192726	0.231741552927878	0.244174932724011	0.250670940574961	0.244330092929152	0.234126246228691	0.21372025187263	0.180124869304133	0.177779299558015	0.179712466140366	0.225364306090627	0.216284109354859	0.218531466190357	0.222682038879021	0.235855248952716	0.23770522865072	0.234732816632162	0.216575176474719	0.191808171338825	0.188744271836129	0.221127480084021	0.242416160398184	0.237569902162686	0.234393366746521	0.232458739874175
6.2225967442364e-05	0.268938210452508	0.215064064830901	0.158375507268586	0.12978101891715	0.112165296458626	0.087424644908569	0.083211839700474	0.110068044921886	0.101246025675	0.100113646403934	0.0880036858662614	0.082105932887909	0.0753743162757103	0.0663950800319513	0.0650885683499454	0.0569677454905755	0.159677137734763	0.20604453861172	0.207064502593776	0.196280641632319	0.199323330137643	0.181898208446625	0.214469976190672	0.200428186552773	0.218810829062347	0.230049123224398	0.241154814934051	0.254451603945477	0.243781755045405	0.235487547589579	0.217898641907865	0.181208670488959	0.175903800284772	0.175558794736431	0.22577461363014	0.214593905166319	0.216577749124183	0.224021443375943	0.238017775334651	0.238384100176934	0.240187569069476	0.217355087337065	0.191329346479861	0.189207556830739	0.222820335536101	0.243856284347855	0.23724674458063	0.234489944901538	0.231597581814496
1.53916811740436e-05	0.270694317843403	0.210604989258139	0.144157859456767	0.133089897677431	0.105844172480939	0.0974549530104433	0.085014902405567	0.103413919835326	0.0957322427084753	0.0898326076657409	0.0857764677494797	0.0758889356659544	0.077168809471636	0.0691789467270756	0.0616013827255328	0.0594085926303714	0.15622009512519	0.206705752823913	0.205591609182725	0.205940729806396	0.194755771482095	0.182882724163222	0.218420227590174	0.203442852588654	0.219635035601481	0.231308013841697	0.243770555048831	0.253456956181839	0.238031751499121	0.233315528884003	0.219790844892759	0.182675974768779	0.176705700540086	0.180954963765674	0.227382652456194	0.21261950069463	0.216478352183805	0.224607677102157	0.232782973761116	0.241013127761633	0.239805899846278	0.218681899792283	0.192457839873321	0.189608443132335	0.227564367876134	0.24373768236067	0.23561651621709	0.231965901174377	0.231789026060623
0.000671351917934107	0.27960657753705	0.22773993567785	0.151123248632768	0.132615504286443	0.105978354508925	0.0904866836041251	0.0798870563175514	0.112678020294889	0.0979348244339046	0.0882155346897374	0.0853074135028384	0.080877316206842	0.0760210630159369	0.0684071284887054	0.0681644495760824	0.0593813418781586	0.15712640776376	0.202152627574731	0.207040717378333	0.20427421267344	0.19467082748855	0.175884131299907	0.212630398192075	0.201218912431943	0.222448658858365	0.230267364146998	0.241733794717751	0.254934013932815	0.244531553343645	0.238460783314815	0.217314675441141	0.179076612896112	0.179576951568033	0.179733021075567	0.229045428672219	0.220323861382411	0.218803908073537	0.228332912444391	0.233561404609889	0.241509828521854	0.236947835296988	0.213550646016486	0.191413225809203	0.187571707259844	0.223287235197025	0.243152284347618	0.236689467458103	0.236747864941524	0.229964598237571
6.45880853071029e-05	0.271676361760967	0.207822486685416	0.15242742151131	0.13955322723762	0.10934077811544	0.0860724587624476	0.0886603261963513	0.10429294637557	0.0949565506280067	0.094816819743344	0.0884500591421467	0.0799611765173809	0.0724551850762293	0.0698962784047992	0.0632291834819856	0.0605390945294376	0.157867345709682	0.207355194726808	0.204565245185411	0.203660683625793	0.193889814739923	0.177513019490737	0.213296885040237	0.205091099851687	0.220848969392968	0.230625553085449	0.246142573786952	0.253677883087408	0.243501773813083	0.237684061390669	0.2141615477813	0.186053581464072	0.17516852027458	0.180704764829507	0.228650485758791	0.217063071262418	0.218074883373848	0.223441328323933	0.235610814623301	0.235256993054916	0.239381915865801	0.21597759055163	0.191717358310185	0.190661783306485	0.223850029420813	0.241369966898162	0.23963545383499	0.232085941356619	0.22975243883628
5.09242150137975e-05	0.285594076626804	0.221901481276846	0.160508736932593	0.134657479033652	0.107352565635712	0.0893812351331676	0.081379260296977	0.10651765561004	0.0937816389481951	0.0934392224691966	0.0833051602796517	0.076768092840683	0.0744695590264558	0.0696700579121062	0.0671154652632667	0.0547928657123285	0.159922754275736	0.200530482456181	0.207372483498528	0.202854953077215	0.198346193250094	0.173334544433081	0.212890265725628	0.199053617924161	0.223443638695869	0.232885597071021	0.24428273137122	0.243905426939163	0.23535216914577	0.23798072438401	0.215855515362851	0.182902482196627	0.180149691929068	0.182162429700422	0.226488636932114	0.212505216407429	0.216236422848402	0.22720252837732	0.233047937783261	0.237055103853258	0.2380117925402	0.214642037754292	0.195023215854638	0.187316265638226	0.224573841117053	0.240597983917726	0.234890449507458	0.234129121619621	0.230751972426106
0.0007342213859139	0.264675556802769	0.213357605952352	0.147351702223777	0.130201860279963	0.104197255610592	0.0891794747691226	0.0778070694699767	0.111558935799463	0.100662011898306	0.093178848213687	0.0864336005581348	0.0787988888000874	0.0758293376426926	0.0712403977744671	0.0643424859617747	0.0598797009426331	0.162125646097023	0.210936500372336	0.203396961652982	0.197337011524952	0.195062511974145	0.179237065369048	0.220202938305296	0.202620487757156	0.219681837547055	0.236099122731559	0.243166606484159	0.25448987610846	0.238404954798862	0.235925391797075	0.21690170161087	0.181983939233048	0.181415748245712	0.176026211065289	0.223812601628766	0.217298431918791	0.221516062122734	0.225578524099377	0.237458189585658	0.241940110349373	0.240080429051475	0.214905916359948	0.192938046473625	0.188202387244993	0.22709754406306	0.238896749320452	0.236773777293511	0.231669226770866	0.230220214534802
8.07325930153498e-05	0.294469524213052	0.212055544633936	0.152395899399158	0.132028699581815	0.108135072697936	0.0867194721257127	0.0835521961052288	0.107398204090734	0.102693974874121	0.0901308990131114	0.0847417525145981	0.0778016442687168	0.0729542140245148	0.0676026820301322	0.0621595010868566	0.0588437127181028	0.150814050703785	0.206130361412334	0.203496927189867	0.199307019445142	0.198734762381863	0.175479368048858	0.211757857351522	0.200478839462915	0.220885419754574	0.234684812561264	0.2418727083171	0.249683838061665	0.243349090724762	0.232846653168488	0.214924727176918	0.178131959182807	0.179757800338331	0.177966052965834	0.230146616160893	0.217171968981217	0.221911135215871	0.228156707536051	0.238976897099278	0.235098285115201	0.239873208051913	0.21536353781713	0.192711747229184	0.187247191563062	0.224164515493616	0.240992784897168	0.239787701607729	0.234953802797512	0.230752643903923
0.00141123987526966	0.276611613076913	0.230261494507932	0.1450350299213	0.143488841899492	0.113330693448247	0.0885488902179337	0.0788512928658109	0.11401379715828	0.0982427689963158	0.0890801136852372	0.0865183489875534	0.0797710770129268	0.0778030540282435	0.0738053910419805	0.0651807591879458	0.0564313120275557	0.167137349309342	0.207550984946592	0.202349526750155	0.203627238126143	0.199019234124329	0.177008956447459	0.217464622134635	0.201055620223652	0.216450999673389	0.236178623602109	0.246699463583462	0.246311245056768	0.241915443019645	0.231702608215045	0.211195211758043	0.183476738788315	0.175007690401719	0.176811444243088	0.229350025331045	0.217381703228958	0.217639011095093	0.223372468466489	0.238096823889865	0.237919258819695	0.23603484615698	0.217411519573616	0.194318109163647	0.188129373010744	0.222496968877115	0.240632685063961	0.238565877552579	0.235630657321451	0.228150066480088
1.73960313935122e-06	0.260384778527052	0.221723531067063	0.159117866549789	0.126817138332983	0.102390671800052	0.0877075267979128	0.0859326475483741	0.110221393865472	0.0987842367491305	0.0937647925323783	0.0836305052781334	0.0767293673193926	0.077078777517466	0.0705676335215257	0.0642952126963415	0.0593568384205346	0.157275938827483	0.206843771676824	0.203970901550776	0.201780344081107	0.198975733601252	0.181517737778379	0.215119599038255	0.198307132456728	0.218306678670367	0.231622741005512	0.236627292853786	0.251252472774443	0.242640657466807	0.231053696288786	0.219040870142373	0.18093805418481	0.174356030584992	0.181053964131482	0.231481704280938	0.21588919224124	0.217377186686501	0.224374858330463	0.23488743394871	0.235079248720169	0.235819068918548	0.214789383475193	0.192572141840644	0.188669227562271	0.224755789898579	0.238066840392302	0.239919825759007	0.233257106903065	0.227847111955454
1.53877882132658e-07	0.26497592808219	0.207472287615794	0.151490541144619	0.128127566190596	0.103283494761954	0.100613019176315	0.0848791288029563	0.110376824607303	0.101259929197768	0.0895185612295841	0.0873339157188431	0.0810180264471096	0.0689629316893388	0.0722547095667453	0.0681742918349048	0.0597281870080422	0.161254373567619	0.204867993015561	0.206634609678292	0.205198470981894	0.199207614884818	0.178064043184639	0.215860068587537	0.207000404845486	0.214632041213672	0.236016070629632	0.240247922844022	0.255539162423956	0.242997741548807	0.234571852482432	0.211684252588247	0.179800846269911	0.17728496407318	0.182660001739521	0.231130854550138	0.213525858970844	0.216524384771927	0.225876817281349	0.236895250995814	0.236116849144236	0.237962202153648	0.212846790011276	0.194058446897073	0.187114746356233	0.222284370304565	0.242881877109351	0.236392285128324	0.233069211812579	0.232257353709791
0.000112450534272567	0.277497286082157	0.21565678600683	0.16080958067434	0.135057699890458	0.111884111964704	0.0884809660606172	0.0809667185999994	0.106074122903932	0.0959689874829558	0.0891926115957621	0.0904691198893681	0.0778766027551442	0.078810636927015	0.0693138192721289	0.0639863321612145	0.0591572734973988	0.160340670877422	0.204082515551489	0.202941549330178	0.206527382760386	0.193412217873236	0.173957265844855	0.215004570545642	0.200115209230886	0.220778090297295	0.231106274897962	0.243286697895368	0.257228609690501	0.244922845146095	0.233725899567347	0.215252658659401	0.183706315369204	0.178825519530751	0.180353765634193	0.228534713159733	0.214257319261874	0.217765871524094	0.224040801913227	0.235636429577362	0.23569975926664	0.237458980306491	0.217173189582199	0.192264291203118	0.186312788319596	0.22556084834163	0.239579465582986	0.238218726071242	0.234781396787187	0.231044244398879
0.00226046795626667	0.261540708192587	0.213593040270238	0.153239024864828	0.140726553269779	0.107974308561117	0.0918152340692318	0.0831678724871787	0.113619020892203	0.0953544111657374	0.0912560917040379	0.0862337930352503	0.0822217618815872	0.0766328455290917	0.0652985543559702	0.064131909780384	0.0579728724661385	0.15988199236457	0.212972548565921	0.206010246013831	0.202277460612266	0.198938318353964	0.179045424266722	0.21685608754781	0.204089988350184	0.216364226904155	0.229203921987896	0.242626516213278	0.251551591540608	0.242689371931044	0.234190382340615	0.210610700434227	0.179467304530413	0.174914978821969	0.178739231097792	0.226491145014896	0.216545032507365	0.21999782068723	0.224415004406102	0.240730102869759	0.238499631585255	0.237822880329017	0.211672256543663	0.194409919580152	0.187283577289087	0.224536310181441	0.240399380833416	0.232956538976925	0.234543094077961	0.23129689576093
4.10843590619738e-06	0.2800222199035	0.219628333411168	0.167176960947335	0.138368911895359	0.107018511890011	0.0909446950024023	0.0848058224629764	0.104369373582295	0.106852283760039	0.0941252018484994	0.0922326669617266	0.0792503833592481	0.0729385186102972	0.0696147997915166	0.061757475117048	0.059168830540485	0.155211400332103	0.20571491721303	0.206653703811403	0.204436357778693	0.192636436400381	0.179078070726192	0.218033496844477	0.200757944174156	0.224181023154354	0.234053110346722	0.243967173675928	0.247746476733739	0.246883947133482	0.240396985127299	0.217106048443921	0.180228789708042	0.175710277202939	0.18172896502112	0.227809864865095	0.215121386979421	0.218840831446284	0.226569279244564	0.239038005419142	0.240169735518403	0.240981449608003	0.215089528788612	0.190593357605155	0.187657815442646	0.222368374286319	0.237754680022408	0.236456176298851	0.235715893337415	0.230019550658532
0.00038656452531301	0.274808792093708	0.20220327283869	0.155292645653098	0.136587157845759	0.106622794667437	0.0912042586932852	0.0846052946621	0.112114922742273	0.0996451672381439	0.0904124831249899	0.0912764774829018	0.0812397236027562	0.0745972461944433	0.0696324728677066	0.0620921421147122	0.061840089949179	0.157882406570703	0.204120313072889	0.212838155144576	0.208456903058403	0.190683865835158	0.176617183991586	0.215015181262923	0.207135330469379	0.220609533819737	0.235305868331996	0.237622150555233	0.250191468817349	0.241414865536091	0.238612171362065	0.216131783582937	0.18296056712976	0.181892206971566	0.179133198151586	0.228270705065249	0.214658758616428	0.215306955941777	0.227638502928393	0.232859799180048	0.23677212383397	0.23402122574342	0.215692644505139	0.192652583109756	0.18654295369851	0.223512058242672	0.24101812593244	0.235675903930225	0.234035216729028	0.230305183019888
0.000255632339158393	0.269260759808854	0.20734125200715	0.154978351362049	0.13209959033125	0.106630406614069	0.0932736716052117	0.0772475899996917	0.102123983829824	0.0991866751766981	0.0919507953214645	0.0843308182084989	0.081028497829676	0.0808887635219604	0.0685188520377164	0.0636677995092036	0.0597633617234165	0.158506208488325	0.20535176647356	0.207057892114277	0.206450408865017	0.201817042801503	0.180700183570478	0.212288472489405	0.204628818270238	0.220496754963962	0.238513046823854	0.239784907974011	0.250951942770985	0.242396219581682	0.234384075278069	0.216798555746392	0.18040958746739	0.179826766050196	0.17426845352161	0.226467128073822	0.21841053450164	0.215865579508584	0.229779620192475	0.238102291013495	0.238032015508989	0.237292510627107	0.215491650146146	0.190466176516877	0.189062803060771	0.222372704631985	0.239020163518134	0.238183132802611	0.235298641300908	0.232037060275613
1.59104385691312e-06	0.278262758752516	0.218176003937809	0.157910282812996	0.133597416087227	0.104622978299936	0.0937937721335591	0.0805043861197065	0.105669313690515	0.0986640536076131	0.0897090812571504	0.0867830289996691	0.0839931646812326	0.0756416778352217	0.069243213138854	0.0625282666239993	0.0573569578896034	0.158710375014571	0.207133207848447	0.203341284693351	0.198254343738097	0.196617683267391	0.178348414119293	0.217519176486178	0.204939194854041	0.217195062285139	0.235113828765136	0.242154273163058	0.250247683861499	0.245952358860142	0.238160180267379	0.214528579207483	0.174433258899407	0.176570541213451	0.178630809039693	0.226019323819161	0.215369169296801	0.217733851724358	0.226590600896798	0.234170594597646	0.236969826256055	0.23916092860571	0.217223682936012	0.193369279776453	0.188524889134235	0.221190081982189	0.243118826260641	0.236197277851941	0.233140495776079	0.230284442038787
5.68034958166483e-05	0.28770237522495	0.227284513323002	0.164972901207981	0.122463848930553	0.108544266229626	0.0929898537034842	0.0854904796667195	0.113643993316583	0.0932868322689407	0.0958822748540234	0.0849229243421086	0.0832137506597486	0.0774570853552407	0.0687242130598445	0.0664620922208136	0.0601743143113348	0.156994607233194	0.205926222428333	0.201160364993292	0.201824115080074	0.196342908357359	0.176030681033045	0.216882879794315	0.204613827986683	0.218811663121319	0.230184619861387	0.238317262195671	0.246518595221693	0.245210395333073	0.230533059470831	0.219853172129479	0.184327621619415	0.17789740216505	0.179955964619694	0.226163434594695	0.216767449987665	0.219066940346862	0.228891646384478	0.234982060732497	0.235083718096934	0.238349125926345	0.213502363221593	0.192143929320856	0.187330950325871	0.221054848032817	0.242844167011276	0.237128754195441	0.233997929573675	0.231729439675228
6.31102314308484e-05	0.266072351925363	0.207841054853491	0.143896079273328	0.131758173243772	0.117550909633378	0.0945973338901851	0.0925411163216499	0.101675726657104	0.0992494163790572	0.0895324299931808	0.0846288094046656	0.0823243100283084	0.0818987860736555	0.0669161380510561	0.0638502741661589	0.0578572988695173	0.160443886969348	0.201236990306223	0.202881600792516	0.2044783664079	0.200187395743332	0.181253578492827	0.221104501712543	0.200431729872177	0.222407203667317	0.23853899989995	0.246564493282549	0.257661691038864	0.249051665784721	0.236030257629375	0.213430598116789	0.181565491844652	0.178477961984171	0.180420798456844	0.227564881200167	0.217386167779987	0.221497292781259	0.224937210833012	0.235506293751009	0.238731820879519	0.239451833861137	0.213268543018557	0.193420764995224	0.188673522811095	0.222492233989301	0.240873778715879	0.238122660406004	0.235868613848162	0.229751548506984
0.000481280594453597	0.290979183297573	0.224001617023071	0.16317905800473	0.138977562214635	0.109021497479955	0.0906349293274207	0.0873247109478742	0.112176917589149	0.0971873185685327	0.0893963659836377	0.0907149283252434	0.0810818311812947	0.0779201227504308	0.0695650518560664	0.06003073670861	0.0551955594526329	0.161448063043132	0.207821774324911	0.208046949135435	0.205437572491864	0.20014152377296	0.181366625668337	0.216248713107147	0.20274362638158	0.222438638490414	0.232956504867048	0.239691393322934	0.256455004822288	0.243136289613711	0.235892412624016	0.21302939270813	0.179660301583793	0.173311854290025	0.183053492480648	0.228172850840091	0.216681152806139	0.218885901140157	0.227944257060807	0.234600044247393	0.238893538566647	0.235943695114306	0.216486952301893	0.190392097340871	0.188675821581071	0.223367406975971	0.240704134580562	0.236718678951657	0.235550055405107	0.231523211778381
0.000352583890675236	0.254041123329854	0.214111912997968	0.143698635610234	0.138202409332671	0.111924758755959	0.0900219820973203	0.0819525556573537	0.107837590067011	0.0993094860655556	0.0933973163013879	0.08944238980271	0.0829791426099993	0.0734550443546789	0.0656755112161126	0.0662988213743786	0.0569810034866553	0.16272484140706	0.199769432690707	0.208077211784005	0.202848177148935	0.199327617331131	0.179398197891149	0.219329464281296	0.201809251690666	0.220528154988509	0.232696623776979	0.242444715022909	0.247871099771802	0.242464639161211	0.23776191521086	0.219334427988731	0.181060157460816	0.176454960556082	0.17796169991247	0.228235136003887	0.21464906203589	0.217624212772417	0.227899214917296	0.23864294052539	0.238196523127664	0.237284274512293	0.215965495466	0.194343205297546	0.186020779846613	0.225821080050384	0.239926886155967	0.238141849249117	0.233716698738892	0.229132813309865
0.000526819504423861	0.270316063815988	0.219743533515046	0.151845839349148	0.136955809828867	0.112116425561192	0.0947130064616063	0.0829255823554149	0.111134771032342	0.10049364700787	0.0839678632675187	0.0895635852887073	0.0831699165133891	0.0729743011474525	0.0692357305827389	0.0611871189695638	0.0566194394470241	0.160615909752343	0.204022364652913	0.205392543531287	0.205873281585097	0.196995884420491	0.177349480037477	0.217041304417212	0.206931658126746	0.218969839319624	0.233111492373058	0.240876006892512	0.254104589221601	0.240935452085314	0.234700896117914	0.220397791212033	0.182849940409938	0.177574218309561	0.182725705834725	0.224229887394754	0.213678844380657	0.219144321166322	0.226070157049477	0.233623487813465	0.238174890712945	0.239158359148026	0.216617810518839	0.191741525939535	0.186712127552466	0.222206351943127	0.239020845782575	0.23866772755309	0.23380540117034	0.230147350995974
1.28743240450548e-05	0.284588511514089	0.229927130655045	0.143646033236499	0.126002098614754	0.11531067234798	0.0902756656683911	0.0777420007558946	0.108033454471215	0.0956071858289701	0.0912736215098871	0.0882037925842555	0.0812495634349644	0.0763765777756328	0.0682880046933304	0.0628727789936233	0.0609921045389193	0.156000213756166	0.204832034931659	0.205698083747203	0.211527105479158	0.199154718091084	0.172498400969291	0.210357540936938	0.201038293346255	0.224713506944815	0.230533990989016	0.246631556926214	0.247829045362681	0.239102657994823	0.236952176643831	0.218182583962726	0.178965103211958	0.181169247993048	0.179195055209794	0.226821863888151	0.218721675843499	0.220608355955227	0.229731285080548	0.233189894196001	0.23571963224851	0.239254439342398	0.213932848924462	0.185992790554618	0.187710530458782	0.223647774621973	0.24221060414726	0.237247649047674	0.230398862865963	0.232128575686357
6.80983851405563e-05	0.272550936333699	0.211222716343731	0.154219416118346	0.135420756254698	0.106004837469159	0.0931561145265417	0.0842212826538479	0.115932491113201	0.0997061267375578	0.0880704864265471	0.0859923559079739	0.0775797522094138	0.0808960860851139	0.0691108658251581	0.0617861913873978	0.062780609418559	0.154299905657257	0.201060927570128	0.20378757947099	0.200784296820614	0.198603321877576	0.176624038593314	0.209078167206483	0.204877087800602	0.223458698938036	0.232721164014618	0.245038925970697	0.252582667290625	0.239773048348557	0.232431325659004	0.217454487936754	0.180919069599368	0.174567855635088	0.1793948102498	0.230479627743341	0.212783090281476	0.218532650578349	0.22807677767167	0.238313016711168	0.236853765510077	0.242801675101681	0.217470420554718	0.191826792770485	0.18728224139371	0.225226671433378	0.239983494954652	0.24058884915761	0.235566794223842	0.233973718193719
0.000248539920512285	0.299378451068337	0.203198606349742	0.151868204047459	0.133461310487512	0.105256135135536	0.0898299518110573	0.083931369151482	0.105108315458751	0.103476951240026	0.0920792710597018	0.0857648601836002	0.0799358086961342	0.0731781280823101	0.0664206674285679	0.0604822091411964	0.0603103284003959	0.156494100596735	0.210762448131384	0.204253908742238	0.205247949046221	0.194657992993902	0.172827309176308	0.217721078710736	0.203594175844504	0.219725009181225	0.231584082177218	0.23941565034874	0.252287886477922	0.241467383982394	0.234344636985639	0.213009695916092	0.179860156710626	0.173239737721968	0.180179070044264	0.228039756222373	0.216834406613786	0.217908819134502	0.227527027741501	0.237811652030754	0.236060507281928	0.238275452166397	0.215464834805996	0.192039381336631	0.187750182259364	0.223942060194993	0.241347127013365	0.237378532654871	0.237668484343636	0.22997147353102
0.000520754235659789	0.277063966658809	0.205344016733583	0.139970253678031	0.121283507925944	0.106577552205859	0.0973067385177062	0.0851510881940534	0.108842190380274	0.10382650763489	0.0926695654439786	0.0869665811801162	0.080276795702439	0.0719889260890251	0.0660555888406654	0.0614956011908866	0.0594935069912109	0.163345419995879	0.204401455645539	0.194850438452303	0.205101638198825	0.197218760919877	0.183144921350979	0.217230827772831	0.204210974719333	0.22041669453374	0.233054456348988	0.242888698295014	0.252468221102014	0.241657496964957	0.233106512983839	0.2155948164962	0.175406896989841	0.178621037913899	0.176474741236466	0.228672896558953	0.214688309843606	0.218970798621277	0.22681179496296	0.236538082695134	0.23826697300861	0.239430559660133	0.216596747800455	0.192584599523889	0.188463119358365	0.223925210927414	0.239469796724833	0.236486909450388	0.232341250425497	0.228978008139583
0.000567037032604874	0.26841358811728	0.213702642203687	0.150878354152936	0.126694490939747	0.111597075522638	0.0970504234187083	0.0873843457600442	0.105125581856589	0.0971734241125105	0.0950611508999594	0.0834906785278493	0.0833699507109308	0.0705960600397726	0.0662699860918865	0.0654828138580072	0.0571307512010435	0.156027904431733	0.211235188282783	0.213218582938592	0.197389481887744	0.197546774044455	0.175314116542946	0.21561608490205	0.2057209906221	0.216556407072181	0.237913013529939	0.243941862857232	0.251511253190642	0.237815384069614	0.234063092719047	0.218198396159803	0.181659668365469	0.172848603356398	0.179664472851174	0.225770837644617	0.218211420657318	0.220714470720298	0.226376046382697	0.239807601265038	0.238580980789474	0.238977414632718	0.217313523282804	0.194027696448537	0.186468678276809	0.225584980751981	0.241589027996603	0.23954480048198	0.233181751821195	0.232801114081331
3.21117150477207e-05	0.274614501376212	0.212130629216583	0.158222299936287	0.134447546749748	0.108811746752563	0.097869546887942	0.0844918892041756	0.109061278024666	0.0990742083335918	0.090057204353157	0.0797597349634812	0.0824520284136048	0.0741722751962232	0.0697795871784392	0.0599546770341148	0.0595300348767065	0.162285197701045	0.201205841634977	0.207250499007189	0.19722660765277	0.205462348662173	0.174246326817336	0.219580015992407	0.201886737730831	0.21978453991943	0.233712206796547	0.243904026306465	0.249196034892496	0.244205993992939	0.238900959929707	0.213926881317265	0.184330326006129	0.179107048852624	0.181195831298876	0.228663148130272	0.218507898412068	0.22011512803677	0.226308944330414	0.23397109004807	0.236310579528302	0.242913179004554	0.216048047736391	0.191731249523955	0.186944300527821	0.224070160903616	0.24060535179352	0.239343518400431	0.23354171910448	0.229270916164908
1.69578700497858e-05	0.269806641793022	0.221783203228785	0.150576473645096	0.128309539900361	0.10726276346728	0.0899428305978662	0.0806738874301586	0.103138777019721	0.0987295551101312	0.0882643867384354	0.0872176787930044	0.0833411124600147	0.0716670401795086	0.0652023183819058	0.061341938497996	0.0619077939498759	0.157440023271672	0.204935125057088	0.20980293148672	0.209625816928362	0.196227479737939	0.172195595397088	0.218103323521204	0.202656582395768	0.21848632583968	0.23528043404811	0.241402248209725	0.252665948032647	0.242635700930696	0.233190422586679	0.214403622701741	0.180565910595875	0.176453728407096	0.177712524111381	0.223583713568322	0.215501542171694	0.217127792188787	0.224536096511343	0.236268587774072	0.2368440994198	0.241037947011217	0.216751357662909	0.191271405935952	0.187480862179298	0.223507453584454	0.242691744748273	0.235263526125284	0.233521861728165	0.233366780828604
0.000938580248175575	0.277601040818878	0.219850612168599	0.149942568565762	0.12540490035695	0.106264805068709	0.0975595411988127	0.0800101793769747	0.105065247960734	0.100118192518401	0.0875593646622458	0.0874066649781019	0.081582729697132	0.0838731418152867	0.0702111875892324	0.0643286329402297	0.059135989178218	0.159626646523664	0.209642223975611	0.199179517675606	0.200097756533349	0.202805264674248	0.179478449589261	0.214005192023558	0.201635187124827	0.217851424908653	0.231566685420293	0.246179692241243	0.249664632753875	0.247141754674823	0.232539694128824	0.217287926680709	0.179011693716996	0.178185653402399	0.180964031605361	0.224567530903908	0.216266286211533	0.216772195940703	0.223239513548854	0.22809760241649	0.23712417269368	0.234087367712344	0.218456451934807	0.18753870386559	0.189092492929634	0.221182180633299	0.23871146745224	0.23801462221826	0.233361561603932	0.22997932941125
0.000318424751755033	0.271392240506142	0.206987529800879	0.153364054143117	0.129345309338255	0.104792725370849	0.0902435973320257	0.080364282730251	0.105156151528823	0.0980513480371584	0.0880782202264546	0.0856262980923795	0.0772883863463852	0.0673340138118093	0.0672389440315919	0.0607902107456469	0.0638678414455848	0.156850230395236	0.201108225902508	0.208395507870822	0.205477073163919	0.199628644823985	0.184929816205627	0.2184099515037	0.204787581819581	0.217393527368579	0.232818491012872	0.242833937530684	0.252114297469665	0.241503766414878	0.234863026659873	0.216055012086612	0.17645866620616	0.173408429150768	0.179744970431074	0.227239445329847	0.219762422597544	0.21955808323817	0.224134783406029	0.237467873478249	0.237859590278466	0.24060832286016	0.217512592269676	0.189992812612305	0.184535360118622	0.223187530694814	0.240327015150142	0.237719288659108	0.236307876746945	0.230348816127952
0.0011480275553977	0.27534204927276	0.223323982563787	0.149508421519552	0.134131077267196	0.109399091898251	0.0855446736489939	0.0843181018002539	0.10783905467307	0.0984064447083677	0.0961066901988645	0.0903613140747537	0.0833046182301033	0.0787076101303407	0.0673969692633379	0.0596298797712971	0.0577850845669084	0.157881175962434	0.208092361606984	0.206561556030615	0.210737095102476	0.196233813969166	0.175230595958356	0.214066939637196	0.200468687802319	0.221538200976392	0.231920993468366	0.242654744389806	0.256350113576039	0.241159331918942	0.233739127849904	0.217944228141175	0.178018451407558	0.177119752254256	0.177568423530167	0.227996778281731	0.218410611782184	0.21820853281077	0.218920431804878	0.233997894860957	0.236579013371712	0.239626684137179	0.214899409649585	0.190562470134529	0.186707997810945	0.222244370586143	0.2388291655581	0.236412473697103	0.237067308383785	0.232002537029674
6.98011599717058e-07	0.270895957343301	0.215095687789226	0.150891268174905	0.128250460424969	0.104813242989349	0.0958728151540106	0.0795604372593513	0.106184052990815	0.0954880817266602	0.0908390495731642	0.0848359076488221	0.0819987001908941	0.0706750353740687	0.0667368742201355	0.0635599392391803	0.0625901044229022	0.157641251773493	0.20747493211503	0.206839640677865	0.206448857255273	0.199976201680632	0.178496005765527	0.216439944449509	0.202131714641554	0.221129591534067	0.235280468053952	0.241172284793019	0.254107715834419	0.243406922124331	0.232128055247694	0.215148173055816	0.177774883619819	0.173944186615675	0.180418633133019	0.225695736272657	0.216333751413709	0.216937377781578	0.222927823003459	0.232865041724442	0.237420227824066	0.237318070274537	0.217798003813931	0.189488796391051	0.186784138260413	0.223565291472131	0.24005452461128	0.235108584795971	0.237660506058349	0.231165051177787
0.000632749019605391	0.260454562677727	0.231909745768426	0.150474946498051	0.123446983212237	0.111384636264916	0.101241647105211	0.083432691375679	0.105045867797379	0.0985457695127573	0.0928143879885406	0.0830663981389472	0.0758208408069392	0.0762460789474096	0.0717984578989544	0.0630866592989887	0.0615288322234357	0.16028281458492	0.20144571929215	0.203601711564726	0.210765679055365	0.20191275761963	0.182584541582049	0.216867420160529	0.206389479765357	0.223604800732569	0.234267057280998	0.247430222052731	0.248367746922248	0.24463992911022	0.230957611928284	0.213972266388419	0.182355759376341	0.17551097320304	0.178230521747437	0.222477355544172	0.213461658223908	0.218570456045698	0.222083626880838	0.23364281957875	0.240149300467758	0.238577887373406	0.215589034540275	0.192411870136505	0.188059944370692	0.224573964737476	0.240311415245899	0.239191568617251	0.235599351249837	0.230556548775983
3.36236025815674e-06	0.271834665716957	0.233469834508759	0.149669084587691	0.136081225467038	0.108031654121616	0.092897320508145	0.0811931150885449	0.113726909187864	0.100173006267828	0.0899459577568938	0.085856229570211	0.0823520906381347	0.0749984349558298	0.0663168177171667	0.0665285482611214	0.0570980700313258	0.16180712012354	0.20648939761275	0.207458095902455	0.204104431094886	0.19530276840601	0.178706276791153	0.215162225557481	0.198439462088916	0.2186026158537	0.23249067150007	0.24541599653047	0.251458923179601	0.244733588153339	0.239953770295826	0.21450663863318	0.184035226290283	0.175741016264778	0.180075399171375	0.228652259297639	0.213525075890766	0.220479965829837	0.22249265757184	0.238294449822293	0.239469299997359	0.239528792294095	0.217120231344567	0.193046833597452	0.186978279411622	0.224838345717465	0.241008471607574	0.237655717118488	0.23369021992491	0.232386449941377
0.000144516043804348	0.286786680610418	0.219868581382164	0.153387662951481	0.144775959874019	0.100494897597378	0.0967184750872355	0.0819562341855048	0.109504858610501	0.103263483857826	0.0916588028197316	0.0874651487690499	0.086186741531787	0.0792765432361074	0.0681591500670745	0.0669086272894752	0.0557793053244143	0.155366454808371	0.207505849524681	0.206591907985058	0.202380725081851	0.200066664304934	0.174999495217977	0.217408490314192	0.206755486300256	0.220280202588495	0.23414943995852	0.240902137304063	0.251569759482464	0.240222498355552	0.240089850051736	0.217810793432627	0.181289512032771	0.180861845454697	0.181704079125498	0.228033027113821	0.218915812863624	0.217009790216226	0.227497323255322	0.235759915826782	0.23689125246296	0.241385093475427	0.215869465748518	0.191672097339903	0.186165236484197	0.221900470905813	0.243111882985726	0.235560903878237	0.233548177630436	0.232170926761936
2.5760215558058e-05	0.264095019701241	0.217571562556661	0.146093147430573	0.138364355477772	0.10744355769468	0.0920676130390065	0.0829128352208758	0.109422613146263	0.10145797686344	0.0890445498007565	0.0856178177527312	0.0742852001585453	0.072928498065493	0.0637248911970797	0.0655184376387711	0.0569235606643205	0.158131784401282	0.20559881133528	0.20375644658104	0.204566705569718	0.202789009319364	0.170742431955534	0.216439374754428	0.199645737060001	0.216321934248951	0.228897988771845	0.243979174719374	0.249635590768922	0.244641021329922	0.229582677493687	0.217158782250701	0.175731101214053	0.175735978552337	0.182417267185409	0.227085706071496	0.220180090222252	0.215990025922683	0.229481139742364	0.234069985858864	0.237753522179787	0.240996426831717	0.217314001353432	0.191754616102369	0.189455439360007	0.221855991028705	0.241454074043572	0.23823532097674	0.235604972808332	0.229690247767828
8.1109094635493e-05	0.282119696705783	0.205170148964378	0.148413487884532	0.136464973871692	0.0999069850861453	0.092775866896654	0.0892153051289483	0.110224301959303	0.102789271503139	0.0941214693343276	0.0876823894187686	0.0764523141820228	0.0790388115151982	0.0725194976874335	0.0607159800608083	0.0620710969311376	0.160344541374565	0.209665539080376	0.20194284079107	0.203829043514261	0.199526952117056	0.180385193976126	0.212119011388744	0.201827862713747	0.215966016033504	0.234938281983497	0.238968683293697	0.249377168611148	0.246380993801362	0.236268482430812	0.215730043459363	0.182067807301327	0.179448168468201	0.181373200168292	0.224874473138519	0.215507474483303	0.217267543860881	0.225340075959275	0.233119823416237	0.235716620027276	0.237430808905463	0.214877592799717	0.191761307936539	0.18831175948452	0.222610514529377	0.240412188947082	0.238810556888883	0.235384907950269	0.231095445193528
0.000151174439896002	0.27293857846499	0.210866113263069	0.150015501040504	0.139393469685771	0.108378649617357	0.0982562559045767	0.080282951750633	0.110424523296163	0.0995972512725956	0.0916225116683647	0.085284349675996	0.0823614526375129	0.078255944381723	0.0677099826904711	0.0626092713555297	0.0595632231926485	0.14910581556109	0.202552430873772	0.208670458944134	0.210285889005904	0.203211848228373	0.180607188741437	0.214551303544431	0.203528462411894	0.222382546975644	0.232330643688765	0.244494682711741	0.250611989852666	0.238570376974813	0.237634377760261	0.211773318616241	0.18256409001827	0.176265084760944	0.176817555522258	0.22757413384749	0.215539276703211	0.21757631879394	0.225426262501185	0.235537175344933	0.236640813398939	0.234270499143013	0.21696873452533	0.193523807542385	0.186269082549725	0.222094150808834	0.243255939635816	0.240304406553006	0.234625380347509	0.229013516469088
0.00269038153766871	0.282898145701766	0.206618857374753	0.152599011443076	0.135803609318909	0.10736400751157	0.096260031978399	0.07671434632446	0.108605181057192	0.0969126266359044	0.0887839098332639	0.0873238860783492	0.082652009861923	0.0796727561652999	0.0657241312840312	0.0615431246269764	0.059897429788443	0.163145870253208	0.205691441999158	0.207422712748387	0.206064266833293	0.198340054342675	0.174143516928577	0.216432060864969	0.20283772626864	0.221483068778732	0.230666319936983	0.241630182797183	0.250822130391758	0.245312407242256	0.237248464879315	0.211210189433982	0.182019645850624	0.172341233516957	0.180934324842453	0.226146586665059	0.216546863279263	0.220222662279072	0.226497594169451	0.235296552916732	0.239814296613975	0.239937023514666	0.214961391000275	0.192413123184609	0.189364524778827	0.223537538159196	0.24198624351715	0.234786522863477	0.232955474175354	0.233615772157777
0.000325402744827183	0.276374783379506	0.217588602192571	0.152317066909235	0.129058331156772	0.1052750175314	0.0866953512950668	0.0804944207787762	0.107285502532797	0.101273998401034	0.0945407706569801	0.0820327396278821	0.0797217219580372	0.0762214124913286	0.0710522626235247	0.0664690589902549	0.0596077461579396	0.156107202423775	0.209758979256796	0.205181542628324	0.206587646014189	0.196325177786298	0.182389094845673	0.214191464323014	0.200522955717144	0.219413640989311	0.237697055531511	0.2419620091676	0.255272212920932	0.245265547896996	0.234679463181685	0.212523025886351	0.17958365367591	0.176970557817851	0.178801243568729	0.231316749047887	0.213886382191907	0.220589762252252	0.226857525695345	0.235206854378578	0.239903055978081	0.237417570714114	0.217175969669817	0.190466717790423	0.185245587861501	0.224246435422887	0.241555490929813	0.239307299237313	0.233444423224649	0.232180658944644
0.000189230971377223	0.283401479193178	0.219600985450199	0.156101610453275	0.130832931914057	0.105670297927917	0.0918356014677945	0.0829836838325522	0.112965466932473	0.104142463628169	0.0915369617189584	0.0820707500706159	0.0838205647688874	0.0781418821705097	0.0599998849552908	0.0635648278500315	0.0558710753781785	0.157523782924871	0.203484545228632	0.201730233450851	0.201432460731167	0.191596978121951	0.177812131237297	0.216183117240089	0.195793248337165	0.214737531742367	0.237869073476023	0.243555974972564	0.246327958440245	0.245792927041054	0.239950634756072	0.218101682586598	0.1815142217719	0.178435793036753	0.178148406284146	0.229906550801569	0.217096625249101	0.216671693097374	0.225738284611869	0.237882775806113	0.236352333666973	0.238937263585477	0.215502293833917	0.191331780667851	0.18739383961754	0.22493580712014	0.237336151517804	0.238336412100417	0.232071356726589	0.232233348706852
0.00160500985667729	0.272329216910407	0.220420613581286	0.149973051989711	0.12752073103716	0.115872042518476	0.0924569921359457	0.0780817154866552	0.111885977913635	0.103084905568705	0.09245941683418	0.0870879752986059	0.0880426970319599	0.0764674731059529	0.0716744780076457	0.0628824202590851	0.0574809084389339	0.156568580419184	0.201572527731445	0.204677907803674	0.209574203446795	0.194764154792131	0.180642809347912	0.215672322771608	0.200469360640076	0.221930510639867	0.228344957364787	0.240283099171249	0.252870596914126	0.240084948111628	0.241469980212746	0.218877398426034	0.180230705096915	0.182885080341281	0.180578793449083	0.229001697169465	0.215326435719738	0.213226028718016	0.224142659448261	0.235898127450268	0.236770791846782	0.236980823631181	0.217617172688824	0.192999479807575	0.186744599325158	0.223949677961655	0.238334189796296	0.233667193079952	0.233149361729324	0.231007102958795
7.99429838884018e-05	0.266737746673515	0.22376195723738	0.158656222464009	0.132901306319629	0.116363801029013	0.088153531241656	0.0800815068716867	0.112489522002805	0.100170528012136	0.0884446314463082	0.0821018538800451	0.0816721790322739	0.0783983848851043	0.0695309671380365	0.0627720951505886	0.0586972299729523	0.157282205305731	0.20927060433128	0.206316900276453	0.208105274138698	0.200483451945429	0.179705116805795	0.210495146568633	0.202295603155222	0.227331480206136	0.234741287132181	0.243932150593393	0.248321576546377	0.244316878814986	0.238594039722517	0.217507798819597	0.176009756757112	0.179507860015593	0.181199891952318	0.228249625260294	0.212205851794647	0.218554271456627	0.224252275957216	0.237410139784053	0.234723849495539	0.238878982334108	0.216193668149342	0.192851090518953	0.18744307199563	0.223838116819689	0.242524944981204	0.236601740883003	0.2361040214539	0.232341375874891
0.000719993845929419	0.270873461616723	0.243955288902853	0.132462077048347	0.13626244534244	0.103703478959613	0.0947667589761916	0.0787832531935662	0.106776937150646	0.10533626792101	0.0914214358098924	0.0842912036530863	0.0802522785083023	0.0775095163476466	0.0754912681851678	0.0610966440779725	0.0595223791815982	0.157452575245624	0.203545185670847	0.210414523426917	0.203210084089351	0.198538734258027	0.176636261193945	0.217502704504243	0.200621686270753	0.217650689564047	0.233428000921982	0.246470454450718	0.252544395722575	0.244103003231073	0.234353222035373	0.217040607956652	0.18114680479261	0.178147133598267	0.180465537130183	0.227105599650341	0.217013843178979	0.22013878008482	0.224592133505094	0.237163456765093	0.23640212066944	0.236569591568875	0.215528753085297	0.192669075085469	0.186657856098905	0.223835637897542	0.240186487230604	0.236270279053884	0.233627495719822	0.234434203289032
0.000200724073329076	0.242206614827661	0.202111037124562	0.151047667937041	0.131446198239365	0.105371667338654	0.0938448148317242	0.0875937194500332	0.113375574410246	0.0958287697526806	0.0916214126139291	0.0880641911654882	0.0782512092690766	0.0745759913689795	0.0694267760119153	0.0651052714198009	0.056025777283986	0.155890947376436	0.198993642156117	0.201063581583717	0.205827720259331	0.200117205321094	0.172747876548889	0.217085713299	0.203937003021214	0.225025764639563	0.234730944205692	0.24100052100608	0.250789705812353	0.242077156752447	0.234478409144273	0.216627088268874	0.181635935381989	0.179643771242047	0.177408712830144	0.227229300158693	0.212307412304715	0.218169978913688	0.229920209001628	0.236873397064116	0.234995722338259	0.237896118319649	0.21794986467105	0.194610775751392	0.18686771999572	0.222215157627512	0.240780492183886	0.238350759326636	0.236376475971751	0.230890889223645
2.16037238144498e-05	0.279177006037082	0.204767174206436	0.149070278300883	0.133889747065018	0.110182157502654	0.0916082524500298	0.0788516500581525	0.108453583512111	0.096951019821237	0.0873699346890868	0.0846240367225378	0.0839865859038778	0.079323613770712	0.0695680681789495	0.0611233742591371	0.0587685347302456	0.160812183692517	0.209046689245229	0.208163457371453	0.206496632066947	0.199007994225768	0.17660817420408	0.21130801587052	0.202363770523517	0.221173543415903	0.234283899654181	0.243021147998068	0.24766298714368	0.244770667905465	0.237025442608675	0.211007088642358	0.18370573912917	0.175460116900167	0.182083616892998	0.229385040998007	0.214991789057692	0.218304108127464	0.229963117839388	0.236865400061902	0.240332861357891	0.23883638861416	0.213979904347377	0.193357065064312	0.189819129912451	0.223874017276516	0.238846405437567	0.237448293366391	0.233348945078157	0.229906406669737
1.61662749456115e-06	0.293427499434656	0.221627312104354	0.1506416034736	0.126148658123862	0.110306737982821	0.0895978034705844	0.0798929787414487	0.115160392943582	0.0992470578001871	0.0905859911795135	0.0812777909735099	0.0808861884734546	0.0730399259156868	0.0698881563418205	0.0660566317326636	0.0626922029260077	0.152562223596401	0.199866801788625	0.205027234973864	0.207358136592388	0.199269082002297	0.178455390547742	0.210447710435287	0.202663096543554	0.219723611340364	0.231479888207271	0.243930607001646	0.246999630068556	0.237602897439785	0.241405575151108	0.214093485276848	0.179614551780194	0.174316347292125	0.181563767677562	0.229468179267218	0.217769593148103	0.219475703167608	0.228716011953355	0.235791869671116	0.236029034799384	0.241129121406342	0.214763141803734	0.188894859099847	0.190597978316936	0.224432282148254	0.241223527899758	0.235033501799865	0.233771214042651	0.232817601397759
0.00201058912628613	0.272895444226481	0.22348964815134	0.156177239364576	0.130575133036961	0.113517581316248	0.0945458721100006	0.0873110238705983	0.105754069157973	0.0983642453384043	0.0902628658831094	0.0862010481477818	0.080254293422893	0.0712694919621154	0.0688308089279493	0.0600564747016352	0.0575307727617185	0.151554330709012	0.206728947106804	0.206808224711769	0.208190682713228	0.197475217856157	0.182263524156818	0.21596929947625	0.202765140060553	0.219757302476575	0.232719503505429	0.243774563409321	0.252402525210943	0.243071270854204	0.232136859552631	0.215104544870612	0.177298060159024	0.17797359865144	0.179168838690937	0.228540853305893	0.216744727529209	0.215004732489685	0.224844687628221	0.233971760110122	0.234937811698712	0.236912334728827	0.213056430034495	0.190725103938675	0.186652022317338	0.2230598405086	0.241073487161506	0.236804057213248	0.236922377143114	0.231003452642491
0.000489831235520917	0.258761876207603	0.228838856726616	0.151945587205209	0.12539566402195	0.108564880582184	0.0936102958969595	0.0782881957669379	0.110414922665206	0.10050537139477	0.0926345899561609	0.0893819797870991	0.0833883376215959	0.0760798959103834	0.070192923071848	0.0597200289127674	0.0592886882213146	0.160809407075033	0.210975527071419	0.212843539940991	0.201188952586578	0.194958817097423	0.174263765954977	0.21376255657002	0.194654616871852	0.222963934386785	0.233836227945874	0.243115890430474	0.254857612804555	0.241452811278313	0.235716617067576	0.220034410083181	0.184447591496337	0.174722641728118	0.178695186450749	0.227313981773743	0.216733967545736	0.220726790841764	0.226912649129941	0.239648414068473	0.237801967927934	0.239966577067045	0.214151234759207	0.189228096306588	0.18945504576434	0.22552734024939	0.240013495245413	0.237530006488992	0.233131980891491	0.232529031884716
2.00880923792249e-05	0.272840819433733	0.217941273321001	0.147864925533846	0.125085118214165	0.111856696873178	0.0875903493187113	0.0825707217270225	0.106985519907434	0.098961133216263	0.0957776985185929	0.088740430771841	0.0817962500214618	0.0723317337532692	0.069143731911592	0.0628368927836069	0.0565325449953678	0.160588296096341	0.206496334262686	0.209314092104092	0.210264651469687	0.202149148310962	0.177053864498352	0.213050900762282	0.20432122515459	0.219843880801968	0.237651985125133	0.246291129978442	0.253182627136506	0.245730953998215	0.234574542425425	0.219521904356591	0.182867008412688	0.178335336845206	0.181868339949446	0.232101135847537	0.21529060628679	0.218302922271556	0.228187558516689	0.236229049212016	0.235421489494716	0.241674703557517	0.217039476133844	0.193191384188895	0.187561968206566	0.22412519790019	0.241061147778217	0.23607707350104	0.234059795438403	0.230044372706814
1.6505683086882e-05	0.285229821213581	0.219651845995757	0.146945436418342	0.132646488125507	0.109293554088134	0.0916713846137152	0.0785149124347537	0.106659107355124	0.0999528716271468	0.0947520722676271	0.0842734421840681	0.083395429017383	0.0754326196826853	0.0727376433224216	0.0612708650901535	0.0623648173039914	0.16298862441963	0.203130015722111	0.20136822325807	0.204223182083931	0.192029056598013	0.175793589997974	0.215238660224061	0.203105808672528	0.218371943291689	0.232991609951735	0.240538138818145	0.249480100215083	0.246079687338365	0.237470245932878	0.212033306423061	0.179935312376943	0.174583615878562	0.180838661336267	0.224119753880709	0.214555094120838	0.220800520649613	0.22386169714435	0.235727570012372	0.238943998686258	0.239255606296988	0.213166373620133	0.191807575409778	0.185018792105698	0.223171588158026	0.240473850976688	0.236010058973016	0.235534291470153	0.231212219360369
4.30332677710115e-07	0.275604983069824	0.2217767556025	0.152047650230604	0.13127618171812	0.110038444583955	0.0905964497725446	0.0791792234693626	0.11397134701302	0.0961161958652174	0.0895067344170322	0.0842880669546745	0.0788803056447515	0.0709980098925374	0.0666333801659633	0.0596243745422823	0.0608542195465961	0.161287099772994	0.20582255861156	0.205673002468182	0.199901201393898	0.204394556679613	0.176292126568207	0.214178667379039	0.201660399188167	0.220009810833935	0.234539336385863	0.242425840088655	0.254365256103884	0.239676291371004	0.232593227929112	0.214940066991761	0.178000750282558	0.179364233618508	0.180841107202627	0.225616790417723	0.216865063231281	0.220573161227439	0.223810612007403	0.234912338330876	0.236449628314995	0.239422625681174	0.212074622531499	0.191582750712543	0.185970972285807	0.222409511831623	0.23900017784206	0.242658662269328	0.233364285503244	0.233583612411265
1.04717606341131e-05	0.278969091681663	0.218267928122794	0.148445972949991	0.141884304147893	0.106100836089801	0.0940679168270537	0.0852498464624538	0.106291734210737	0.103308671600927	0.0891247763789345	0.0863300506290855	0.0805728970195934	0.0741929071024073	0.0704258996087962	0.0642256118366378	0.057587367655091	0.159110210860079	0.213218999605517	0.207259808678347	0.207176406222881	0.197521522769984	0.176996766262725	0.212923846522985	0.196959744384826	0.223898578833601	0.229145945708623	0.24561726454982	0.248762263910653	0.24025778187506	0.236934543040979	0.212830876461209	0.18406084640909	0.177598354289092	0.178230326185001	0.224057405330023	0.215424971269825	0.214696736197336	0.228282684429911	0.236249497295878	0.234721026164677	0.240212021981581	0.216178806042237	0.191981841060856	0.188992698848163	0.223234256194986	0.242362140811839	0.236222913781304	0.232678128598763	0.231787017442513
4.25158122353519e-06	0.271935346476348	0.20549070595892	0.145502913921975	0.131176655392847	0.111012209770327	0.0934271757358583	0.0835612239794563	0.113294116967329	0.0986277291509749	0.0903488507827036	0.0849192942377452	0.0785161739935429	0.0744314893455743	0.0685405035793833	0.065786938357741	0.0617675466189075	0.161612144752557	0.209871904609035	0.20632487559252	0.203351290843619	0.198741478407603	0.170036832474835	0.212634277366718	0.201126156123947	0.217382027162261	0.240270989634724	0.245032529770949	0.249350282499185	0.240632728532631	0.233637089653352	0.215524929889233	0.180194196803914	0.175454375840067	0.178985837034603	0.229477093536768	0.213331841360889	0.219551434867071	0.223147145115876	0.23160902353951	0.233135295436813	0.23872754607373	0.217142211615756	0.191719264055824	0.18610684228699	0.223561216185941	0.238904322962593	0.237344196589539	0.23622729318372	0.23118335135807
8.63300417983626e-05	0.28625267971917	0.202193213243761	0.164925032731698	0.131947183176682	0.103611683122399	0.0937402408994816	0.0844534855716378	0.109708891904262	0.102243882073591	0.0868132365111464	0.0866555597856078	0.0818547571859094	0.0716824731176578	0.0695231501740151	0.0632466027746799	0.0609495317479103	0.162693791282116	0.210110500523616	0.210268602901425	0.203280959265636	0.202085309333983	0.173989288144182	0.218340263269374	0.210090945667337	0.226212773192178	0.234659419786604	0.240028534296913	0.252551131122106	0.240315930236309	0.234704871192334	0.216934016146456	0.182929295854152	0.178226983100337	0.178429524406664	0.227567780735192	0.215224646009204	0.219238812135291	0.224948065968742	0.232922143361702	0.235415557356114	0.236977714947235	0.215616966207513	0.191533367640447	0.187242167108937	0.224130949147667	0.242019354436421	0.238239805727435	0.233234720439573	0.230982418943038
9.89310961774616e-07	0.280543020706336	0.231142107212685	0.147482169849581	0.12160406348552	0.10903884772364	0.0920507317348946	0.0872327654187186	0.103567061918208	0.107074421713204	0.0902978961901059	0.0880332262934729	0.0819601809242884	0.0753521179692863	0.0718874821735355	0.0634259088798704	0.0605305533234106	0.154102402575055	0.200393584403753	0.201033334149579	0.204554725760491	0.198922322971825	0.176883596949609	0.216994523294118	0.199237762097444	0.223549386686059	0.232975214812471	0.244890971665487	0.246941828233753	0.24677880398304	0.234913658239162	0.212935331716627	0.1820894648536	0.173042393402581	0.182365065141224	0.228824103469686	0.217120576626628	0.219515911516856	0.224324316484333	0.238565378642847	0.240745102348078	0.234309486203944	0.217582191334932	0.194277784034273	0.183661258364564	0.224349335458465	0.242934733888886	0.236991457516442	0.236069963852601	0.234093019578342
1.99844952248993e-06	0.25563223325431	0.217405334906054	0.144212039080451	0.13081348594708	0.114858459667631	0.0957783609671283	0.0775628078706103	0.108848886889157	0.111459258848942	0.0910793869960308	0.0918998324394979	0.0801970618233559	0.0708019461255473	0.0753652048127839	0.0619807781326637	0.0588653964313868	0.159002868557285	0.204890620246196	0.204093850952106	0.208208797971513	0.198237891827449	0.174021463188132	0.21163204938212	0.202765768028642	0.218761476579525	0.234042890587461	0.240414120625093	0.252211639667741	0.239208111118344	0.23539464634936	0.212472442977529	0.180998659931136	0.175446298927874	0.177921574725736	0.226973356094002	0.217426566973147	0.216530753602421	0.227144488204493	0.234718404649607	0.236049239435818	0.237980492962178	0.218381741588301	0.192017562515556	0.187865235817853	0.224910298766491	0.240032917845414	0.23734135018793	0.232516050775512	0.232895472758845
6.65936696975137e-05	0.285484493366824	0.213641362210647	0.137346899131582	0.13497426929272	0.104749493889899	0.0857482978265288	0.0842895396051888	0.114401419391273	0.0965067385365341	0.0861465819988523	0.0881582257482813	0.0804433525348359	0.0773157887684412	0.0699352395494349	0.0645319981700081	0.0597524084584169	0.160669159866701	0.20541505123513	0.200628433852671	0.201504112041809	0.199170267459722	0.175432952386708	0.217051447719098	0.20651277998511	0.22419152352691	0.235011280697395	0.242506136379378	0.247846506687403	0.247157330757323	0.236424808890883	0.212079427592032	0.181758311955775	0.175202910836266	0.180103706023659	0.227226296441581	0.218348878119049	0.217921377715321	0.227373130690712	0.235096109010294	0.238715701597068	0.240288410355155	0.215653631859697	0.189829174619637	0.189947578472734	0.222764065386901	0.240273091637288	0.238229518276064	0.233100637608681	0.229956421304913
8.50234764811062e-05	0.266184905752071	0.221032974774388	0.158318892856847	0.13297704497492	0.100862789501731	0.0922289919071038	0.0806821641716015	0.110692022318463	0.0907953048117109	0.0906342874226746	0.0862216656975253	0.0797619070782003	0.0737971660803699	0.0627727037884905	0.0640772155578896	0.0588697495757713	0.156083768772302	0.203153461941896	0.202519170386896	0.201475396233256	0.201053729802769	0.176822668549377	0.212943082561297	0.201805206920205	0.220708959806001	0.23161472377603	0.243362871938662	0.248000548298505	0.24354691761061	0.235426579221873	0.210126986596265	0.181529898873125	0.175155720955405	0.181265879944577	0.22715424795993	0.218141833270163	0.219376109189454	0.22587896642951	0.235665287285105	0.235801130872767	0.234981751924806	0.213895443844084	0.189622933720739	0.187010089465537	0.224224449510974	0.242993398465559	0.235358676684097	0.233119688258639	0.232692748836553
0.000152637195465832	0.279283808605368	0.20346673355017	0.141290341905876	0.132218459807842	0.109598390990092	0.0928583857774232	0.0831846437772351	0.113981246765535	0.0951755478324991	0.093565041727508	0.0815586407431101	0.0765581385124691	0.0743665785633179	0.0669966630029212	0.0599862704162689	0.0552000866942518	0.159288802166014	0.205611223571402	0.205811514075356	0.206065183470852	0.193612441498018	0.180362245019862	0.213621343639985	0.204661001047228	0.221312839368984	0.2349429934143	0.244065002404899	0.24751753090793	0.23923873215227	0.23658000945185	0.21548259252532	0.178436712725442	0.177251685913593	0.178303870904004	0.225044484950273	0.216627978081425	0.21912478515827	0.229027739953211	0.237202903317126	0.238229458435271	0.239776808995336	0.217760242347033	0.193378566939112	0.185182422991813	0.22312738024313	0.242855459949585	0.23919409253886	0.234049683315437	0.230798370034997
5.98102757689483e-05	0.280831720937771	0.207233092848831	0.151476804719205	0.122803593391018	0.106683219085475	0.0954200804924137	0.0761679896617231	0.110174153905642	0.0994922244291607	0.0899585055955917	0.0866712344011402	0.0832599145755317	0.0728578148784105	0.0665881206381853	0.0608743261372546	0.0605086252843864	0.155791455301718	0.211606974295261	0.21033174749468	0.207522307072756	0.200636153417923	0.179799165887138	0.214585258160358	0.208038186609419	0.219802661021929	0.230140502512565	0.239654637542512	0.246637132469988	0.245404277633114	0.234205204555712	0.214456851227801	0.180029569702282	0.17705691011901	0.181791662617796	0.226713205788283	0.213558828127394	0.218100069406903	0.226450149766155	0.237155539113043	0.232658509648088	0.240773421716813	0.217318449658168	0.193763239526824	0.188210943001686	0.223642099813902	0.241401584261879	0.238622709796087	0.234281222085856	0.231776765684744
3.20691512101171e-05	0.298449680498992	0.204869453380326	0.15493058291539	0.134699924369136	0.102851197768432	0.083833291168554	0.0850183465224795	0.112776837420693	0.100794849345063	0.0893277080792425	0.0883264727047168	0.0817761218776032	0.0787234353912749	0.067997418275831	0.0635878538930775	0.0577780824638486	0.15978546886129	0.20713145670445	0.212587476160937	0.203586826220168	0.202034308175138	0.175034962961008	0.218671202481119	0.19553560012259	0.221130149771467	0.232518081746468	0.238246331467489	0.253219823921799	0.235246507781708	0.231988136564449	0.216823494426083	0.181928919502924	0.175741158637261	0.180358077391105	0.228640343882431	0.217627766778192	0.218768069373607	0.229619365549635	0.237486868132964	0.235908194005692	0.238639252093025	0.216876790811063	0.191634348961262	0.188968011319285	0.223162599144694	0.242871522881167	0.237853850801487	0.233523111770694	0.234380113045193
0.000359043581413923	0.296278823996624	0.22044648943511	0.147129967120582	0.130584313940862	0.112875461161615	0.090813014051213	0.0876624089594214	0.110232609450054	0.103723669165566	0.0907359281111139	0.0841100093335168	0.0775959952204913	0.0758192312685522	0.0691468959392944	0.0626639436741206	0.0611776074616717	0.157667093489491	0.207427006738911	0.207485612920015	0.198660543933896	0.198667311986412	0.176370391470823	0.21156485312845	0.205711501078078	0.219480575098417	0.230120993991173	0.239177287403876	0.255248400633091	0.241575103853381	0.23509004741245	0.218407307325677	0.181485309023281	0.176887903303868	0.181348279240969	0.231245236435755	0.214276541573276	0.217993205505675	0.225042089108252	0.240530846654969	0.239139981749224	0.235871623461091	0.217767381982631	0.191823475373688	0.187389369295642	0.223190361207099	0.243893832946757	0.235083855812693	0.233203099496747	0.229100139663216
6.0838075483052e-06	0.261049741746244	0.216736640258373	0.156681921800645	0.135181456658305	0.109239148929124	0.085042286257868	0.0894502503115131	0.10691761946691	0.099482131466903	0.0911233574953965	0.0868022267599968	0.0809422644455007	0.075650787576344	0.0694697340117086	0.0630988323994917	0.060519646072779	0.159794624179548	0.206155493358323	0.19433722317376	0.204629235725588	0.197817056416043	0.172140178198667	0.217821386473662	0.204823335495518	0.218282164285567	0.234859552381266	0.243898527509719	0.251295970024135	0.244176049499442	0.233423640329219	0.211635674907679	0.18233334038422	0.176085333120017	0.180244347588582	0.230116504448557	0.214313305902018	0.220282893052882	0.227158589545366	0.235164848501947	0.2363418397257	0.238199767568615	0.215444095315782	0.192921332423707	0.188386237480498	0.218460664715329	0.239661540977347	0.237216128110618	0.235010524209199	0.22914355188845
0.000896498857622003	0.27937958406719	0.233789354164512	0.158748911454739	0.140498265896353	0.105071646249427	0.0920120521763097	0.0802518960124533	0.110937521814569	0.0982995883623733	0.0930652442208751	0.0882986506542066	0.0820648604099879	0.0707796419340972	0.0713013256403775	0.061349796123842	0.0593432411473509	0.160156242875447	0.206077627915888	0.203574173413545	0.202645505964436	0.198428602994671	0.17380472873467	0.211086093309864	0.204817276011712	0.220825286912768	0.230194275990134	0.239301059068931	0.25085442135394	0.237558783819659	0.234803479000718	0.211146526816267	0.18166448454563	0.176113500169898	0.179093448372008	0.226533837666978	0.213465786881477	0.21936334411746	0.226997273831508	0.234672747021314	0.236653579889059	0.236837888014289	0.217244220936955	0.191913207908034	0.188342693312392	0.222946555054037	0.244124724298223	0.234094219593979	0.23431648915368	0.229743777456226
3.36401940203723e-06	0.281153618702009	0.202777092196243	0.154308241831425	0.131678649986725	0.11311725447806	0.0895725124307504	0.0809182468419323	0.104900899849905	0.1057682797846	0.0977899772071491	0.092596389700924	0.0817022615180968	0.0789631012192256	0.0662556805012168	0.0615749698414613	0.0574653388860396	0.157117983584388	0.202603866177658	0.206412254612113	0.206999499535733	0.196437592956205	0.177647515170337	0.21951529856378	0.204189076311508	0.219835577829408	0.22960687199567	0.245461365993023	0.255815438635518	0.240846233796656	0.233429918778946	0.21866826202443	0.181868868124717	0.175813510344626	0.183352018948394	0.227074406774291	0.214142119690549	0.220959998078267	0.224118180196847	0.233522722206923	0.234532230238121	0.238794071716037	0.216759091626129	0.191752854644286	0.18864289351488	0.223403458281369	0.238861514901072	0.238162886436346	0.231979283813971	0.230545653494438
3.34554010529179e-05	0.290559598406815	0.225089923386822	0.145866330134569	0.133802152064607	0.108833236447202	0.0898306022794157	0.0901417371120001	0.104293328575679	0.0954303379752272	0.090446825230163	0.0867467133839988	0.0796804226143718	0.0778285476046357	0.0729099291607432	0.0613913201029563	0.0556666538693447	0.158283629055767	0.208715783417893	0.209004181233869	0.203160390786462	0.196063458552893	0.177887297228698	0.213286110249364	0.202354027830479	0.22005116600727	0.230972501270341	0.244886044240582	0.251489881055899	0.241477390938565	0.232983543686159	0.217975148244075	0.180663934441261	0.174518220802192	0.178202882180878	0.229918549166024	0.216166537635888	0.216735899197152	0.22949467233227	0.231538395019898	0.238327701013966	0.238495072682158	0.217543712109312	0.193700873855812	0.187779851769829	0.222743964243507	0.238769988122556	0.235134264560148	0.232361432859971	0.233340336094768
0.00156835349361253	0.281889946321962	0.215992677326767	0.149810348112353	0.129069440134586	0.110752212900073	0.0907701707791414	0.0844431421604859	0.108387432223029	0.10169113323377	0.0878791444117634	0.0878179464168239	0.080463320678295	0.072609957069545	0.0683855215248099	0.0615784031870006	0.0553116367346139	0.159573666037655	0.214799609647013	0.201944315309531	0.205138651940135	0.194140298633108	0.176158742396689	0.219036729071587	0.201060474712319	0.21703058907129	0.235494988134437	0.2435365633022	0.244548026544156	0.241501157208081	0.238913177447398	0.215041331070924	0.183160213981249	0.171554103300394	0.179360036977098	0.228423760237988	0.218151557969574	0.218732879963082	0.224998501112659	0.232990425557239	0.240183384841737	0.239713572319361	0.217939474452532	0.188740162399052	0.186227124142703	0.22030686231887	0.243027587907748	0.238077201552538	0.233967215848938	0.229456282341941
1.5149563569489e-05	0.260557665124671	0.195290130925886	0.155535551456668	0.137710713019521	0.106382921625303	0.0922324314769587	0.0838259625146655	0.110984950728967	0.100872027694902	0.0893063329026408	0.0854559662261381	0.085721981378834	0.0772822022597947	0.0677245968863716	0.0620668834269564	0.0612128698770338	0.164799832056271	0.200308147229417	0.209007936992802	0.203865362669035	0.194550393888581	0.18363296267875	0.216602610211673	0.205164466420427	0.22169791946602	0.22803326432496	0.246552433951991	0.251978249937782	0.24123653631149	0.230231878215516	0.218185018755694	0.181249265505417	0.176627083098214	0.182564886108138	0.227978414690578	0.218758235138281	0.221546160939516	0.230582351860471	0.23737323126905	0.239701959941443	0.23721560228167	0.216471818296762	0.194355277754928	0.188688054355143	0.226988011574794	0.238933142721789	0.236095248885662	0.234539663565236	0.231697924258065
0.00144015962317879	0.272549645106855	0.2072226322862	0.163058117949351	0.13842933223955	0.106730271159195	0.0886839867186036	0.0805905374668513	0.109078904982325	0.0973071778606433	0.0896698700537028	0.0850552700966031	0.0755240242052266	0.0767534424333886	0.0690598417131127	0.0609707705027307	0.0603419861945657	0.156231303413482	0.203778883566532	0.202877436727116	0.203122015807672	0.200929283982212	0.176657592388302	0.218584289671441	0.204537166934446	0.218988195529415	0.233931405751036	0.246182355404562	0.251512850870106	0.242981297068403	0.235757375449076	0.210345754260812	0.177462694437679	0.176820083136144	0.180795628752555	0.224958032376765	0.215573340919547	0.218077803109775	0.225285047680116	0.234825031117455	0.235552173931113	0.242381006595524	0.219029819800663	0.191661174298059	0.187827349466106	0.225531927660192	0.243554382759376	0.235108578096665	0.233235572542595	0.230410080361376
0.000238738519514411	0.269101098183324	0.225072308432751	0.153234078054476	0.129548549376702	0.110799913588936	0.093050063666191	0.0883545416480435	0.109224124427673	0.103186488300483	0.088561927565571	0.0872896777629146	0.0838326294497584	0.0692957970080413	0.0739844850026932	0.0643211092724168	0.0603117270045054	0.156059473361542	0.207172992048009	0.202607132136161	0.201282917056981	0.197434520576558	0.17231680999696	0.21269124183627	0.20060737947527	0.215224289153124	0.232287464403693	0.238119681053772	0.252720921708442	0.244641178980433	0.24052693542918	0.216326452131475	0.179601696518588	0.17491353922608	0.180531032158414	0.226747136177165	0.214901245047553	0.215441631148551	0.225467772537706	0.237333953865115	0.234995372302738	0.238809231216799	0.217085142062046	0.193747628393224	0.186730193674911	0.226166384562666	0.241841177605745	0.23409140334571	0.233708505643592	0.231398552711299
5.06085802221003e-05	0.273635780825668	0.212272132708969	0.161620409442135	0.131525256080727	0.111640004762403	0.0915698139941846	0.0878115706604533	0.102957766935403	0.105004786386709	0.08458242518307	0.0824147845270333	0.0794005631882505	0.0698620951022477	0.067743808944027	0.062980414832729	0.061049321412643	0.163297096185596	0.204014976369778	0.212691776586044	0.206583184254663	0.198052735915425	0.177999569223606	0.21582206636069	0.198510211533332	0.219574272811328	0.230403747016695	0.245815654397291	0.257008369041018	0.241676463938327	0.230012391369208	0.212737599146528	0.18307222116077	0.179989635464164	0.180887794619244	0.228098303565237	0.216327586589185	0.218101533879557	0.228836775802657	0.235836643106536	0.237788880002211	0.241337900050523	0.216369603702373	0.194466558760443	0.18716757120332	0.225642245362414	0.241732164705471	0.238231725743134	0.234194932370759	0.231261709640617
0.000208580932389856	0.255987554421042	0.205556237378307	0.147929698189169	0.138697269845889	0.110303742378897	0.0918991582361505	0.0875466977042617	0.107693484319618	0.0963928680470054	0.0887942897607636	0.0877770774175754	0.0823977664725976	0.0758892183115644	0.068549832642937	0.0619509234928887	0.0585705279797826	0.157870184220109	0.209037369517365	0.202300727342084	0.202654810762918	0.194055820727826	0.168791607116609	0.215375757600485	0.19760667516093	0.221224998067889	0.231784390792057	0.243180938912074	0.248537400970943	0.24272034002136	0.230975721513628	0.205847002714734	0.178610161848565	0.175797149269544	0.179748941925274	0.225320565056197	0.214379649655792	0.218976576957323	0.227012706260814	0.240459382667331	0.240861806304404	0.234383011311066	0.21616833659154	0.193137895886574	0.187731761815044	0.22210787130273	0.240902522787164	0.237636609723042	0.234484228239907	0.23215094933105
0.0025105216491934	0.291684633124608	0.212338947354715	0.160258220372516	0.139026085709274	0.107180846879338	0.0938021200709499	0.0756612635248325	0.102911135500266	0.0976811399645742	0.0931313453380026	0.089183970518566	0.0807060127358744	0.0699014472679201	0.0686333829041794	0.0661903077227907	0.0582786949069774	0.161381895423449	0.205063528494695	0.210196073375357	0.208498722417677	0.19911266345039	0.173036940419272	0.209732193711938	0.203534339672606	0.223316311924149	0.230292161183633	0.24519634529583	0.248954074025138	0.24417788627245	0.233034871590746	0.218376683975533	0.180208034674169	0.175202009038712	0.178809972774772	0.224154836147246	0.212952523344027	0.222911688081924	0.224483035826033	0.235809642820733	0.236721310335963	0.236603828509949	0.218201191001798	0.191623504443236	0.188545332134627	0.2245589913795	0.242154728630724	0.237239146684578	0.232707794972024	0.23043378888722
0.000189472427763272	0.268630582561249	0.206199537205931	0.156607770262397	0.135456415071183	0.110344509749087	0.100589558801566	0.0767976428824725	0.108934446664128	0.103964913433609	0.0965035349637323	0.0855883642644511	0.0774343016262272	0.0762342728204883	0.0728402974458581	0.0630036856787078	0.06019675825293	0.156479840195752	0.208037345927752	0.207351845288529	0.206088832658244	0.196850644963117	0.178044584696232	0.21241265372041	0.206288450253756	0.223430127230907	0.228034795952202	0.238948130890917	0.248530596590675	0.244313396384718	0.235793772044135	0.216036355290012	0.177549052321369	0.174605754895194	0.183660871097903	0.227640764962096	0.216600675016882	0.218296716248659	0.226069470282496	0.236161431910724	0.237489618965167	0.237416672254266	0.214866527938084	0.191949230029647	0.191334674593692	0.22523669045263	0.238119724762594	0.23850097722672	0.231682672338357	0.230544792623265
4.26738874028534e-05	0.268093288127138	0.225651797237298	0.147335181222736	0.130350310330594	0.110836213221134	0.0991620200232373	0.0811572132683801	0.102566045406468	0.100460857970911	0.0955947587721797	0.0880472816670271	0.0808889024363338	0.0786009975437181	0.0695757801592874	0.0631814985807126	0.0604140642428405	0.151979152443627	0.206037568715111	0.205320161227013	0.206421177957536	0.199368629025272	0.175415698800571	0.219765503826499	0.205954963464481	0.220992716813372	0.231486047036513	0.239169096320254	0.251582169353227	0.245520672342239	0.233016542214994	0.217546629186331	0.176924332810132	0.17352176067532	0.183173010577249	0.226679611003334	0.218014980876892	0.221283158110139	0.227267607012332	0.239423862229992	0.236911114308653	0.240852578015841	0.216496132002424	0.191974273383183	0.186080260184217	0.223402904187512	0.243398737754928	0.235031190497403	0.233897307387546	0.22870577904365
4.09389992594786e-08	0.258238858176921	0.208765464512832	0.159720316403996	0.13670454274877	0.112975542284279	0.0927965141008309	0.0801398159071363	0.110729312402501	0.0874795642859493	0.0867555578328394	0.0836362131862231	0.0893154961815197	0.0729199804265111	0.0702898360105748	0.0604687295355174	0.0637112981509972	0.157445673734493	0.20964556655761	0.207303581154767	0.201445779847727	0.192568576558427	0.176921565987116	0.219335050259203	0.200323077264375	0.214303222954763	0.234126789412325	0.238655280865169	0.245359230530587	0.245660477710914	0.228602138832172	0.215603474842861	0.177744015100715	0.178504935328705	0.178414849665293	0.232051436091538	0.21696766339308	0.217209398505296	0.227695526041299	0.235465374258887	0.236642557944474	0.236432548298663	0.215388577037791	0.191858311298304	0.189479492600488	0.223365224851792	0.242729578552791	0.237440845339133	0.233416827078642	0.229271770605293
0.000247201162467764	0.282245567985718	0.220267336299149	0.139803827282069	0.122785850599753	0.113521336304306	0.094265696379304	0.0868803957981554	0.114003468194726	0.0989083855051485	0.0932186478285429	0.0855011758690318	0.07858327212391	0.0739284516749496	0.0641833440175581	0.0668336980435273	0.0576849193443435	0.162114404039897	0.208057627492213	0.205300474744446	0.207541584809927	0.196989797642504	0.178324037816296	0.211673456353626	0.199642168397919	0.219735871905387	0.235919058474959	0.240492547784685	0.254746596150859	0.238626968446676	0.237692806054344	0.221269658967946	0.18379067256078	0.178232231465895	0.179241128213132	0.226284120685742	0.217227500738893	0.219519395539808	0.22516393906861	0.23904626154716	0.236784040411608	0.238165480888558	0.213605203476513	0.19098897402704	0.187869796776956	0.224010331812402	0.242457133038034	0.23806963418923	0.234102099780821	0.230409590682354
8.02987384023702e-05	0.267510114822642	0.216102297547117	0.164743810043635	0.13099909009623	0.10441929221837	0.0861314501931982	0.0805304724053519	0.109957553186109	0.0944823664800458	0.0949126866495455	0.0847932826899713	0.082183716892296	0.0735618466452413	0.0693439749690632	0.064987714081617	0.0620663424908955	0.158683850227961	0.206269438447189	0.200711641509117	0.203258640913251	0.192498555251105	0.180563160793567	0.215804787422907	0.203020902393822	0.215948707572224	0.236934443452736	0.242554066610266	0.252902116960224	0.243992353871527	0.236534129630679	0.214185595107749	0.178480643574579	0.179317712504681	0.181310547013276	0.229739595189488	0.217049054623147	0.22125501595136	0.226114057094949	0.234706062335304	0.237870960943799	0.237968734165366	0.214983098792474	0.191878948046782	0.188077765380375	0.22350300254011	0.239898121105231	0.235915228356113	0.234504271025659	0.230619510533023
0.00175044391115192	0.276512284051389	0.217719625910035	0.151806987975883	0.133936187069542	0.10897120759289	0.0923613322861442	0.0774945469871534	0.0996800498937796	0.103645169257681	0.092635520272119	0.0856728176323412	0.080583394962903	0.0761232917063402	0.0661455391396969	0.0616800955379618	0.0606880931396988	0.160346681049906	0.205635489242611	0.205364143886483	0.203920293293562	0.194415176135373	0.1738889281872	0.214247827809267	0.208175002754791	0.215944448588017	0.230267333110794	0.242190604996744	0.251676952776414	0.2443393406111	0.236183766989357	0.215433696192062	0.184313877160093	0.175661173103515	0.177022153407206	0.226858176651981	0.216073918704074	0.218085910896035	0.226947069638434	0.236277925607616	0.234591972267625	0.237959024063134	0.213240996638363	0.193023849359905	0.186264997454589	0.225325766227739	0.243274746290466	0.236245985816913	0.232171851359604	0.231128039893423
0.000177619374633462	0.279260697611499	0.218536559100629	0.15030678644114	0.125667643348596	0.107007820501225	0.0881300352581685	0.0790161701141224	0.112936052890513	0.102025985086328	0.0862465995691451	0.0844667061957576	0.0743253317860472	0.0745010658917694	0.0732835676253599	0.0611802177260772	0.0563390174577501	0.156628738398435	0.205441455537715	0.1983305394848	0.206514931821026	0.199266985278928	0.181926563109825	0.214713122582786	0.205735721425679	0.218494689677094	0.232854697171228	0.237431625326169	0.256430324145608	0.244162810730741	0.239505899117412	0.215079521770702	0.184502100229566	0.171721190829649	0.180226608327835	0.224417767130519	0.216875632292328	0.223535792783447	0.227415809394682	0.233313647180158	0.238063400642392	0.235058153378192	0.217577832500962	0.193587253243768	0.189164417695373	0.221539345684233	0.240831310135873	0.235307487968879	0.231687787055292	0.231227897993065
0.000455649367720852	0.286001326836498	0.224893641569624	0.150763572140812	0.135891769918422	0.110533365819308	0.0922939322618176	0.0756703342015632	0.117295538250091	0.103931022481392	0.0876073790687486	0.0838067059012849	0.0796117355528436	0.0725176497828424	0.0683593800857373	0.0634964756772318	0.0566732565666492	0.155071063857187	0.212218457492177	0.204189673235057	0.20482080772263	0.197713019681977	0.17456465307632	0.217159670100719	0.205740764344887	0.220334202314119	0.237161242998637	0.236810065274067	0.250834993554958	0.242551779597252	0.235373754664594	0.209658367025519	0.180062327561229	0.175346470010483	0.180749108674863	0.226662789080734	0.213818236324576	0.221633551558464	0.227220847082984	0.233844270144871	0.238723275849104	0.24098418976186	0.21493329605393	0.192381666583319	0.187141287776928	0.224970974052775	0.244925992749321	0.237065329226349	0.232761784552914	0.232953842309959
0.00208018097706649	0.289540196231367	0.222558857845549	0.150561963956754	0.134485381659256	0.112761588961861	0.0943422785057618	0.0836605282883547	0.115538890930236	0.0977502517350705	0.090113143880323	0.0807616634267078	0.075839868559392	0.0799102240284913	0.0679805173583849	0.0602213919915595	0.0593894191368021	0.157381953623534	0.201279111845998	0.205363238370894	0.209672109881031	0.20162401078738	0.180242338973043	0.216676661788445	0.200528688813908	0.223415987419283	0.226982601584236	0.243343324396918	0.251300553982632	0.245196135126414	0.23423104946383	0.214683622199553	0.181458996810057	0.178383959740141	0.184194554857714	0.226398994801661	0.216381590200132	0.213545850918553	0.224065855970075	0.237530112693636	0.238405302668866	0.238797527209714	0.216188484608306	0.192465948929521	0.185515707280746	0.222091784866673	0.244480964045654	0.234724087823476	0.234661449967897	0.232510050224694
0.000306971266724141	0.271548060999205	0.217806989160606	0.158770856830872	0.130105043912057	0.108756648498925	0.0962335285534297	0.0793657061531712	0.112633925992485	0.100406855247709	0.0914462063870733	0.0833967524935205	0.0805821119351089	0.0718011489511099	0.071086304323485	0.0600513520969832	0.0557991893528422	0.162171246018701	0.202181227036891	0.202724907146906	0.208798096816634	0.201065716248357	0.176181111290346	0.214206881320179	0.198897251987898	0.226712172325342	0.230646841719033	0.246825358385798	0.251030868916924	0.244962988243502	0.236768609213753	0.21513781520833	0.182718683751558	0.172667612396152	0.183871075762476	0.229492111191571	0.220789206164227	0.216578249521483	0.225029692204181	0.236762632929624	0.239113062347997	0.23636021882228	0.214839329081742	0.189618849476036	0.185511859022451	0.226737079940263	0.244384619098907	0.236142437648217	0.234325662163528	0.231950760123325
5.30769620773883e-05	0.265111033490812	0.20190666208085	0.156375880126769	0.126366889431164	0.108147244132192	0.0932836669655071	0.0851301752736924	0.110140885758718	0.0995885118541265	0.0873627589380912	0.0835605177919918	0.0785770211068707	0.0745850981124828	0.0686320473720104	0.0644747424045786	0.0612959814047222	0.154962232535623	0.206649342521711	0.205363206042154	0.199703507970174	0.198896147065438	0.177219627670243	0.208520619119944	0.201614208526749	0.223380691790335	0.231832395288722	0.244298526891736	0.250698590120276	0.246012800024084	0.233501407108562	0.219316082686735	0.185219003241615	0.177797714046258	0.180813109721457	0.228499989760819	0.210600900406575	0.215485445162569	0.225391923376081	0.237540951912311	0.239511594153049	0.238863904596705	0.216500500023336	0.192123364113966	0.187159780540425	0.224805197233638	0.241912863953769	0.238807430793667	0.235388127442578	0.229811753656548
0.000188409828188858	0.258126480687497	0.205256388787067	0.152160740559219	0.130340165667151	0.110565495979037	0.092071535650679	0.0860717008518134	0.109643892483282	0.105967200281894	0.0878177036697031	0.0870563970677724	0.0852556284645483	0.0784783189395227	0.0700572222555564	0.0673761892091162	0.0617375456274329	0.161558701019955	0.202130550652851	0.201911098194753	0.209780128004427	0.200764854960681	0.176829746145366	0.213407402543739	0.200036163382058	0.21967054902329	0.233057036054379	0.244025446222684	0.255242070090606	0.241186676610843	0.237699085514219	0.214654986441995	0.180649948794359	0.179336179210636	0.178105029209196	0.227576580168989	0.214227773702246	0.224080387167637	0.225109626251313	0.234234631094639	0.236543401781292	0.23883482065662	0.214473577776309	0.193083115026661	0.187575565363382	0.222973304084551	0.241080802214331	0.238509561731074	0.232302182983942	0.233810606232537
6.81731769601142e-05	0.288463106650079	0.221185783894568	0.152153650193293	0.123384715987273	0.113600122569874	0.0973436115398947	0.0860833967164149	0.107579654846174	0.102806095726814	0.0883683148651839	0.0831780240893081	0.0765360973856767	0.07764705974535	0.0710313059548346	0.0635014913541214	0.0624253415162715	0.160161101319889	0.20304929755734	0.203961830713147	0.210062409145402	0.199410238801287	0.178614273490854	0.214496770895043	0.201786855316144	0.223631859604254	0.231130449462434	0.243132213361882	0.246574618130099	0.24247181425274	0.23472422535903	0.212070479509583	0.183404207913637	0.177721896526848	0.179065932573205	0.224398302780632	0.209928020609423	0.216386930453848	0.227967250433225	0.234825030144098	0.236028581369862	0.234767285720733	0.219929260155418	0.193977418159455	0.18690703568848	0.225055059346731	0.242236324442875	0.23794663043334	0.232569560104263	0.229920326672104
2.68838328169543e-05	0.282282935393901	0.216370648411753	0.136347394222004	0.126311896017677	0.120819782828281	0.0927559410272486	0.0840066465038539	0.10411653298563	0.107516503928972	0.0916709974385892	0.0889048855623023	0.0765147904298304	0.0753527530678946	0.0680878811085554	0.0654436965325983	0.0587857977970662	0.159161597544895	0.206234063022494	0.202278753735883	0.202072064223649	0.202618527156325	0.176992583954403	0.222257321249499	0.205623383649722	0.221063876064591	0.238024120830364	0.239573471711063	0.257773041545554	0.243774887299146	0.237810081348579	0.216584387048258	0.17925191175619	0.173148225565441	0.181186811195873	0.226355274780242	0.216203274854382	0.21327657048675	0.224912476117309	0.233878148975949	0.240386874910116	0.239129640437691	0.21664301659294	0.191679858870444	0.188901661991772	0.226554272738889	0.239246730729704	0.237519952080588	0.233012048344129	0.228270065515257
4.43534410835692e-05	0.278327017133037	0.201829072717975	0.13392847276826	0.134290440107682	0.114782216758093	0.094708266036015	0.0804603343679939	0.111021329988456	0.103218370308262	0.0940422327761957	0.0846677349855262	0.076740724393291	0.0766136019832207	0.0689846824089483	0.0619094646402407	0.0574796210364648	0.159356051875551	0.200645759757573	0.202385792534342	0.203679038054037	0.193905929069302	0.17651557319194	0.212558066909276	0.20174053468315	0.226049081085912	0.237387292668452	0.247164755112466	0.244166235949391	0.248774779154596	0.237184727930642	0.21721816549805	0.179905970547934	0.177571140634574	0.179722755348628	0.229949806650149	0.215042106539267	0.219117706815068	0.223958577969197	0.234894835675863	0.237179479792043	0.237924698900898	0.21702738606009	0.189502871784266	0.188368674811243	0.224196634297635	0.239971767750455	0.237020091625407	0.231879925098432	0.2303874409413
1.52376440567269e-06	0.269684184029262	0.230506882029118	0.151887533152148	0.125825171968979	0.101427295521757	0.0853181375771385	0.085688550293468	0.115281362280763	0.101584210573943	0.0904109511800929	0.0915541843999603	0.0761208809330792	0.07711252667754	0.0667911950098212	0.0633252335038011	0.0599661970101717	0.162848380786412	0.209834120023759	0.204925169346391	0.20443234739913	0.198416083923825	0.176987653553633	0.210176065347165	0.202397030063137	0.218520294958328	0.231369900885264	0.238353578918327	0.249179691175827	0.241900539500077	0.235824283581772	0.21034671892802	0.18153345498001	0.174442172843468	0.182671829990629	0.227577172807579	0.219960848976472	0.21909824612681	0.225505219885052	0.234087935323405	0.235822100328311	0.236194894163443	0.220367375248842	0.194216080011237	0.188571509788089	0.224675087968969	0.241031567682019	0.239432229966221	0.23439370968225	0.227530979603377
0.000248749576886417	0.2853366186356	0.215684477525848	0.162437812057857	0.131018053600405	0.108103476234049	0.0849692437821536	0.0764436134562704	0.109045339286344	0.101967311899697	0.090914589819012	0.0873008134604801	0.0803351736001643	0.072989030293455	0.0716294625905997	0.0625309816126927	0.0582718060726501	0.163418565984175	0.210358088372094	0.199086206555748	0.205984272064608	0.201722061994515	0.174845599079767	0.215677610276052	0.202267371812822	0.222725723581907	0.229904478903146	0.241915370877474	0.255368100927315	0.241282679892383	0.234451683219782	0.216841019949184	0.179814940730349	0.174884347387463	0.179613767643747	0.227630095732831	0.213738812733917	0.220226064269045	0.22431541440249	0.236891742050737	0.236622048754077	0.241034603018104	0.213370907326563	0.19155951704367	0.189643458938942	0.22122614810894	0.239257291946054	0.235435730197224	0.234022504423912	0.230593204859771
0.00179121269689567	0.278219223405961	0.221479436579486	0.1522038545559	0.131075862178919	0.0997081045492291	0.094897565419612	0.0833525685582601	0.114950994013698	0.105379294902783	0.0854449904409693	0.0854687607058693	0.0811178177271999	0.0721761742955549	0.0683277108750336	0.0597207870927302	0.0593961478588085	0.157432460260096	0.20621164448199	0.207723025642031	0.201995569354572	0.199467670340917	0.177024459077161	0.21313537168778	0.206127012879752	0.221381947903261	0.233007829950063	0.242099696926065	0.249085873835518	0.239909432218042	0.228842779635805	0.21967425533133	0.180977672681138	0.178070628310014	0.179012206744494	0.226399896400658	0.219533888365727	0.21908026992124	0.225772188684574	0.236803043207406	0.240853852702757	0.238515759756605	0.217962485420743	0.195079894774607	0.187579476761736	0.22496222254809	0.240634665385878	0.237308284664339	0.235725388238578	0.232207401573748
7.75154916408276e-06	0.27879675096534	0.208079397103083	0.160464483281342	0.128317286436904	0.109345960791543	0.0893147426842183	0.083599618731239	0.109333668715422	0.0981010863592862	0.0900639609232492	0.0856077837462963	0.0813244936882936	0.0711060489043059	0.0638471337140094	0.067572327359892	0.0571029331224186	0.157026126975834	0.198468473964548	0.206138610644609	0.202731523931843	0.199278033659655	0.177285977132159	0.212708127512551	0.207771833950055	0.220384466600283	0.230077429638138	0.241743770835793	0.250514560443114	0.24450847892044	0.233818624108287	0.217223160449839	0.179009219929653	0.175012185553614	0.180089947855086	0.228296262759786	0.215612390656409	0.212002329625888	0.224569718392599	0.235791431140965	0.240072162049242	0.238420246230124	0.218276731902426	0.193526646107082	0.186446559898162	0.22569415155463	0.240930548586121	0.236509112879613	0.234324292926353	0.230459647497196
1.20008089484251e-06	0.244351366434381	0.197911801301749	0.166255419634081	0.121567202817851	0.114483162334229	0.0917505217803577	0.0832932126210405	0.108702053870177	0.100156131465837	0.0845751639001537	0.0897774122418474	0.0771716186389121	0.0760252787099276	0.0674111945349728	0.0644860353951033	0.0587900755771025	0.158969933757096	0.204678842160054	0.207861034293241	0.200034337908074	0.196691498359064	0.174122627341776	0.212800801445998	0.199818462510427	0.220089775993333	0.227803364416512	0.245638252649021	0.252854307244017	0.246863273971319	0.232471310774715	0.214283886197569	0.181052166096393	0.176345573391168	0.182465406621855	0.226774839130372	0.214089966066626	0.216733775695588	0.22279174664591	0.234687267482854	0.238416181875744	0.234765220744833	0.216192126365152	0.194127436082348	0.185145312273143	0.224808914170622	0.243135517115776	0.238991949473635	0.232645161147745	0.233425863226842
6.66626950910668e-05	0.291448757953413	0.224737508497696	0.146005640216714	0.12247910179289	0.11294579897327	0.0890924087417023	0.08412081366503	0.115216611558026	0.0995064240372599	0.0907122244765449	0.0861019231732289	0.0825103691292231	0.0740836084621447	0.0675420738875339	0.0629265995087975	0.0613013447598106	0.160750591448262	0.203717329591899	0.20654969120244	0.203266213071176	0.199267132193394	0.181740945794639	0.214689093151929	0.194254013020349	0.219510016976774	0.234807072429623	0.240680557740282	0.249482809494731	0.24524877447249	0.231351645907069	0.214798873959019	0.179137562942904	0.178186929147035	0.177662999900391	0.227948852413059	0.216548807000042	0.218274197731878	0.227659616792791	0.233788115424191	0.239158391890037	0.238653306213729	0.218441920795295	0.190541023187419	0.186654877973526	0.224785175447434	0.239442097327906	0.237507397480373	0.237498150217676	0.232062007054042
0.000213620832826535	0.271146333136306	0.211712800904776	0.152762526665462	0.129266589681485	0.0994001414864757	0.090411854413182	0.0808033983001576	0.111628518485316	0.102513303530535	0.0911364988545312	0.0879779936479437	0.0824597832729855	0.0722584009259537	0.0664549431060237	0.0628355332399177	0.0560505030241425	0.154218995585813	0.206158808840072	0.208439973303245	0.203893835314685	0.198258809297064	0.180565634886794	0.213746291933886	0.197165711138385	0.224121260092914	0.233065270475919	0.24008041389198	0.249513243627724	0.246299161336362	0.233050704887641	0.214262682909387	0.184036427481434	0.178023242641873	0.180199119117972	0.229301293864255	0.213932146225314	0.218823240320422	0.22619806735599	0.231533619955402	0.233726289098642	0.240369124619747	0.21678090907986	0.193507659125161	0.185648509118354	0.224402041975356	0.241137757005689	0.236069401156892	0.234093677942353	0.230507661416462
0.000753581904582338	0.280719267480167	0.207536973076486	0.142804514080495	0.144585630039838	0.104011276257824	0.0872303936266307	0.0824750058248116	0.107437391256591	0.0943081132644826	0.0874252626884777	0.0827066866190682	0.0807804090869696	0.0752995934869232	0.0699538871980368	0.0619214178569268	0.0598318912536426	0.160471062448137	0.205231867757866	0.210972331708157	0.208549349261636	0.198595276004246	0.177847242097662	0.21538923010569	0.203782178861207	0.218306298399652	0.233971801491081	0.241947837778653	0.24395883878194	0.246667215018202	0.235151988464142	0.216211424101906	0.177915643913267	0.179003373379318	0.180818764309221	0.232708409625936	0.217245169258641	0.220244053389563	0.224115436829496	0.233787137985427	0.238490793919972	0.240946062984048	0.211553442434334	0.193134682381793	0.18591031048704	0.224896446359505	0.239573287642269	0.237571564459276	0.235791159565984	0.230566507755026
0.00201811126290637	0.276901954095082	0.218315725942465	0.162824016105441	0.138491076561013	0.110713957650934	0.0972942695705583	0.0843487892964755	0.109245109163183	0.0933240194858438	0.0939324047104598	0.0875820260070708	0.0806942404416978	0.0734850393379348	0.0704996171635086	0.0609391047136869	0.0597315977992787	0.157651337616687	0.206087123649844	0.202637472289729	0.209786700479879	0.199154597804679	0.174688515588379	0.220443854889123	0.206545337761224	0.220477122636856	0.230314186256828	0.242918422716244	0.253367360892274	0.242951788739469	0.23279153865333	0.215487347417543	0.182099021587011	0.176064379181853	0.184111227850665	0.230289135504258	0.214659156796505	0.218123394591623	0.224559953582624	0.234738734925045	0.236713757667757	0.237385092475218	0.218404836488074	0.192604666456166	0.189527935165505	0.223922134544662	0.242418550222812	0.235036370281713	0.235725174787221	0.230754351240565
0.00371992097348147	0.271888897222094	0.212293344749879	0.146132901334874	0.125264119343532	0.108910802667319	0.0964271229867264	0.0778133905691902	0.110264357843753	0.0994029494300506	0.0897325504293515	0.0855999719350536	0.079859481127508	0.0754213666167379	0.0705205825324392	0.0645854630811658	0.0606798954451529	0.162462513405703	0.202258042201265	0.212893563071299	0.202269237283693	0.19854947688266	0.177898400066534	0.217489594809656	0.199635882747006	0.220509756579262	0.235665204478953	0.240399012984502	0.25111459807538	0.247474647713581	0.233578093054337	0.214252011880577	0.179088828810701	0.176463669186079	0.181263679247071	0.225262818499226	0.214284644064852	0.219159777014353	0.227738728574577	0.236475603967243	0.233378549013305	0.236273952655911	0.218447111710985	0.192433750789838	0.185902741782522	0.224486903037333	0.242939715685977	0.237591632493803	0.23639682487486	0.2324206207891
5.54842597135667e-05	0.264960810239469	0.224226528689571	0.150445754412555	0.138261345108691	0.103893156446475	0.0906929051843409	0.0803276196870517	0.103746066073286	0.0946446311861178	0.0916966860096358	0.0900534385560853	0.0857229604205975	0.0725619490960519	0.0726566385688681	0.0618444290032989	0.0588309196566226	0.163994595721563	0.206563060157521	0.20149163155416	0.208496955047479	0.195249464303976	0.180936805573179	0.216437696583431	0.198371296181034	0.217250626471968	0.234628614849936	0.239986756206754	0.256803830401244	0.246142038589343	0.232159580943825	0.214547810353424	0.185288960919587	0.173215053245111	0.179318417816624	0.227498411815361	0.217117870509089	0.222687818663153	0.223395909672638	0.237586938068316	0.235889942601166	0.238024500891936	0.21801154280326	0.193182960393965	0.188182748230058	0.22382845767414	0.242425035062477	0.237641567519344	0.231848336577179	0.228279155395936
0.000456699009120873	0.282994896026894	0.217565978188859	0.157696898616378	0.125290868837932	0.117930120996402	0.0939314348253555	0.0849197752906282	0.107613266073455	0.0953462978907304	0.08909784627229	0.0954943918172574	0.0802528803334634	0.0745083594689744	0.0666272739033305	0.0618420506364947	0.0585433684616149	0.159499802127668	0.204284423889113	0.204897418951221	0.206890665791433	0.200166030304422	0.181027466510508	0.216251834257569	0.205089611610903	0.225314236223588	0.232812940840104	0.239912457150939	0.246890352222393	0.25084894247946	0.237260561051272	0.211052142025452	0.179203026528069	0.178273820778665	0.181269686332364	0.226706491498012	0.220650393996732	0.218824803673092	0.226229808134286	0.237707189480514	0.235121486294409	0.237738481434229	0.216576757874788	0.19284321031946	0.187228515498035	0.223259853835832	0.239474687433165	0.236897707833487	0.234242730871164	0.231887701337849
0.000513302079087416	0.282126588697019	0.217373299605607	0.157364020077711	0.139712895882183	0.1032005707304	0.0845834439563199	0.0860838775066761	0.109474175813988	0.100849732832093	0.0921952419039466	0.0860987677542926	0.0811482214232768	0.0749911514839285	0.0703575856103651	0.0646681294878118	0.0610921722732993	0.157264581279163	0.211543050604471	0.203328670099485	0.202820960155819	0.198233238755027	0.180637714371834	0.221606210452025	0.198782082248899	0.219097043308895	0.232053380439788	0.241555865685293	0.25018382775373	0.244600642093949	0.2360503634864	0.212151627267431	0.17986371778844	0.178983309975564	0.180470570930435	0.226143436907714	0.216609098671809	0.217131812876038	0.22693476456556	0.238022282019147	0.236990607817314	0.237801175978252	0.217204496091887	0.193244928935095	0.187563817011267	0.225438049390477	0.240357536432018	0.236802687133131	0.235769738795072	0.23124844936038
0.000515923180374333	0.274170490924506	0.230589171842425	0.149711131559086	0.129688884989957	0.10980948354555	0.0997033053366004	0.0845809138918281	0.113546713714785	0.103962977822048	0.0930643869235158	0.085321295542645	0.0770730857159895	0.0738818636987169	0.0745680484014895	0.0611678044765058	0.0580385934275844	0.163494474283129	0.207316966643036	0.204911331512153	0.203655187101005	0.199064222511197	0.178578824497192	0.211983171969219	0.204034631442961	0.223770341921356	0.23358978026695	0.239903382499147	0.25426408933786	0.244068177433053	0.236699471699655	0.212900424526938	0.180332922008403	0.176531649873404	0.176979890808001	0.225577602348318	0.217598184969022	0.218135851801897	0.225314089161227	0.236709622619263	0.234873988577391	0.234720789230688	0.213748054165652	0.191162841174674	0.184501060261378	0.222960965821572	0.240272303339354	0.236803926666552	0.23403358873926	0.231817206332762
0.000398469011233373	0.270482318145975	0.228856216161151	0.148386910116703	0.137882672434795	0.101227150187671	0.0924065626156774	0.0862307469303956	0.108218607479947	0.104381144755586	0.0877469412907433	0.0831002050053017	0.081806557893889	0.0769075122735066	0.0683089948582243	0.0628087899896494	0.0612610283062726	0.158344462708063	0.20270515336871	0.209464599694623	0.204477815786852	0.204247233111402	0.176608775099478	0.214152849606353	0.203123180718172	0.223187117235453	0.232105066517793	0.244177131564275	0.2520508293387	0.246331510061509	0.240021777291493	0.222559343478987	0.187060149111926	0.177350089996401	0.177316298484229	0.22589408787376	0.214873130316305	0.220310005962227	0.223833335298777	0.236621063613464	0.238298925050929	0.237976506770444	0.219884500451077	0.192450706351863	0.187975617789467	0.224046920557254	0.23969958141472	0.237020462245467	0.235402765412145	0.231227122812776
0.000391234072741017	0.270740740702164	0.210578531327721	0.150300630377621	0.13222727546444	0.0990612918832395	0.0967867319324256	0.0772490553330691	0.108352030552119	0.0932520537435115	0.0918397196744859	0.0857549381640594	0.0779839130689014	0.0724183045919402	0.0674333668508278	0.0670270164205033	0.0602209932905144	0.155230706179059	0.205815652023081	0.209167366656438	0.202453676859025	0.199092831879486	0.181048249290595	0.221090012896593	0.204323086588795	0.218348780238865	0.231581484042467	0.240753868091151	0.251818129230442	0.244403031314431	0.237697233907165	0.213033664519591	0.184499064708514	0.173127575481908	0.177809600054735	0.22802883691758	0.216813642562658	0.220059916152925	0.225022559718497	0.235165229755095	0.237451419999754	0.235161899348022	0.216113831777777	0.189511774168843	0.185946837858625	0.224467896900924	0.243155065260966	0.238649741526796	0.232684128743987	0.232253076786234
5.26858010507506e-06	0.266603396637718	0.227644228505055	0.142472564896154	0.142268608306901	0.105901417160147	0.0914787890810951	0.0822875991699147	0.109452779582463	0.0945933607360506	0.0885185067111518	0.0861524549165186	0.0832415447203191	0.0781186527783233	0.0700380160900983	0.0675639854398016	0.0572136471235441	0.164359066176686	0.207589222855241	0.208794521853071	0.210989841933569	0.197645896276965	0.179310207566984	0.214751793558323	0.204827385887783	0.218091183702709	0.238166179172587	0.240662364167584	0.25407761574566	0.240459881476151	0.233763752789619	0.21139526484757	0.179578369476369	0.17384825736283	0.183358853011199	0.226444433712237	0.215325477895386	0.218089371243399	0.222519388203646	0.235169563068742	0.233718146919811	0.237790388547689	0.217365211733997	0.19047668869354	0.184897306792969	0.221907113294539	0.242351586990154	0.237940464470936	0.23592179713739	0.230747240282047
0.000578695676046168	0.28667975838133	0.222887627020634	0.14223875996615	0.144016406287575	0.114928637337504	0.0875713015522193	0.0862329805586804	0.106880696209738	0.102904468394149	0.0894767063783257	0.0862263150021033	0.078138171130659	0.0748856331584944	0.0702444323494879	0.0643153576584757	0.0640209132556245	0.162739972088576	0.20075545226119	0.211830944706301	0.20568819445595	0.200555269765894	0.176495470291581	0.215393118903993	0.200497448124986	0.216176679039262	0.2320276240008	0.244009545551259	0.248312089966603	0.24114620359667	0.234482109236089	0.216612733914139	0.176049745433209	0.178536203251128	0.179351387877136	0.229054225387405	0.212953551854264	0.22120300289549	0.224951742359131	0.235698627807494	0.233133368874688	0.238692327277086	0.21594012343469	0.194591875461718	0.186052864547029	0.225155488815739	0.242145941730738	0.238998659164695	0.232990017807833	0.23029957621693
0.00135991912447544	0.279964838195918	0.208585552680761	0.157859342295845	0.134892484766356	0.106038285791392	0.0939108105020992	0.0835319004284234	0.105942711443017	0.0948834494456669	0.092685773636305	0.0820592821329116	0.0790690300263897	0.074487114843556	0.0647092347273836	0.0632842117472484	0.0602160028306948	0.156543795527381	0.207180511653352	0.206400143517253	0.201422142395078	0.199578901580191	0.169525686484979	0.216029500243019	0.204224775125924	0.218426936568009	0.234352164664908	0.242577329136491	0.250989170511583	0.235244040749091	0.233234512021664	0.211232126710454	0.184187321033918	0.17393303231823	0.177193219447085	0.226647068300313	0.217120577112755	0.215846452991299	0.222808495471025	0.235489878592604	0.238683942285418	0.240545762444869	0.219971213681422	0.190466726043603	0.186249929515393	0.222006617870022	0.239395809902082	0.236104387050215	0.237213173563512	0.230445551588865
0.000328414160173654	0.272677347335701	0.217954692373174	0.136177792669658	0.121371623471685	0.104728057335686	0.0857120112520528	0.0867725934666892	0.114244459820629	0.0974172545120781	0.0942871149094425	0.0815994715313486	0.0770259748970558	0.0724436305825209	0.0677413748817772	0.0621858369792148	0.0609066072630891	0.155804533526086	0.204503080059987	0.209743483723542	0.196981213961693	0.199054989192908	0.174695813549339	0.211976253697207	0.200945264585377	0.218090961094454	0.235652696517718	0.239306127656377	0.254030388943749	0.245073653627984	0.234369044541535	0.214542724717848	0.18056269742183	0.179628862634764	0.180530098297998	0.227605366917828	0.217204282403459	0.219475995267558	0.227530654851054	0.236085234898952	0.24099366924888	0.237598155152371	0.220347007024384	0.191506451768572	0.18850304611717	0.223060969188874	0.23855608425855	0.235624138070123	0.235402725487118	0.22944509700563
4.67685957740019e-09	0.276200463153077	0.218627898286305	0.166163197316587	0.133491166030576	0.102945209525129	0.0938678350273039	0.08398758227401	0.115162415352571	0.0994562776816921	0.0926951168170402	0.0858032613480322	0.0848487935131989	0.0777166307261902	0.0673427864954825	0.0605394712971594	0.0570377638928379	0.158075341246715	0.208440780469326	0.20633372806201	0.202777490192717	0.198375833216534	0.172408151152498	0.212175440489354	0.203319314440004	0.219507403657844	0.237772457404919	0.241145193826842	0.249185365829191	0.239174577218531	0.241676490384905	0.213213022191203	0.181327400047353	0.176921774295267	0.178190240225231	0.228997280848087	0.218304023467355	0.216406037495428	0.228395762135293	0.236519750968299	0.239187824808133	0.2396924057357	0.216856477026147	0.191245513658901	0.186956231039416	0.224279025240772	0.239322744051936	0.239165015305337	0.233983781359594	0.228980465270558
0.0039177326130399	0.266296787004654	0.210415037592799	0.146067984225696	0.135094323796416	0.10653493719412	0.0952109646268313	0.0824289499226785	0.111932205289895	0.0993702607178094	0.0959307307027619	0.0886951261417313	0.0782904744151953	0.0792610479845398	0.0708848157688837	0.0626944303503718	0.0593906212029865	0.156189073077638	0.209610614882402	0.206027889493287	0.207343201925978	0.199938122254884	0.178833733111684	0.215036704983853	0.199870719133073	0.217458785170664	0.229296992496003	0.242357031565045	0.247175579040707	0.241287545455365	0.231767634607996	0.210292884428328	0.175743051614176	0.178031877289626	0.175699939355492	0.225472171525817	0.214059023028674	0.217571377728735	0.225461706689608	0.236020689714892	0.239154857039729	0.237188725849067	0.215133156502767	0.193421684179776	0.190193077192263	0.2259411830831	0.242047442230323	0.238571028011877	0.232950391386939	0.230764111561549
8.99215732006868e-05	0.28105900956907	0.21551309152965	0.158644537569201	0.131863067102792	0.112650571139789	0.0945639619671814	0.0795939568049434	0.1163836525834	0.0967806925710364	0.095035770890245	0.082418230252913	0.0797195916598138	0.075312111178924	0.0681710458772161	0.0629748862453933	0.0541518774222441	0.161799091380235	0.200350552476263	0.20507324019442	0.212580762650401	0.19805570919433	0.171815165515325	0.214290470678092	0.206232414416842	0.222592565277253	0.23411827435723	0.244206869347149	0.247450221576733	0.245057542553365	0.226695342472128	0.218643261262935	0.179690078930797	0.176850593925248	0.179347440748213	0.228651244511442	0.218173277096925	0.217350307151813	0.223454480112633	0.234925744928461	0.237007408764098	0.237278135611086	0.216814900422514	0.193583742452913	0.187996169469	0.226962073237136	0.239229671235511	0.236098975468136	0.234134659727978	0.232021981702649
0.000409902947090311	0.282995502373909	0.202277120547596	0.164240710163235	0.132568063986516	0.0984229389003444	0.0943199305165925	0.0831108857046652	0.110730717709218	0.102476923710759	0.0886413007378981	0.0830137228100268	0.0806422031288383	0.0791650683141746	0.0715652790445516	0.065307783021536	0.0609131773305472	0.160161715483734	0.196092711994926	0.206042764528186	0.205287593041596	0.199220350356673	0.181879779331082	0.21256582900236	0.200544735308684	0.220099453964467	0.234781303813543	0.245015562641352	0.250664936145664	0.237456776839262	0.227220429755316	0.210605547422475	0.176425372282636	0.176876461930859	0.180640402198075	0.230650313470352	0.215291059533548	0.221357006866423	0.229231100792887	0.240558070352496	0.242057818649454	0.238292740061655	0.217654959388181	0.190805387151111	0.185611285446575	0.222231772023228	0.238318691052421	0.235869130766083	0.235711142742979	0.234259380564482
0.000739399804564007	0.288383074265451	0.235520724822858	0.152271935006975	0.140745729654966	0.106256929372937	0.0888401929046932	0.0820380155095479	0.110232255035866	0.0979133602060323	0.0878983132015244	0.0882046881231483	0.0834476007785564	0.0744939509657784	0.0696429889890372	0.0623058688915451	0.0613594609709545	0.160459334946015	0.206755487410626	0.205822584167888	0.197889821637801	0.201239622678302	0.175847933318505	0.217852305020859	0.204957797564553	0.22101189652364	0.227759505487607	0.244489712741347	0.252951333947146	0.241676903908444	0.231884798573636	0.220033881148014	0.17648930290204	0.179451850442219	0.175824778154174	0.228096571111571	0.215380967046179	0.216671538026338	0.226681913486684	0.235355180778983	0.241954248148737	0.238495524138762	0.216502070208765	0.193142660901022	0.184896796329214	0.223933398906523	0.240231100239349	0.23769770940517	0.235214997869748	0.233204466981766
0.000298716351007863	0.266293405235086	0.217738748708929	0.145338052338969	0.13441872318117	0.104075758621461	0.0976192304191639	0.0794454386455179	0.111668106723061	0.101384379763554	0.0884746322934489	0.0868182031079753	0.0790219427362964	0.0766165398024333	0.0733199483010479	0.0644319205552798	0.0607466158384892	0.157659795550089	0.206502917366334	0.205751445425637	0.200739438633983	0.197394545571651	0.181351487902777	0.215181965464039	0.201763780411375	0.22280133890606	0.227429679374111	0.252867532489904	0.254334472028912	0.241548024454306	0.235718688102237	0.217196603281267	0.182738669075937	0.176728659868777	0.180467227493434	0.225239221960845	0.215491881578626	0.222087630528056	0.227543537686863	0.239616253851483	0.239161402066641	0.237217508531199	0.214796096703379	0.191926523230815	0.187789595361562	0.223989387084201	0.239475036366243	0.235700961115467	0.232700966340031	0.23078779549712
0.000871741875009962	0.279625761839149	0.207914064360644	0.149053798946508	0.128833196716544	0.109742322078173	0.0921936656077639	0.0805619587848593	0.109577534098484	0.0993139615624932	0.0889804472499241	0.0858329740538075	0.0824037215070257	0.0761950511423333	0.0679374685415031	0.0631121349814921	0.0609402345241737	0.157451746072008	0.201133018839445	0.204333533767519	0.206240760459878	0.203194437788379	0.17734514622656	0.211770131240003	0.20466240396329	0.217219687204168	0.23368948370791	0.241260968938581	0.249443568445066	0.243924270387583	0.238767106284365	0.220269780100467	0.179837313948582	0.178940418472106	0.181480939744811	0.225578128563341	0.216288487867269	0.21997985184783	0.224462454933184	0.236565845593834	0.234156363967164	0.234691056199123	0.21762923135264	0.191855570222714	0.185938578887766	0.222443166640302	0.239470915855296	0.236241808412874	0.232371041428713	0.229773008280824
9.07966272693182e-07	0.253881371565155	0.212327066444334	0.168494736959774	0.129339325890502	0.118778176956507	0.0920026128927453	0.0778557140086455	0.10257437215442	0.094562882154473	0.0926991824066667	0.0877359538870281	0.084595432382229	0.0761661805278236	0.0681721388257283	0.0658097177897167	0.0581853710406801	0.159381741502203	0.200903963231923	0.202574244339345	0.202539045647293	0.201047505004553	0.17583203848802	0.21739012239081	0.198664928309842	0.219935973532248	0.229965044249159	0.245016848278877	0.24455997217045	0.242014297544901	0.235863768346231	0.219135365606934	0.182129675603335	0.175905324858732	0.182225072104149	0.224061998380345	0.215611984081284	0.216209906540116	0.223540070104957	0.237044535288111	0.23595375530497	0.23892008735386	0.21851966589174	0.194735641310489	0.187953853401227	0.222571469047231	0.240163239912361	0.236924426611419	0.234525711651322	0.229986582602625
0.00124326194036422	0.257824298084919	0.23287944474172	0.152704583559345	0.133027375865955	0.0977706542541413	0.0909231856316443	0.0803109432352944	0.105123760128	0.0988645085685057	0.0927093944196461	0.0924362494719154	0.0835197232417074	0.074063349307781	0.0683904888578084	0.0639152538945053	0.0606905325773746	0.16468481045382	0.20596219565708	0.203322895718659	0.207797849125966	0.200011730207674	0.179611141504843	0.215538024675957	0.20481182685109	0.222267411270003	0.233215548567764	0.239264009859884	0.25198394277589	0.240877103844331	0.23054579438101	0.211996011743764	0.181731076719113	0.178883455106251	0.18084160617861	0.229325526440347	0.214064076307974	0.220270675095285	0.225426875004622	0.234624094338076	0.235840621632574	0.242408662961994	0.215975708537321	0.19398620050518	0.188724693937356	0.223207432352392	0.240105409776259	0.238506637048652	0.234836030274122	0.232057974236858
0.000746905359224479	0.281797067054712	0.222163513352629	0.155543110126691	0.126321994128589	0.109115931554611	0.0868493646002801	0.0845286430364005	0.111371258418572	0.101940689650437	0.0975219402607605	0.0857110075070433	0.0785352903399311	0.0787446018672226	0.069946873790583	0.0606750008954271	0.0586951843640279	0.164040977109993	0.204300833523566	0.211211896127966	0.206579429502083	0.196376269053122	0.178639135896419	0.215747874435106	0.205746734267441	0.214585790997489	0.230673995328641	0.241394959769895	0.249131184369444	0.243525625924818	0.234579501473444	0.218153246058264	0.184600442350216	0.173681826312868	0.176298991215377	0.230338865116294	0.215712728185266	0.219318116029045	0.226608605125801	0.237047976832249	0.23750514666038	0.237399349162054	0.216287703375939	0.19269340826184	0.186439507558595	0.221981847410729	0.239446363001663	0.237361681987296	0.232282130465495	0.229938004338739
3.38877616691843e-05	0.265853897887672	0.217807766289469	0.143203043918983	0.130546816220452	0.111138823415472	0.100921502968863	0.0877415622520483	0.109236999622041	0.0976268715488377	0.0917699136427784	0.0846631343733032	0.0804005969185105	0.0703874249210455	0.071320657291885	0.0644573114559594	0.0562266570266543	0.155358113021239	0.206659156223209	0.210542561776313	0.203135901538769	0.193735866103132	0.178203844884673	0.217641875085315	0.203079108179168	0.225023905547144	0.234598297864713	0.236994502509278	0.250845725935021	0.244312011303237	0.233649811746963	0.211586429369333	0.186381330682477	0.174660806588901	0.179249988400284	0.229861102533735	0.213848582123731	0.219402738896236	0.22541158992196	0.236919381247394	0.238404115173555	0.236386180969994	0.21943774597902	0.188616462125156	0.188561559413033	0.224669004671517	0.243745436426608	0.236148365352694	0.234995908148788	0.233456725351167
0.000123436840305623	0.258321709914289	0.229081111842412	0.144152394537517	0.138516900858935	0.109502637518905	0.0994401824327928	0.0803369959193729	0.110464212508266	0.101204166904265	0.0948384010968783	0.0863888511566996	0.080651144300455	0.0741468843677917	0.0694298931659371	0.06222835284225	0.0596615627572788	0.160715195382802	0.206440321625266	0.197495046137674	0.202900999134009	0.198777698091079	0.182388114256553	0.211618143697335	0.204962522868639	0.222381803490065	0.231522566414191	0.244763145388582	0.253226008541195	0.239529185829756	0.234714262174172	0.210053770668763	0.180874863320398	0.178330836169959	0.180082712517245	0.230793409048593	0.214351799944172	0.21589017183896	0.226886487051328	0.237113434496534	0.235682936354176	0.234486644754108	0.216400676504728	0.190331910856825	0.185760364296688	0.222112885917452	0.239210867328834	0.234613072667169	0.236646983008808	0.233337478478957
0.00152351491464302	0.273878710975131	0.20802456313279	0.150920465454724	0.131985072892246	0.109234518821811	0.0897765991573833	0.0767074549640532	0.108450032249617	0.0998847626070944	0.091325049007566	0.0811617065841951	0.0819800230689703	0.074630176709413	0.0691079624838618	0.0598308470154664	0.0585634591917812	0.161176251284755	0.206122830816294	0.207628694571736	0.202853164672801	0.200627838615923	0.174378638333201	0.216520438669589	0.199093991646327	0.218335920668674	0.230302832246255	0.244164251499865	0.248821444651858	0.245317484999253	0.23643897734524	0.211077047049811	0.182065074932579	0.177464300134415	0.178642673757069	0.229139155608679	0.215382325874794	0.218342468694254	0.226259668841245	0.236172452931536	0.239118620297147	0.238179972679764	0.215512659621086	0.192746547016053	0.186327916687608	0.227869394903107	0.242432868446519	0.239962712588937	0.232508582567524	0.231296943344416
0.00057701028521437	0.276130126607609	0.211501145689517	0.152389158984541	0.124688565131377	0.0996412938448105	0.0954008828803049	0.0768270508353397	0.104040749189543	0.0985425933028436	0.100895399148097	0.0883922020273092	0.0787344523731222	0.0754792516522132	0.0648328603212495	0.0631282199465817	0.0555803749215249	0.156607412735989	0.206488419837667	0.20620897691567	0.201200558134638	0.198170265627194	0.17761059257529	0.214896703294616	0.201218923222124	0.21741014402324	0.230422477505453	0.244620383715198	0.250964950191575	0.244000762075887	0.229751475147543	0.212689759827318	0.184948697274365	0.177029803997988	0.177608216717973	0.226918404952066	0.216548342365355	0.217513545137924	0.228178606572495	0.232555397708596	0.236851460007242	0.237149958505539	0.216046403312023	0.192832498013368	0.188554530050082	0.22554371160759	0.240293085044636	0.237622921416114	0.236535344255296	0.230774163196825
8.37385703193365e-05	0.271706471601498	0.219901423475134	0.163815519915873	0.129394456936931	0.111931022470549	0.0964063022365098	0.0795532476124945	0.115528931598825	0.102569315061037	0.0926546075438573	0.0874881326568199	0.0812783331558444	0.0708559371247434	0.0694494258513389	0.0675460284532736	0.0565199931176099	0.155000320283951	0.208687458012042	0.20439288970341	0.200439112849335	0.198828980762544	0.175276769320721	0.217714834258923	0.204772383414089	0.220990986883435	0.229048910263006	0.244093040617437	0.253270763349129	0.244777940152774	0.230396770199935	0.216549054631835	0.175992742750136	0.174588136476163	0.180998058977704	0.230409459935296	0.218163704626003	0.218049571810758	0.226425852439291	0.236756846136933	0.235551511251098	0.234513253204417	0.218618722149602	0.191338311475451	0.188664270583436	0.221830110262564	0.242112035132986	0.239245758004604	0.234254406098884	0.230609669246297
0.00132200299889506	0.265340785525476	0.206245211588251	0.155545572127934	0.132350902324445	0.110819989301504	0.0908374418318905	0.0792332455833093	0.114341799025292	0.107131283516796	0.0893857684973404	0.0899575805872714	0.0802495226671875	0.0763345195876905	0.0689708404849292	0.0643625663302776	0.0580389389711742	0.160275868443168	0.202794414650146	0.202221325341699	0.200350720057259	0.20465704091075	0.179073929985217	0.213710967066361	0.203813612908789	0.219728990626334	0.229282215646773	0.243841142509382	0.250499320893364	0.240578618000291	0.238392315237882	0.214445089915734	0.183154728515823	0.173689682611668	0.179452912147013	0.227895041787942	0.217592446910658	0.218429305959172	0.229155656520582	0.236046319749482	0.237607808868628	0.234549944417324	0.213374916830149	0.192353465075089	0.18838194421494	0.222735368508457	0.237369453429012	0.232359705578384	0.235661574141393	0.230813168957786
8.84500480180454e-05	0.278431047289665	0.218577345934465	0.149360704837205	0.127608435305655	0.101537443678354	0.0949723181919849	0.0811773885250534	0.099775724595955	0.0989032434048045	0.0857177732426893	0.0889523767179474	0.0786531302747102	0.0743905841737746	0.0659282692892282	0.0629149857757458	0.0591209176619997	0.159710975044751	0.205066198823278	0.201613851332542	0.200561203575293	0.198594618711349	0.173109931425283	0.216224876266079	0.206428235383683	0.222810828541892	0.238979596162737	0.24935198781861	0.250272915098583	0.24255596209119	0.228927650830095	0.215276003784146	0.180890618047993	0.178950366778038	0.178958386022229	0.228460814910077	0.216751123047864	0.21971228826962	0.223608687256232	0.231529456489198	0.238009206188341	0.236145897656151	0.217742024549449	0.192055144240647	0.187438803404094	0.225729267617519	0.241273905801941	0.235930424445157	0.234337536495065	0.230580398826093
0.000375783990920474	0.271874784559605	0.219202035078737	0.164821854870797	0.128583083580597	0.100024104009082	0.0909694261850763	0.077461460874535	0.109497231076653	0.100139322507342	0.0939978773032229	0.0838641041793808	0.0832868302166162	0.073645522316216	0.0707512644507168	0.0600876491765192	0.0555230282738364	0.156893259728759	0.210430335424684	0.204180628741005	0.196161292982974	0.199461307261981	0.17968234768568	0.216171345692515	0.203713995925376	0.218758315132494	0.234411135560436	0.246110450732885	0.248864838371909	0.24939850867582	0.231348103776355	0.215281930471849	0.181845661042904	0.179719079927972	0.179506383380327	0.224863009474085	0.219010965734532	0.221163069660236	0.22678398801874	0.235566493392007	0.238695026943141	0.239153348017407	0.217481587555896	0.18876502558839	0.186198324190195	0.225620652827658	0.241912135707842	0.236257344721867	0.234618267048205	0.231504525832698
0.000110259155176428	0.269785532897168	0.206490811013735	0.151885793371312	0.132611513927762	0.110044627794335	0.0876102339392691	0.0799009233592022	0.104902572734784	0.0959031949390473	0.0929616972406388	0.0861302836077501	0.0767058570181303	0.0771110900421644	0.068870773087954	0.061008432682155	0.0590937226677891	0.159162621951018	0.205791985822092	0.200902868109072	0.201326631863036	0.200643251961435	0.178919790180676	0.219064954723315	0.202246159496644	0.214785536456055	0.228134992740458	0.246736034237517	0.250188377576929	0.244417946984068	0.235328756942058	0.214569560148999	0.18160172739847	0.179796653367308	0.176409307045944	0.227672464508674	0.215625576139956	0.219494825421692	0.221584375336673	0.238461089588829	0.237420832066736	0.233913110864577	0.216624553366326	0.195139379947035	0.189243872551861	0.222541036896177	0.241173245619221	0.238789057955246	0.235320347044451	0.231159001260195
6.64645147409065e-05	0.277762151075651	0.222205196647013	0.165789268180565	0.130167166119231	0.100904752989791	0.0925477231847729	0.0831822460452323	0.111048811575188	0.101005971359124	0.0902427066275894	0.0904001514593722	0.078817911246917	0.0734898554674919	0.0673393159292076	0.0624537496487127	0.0638395518942892	0.156858074667356	0.205871808287607	0.204423270629307	0.205795980338888	0.197738482435635	0.181836575479366	0.215560897132326	0.208973629937916	0.221935316817078	0.235030239858121	0.243382464011905	0.253222487457667	0.239241945960945	0.230050261467343	0.211730241568168	0.184781724780577	0.173510653276239	0.179035367501694	0.227543690841906	0.216553149225794	0.217067950159969	0.227401790578222	0.236281365324607	0.240979767756166	0.239587617520858	0.217846992887235	0.189710083464036	0.188250349372359	0.224438391806953	0.24096111753604	0.240471348516434	0.23132786196421	0.23026980081991
0.000181968272119426	0.251678533649262	0.229448057243044	0.165325342420759	0.12713565232359	0.10199847697856	0.0894584745776801	0.0872797539435187	0.103565702286546	0.0991886957324297	0.0910634634051821	0.0853007581706589	0.0844070394367732	0.0762112937054477	0.0699307143257286	0.061249831400083	0.0619164995167305	0.160344215801	0.203900173199429	0.204367068356913	0.204015860609661	0.199542800128817	0.175664030383968	0.215759941509458	0.200922730675586	0.219904445704123	0.231174821824174	0.237376634487271	0.248610547074114	0.248436338491339	0.234132597079569	0.221441731169519	0.182163630358229	0.175049088994857	0.177575114172801	0.225475676899786	0.217402616165439	0.218511925960862	0.222841244145511	0.236685681968636	0.236151889635864	0.23634918239746	0.216990982216978	0.19291656509437	0.188213048465849	0.22300543041492	0.240044038995185	0.238154568632507	0.233425628023615	0.230022674822695
9.54164377310071e-05	0.292395946921588	0.223590036302543	0.158043227582248	0.124257425515003	0.109193165784038	0.093124742492906	0.0810272410799567	0.113732405525696	0.103110427256285	0.0906209444727614	0.0879310245633698	0.0802426270272991	0.071663618357751	0.0704827993602147	0.0610173875703584	0.0600721455845206	0.161541890043065	0.208724038316039	0.206453141578487	0.205467445683033	0.195005029222321	0.174289489774865	0.218387289316976	0.204621478737136	0.220542170632436	0.235929140997041	0.237091198665778	0.25700600662765	0.243925376038224	0.234819355078323	0.213173623401504	0.176557600200784	0.174379801787807	0.177142619215973	0.233095980214592	0.216435074296032	0.220040385560633	0.227366911268337	0.237868497623719	0.23984357077936	0.238633197671918	0.213604293753186	0.193738194340759	0.188874281169599	0.226055566867102	0.240384801542878	0.237625614854778	0.235536377464696	0.228707030159006
6.89284905420404e-05	0.280264931819116	0.208161542365772	0.156852962178516	0.132359468855816	0.102885003210525	0.0903030201652191	0.0780708971029674	0.107420503363525	0.099160099902358	0.090570571750195	0.0851516465037341	0.0809829168806784	0.0783578161887241	0.0658851398197891	0.0667936307398484	0.0582774820438417	0.157548853478696	0.203381096038739	0.207006654091226	0.208154863502758	0.195034256237238	0.173271250314549	0.219267437183859	0.202713562661742	0.22157835928184	0.234717149959264	0.241923772869485	0.249982695924123	0.244252392770279	0.237226392599569	0.208518093292178	0.178585908111083	0.176771885688908	0.182477023171806	0.230110853816895	0.215820582172858	0.217308185178919	0.226193436007963	0.2366251800785	0.238043535704306	0.235778241356025	0.216825811019548	0.189627880271367	0.188306432133476	0.228563256963484	0.244322425382981	0.237973988938337	0.233321414266167	0.229979893814913
0.000272054369348362	0.276678385455154	0.208311245333941	0.145695779875138	0.133713166922019	0.114029387418159	0.0869362554301413	0.0783594205395468	0.103846200217766	0.0955656298923467	0.0935564755889378	0.091466874334538	0.0814567501646206	0.0710257252431118	0.065354369235274	0.057999083716857	0.0594197013744946	0.160913698152165	0.205092767275928	0.208897370184549	0.205240738093261	0.201291914792464	0.178793480952457	0.217321461984714	0.205672256449179	0.217322970672741	0.230407952497878	0.246650894434626	0.255512092939638	0.238631078400579	0.233097894760386	0.214513187137881	0.183584926264927	0.17963028954038	0.180624554409242	0.226764880782621	0.214787284093277	0.218033312158427	0.226942988200131	0.233800771617396	0.241312608179764	0.240187641164092	0.219170241011361	0.193315562655829	0.186114520630606	0.222597035437161	0.238481277520419	0.236226519559785	0.236795007185395	0.229195109274623
0.00107328668832768	0.274046889684614	0.197030091003583	0.164747217518214	0.139163342948465	0.115626249650258	0.0895301360357351	0.0841369860706529	0.110270159058959	0.101496014946122	0.0890503112497321	0.081166924147426	0.0794956723669962	0.0757159767208521	0.0678298574132307	0.0663555591001167	0.0615626690709029	0.155694652688871	0.204692664418838	0.206213466891253	0.204757815291196	0.19356182186168	0.178923510667605	0.209492914046269	0.20304717641602	0.220590918146255	0.227991798353632	0.239761850297158	0.250853091623155	0.242347647898996	0.236464196752926	0.206203426200831	0.186173504538393	0.176510265063495	0.178797332058534	0.225823326533264	0.215617360943629	0.218886167078134	0.225938027799577	0.233253062919472	0.238465609813746	0.236606909074467	0.216981153959898	0.190633564006978	0.187705307674562	0.223238836947335	0.241399911162123	0.239762280946423	0.2344625992269	0.232322924352108
0.000692543159770895	0.271117397766296	0.200175438540163	0.15611522350815	0.122419107366677	0.106656913163239	0.0912814093919137	0.0829606771319637	0.110646860951755	0.10340160853581	0.0873949088911487	0.0840076597522367	0.0801501067746813	0.0712479015111984	0.070993231990732	0.0657816792865695	0.0620744094791084	0.158744452012996	0.207406616093381	0.20473103386468	0.205828504088661	0.192677909710737	0.175716733030292	0.212810677829848	0.205292174087315	0.227329266564677	0.23309612550022	0.241883561438293	0.249037152951785	0.245033471756528	0.232837149906977	0.217030617888291	0.180343725379123	0.174940638803903	0.178079684005623	0.231579842347602	0.217098583531942	0.221267523709142	0.227501659977281	0.233173362194267	0.236475449331214	0.235816640743408	0.216071639454096	0.192525225141173	0.190081542285631	0.225088193707477	0.241507786682126	0.236392598013473	0.235073610902032	0.230389965377216
0.00112819059690809	0.280991711757134	0.212406908954991	0.153692832906921	0.13136943276193	0.104590170801259	0.0919898487342632	0.0825123150382401	0.103353758302271	0.0973190147466192	0.0979197241823615	0.0861479789300071	0.0810312204151435	0.0754497169905749	0.0698806826725666	0.0664865893607579	0.0602426839276641	0.159670971677629	0.204054019903574	0.198588194554329	0.198524769738958	0.196880819726031	0.181900441400596	0.215701943313363	0.200516283806245	0.221948323551937	0.232837571594069	0.244667834394146	0.249315416334113	0.239637868857027	0.233185303781222	0.210112013715545	0.182661707605901	0.175966025750931	0.179450299303867	0.22816700990234	0.211577496999748	0.215150787721081	0.223510472517381	0.236634721901124	0.237052499188314	0.237035050788727	0.216009624622841	0.191164262108701	0.186674000918128	0.221792004155456	0.244099138540382	0.236738697451234	0.235043659962707	0.231621531372692
6.05967592018854e-06	0.259918439542472	0.216673829288384	0.151119996805391	0.129657420538493	0.104267059225182	0.0876184455216312	0.0835177678010355	0.109215314092031	0.109883392010692	0.0908882392375765	0.0878398516686133	0.0821320014985529	0.0704937899804173	0.0675832693023023	0.0677679067839289	0.0606487970479571	0.157436417580323	0.204244093671332	0.208888608763405	0.200138398834584	0.200403835837167	0.18299494226552	0.213647583996556	0.198478869751944	0.221754609056937	0.235126169347933	0.237143518523948	0.256036462999334	0.241881923018531	0.230903742176064	0.213831144789211	0.179676566352723	0.180435610467732	0.179010320666921	0.228190044378217	0.216692672913512	0.217403558924692	0.221112765830853	0.23727657675643	0.238460944512415	0.237159529141425	0.218174360977111	0.195837857585094	0.186453709015025	0.221952915857019	0.239930588497603	0.235403168842036	0.230241638927539	0.230199329240396
0.000868607452440691	0.292818468943698	0.228929922550173	0.157851367227625	0.124279111977658	0.11438755568011	0.0935558421047849	0.0769028042818487	0.108399630260911	0.0924764457499236	0.0970305348952416	0.0877265807030745	0.0852154472968291	0.0783526108614274	0.0703711068169149	0.0633927171741114	0.0566132042814086	0.165562823967456	0.202576383889283	0.20280006261871	0.202531503104462	0.19802070625977	0.174728889038862	0.219002042628287	0.200819933754281	0.214267674680421	0.235596271739601	0.240732820876731	0.252807201197116	0.244149332845161	0.231323631322697	0.212720591317416	0.179254010160576	0.173081433445011	0.18165950788509	0.228677386002215	0.213751011798736	0.218819229339152	0.222801800823892	0.233684960197906	0.238155076581443	0.23898608365911	0.214598834882495	0.192853433597319	0.18734141895377	0.224354189365334	0.2414620642606	0.23767208345351	0.233009733926973	0.231221965623939
1.07882323908858e-05	0.277971266315385	0.208443225351783	0.150834607457225	0.133335271612538	0.11094576786556	0.0899974155240938	0.0847734343911927	0.106146314070022	0.0994154697536096	0.089663338940933	0.0895790037076137	0.0743160634750743	0.0739902228345018	0.0684251058573058	0.0608997536377408	0.060598403680987	0.161703632250144	0.207052704805736	0.208687475354901	0.207564491189966	0.196882399224552	0.17741794479373	0.215564047142767	0.200747128754082	0.225485345434594	0.226652816945703	0.243122434206103	0.247803820322659	0.246961109149012	0.232501071868007	0.212464368358599	0.179236006265339	0.180252054740583	0.178220379781344	0.22580838759401	0.214357980623491	0.21957530694015	0.225326696479026	0.239390764681448	0.237401515851819	0.240147815901985	0.216881302953998	0.191198536159187	0.188186018578265	0.223254603235625	0.240305784393027	0.236788233034921	0.23607165961166	0.233332610728749
0.0012447661275788	0.28542966811588	0.220781073713622	0.151545018871273	0.121991191303543	0.108276285295178	0.0947800568722781	0.0818705428503578	0.104709212311956	0.0947078793440396	0.0921040590262407	0.0827464796005778	0.0853622372164405	0.0736552064339171	0.0714309366567829	0.0610382683027984	0.0550707029997715	0.158150091132854	0.205132334531825	0.202772842886702	0.207555698230522	0.196403921760302	0.177512851497066	0.212636648774145	0.197737075608158	0.217918513800696	0.230872215922991	0.244734496888478	0.248003058597835	0.242123149120719	0.23459589515756	0.21977482484424	0.180369085108394	0.177662341760156	0.181767984343651	0.224259435660636	0.214897087064873	0.219889498716081	0.223345239448265	0.237062326429203	0.237251979673816	0.238347848410219	0.214387302398956	0.191950513655299	0.187524984909369	0.225080513480236	0.24192884176057	0.236946368724483	0.231836557068023	0.233084479814457
0.00262238273283389	0.268073990490501	0.22093783017363	0.14459292001329	0.130855465120178	0.114081411378458	0.0964063564442959	0.0805321071193814	0.10731565058753	0.097277858555041	0.0886733543543979	0.0893193962410629	0.0791173479544768	0.0738550783512695	0.0677095715010768	0.0636550547121707	0.0597863854259689	0.158860716665208	0.205332073137771	0.203767214071519	0.2011915773243	0.194304400362839	0.174362593299013	0.212035389774617	0.20344007845659	0.222663967746315	0.233833524009288	0.244165508087892	0.247695139010692	0.243223128184346	0.234049192625009	0.215449083400291	0.185290131701556	0.175400950708843	0.1789653835303	0.229020311272343	0.211914725746938	0.218107248728416	0.225551352090765	0.232525322448043	0.240089304723484	0.236916861310449	0.212513388908584	0.191857586120851	0.18880676460005	0.225021840940006	0.238981799613418	0.2363811300632	0.234005707486469	0.231992711299
0.00042479623543302	0.281447399409723	0.2180935264803	0.150169660667926	0.129582913211653	0.103556458683118	0.0962416688115317	0.0823465518869042	0.105914585534926	0.102666855526761	0.0928465678876125	0.087418309283042	0.0767586701476518	0.0752215850769706	0.0668917345344977	0.064397149365384	0.057948983635281	0.16504288249762	0.200067608035555	0.210090839544232	0.201935977200404	0.200767034453782	0.177145642212295	0.217727623647779	0.205799801303748	0.22046637204796	0.231061799629584	0.241873732125857	0.247217659036746	0.244883823310585	0.226961127215013	0.215833660541714	0.174880716163763	0.17777883599232	0.181466204098114	0.228959405907795	0.211982799720255	0.215632120152324	0.224100652728066	0.236032380327138	0.236432631864503	0.235732622069501	0.214428343004921	0.195903660701908	0.187333864518258	0.224748212509331	0.24234782598991	0.236068033081948	0.23419137492596	0.229102646944408
6.79456386337844e-06	0.266881059783741	0.210487140382569	0.166803682535042	0.132325474454622	0.114394391276328	0.0964480188372956	0.0829813365446377	0.110070800732027	0.10010872006262	0.091511134271223	0.0848923295762808	0.0785284871599845	0.0737981133429426	0.0665617904563659	0.0631680875948389	0.0592781756761187	0.163573549300535	0.205496329423774	0.210367137610752	0.211573306704458	0.202614332408684	0.178714589934825	0.218111906348433	0.198818880330834	0.22001998837235	0.233471310922879	0.241896854575794	0.253065343599756	0.241512309722484	0.233764658329382	0.208924372928287	0.179242663523939	0.170167510284466	0.175441015368385	0.226395643969546	0.217760817592048	0.219923051437169	0.228415427974864	0.237708609098296	0.239695084593661	0.235372942129165	0.21829549999138	0.19201409920318	0.185653396178187	0.222259838642798	0.242120960574768	0.237292676851208	0.233228500103343	0.22923441535501
7.37803504425311e-05	0.259155900944575	0.214309840353868	0.164151127256306	0.127833227045305	0.109853222888256	0.0866321827618809	0.0849164003172825	0.107990084229199	0.102422265577228	0.0849247659889702	0.0848543282418411	0.0745943423478588	0.0721792002031634	0.069522187130007	0.0604984959576007	0.0567258521827542	0.15589118037164	0.207236445441834	0.209163454907017	0.20932127781557	0.198044683312318	0.17797370907117	0.214124322020226	0.19779105308234	0.224860511929771	0.230206135197701	0.245475908839257	0.245631925213798	0.242050503067715	0.238072038848988	0.213529851629286	0.179938592645605	0.17436658559784	0.182301918651814	0.228241700816177	0.214318589330746	0.214781063777909	0.224187460840351	0.238739058088781	0.239083350966071	0.239559806133747	0.217093928308718	0.19085531607035	0.185859433246537	0.226586159495928	0.242159381613975	0.238128313633578	0.233499247671121	0.231201587739971
0.00121008728834506	0.27228879385162	0.216243819046261	0.146660002752205	0.130626617003261	0.117384774738535	0.0959787183275314	0.0877444908253383	0.111009133257835	0.100837575379976	0.0890566886682437	0.0869191927604479	0.082638750064749	0.0788436763480247	0.073066457435312	0.0618502168104352	0.0590188526621684	0.153833145802263	0.212910456532764	0.203622714249279	0.207098330591431	0.20237133057208	0.179588017172708	0.212919658068857	0.20304811716518	0.22365634578779	0.230645112467901	0.240908414381883	0.250712324980892	0.243149307659149	0.23004525871581	0.214093383922164	0.181536253767656	0.176754811388985	0.180998094052568	0.22787364843083	0.218123286713488	0.216815501998295	0.223504114403095	0.232348923592435	0.234517217699527	0.238860592309457	0.215274211785727	0.193330902377616	0.188298686221569	0.224336051322375	0.240671954853135	0.237935056017157	0.231566092320928	0.231132578752987
0.00319155904002123	0.297091446277888	0.211285638904383	0.143460168945898	0.126482972245275	0.111683792722664	0.0925942713920583	0.0843535103074493	0.111450264911856	0.0976773830913128	0.0886644432273611	0.0854693236978723	0.0841179666383438	0.0760898634163296	0.0707326388657942	0.0606746915890518	0.0583630319131138	0.157346377843126	0.20765775247434	0.209535121320687	0.204444363233287	0.197111700490566	0.177211558934574	0.21619083116576	0.200094852053113	0.219702864085363	0.237758531459609	0.244143630838079	0.248425382842008	0.24902775576409	0.235188007848447	0.218355465810164	0.17865835071731	0.172639072939864	0.182264762085728	0.229495421373394	0.212726787036839	0.221747959420426	0.221687491239927	0.236335142135809	0.236943918503512	0.240813606968188	0.215140961067233	0.189097895428019	0.185158511449157	0.226080876410143	0.244382215991483	0.236102215402696	0.237959200632705	0.232319609299847
0.00078009780245477	0.267897389516481	0.215648833019891	0.15705260755217	0.127164240999225	0.109185265520688	0.0886956812005662	0.0852951952192607	0.109144653285535	0.0991259250868888	0.0847536377145231	0.0913992237231751	0.0824654501022319	0.072671625964855	0.0663385758604569	0.0646389553736064	0.058153196516001	0.157068007827831	0.202796065962742	0.206431466781674	0.209214389733927	0.201337425533928	0.172826265737078	0.224718766874818	0.203765935804877	0.220728113287677	0.229738689807272	0.24469341800621	0.251917704774158	0.248593087649792	0.233167691517976	0.213653825004236	0.183158653317838	0.178596593372587	0.181106724134808	0.225929657951828	0.216676925094026	0.220601689785781	0.227714473166616	0.236775109778858	0.236459342073509	0.238857230532739	0.216239822923156	0.194026416873504	0.185571891338875	0.222022889313216	0.240744227220811	0.237894658080108	0.233359139184226	0.232134941386988
0.000136664972739059	0.279130558144622	0.206874269248989	0.156349786924043	0.1274450659809	0.109801853346088	0.0909703620525058	0.0816796803617472	0.108237259083597	0.101079932872608	0.0848207143023415	0.0840167464928845	0.0829491174737045	0.0719729377985174	0.0732801734863444	0.0649927635606323	0.0583539706830229	0.159543236339421	0.207072751169187	0.206297173485301	0.203349627511397	0.196791775374685	0.184084486627837	0.211533759311757	0.20271105583981	0.216865698957967	0.232699006166474	0.246730106018505	0.244293046246289	0.241265891063288	0.231879357415802	0.21962560036149	0.182272601116044	0.179118900182117	0.182814833548295	0.227020183676386	0.213708250804888	0.217635466051941	0.224257692076995	0.237027729094913	0.239139994021209	0.237792330280092	0.217617806081804	0.19343203929817	0.186409382832703	0.223958644302428	0.240792108682056	0.237614831609989	0.234397273802431	0.230412709691047
0.000910438355282709	0.286392880872757	0.221780332376244	0.155233357038391	0.128917444050217	0.111258131980173	0.0809464688717937	0.0769551704346386	0.109578592193707	0.103055103102948	0.0868140476932533	0.0878673586907635	0.0755225009872037	0.0723375599039107	0.0686260210389339	0.064324750724785	0.0595562907678426	0.154971341106553	0.205709331741058	0.207261512897033	0.205510951336853	0.197371972301252	0.172587878630947	0.21497302985967	0.204035133238865	0.220667024703948	0.232624367172733	0.239927936481407	0.251220681409821	0.244271932985892	0.233524184586174	0.213671523399677	0.184712302426983	0.176259243519176	0.18004347467782	0.22448720428064	0.216047316527735	0.216179723351686	0.22435256658567	0.236997305706482	0.237637411324937	0.241359015446072	0.216263475304832	0.193815691418108	0.188431398448379	0.223857174480233	0.242329229197695	0.23577751090863	0.230712301541262	0.230772535531559
0.000883956146473684	0.248600715420559	0.202201697025435	0.14098804085383	0.120025343543214	0.0975315946941593	0.0888448281989665	0.0881052594409334	0.108658422285738	0.0950610371578107	0.086706221909802	0.0823579691611264	0.0829611759460768	0.073094187266519	0.0653707717035417	0.0639637600796471	0.0577616745292471	0.162368051515384	0.201949450308277	0.211519509718222	0.204920971336429	0.196190450547984	0.1812196178782	0.21953998873131	0.204227440559938	0.22281466954782	0.237225868243633	0.245157081417421	0.244179367285099	0.242673778177348	0.235397784623645	0.214596756315194	0.186410283684675	0.177438427678288	0.178523160066217	0.227402078835306	0.212737213183251	0.213885717825548	0.224685116824146	0.230872156478518	0.238064679953634	0.238185036342065	0.218145468827897	0.194215111331601	0.191412949721499	0.223152843591544	0.240789046086905	0.238016770090681	0.23501019094017	0.232295862964884
9.95757691875689e-06	0.31476599502023	0.230809676759966	0.139718916361838	0.134166447222295	0.10755266722698	0.0905426674071757	0.081817803833753	0.109204591944459	0.10057002227546	0.0915370416258362	0.090191985614807	0.0803327552242079	0.0774960534498309	0.0707895180170383	0.0598966815205298	0.0628477589188928	0.156411451419284	0.20372066313069	0.20824335229733	0.202168268027356	0.195759665440921	0.180529104309903	0.214149636328925	0.199507170859619	0.220595219356997	0.231805419986773	0.237028125254158	0.253375378901593	0.24224412549173	0.234939471610251	0.214560837741228	0.183469337301333	0.178530686334375	0.177036010161946	0.224653618070622	0.213667292151946	0.222169990015762	0.224121880366383	0.237720902437476	0.239383913826476	0.241139494248828	0.21320114929238	0.193709153057064	0.186617146550172	0.225730887310189	0.238739546042666	0.23742853313301	0.235547643579688	0.232654473602314
0.00010290297187258	0.283330195643906	0.218640007130308	0.159211184970368	0.134297391472586	0.105853513769646	0.0934030198487428	0.0814733056663181	0.105133572587701	0.100049447177836	0.0838162602917207	0.082674412140454	0.0791262498725865	0.0740074158316217	0.0725668409665076	0.0646570880169396	0.0600305358021282	0.16000300203444	0.211634373919785	0.204574599520035	0.207160685723191	0.200354321916788	0.182035304720458	0.213539170703651	0.204959449776045	0.223966107260155	0.236661671347092	0.242987027428738	0.247824542948309	0.245414554178846	0.235398451717512	0.215316523615664	0.181068513942984	0.174563833956369	0.178593615783953	0.229000620229973	0.21625739078582	0.21672587907959	0.228838310491961	0.235842852473676	0.236081842730904	0.237173715286935	0.213560784651916	0.192200267096368	0.188900132055318	0.222420448179686	0.242698695225282	0.237982801651952	0.235026691049431	0.230646931702929
0.00168478904331147	0.277379297633146	0.201277475032525	0.13846598845782	0.131268798190923	0.10714985559272	0.092493842518774	0.0810418132474759	0.113190438244394	0.092184018715768	0.0922719095553929	0.0868137530909319	0.0831276436774199	0.0701765072806167	0.0693226878134113	0.0637380498542968	0.0607242509442402	0.156679781593668	0.205808120346592	0.204447141309439	0.205292082355239	0.198651722542957	0.178023858867015	0.213283850285189	0.198068578989647	0.220529163430809	0.238072230239494	0.24049168376149	0.25477432992073	0.244259891625745	0.231719062984767	0.210631428888856	0.178858515654371	0.175648845701774	0.181984785760374	0.226707706105155	0.218682127117734	0.215753743956625	0.226200907415785	0.2347804975801	0.237306080639067	0.241417610989996	0.219083474268132	0.192029779832241	0.186676656851167	0.225247865708629	0.241344464746649	0.2408379453023	0.236144402662504	0.230062400900585
3.48360399121385e-06	0.279885653854833	0.220186228041601	0.152393350481419	0.133527079823425	0.114175450006846	0.0880071249237645	0.0842311555644993	0.104730220687865	0.0995404329508769	0.089077031656084	0.0913535584759395	0.0791634506023259	0.0735121417764787	0.0669599826024408	0.0620887093629439	0.0585290883923878	0.156579258356726	0.20630757378628	0.208202502431518	0.207030826237044	0.199711964810271	0.175556865203879	0.217242966405652	0.203644889610112	0.218328601573687	0.235079135058948	0.242275743256355	0.249395001088657	0.239121562460971	0.238140695342178	0.216280617356789	0.184369643120257	0.177126776466083	0.183128766089954	0.221477762025977	0.214974850368729	0.219104858702631	0.225548018491037	0.235079871947536	0.236865442783197	0.239438687507239	0.220653225946821	0.192259800652287	0.186363824986406	0.222416583436387	0.238848762693004	0.234662783830988	0.234090024928146	0.230263241725073
2.33019147751512e-05	0.276005774131809	0.212269853948586	0.141952646218595	0.129151622738773	0.11102642406856	0.0904374427397524	0.0828574815617988	0.102627881687793	0.0952189869670013	0.0899161073241502	0.0810180681958363	0.0778524140018099	0.0762551871714659	0.0644898127326038	0.0631543033197339	0.0580349313854079	0.160917200293184	0.211719576989485	0.207271056006039	0.203573378338406	0.194460191750918	0.173055232764032	0.214067423782904	0.20014516266445	0.225589955144636	0.228207881656929	0.241730114830107	0.250831895293105	0.244122092753096	0.237112099301095	0.209830495068898	0.180850775792869	0.178473991815856	0.180894363807962	0.228343791721226	0.21710622824774	0.217793197170521	0.224349906495353	0.235379958395015	0.239451138390708	0.236147501959308	0.215524930798467	0.192096358880531	0.185583498552572	0.223582414008956	0.241913009296354	0.23520021841588	0.235038456897574	0.229431372740326
0.000583042927284634	0.29259352818931	0.229362042190766	0.15323161036659	0.130355583796602	0.10893735793581	0.0909051746092218	0.0805630489605623	0.106396142975466	0.102505200632928	0.0901435542776498	0.0892438395640347	0.0833722727071804	0.0820117767148874	0.069892090314776	0.0603087696109925	0.0587653659062813	0.158229958941418	0.203004023979904	0.207049528626166	0.20280864823699	0.200307003890165	0.176947120091107	0.219080922184014	0.201090386643921	0.220951827350809	0.228962032956067	0.243227432667135	0.257359330588332	0.239456704333571	0.232619025339895	0.216236260627291	0.1810505056456	0.177775159989527	0.17938441639758	0.225566619501918	0.216853147796336	0.219477475367928	0.224768424277965	0.239390702922787	0.235443293228075	0.239094848821276	0.215225182450774	0.191612096501274	0.185660358885974	0.222277165575578	0.241465301648427	0.236614337290279	0.236221012154845	0.233057374636647
4.23132470445019e-05	0.273721285950579	0.219077043150664	0.148468072947309	0.131348194494985	0.114464647888084	0.0862477775728745	0.0847818705651067	0.110797902008966	0.0956348536456028	0.0874408190458553	0.0817818679619253	0.0820879255997826	0.0756059927692869	0.0684534003612825	0.0611688825092408	0.0574881625697623	0.157136703304946	0.208972891874609	0.203184004699965	0.200653445933396	0.19329113675002	0.176851463898471	0.212826291924897	0.191525961482523	0.220524119099691	0.232830304949645	0.24135152026208	0.250272969640206	0.238829692006843	0.23400767846784	0.214156102740616	0.182389174403942	0.178385524322063	0.179323190102029	0.227168478220727	0.214194352878235	0.215991988590502	0.227374729120176	0.239644686073623	0.23747555099697	0.239996634322114	0.214095734162667	0.191182018413476	0.188246706748529	0.225870607416571	0.240016362581452	0.241061684549006	0.235275959976877	0.234341165121413
0.00022626991096545	0.261760091827001	0.200411729511367	0.158905415275883	0.129580942449755	0.105631892829739	0.0881387197632169	0.0842166700400244	0.113753217274359	0.0930284226186365	0.0913224441596002	0.0834935227205084	0.080682375356974	0.0768357418381997	0.0663039259937716	0.0640384298071581	0.0572978444689595	0.159470819127926	0.209226583896571	0.206503039629395	0.199194759483616	0.19874863118664	0.179921930541734	0.218988417681455	0.20554246505389	0.219160066005972	0.230064443367468	0.242521820474179	0.24730880412031	0.246439207823278	0.234855742414984	0.215802697397124	0.180234115153167	0.181546690163494	0.181624958672005	0.2281143870201	0.213135784417544	0.215590958646457	0.229735642832396	0.235798403272849	0.236493974683364	0.239541652412095	0.215016784328696	0.190801173245656	0.186199549453346	0.220115510413905	0.241782779552767	0.238906457146883	0.232709206744853	0.231750868584494
0.000121689367605601	0.276013350200183	0.217321012452489	0.151327912399845	0.135316821678867	0.111228701254801	0.0916396915890711	0.0830911827178262	0.10612406748462	0.101803325720268	0.0892828468408041	0.0889818052258406	0.0835541939207233	0.0706870402026788	0.068450692351091	0.0619314137888031	0.059490165696707	0.15956637448509	0.205884765918787	0.197970390459045	0.202248524033179	0.194112295833897	0.178521189523389	0.213603884617025	0.201816538896354	0.223118040499736	0.23626109064368	0.24283465990386	0.254355962455996	0.241751578932577	0.234665472074283	0.213388553582319	0.179155075443132	0.179834355906177	0.183787443176046	0.226776088411398	0.213344119974899	0.21500184315164	0.225963428519236	0.233361476515813	0.23629571985877	0.241050424936753	0.216115231929359	0.191982991825014	0.189458392439232	0.225240901596922	0.241787130600018	0.23477829367447	0.233939524276687	0.23016806044738
0.000265547261104943	0.280656595577559	0.206004532949622	0.152513857730452	0.135501466976081	0.107508267486899	0.0892568668171103	0.0827627082767202	0.115484484076073	0.100124127656157	0.0913763670430603	0.0862478137926334	0.0786757944100213	0.0735014203357575	0.0707752154482817	0.0654573123978825	0.059100702287452	0.158355907831801	0.209386905750155	0.205636223401147	0.208950698359877	0.196133470236097	0.174308761250728	0.212672538284598	0.20631953065781	0.216814388412888	0.229035584735595	0.242562506302706	0.253564370423267	0.242771366206471	0.231508123308401	0.210158450048837	0.181619150360337	0.181194422025863	0.18066064157116	0.225233398949736	0.216074284197842	0.221355077500124	0.225010379447315	0.238176187907532	0.235277690877243	0.23921054469438	0.215030960322152	0.192843079191857	0.186436015901168	0.221112274121442	0.24073423819223	0.237086858089546	0.234987494735142	0.230470694052844
0.000349201476199363	0.285101145627068	0.217409777882602	0.141752673002971	0.136085056680057	0.106109280335343	0.097691193636561	0.081362444607914	0.110433042593433	0.104823351908491	0.0894181479643329	0.0888841081278501	0.0787371082357842	0.0785791634556523	0.0692968210806566	0.067407069738395	0.0607880242832919	0.154309510491746	0.204886966415334	0.206638622903543	0.21041723866982	0.199852131435383	0.184853044046675	0.216988640165478	0.203096463453772	0.217847484928953	0.231938943309455	0.24318696269162	0.244671304672224	0.24183312250433	0.23254684322932	0.210586621718838	0.181306035976967	0.177787754577233	0.176582010797641	0.224711138097807	0.216701725553645	0.215699080560544	0.228323750194953	0.235386087205176	0.237166068965618	0.23764495572925	0.215564400990504	0.193348666369311	0.191588893060442	0.225166708169661	0.24246931306965	0.238168094711939	0.23438636813118	0.228252964999222
1.3392982652726e-05	0.269333524241735	0.222513771267301	0.16527345559168	0.126473906533628	0.102861127194148	0.0927517975976691	0.0803414231183988	0.107839738331428	0.0998756446311093	0.0907997626182125	0.0834911799197837	0.0777308233209021	0.074377054519348	0.0669169686802124	0.065657651968833	0.0574644966231307	0.160863890055802	0.209347761481824	0.204301867597979	0.201112155375157	0.201379557989712	0.177146851372579	0.218969259873323	0.200746470779557	0.221726374477941	0.23031399877131	0.246651437390495	0.253262031496353	0.246395678294748	0.234221157000627	0.217010461290675	0.18176560424704	0.177900779426402	0.180087467365801	0.229453352874405	0.216590646597982	0.219687497723315	0.229932750869946	0.234533445408234	0.236345030804735	0.240872624434051	0.213922288895895	0.192487332574118	0.187604884367808	0.223590476272889	0.241014133486154	0.236596297228148	0.234643455349352	0.232683844094104
9.73664365831494e-06	0.302633540436952	0.216184325689574	0.149948566878522	0.132054069505424	0.103636039656045	0.0896764716587443	0.0825186411343001	0.111496593735168	0.0978953363589111	0.089784408661834	0.0896142065897913	0.0789418399719717	0.0759313375584023	0.0681780925552794	0.0635577941552362	0.0595906875570809	0.15592964298593	0.205742233308622	0.208967329852574	0.203233010648658	0.20117397612863	0.180078950970474	0.215713679101177	0.202346068957554	0.221689340270601	0.233987381802798	0.240827741982021	0.247619896637539	0.242009470363792	0.235910911261718	0.21728018097295	0.182484902839256	0.174915690644084	0.180539071521455	0.228858843042929	0.212247734317842	0.218163389178309	0.226979964761497	0.235815697975758	0.236571925832093	0.238079630070457	0.218415316890728	0.19078591127268	0.18443283154821	0.223272056398453	0.240342466552818	0.235777363701121	0.234537358412381	0.233728223951195
0.00213005025686029	0.26612472432406	0.221043454350674	0.15334869872174	0.134293048334245	0.111862623928542	0.0925310150850887	0.0829456711539888	0.106553018717996	0.0974871107355784	0.0923301061252678	0.0885586651423745	0.0772449124066559	0.0770168156300088	0.0684246870471368	0.0647984576177192	0.055064419988777	0.161288623946684	0.212235100690778	0.207980265649243	0.202825379157021	0.198877980358779	0.181129469277058	0.216979095400666	0.200165371121597	0.218190454896212	0.234682193893793	0.239483520272794	0.252601909101057	0.238821622084355	0.229006666062378	0.217084723198959	0.18086182261644	0.175922643353287	0.176872829900728	0.23038428009467	0.217542141722653	0.218258575935669	0.224660249570167	0.235947538344371	0.238557524667307	0.236998317155228	0.218575762574429	0.191483761301672	0.189399774719719	0.222776014083519	0.243896606256911	0.236935255858781	0.23366914011037	0.230704976826372
2.12763843303435e-06	0.258604306972314	0.218527307802101	0.141778718129829	0.128967209477338	0.105329207550278	0.0946135981746174	0.0766917007742051	0.108065085879668	0.0976057186367384	0.092906738507738	0.0833435065522373	0.0843039692776218	0.0744110741092511	0.0692700683835389	0.0642146547633333	0.0609228741362432	0.159570422465335	0.209352004039564	0.206949014376397	0.204492084198982	0.203855655281544	0.179293884018894	0.21533049771717	0.204043445838463	0.219866944153471	0.227756252066196	0.245575593547495	0.257224142830547	0.239944420800382	0.23449915326678	0.215783993888803	0.186311950861955	0.178919354542667	0.177827491907901	0.231957157246151	0.213751329699525	0.216817987033869	0.223658402151583	0.236326911370474	0.236996026189955	0.236061953650167	0.21299275698677	0.192420088753907	0.187679246988574	0.223285183298102	0.238599694716969	0.236471410708961	0.233901621613427	0.230626663637614
0.00117259419934822	0.268292109732464	0.212327438724473	0.151192514911441	0.129313154907094	0.114050238754981	0.0947252575295404	0.0862803869804224	0.103040018808529	0.100758597352606	0.0953649531302312	0.0867028993932537	0.0748176705499588	0.0760373353589843	0.0702747199033114	0.0641311588796155	0.0541115415490252	0.158248041708715	0.206675562413206	0.198539847017601	0.201623761189781	0.20710926688168	0.173008123720423	0.212840237629166	0.206582017017589	0.2228417644941	0.228669596065121	0.245495877672442	0.254979378900718	0.246042215382112	0.233620413959552	0.218187532151545	0.181280860926804	0.179880361572969	0.180951037858617	0.226931118662581	0.212241519857966	0.221229040036076	0.221442626273599	0.229799153747555	0.239730610300998	0.238899764209974	0.21730704639977	0.193706084050546	0.18838817301784	0.224444014334026	0.237372077266167	0.239362076575133	0.233918059546221	0.232402723092501
0.000200643118887493	0.273515719447196	0.214851250735959	0.148279243472471	0.134863724553975	0.112929074731247	0.0909219219553054	0.0811121242525054	0.108711471822817	0.0963827582876009	0.0908672251234108	0.0919568696447232	0.0733180214989836	0.0777504044393627	0.0690123191076302	0.0646105642174801	0.0562951816597019	0.156533186313849	0.214476167946924	0.204004802073421	0.200798541682604	0.200619214209492	0.178520417042229	0.216393679896748	0.201542155902939	0.220545894116822	0.23230918614108	0.242472964389481	0.252139755240828	0.244925294485578	0.231103960196251	0.218901834091929	0.180001608778525	0.17647423601946	0.178413261646499	0.227874975748636	0.213991675821408	0.216572611420071	0.226183503646393	0.23737425015178	0.237445154655886	0.239352114881368	0.217701052754929	0.190052231437782	0.185158142840962	0.222618042950063	0.243492042648174	0.234824323069459	0.235534489614948	0.229138472827711
3.58290139896781e-05	0.28971706379146	0.226936015227758	0.144637474447494	0.130603213100452	0.110892211783209	0.0870311846333411	0.0853527647807168	0.112636872435043	0.100084922032013	0.0970064670266632	0.0901230682866173	0.0814137434064201	0.0712406170320812	0.0704349827338461	0.059048003088035	0.0561759322934847	0.156565257254642	0.200138703364624	0.198464731970043	0.20398504279257	0.201941838377585	0.181656636761777	0.210355350736349	0.205027669651001	0.218869237698945	0.238678597508318	0.24360777393454	0.252920391251067	0.240823329308341	0.237695774205613	0.214664837101392	0.180815640693685	0.173483105895725	0.17881777557958	0.229713939043391	0.215040849426584	0.220152761608965	0.223786397307296	0.236942822062262	0.237780818739701	0.240616085032371	0.214645224728913	0.19323064376154	0.190264946959374	0.22302235220036	0.241963885491377	0.236576862452416	0.232698532395689	0.231506603329108
0.000672887815009338	0.270694059993699	0.208747554251548	0.14901529653633	0.127737715184474	0.107464851467128	0.0905657370112361	0.0756661344083507	0.100323718747962	0.0940134041676252	0.0909049258655058	0.0827711366735364	0.0793934825001273	0.0773796667753527	0.0669701171626758	0.0656725671765885	0.0578160379648154	0.157738990259508	0.201367059620218	0.206122746715457	0.205621414084595	0.197828721747764	0.178377292923194	0.212393571404929	0.200343270966493	0.219446090450739	0.230276656911381	0.243425020420703	0.256470421571518	0.240940888759408	0.241458231607149	0.218406438344079	0.183300295894583	0.176556328508598	0.178301442304172	0.229577257287782	0.214628959956341	0.215741049594653	0.225711181715502	0.236625989844535	0.239080069072876	0.238873620917573	0.216538686552554	0.193316888575516	0.189580845098822	0.223011659322446	0.23772630854215	0.237916657015923	0.234057685815198	0.230495306376045
0.000399681930707766	0.289418611355501	0.224296060258917	0.155121072240693	0.120625991919701	0.103438707786711	0.0933583745093551	0.0764105198893812	0.11427363785863	0.0993128677239631	0.0887188373866361	0.0847072500573896	0.0804700105320372	0.0732458995627293	0.0703951165210565	0.0633042127303367	0.0580578437761901	0.159442803711729	0.206683983917053	0.206621844471861	0.204997642153475	0.203456319047328	0.174371400094982	0.215392418328029	0.204270202978522	0.22005608615761	0.236093266784495	0.241923727078989	0.247833149593097	0.248772524993832	0.235193635334496	0.219049111200986	0.178798234184088	0.176822828551252	0.182432125008051	0.227405062863659	0.216813538114292	0.217401638761308	0.228039604537876	0.236749954316994	0.23402755170117	0.236671018262383	0.21889814811456	0.192821420441196	0.186330847445496	0.22229843159496	0.239902776769732	0.235493387779208	0.233585500169602	0.234259410082803
0.000439883585689984	0.25478776252082	0.220315944542715	0.159675082097636	0.1306471297548	0.1079344903675	0.0912312521705291	0.086179479332198	0.106474654751389	0.104041646150129	0.0916946226499224	0.0871391312750513	0.0796911386218013	0.0747719801051193	0.0712009129547861	0.0634707845094019	0.058194781238666	0.156589631409383	0.205639494168841	0.20310304105029	0.204619656841692	0.195158140101525	0.173309297005513	0.213995578056732	0.206296124603336	0.221101267042317	0.232130872381019	0.247737839835261	0.249781964216291	0.245695829891327	0.23827162415145	0.216093265556547	0.182966912064503	0.17306215001058	0.173242092876753	0.227103916396356	0.218234580729034	0.220008643006701	0.22573686195227	0.23656083761848	0.234832394089636	0.237225732966002	0.216860830940681	0.190503435660392	0.186072125002415	0.22415703271158	0.241628167641273	0.239101436615621	0.231532042803179	0.232220046410638
0.000214460168789119	0.298795966133279	0.209348302109731	0.146224215492507	0.127524712263261	0.107730093887589	0.0907335693152394	0.0817659178275606	0.105159184497358	0.0976887335912401	0.0932007500331797	0.084395097437425	0.0807338366254925	0.0740105437367531	0.0686590203326885	0.063771185713671	0.0614787148384552	0.162551764737964	0.20562209047622	0.208688617239194	0.199298467281225	0.201386853166416	0.179695747332633	0.220037792263589	0.208186624986127	0.217690566917692	0.236132287212909	0.240473123481905	0.250135719921899	0.242718320965162	0.231494326425733	0.214430630992915	0.18015339327074	0.176965481159736	0.178805683961422	0.229660131106523	0.214956752481791	0.214395927327669	0.226749435047433	0.23633372766947	0.238593470218598	0.242023004376154	0.214827866071252	0.195992805068307	0.188409839412163	0.225327471818891	0.240866891582245	0.236959548411836	0.233851065698446	0.231207014793417
0.0017456172324984	0.289535017855876	0.224055159277739	0.14825197723609	0.137332342632271	0.103992081701215	0.0941936903073496	0.0846805437344472	0.105235491831702	0.106930082688677	0.0921923220167812	0.087253331195688	0.0825931626034166	0.0781762238774077	0.0724247944390448	0.0614972727871065	0.0593104951467595	0.163243812552752	0.204291887324268	0.207137248564873	0.205401623662622	0.198968906622641	0.175622869259744	0.211298946316172	0.199521378986488	0.220136566105799	0.229805067582624	0.240023506156529	0.250566136637827	0.248231549312118	0.231361071129489	0.215422200105231	0.184819725132165	0.172583178251047	0.176716249489755	0.226309877011228	0.214509878762124	0.216950096604162	0.224102315094758	0.232992624983463	0.237617392498775	0.231632901831303	0.214849495473727	0.190883122918901	0.188987651347337	0.220721611331666	0.242302790159684	0.236728320276476	0.23194076161544	0.230368135621285
9.31672256259641e-06	0.298838877116306	0.223723912705014	0.141661783225236	0.13068353019343	0.112488614125266	0.0836191434476932	0.0806888145955587	0.106223144750762	0.0970355436283401	0.0881243899264904	0.0804047507157602	0.0818876609887671	0.0784235561661112	0.0693000004570186	0.0644575541985908	0.0578383073287823	0.156693843414544	0.204065662788852	0.215395193007423	0.203167226760216	0.200565783960966	0.181309978801018	0.211825385251234	0.20369383530563	0.221302303682791	0.234825838119057	0.241133958042305	0.251401902384811	0.246654639011807	0.235196834156062	0.217613135843989	0.180963803758941	0.175850992894497	0.180672736459577	0.22250157171405	0.21737997976027	0.215387672837728	0.224682562514993	0.233955717363806	0.234841451380276	0.241399282676876	0.216612072754439	0.191526350312044	0.1894104678795	0.223136946012295	0.243065807897044	0.236691287530919	0.236020165024196	0.23202613074033
0.000171921199318533	0.302017483129278	0.215016989810836	0.150362872273317	0.135515659451521	0.102985659179951	0.0885908408130404	0.0789287888793297	0.102946955345395	0.0942741214433622	0.0955040432886724	0.0872436720019254	0.0817424806791351	0.0734930955839638	0.0688291138767466	0.0659516867643558	0.0574862926940797	0.159811362435136	0.20722161084254	0.201159421949431	0.207263561119272	0.194298479479793	0.174531056493549	0.215113329231795	0.204585784834281	0.224153236072074	0.233069875951893	0.241526012887497	0.253143005017437	0.242247385270286	0.233633686641516	0.21805297742146	0.183401242460091	0.17687304327749	0.178307844929196	0.226484745826683	0.215402776644964	0.2182955354	0.224113469442739	0.235710704681476	0.236169422346101	0.237631488647628	0.217622448047898	0.192063837221347	0.187976440922311	0.222597171408274	0.243351147051581	0.237718753839466	0.234515709806903	0.2287429717683
0.00120365723140446	0.278776956027185	0.203134562609084	0.145251446102346	0.137479624551458	0.112658037515812	0.0946981693892453	0.0814851028376944	0.116361130718338	0.10002228287564	0.0938046546065527	0.0867184537591862	0.0779300671696352	0.0745638608038131	0.0686070116168459	0.0649157909788633	0.0580085273275207	0.15750279671417	0.209098613515853	0.205128948158316	0.201995789794131	0.202917231314497	0.176488677882012	0.211377668257383	0.20368240004102	0.219208326673537	0.240630781943358	0.241621476523149	0.250392842787605	0.241048328082308	0.232087907118093	0.212393020836057	0.180832720651988	0.18101639510947	0.179284299894302	0.228557248933201	0.216786229335913	0.218450070552606	0.228350863926246	0.23722958325512	0.235919768567698	0.239812017854331	0.216346969516418	0.192159002132132	0.18753700767454	0.224344812480253	0.241165352510434	0.237683301211516	0.236804326977166	0.229607684678726
4.97984803570863e-07	0.288761903649	0.213521055352749	0.15873426791497	0.131139895791128	0.108614472373245	0.0897150210055142	0.0793529185044218	0.113509923722257	0.0990482630837894	0.0911881055445467	0.0824685206497541	0.0809584192755052	0.0746370140196054	0.0679302274107707	0.0655632749031531	0.058712317985086	0.155054274391746	0.211066355939031	0.206818989226952	0.201802260287584	0.192530787135654	0.177553396299205	0.210003540733133	0.204261262290259	0.221563293467345	0.229071711752331	0.245089688213586	0.251611079840573	0.24531234540403	0.235680680584404	0.215931914734182	0.183113395109439	0.17915899351723	0.179682355739585	0.227958868535983	0.216179730874668	0.216480967381524	0.227368230256528	0.234840362069139	0.237165376897769	0.237040828282338	0.212405475205863	0.192258746087632	0.189283320757223	0.223845973903555	0.239630906811725	0.238885425935707	0.23461194407397	0.227846685452342
6.39949267183559e-05	0.264027955109679	0.219408926156772	0.14898797693284	0.127296764794309	0.103549998227702	0.092797983576629	0.085763715464388	0.108793122974895	0.100246015563329	0.0913001381459512	0.0856543803536704	0.0827421371203058	0.0738787379341558	0.0716272649251288	0.0626912105846811	0.0578338145207155	0.149772988999371	0.201552851365386	0.203299990087127	0.207173018766257	0.195070106122403	0.174794705888699	0.212982084845158	0.199433656082963	0.220690827569845	0.232590358900244	0.242943577460128	0.252345487868565	0.247338766422624	0.236999172273507	0.21774374351767	0.182014238279856	0.178541201657648	0.178130846155133	0.22758904485451	0.213119192556629	0.219265968351668	0.226840543668692	0.240601701383307	0.234031552482384	0.237595378793665	0.219471669385931	0.190152936658231	0.187716834713098	0.223458485916248	0.240607142539658	0.236177812858023	0.231592274174343	0.233252431475644
0.000218974564893819	0.291724418457566	0.211233794495353	0.148752122530816	0.137942490153279	0.098652184186833	0.0874010741257203	0.0826658640269765	0.106331554775962	0.0991461385954097	0.0913242126255216	0.0829840947264704	0.0811632957692361	0.0773905390658137	0.0693510142286494	0.0651429898892263	0.060345835463905	0.159153693923765	0.208237898467036	0.21151349914486	0.203479810647493	0.205232154928688	0.178656044851994	0.218646988262759	0.205914924171065	0.224891659919023	0.235490817877105	0.242281466416983	0.248264466303868	0.242520664268656	0.234662860390322	0.209283430506232	0.180410912889238	0.1761857671784	0.178489616208125	0.226496675372476	0.217266500782295	0.220463731167613	0.224716732565955	0.235307506257918	0.235422240736473	0.24019046990901	0.21773012482332	0.193212472063118	0.185623017140118	0.227302683380724	0.242193234782958	0.240355135334583	0.234718125636311	0.233011963254381
6.89530680806066e-06	0.27815108932043	0.218174382810713	0.157758014700754	0.130388268910081	0.113122607739089	0.0890722170257687	0.0781195439429959	0.106568151374669	0.0927644078976526	0.0958145743158803	0.0855795160568321	0.0797397047383989	0.075138027034478	0.06413238402226	0.0625777503429813	0.0609988885878013	0.157637247917837	0.207773357452056	0.208816874099323	0.204770119503184	0.198081464404734	0.179445516053672	0.214253089289614	0.199467736954518	0.221732039977686	0.233156953610315	0.242822905200088	0.251302104867767	0.245718319697622	0.235564523621925	0.215310814234173	0.181318689922302	0.177402871090089	0.181149188402973	0.225668377054632	0.220287059021738	0.213269640786918	0.225537898831757	0.240316741182091	0.239876879955374	0.240993589854954	0.218736173493623	0.190931924895557	0.187152347396415	0.224147726670936	0.241995863934634	0.237099811650751	0.236188639214947	0.23006295832248
0.00117326920796209	0.262970100016348	0.216836923169308	0.159438640907623	0.137413490109832	0.108542606516954	0.0943495318027306	0.0887126283241455	0.111237034135694	0.0950677386643111	0.0974021490522147	0.0865954572174624	0.077640214811134	0.0746810648400689	0.0676849460884464	0.0637018356278257	0.0584411362634556	0.158449154121939	0.210276273119514	0.206718843719462	0.204727043451268	0.202631876186432	0.174998522808005	0.213166461876805	0.204201483632571	0.217897723234671	0.236458359428269	0.239001865751414	0.250164660036325	0.237712340932802	0.236795793131995	0.213777376079217	0.177725579755715	0.179556610144943	0.179760321813802	0.229525724112791	0.219373472387518	0.218197238498133	0.225587770773069	0.233325392842846	0.234923846357592	0.240558853677314	0.212949311354932	0.192376294215513	0.186194814202767	0.221911931283825	0.243529505731371	0.236176733017221	0.232501557656871	0.230349960608899
6.335310668412e-07	0.275698141186235	0.217189350003335	0.145654145376734	0.131107576636449	0.107502573354447	0.0920856624567817	0.0775007980006977	0.104407303399435	0.0966636952730354	0.0881868539593969	0.084922003352071	0.0811498069235836	0.0764318752948043	0.0636269629139028	0.0652112244409487	0.062096790396368	0.157536488303837	0.203329635979824	0.212495730191794	0.205010288489226	0.193974787171112	0.177297602038855	0.214917944782972	0.198847391678446	0.216556056586809	0.229536880463349	0.240119624829222	0.254320699412683	0.242499024157621	0.233611934873435	0.218178449439417	0.181938138740248	0.177710875404854	0.181202312268324	0.223055530929752	0.214928938725893	0.217218054755403	0.230279392444745	0.239920634810857	0.238521799980235	0.236473255856592	0.217416720435139	0.190938530473321	0.186522054870618	0.222904977818337	0.241218327646272	0.23671314003374	0.234576520824486	0.228799854680909
0.000285141262621815	0.278436268292517	0.223699813269688	0.147188562858809	0.135382789633191	0.112324379989752	0.0911427292187642	0.0801219686130865	0.102353050650559	0.100766029861262	0.0894814927073678	0.087955866915404	0.0773867380708764	0.0742696360557481	0.0714001713067867	0.0648770450624861	0.0558623525369317	0.158412991283862	0.199848997085791	0.201896791709495	0.204355412728016	0.197305546903133	0.178640368874218	0.213657982690905	0.200904571436568	0.219181602132135	0.227580601625025	0.247056834751181	0.245908998089077	0.243094985712772	0.23459738702808	0.212821737193448	0.183818468854165	0.177277706834487	0.178211737695985	0.226855391044786	0.21296886301092	0.221057526168995	0.223363241478639	0.237043223437842	0.237921345588921	0.236047343390471	0.215501360453211	0.190438157072613	0.186965533192809	0.221251769049783	0.240532998638511	0.23961174082911	0.232105909979994	0.232587075408559
0.000998646672099209	0.280072331570715	0.208205160232792	0.151629419250767	0.146250968276489	0.108364974739172	0.093641633967354	0.0826997991779907	0.109970621644454	0.105268520949624	0.0912208437707731	0.0836998363911104	0.0851250403993584	0.072148398025651	0.06924935899132	0.0647191503509677	0.058737705756061	0.157630858872282	0.208204438557559	0.203754240505125	0.201847062122982	0.189606640676054	0.181366521306034	0.212854998781234	0.207141981771637	0.21766324428649	0.231144655535855	0.240786496928734	0.246841456860933	0.243677862357706	0.231140872915005	0.21667317605083	0.176265351793111	0.176822493633089	0.180053357949665	0.225309011428281	0.217427989062847	0.220101757181496	0.226024817026162	0.233685714226625	0.239801743175643	0.235553602723202	0.217300520290505	0.195385051357553	0.189833889871607	0.223188956043778	0.242753650386714	0.236575591265931	0.232048815333148	0.232597848093033
0.000393292043287025	0.268787281023049	0.211699224634971	0.14554613665682	0.132797740568696	0.1072960545291	0.0983308896464476	0.0866641167116314	0.104789011200561	0.10006708606659	0.0854866790825391	0.0860378236682642	0.0781044562341025	0.0741830238412589	0.06785596876357	0.0610583710076574	0.0595613504773143	0.159830030323507	0.205184759670492	0.210144368247637	0.206990284449347	0.195344707131633	0.177289817997301	0.216703772696661	0.201208671325528	0.219408060380177	0.231487879068019	0.246362946136516	0.251068248580115	0.242900226566356	0.242064700938058	0.220278870655006	0.179802269309846	0.17688717558811	0.182748045503795	0.226927519947132	0.215997510973518	0.219401331022398	0.228265459250792	0.237235901526424	0.235548960657999	0.235759374714269	0.217213287425067	0.191628873303497	0.188011404063822	0.221873043717236	0.238673412345637	0.238800256568771	0.232085255878301	0.229720781886311
7.67432852634559e-06	0.281066036529637	0.213448419983043	0.162042282095408	0.134138787016716	0.10831102494722	0.0965781060642772	0.0824900133420417	0.110841393040049	0.0918199493291195	0.0922955368416348	0.0827098922457462	0.0824213187911181	0.0752290905328261	0.0674220504415346	0.0647599207264553	0.0607031463994853	0.162881073282848	0.205994512632184	0.204077631680186	0.202113090427431	0.20127891734672	0.179059426140245	0.218688400669184	0.209666014224953	0.220810968343464	0.234047171361792	0.238684279609392	0.247561361119012	0.237598743648352	0.237246789036763	0.216223968175099	0.178308108404489	0.180096412020395	0.180126623929839	0.227086855288452	0.217217809592659	0.217960587878241	0.224014926605919	0.238058997782784	0.234690070659611	0.238983261860072	0.216768561366492	0.191256665370259	0.187811541076322	0.225830532719464	0.241435870471078	0.23604559312468	0.23121908943434	0.231736292391383
7.70559831601142e-06	0.282941221447535	0.219514170566812	0.151612510592656	0.124591067752078	0.106584266825903	0.0929283855446921	0.0826789122459866	0.111120962984677	0.0938742629604574	0.0930428281097466	0.0895621721434127	0.0812089050292869	0.0729106037012762	0.0690684217391676	0.0612967947901863	0.0571000027144149	0.15457201866083	0.205621829162451	0.202752536902785	0.20018351875149	0.199407271508726	0.17473114062941	0.215217160787274	0.202908058672535	0.222507539687804	0.230834977511165	0.241116668612174	0.25284718532767	0.24658723376537	0.233698708478239	0.213741701804326	0.176982085013359	0.17858791156345	0.178739066722501	0.229522060658559	0.214324277797902	0.217250390119855	0.225269335758092	0.236645605649041	0.232882081619035	0.236365386758984	0.213659910750771	0.192716723739962	0.189790780744318	0.222351202842085	0.242478578418491	0.238202786008563	0.233219463629305	0.231334579556004
0.000274184235079788	0.269204285781308	0.22005823336969	0.148534971531037	0.133709167283688	0.106292414660825	0.0875677547180909	0.0822857521207672	0.105220913525093	0.101291039065607	0.0931350561004375	0.0943877362735094	0.0740127902256634	0.0754012489289464	0.06940507985613	0.0653945260618232	0.0561700721721079	0.15852722404768	0.202408652833465	0.205610709048173	0.208099807974142	0.200333179063406	0.17832797347489	0.215314870230627	0.204076375140705	0.218574508343268	0.23390339319907	0.239369073568566	0.251593853717316	0.242226777179244	0.23500916603121	0.213244966727429	0.177531999679137	0.178347803606471	0.179385423650152	0.228799840189162	0.2159695590715	0.215661951081749	0.224360502164338	0.233555779858618	0.239837067282047	0.238523048777755	0.2161138903156	0.193948388596728	0.185988571828933	0.222472163033215	0.240801370483369	0.238093067734023	0.234233768815103	0.23042146610216
0.000327206762888252	0.263027861270523	0.217269964933048	0.148961861292467	0.139731631362912	0.104819586693944	0.0903878621115774	0.078549918036367	0.106927516202303	0.0989601043468594	0.0876338701028934	0.0848393517027044	0.0812095810691851	0.0773654116843197	0.0703217068588152	0.0644196339540853	0.0579701994842063	0.16139962256331	0.204166337242473	0.208087156206886	0.20252106948007	0.205726694536625	0.17831167916096	0.213923295294214	0.203443265112136	0.218043748822399	0.227900537623329	0.242381627359591	0.250430825560614	0.243461426604657	0.231407751795569	0.212879756974483	0.183303950445484	0.173727761030956	0.182011417923016	0.228413228713879	0.218610352355384	0.216869719306015	0.227718259244593	0.235660924947606	0.233962080028284	0.238289073106725	0.215705416513019	0.191045591989223	0.189557820301591	0.225270716093503	0.239423958226693	0.238467527254949	0.235842739996427	0.231842955182834
0.000648215822031731	0.275257949389137	0.2096377821388	0.153523240578682	0.123244311145986	0.105743695331684	0.0915028693740676	0.071264415364988	0.104025994520664	0.0990862882027901	0.0908998776144872	0.0855131651133501	0.0860775375126212	0.0759124972870781	0.0703513409793174	0.0626027209295664	0.0608035439794622	0.156644585356729	0.205749603553885	0.210182969970038	0.199375957074626	0.201161207589771	0.177011747593416	0.213047053831047	0.207941386678038	0.219848689651674	0.23196187898248	0.239253974959237	0.246524493527598	0.242139698419888	0.235617080643897	0.212240394833757	0.184368235674976	0.177841327444214	0.179569733012085	0.230666905202364	0.216373773496605	0.219351755505215	0.225668392388502	0.2376883827065	0.240141914422359	0.238243747651024	0.217422324178458	0.193325453509355	0.185987694387659	0.222221696769847	0.24004213573692	0.239107637483835	0.233799418690412	0.231631505777618
0.000797201877866375	0.279079261070662	0.206606139819453	0.15348602064481	0.140933687245766	0.104240631475227	0.0863244978967824	0.08481357807425	0.0990097282878756	0.0967495198550823	0.0946169172509553	0.089726139471888	0.0797905930448731	0.0771288771805262	0.0668425369105611	0.0635927862483423	0.0558804370156108	0.153159839061917	0.203490195747127	0.207119970716281	0.209591024181297	0.201078557564881	0.173414484787683	0.215720867535769	0.201867090965255	0.220462287287476	0.234796021980279	0.23922411722926	0.244563792968796	0.246517809500957	0.237134616520361	0.216313168106287	0.181781827898933	0.178869207193991	0.179996495235143	0.228350312449591	0.216187581020715	0.21831019907485	0.226605893571291	0.233425117256607	0.236482908427599	0.233701968134019	0.2141982988039	0.192479678480096	0.185163896523512	0.22478787488852	0.240666326604098	0.234684760927457	0.232738808713825	0.230239900783824
4.77264295619393e-06	0.272352685175541	0.218358594633156	0.14196071109521	0.128706975991346	0.108014136113914	0.0961387422512536	0.0864605737944882	0.109458890982406	0.100187620580516	0.0952226335841095	0.0844186426396017	0.0771613980940778	0.0791438114410143	0.0677070428431553	0.0618491047527206	0.0572699747555399	0.161983829963247	0.214891410116179	0.207312947812788	0.213500061796919	0.201130464185813	0.174203623462881	0.215810743138904	0.203542542773428	0.219339693591063	0.232909168419393	0.247487668760299	0.249104312794985	0.243623201300947	0.2321010806425	0.212719463711533	0.181306944987598	0.178096701449965	0.181039558465322	0.225631006458831	0.214351927793534	0.216431415708852	0.229326059155959	0.235859307945658	0.239915050089372	0.239775255261596	0.21615292227695	0.192282590696083	0.185134058979368	0.222640234303044	0.24014569578229	0.23656575760731	0.234485793941643	0.230379982946342
9.9490512369881e-06	0.270151043980912	0.216875964042787	0.150167829094335	0.127473944170502	0.111363832658882	0.088169308384973	0.0903002943237496	0.109099826778015	0.100625408842532	0.0970137729793026	0.0887072679795562	0.0818756439801832	0.0758216531510398	0.0686125626265379	0.0612537307741712	0.0586818255181454	0.159301005540404	0.212151149926386	0.202450715786429	0.207659773897784	0.19536279940538	0.177027884587193	0.214015778081324	0.199739599950606	0.219601299836662	0.232649042564365	0.247108205027136	0.251565212877188	0.242820628470215	0.235796983088351	0.213198350782865	0.17781284973026	0.176609557665364	0.182585224916856	0.227555288664871	0.216028439209503	0.217512594438686	0.224887116566716	0.234446964761203	0.23363627365399	0.238023891129726	0.218735484960838	0.191858110169777	0.188331349254948	0.220851934995242	0.240640612964336	0.23735091946712	0.234652372335413	0.228905546706244
0.0014632575576804	0.269310517968847	0.216055085044561	0.14957933263517	0.128878656815654	0.105156171397795	0.0885520038191682	0.0808019496631638	0.108353672209645	0.102688703781778	0.0845761739062717	0.0870676173842702	0.0826966131403884	0.0691832707537683	0.0715333452704211	0.0618606116533203	0.0634999262639643	0.156693229047332	0.207966765207448	0.207122485926345	0.205032225621053	0.197097002128911	0.180036027054267	0.216880799773448	0.200388687305629	0.223995463098664	0.230547759158935	0.244069986532183	0.25109086095586	0.241788501676088	0.23461487454172	0.21096708576503	0.183812199069391	0.177315265803905	0.179746984875802	0.225935155732115	0.214410249302002	0.21866663499322	0.22630932418735	0.235101610045586	0.238430974683324	0.236156082462409	0.216404487605709	0.193392820768514	0.186314501463682	0.223268775694978	0.239504924258849	0.2367553942408	0.235264427142882	0.232665340416551
0.00115800650021323	0.274998128316207	0.215461525558677	0.147013774154121	0.136189752180122	0.106423525592661	0.0913682114046399	0.0776615399683233	0.109781222319878	0.0988568068191129	0.0883390383880419	0.0838270254171937	0.0812836928571114	0.0738632897937236	0.0706432001726037	0.0631355787480651	0.0557601964222725	0.15904195845484	0.208915329569878	0.2009773463544	0.209996484156421	0.196209771468658	0.173188662131456	0.209244405286984	0.202903225928165	0.223799634667205	0.236620704453684	0.244526461077081	0.245559104533761	0.24561312420112	0.236243152565932	0.218261625892371	0.17445791771844	0.178476203359594	0.182196798953249	0.224537758799845	0.21173286780887	0.214574288562146	0.229034500763054	0.233040189940195	0.238439825569423	0.236215969251378	0.214803802151339	0.193857561220991	0.185619224349736	0.222666749579147	0.240366382679203	0.23654698012788	0.232769360336807	0.230388889687085
0.000350307535566206	0.260034526823689	0.206249703590727	0.152399653375941	0.134596931553006	0.109708780888885	0.0965181438373385	0.0831639163199874	0.108525129978845	0.100130227262694	0.0953066498914217	0.0851065202672694	0.0830984924726269	0.0767826471129401	0.0644181785395062	0.0650912098117679	0.0601547431156692	0.158647532821954	0.201967604075232	0.202494002098419	0.20931327874723	0.198280855525709	0.17970707459282	0.215607546554454	0.202772463468779	0.225037043152487	0.230614643931477	0.241274155051715	0.249143125590685	0.24578293682854	0.238715277661567	0.214891186079711	0.18245744179586	0.175471559026421	0.17781727782482	0.224179760859257	0.213182104672346	0.218260837018143	0.226842641883319	0.23876964152959	0.232246635342677	0.236942971546794	0.217499529849024	0.192056336163109	0.189730570778845	0.221762077302583	0.243019945989809	0.234625425031032	0.234447559813337	0.230372405441562
5.11176696225276e-05	0.265862688338204	0.205844393799964	0.147846270338876	0.138025657182489	0.099421340057181	0.0992466744509638	0.0852304776182283	0.114658827356578	0.0998520438469801	0.0899693009702162	0.0855298792213175	0.0818949958708025	0.0744994115473382	0.0662039399786241	0.0634605149627647	0.0569171745934843	0.152688027260536	0.213278368375276	0.205148883048622	0.20311406794704	0.193875829698666	0.179973064270883	0.211268088350532	0.203083290279544	0.217892354256349	0.230238523411695	0.248431384536827	0.255025370203908	0.239188150390051	0.235695833134354	0.219272943787937	0.180745691287852	0.176052707251854	0.181028224264843	0.229524130672223	0.215925300922411	0.218757904458647	0.225604592172667	0.23480426444686	0.238073078855041	0.237119369393568	0.217322858666532	0.191513198915842	0.189337756856804	0.222604973983918	0.239271341453015	0.239562041857417	0.233418313382451	0.229908831727629
1.44668495811446e-07	0.272083906575857	0.213551907305646	0.158381201038177	0.133993643937005	0.112662744849983	0.0921347813503516	0.0832856262827636	0.106058340995904	0.0983862298137317	0.0949430856661086	0.0815237076929306	0.0795258698594906	0.0791946887347892	0.0651867091637602	0.0654078102364264	0.0609836491193427	0.161265110814727	0.201809296830575	0.206874166080578	0.210650780441569	0.200053645710212	0.179798904267559	0.22039590507214	0.202535122615195	0.223987438845547	0.225274589891733	0.239761501257302	0.253165677472415	0.242515611346625	0.23639490836033	0.220286852837897	0.176679548597479	0.171568963838825	0.182411668351441	0.227845167722945	0.21571670560374	0.21908846511814	0.227439314967477	0.234793528194937	0.235633453006313	0.237849687568183	0.218607168558479	0.192616488738561	0.182257353215508	0.224566566159016	0.238838683947664	0.23811146719064	0.233039677140038	0.231207327919194
0.000538514667159112	0.248529257208563	0.215264166304511	0.15104508224146	0.132763214537523	0.106367942428738	0.0857405515384413	0.0900331048445643	0.105402456617037	0.0953613853860999	0.0899653460155529	0.0887297923891401	0.0827068049394154	0.0753464314197304	0.0662991304585497	0.0656929364069163	0.054062810287825	0.152032874449027	0.204868011557029	0.211653548734291	0.204740230840525	0.20016864226293	0.183289142563838	0.215196538434701	0.204426402275247	0.223862994112147	0.232124355449107	0.243357022172712	0.254364077802109	0.240094932147306	0.233984411716875	0.216351297121598	0.185752839700886	0.179244278104735	0.178504426652416	0.227312681990915	0.213466082907128	0.216649236026832	0.229183762146731	0.23572906196802	0.233749095589375	0.232540380244875	0.217230585553203	0.191924468240635	0.185472681476053	0.22298530141781	0.24158004224293	0.237598394715335	0.234272434259047	0.229912084593502
0.00214622632185912	0.256359051845727	0.231297025083401	0.156618308791579	0.12449883980997	0.111586370712412	0.0899256731810704	0.0774900530534566	0.104788376877979	0.0950123672610073	0.0871409662165921	0.0932977841575362	0.0816607795469195	0.0817881180746781	0.070383513059367	0.064703238303296	0.0621739725149253	0.160005937593227	0.203637598801839	0.202978654610321	0.208027242634536	0.204777623650462	0.176767673473948	0.212739273539159	0.202227655267113	0.221443416536827	0.233151439976877	0.245419305517288	0.248777414539896	0.247831918045916	0.234682007697521	0.211031640344762	0.183315520556399	0.175734449755358	0.179576600657179	0.229346627541944	0.215953569284571	0.214772242973731	0.225838412950537	0.237800682830497	0.236159391906768	0.239207201781664	0.218284852451134	0.193286868048433	0.189198035779768	0.225457093731434	0.241121364512684	0.237439737893459	0.234668407607646	0.234535097122099
1.74886279391936e-06	0.285350983223405	0.218810754340326	0.147286991525498	0.138287695699077	0.105603977406489	0.0946660625336496	0.0797415083813456	0.101443590959553	0.10155054177106	0.091609212312144	0.0785869023412934	0.0792691244273811	0.0762967242262143	0.0706525934494354	0.0636860251934439	0.056471974271856	0.154197973790266	0.200169056360842	0.20518605521636	0.203375200004863	0.202959714689315	0.175971698098161	0.213009759988578	0.205708665177519	0.218165690451721	0.236035201403248	0.245625308210442	0.251994812655145	0.243419692424049	0.236383813318085	0.21567891458123	0.179586333548207	0.17712342333611	0.182518120024203	0.227939947591798	0.217105445650082	0.217396182411432	0.227769874938017	0.239344334308915	0.238121167511574	0.238923352414366	0.217379936872143	0.190425856648907	0.191144958160559	0.224804924337126	0.240753505183713	0.236795341076576	0.23349160505029	0.231441824314537
2.99405059292271e-08	0.278453277029423	0.223338956058011	0.158341407906035	0.141709524739881	0.113405109884839	0.0918519326207144	0.0776751723525485	0.100027397074052	0.103362665913658	0.0902310021182828	0.0907900656049988	0.0826137491662346	0.0720584512188701	0.066390621690894	0.0648681414045207	0.0596422059746118	0.154254928466624	0.205098052154043	0.209348610101554	0.202374755605768	0.198455905140948	0.180534504476652	0.211118202699984	0.201103750017589	0.222898663848002	0.230979342226172	0.238430003520618	0.245096379849863	0.240455047206363	0.231283330108938	0.215285417672983	0.179960098087273	0.178489522771153	0.181216956065497	0.229683073306445	0.215290426068261	0.218475027913383	0.223978289573038	0.238382173861136	0.239700247427388	0.239120058889965	0.217162857417097	0.189401138789629	0.186664547431947	0.223063985780633	0.240957127083607	0.240346989687583	0.236003551321371	0.227314925802435
0.000361140299981531	0.270496689101979	0.219091656671263	0.155884715381214	0.13660466761666	0.11304321559193	0.090352111391139	0.0801268417580417	0.108976854493796	0.101092470331698	0.0875731142158103	0.0878799262166988	0.0761024678276311	0.0710718536834609	0.0737131316319334	0.0616065929294703	0.0567930439157172	0.158527027753044	0.205008647796797	0.205393225235548	0.204040106599123	0.197092778359228	0.177726178403146	0.213752541846125	0.202377251359644	0.224772842894542	0.235267536895007	0.25083691320346	0.253701569522846	0.247635893733736	0.232783347850822	0.20957206394008	0.176460224966024	0.177252390059404	0.180009542183998	0.229959693520552	0.216050259374628	0.217726217641767	0.226392371699282	0.233332298975907	0.239409719297748	0.236957192147521	0.216787019558987	0.19124406893489	0.186633460888152	0.222557803657096	0.239666482082789	0.236688721842545	0.233744699335078	0.230464552812646
0.000712024020009596	0.288960609507374	0.21466222637273	0.153442649083296	0.130168112320528	0.107291748803725	0.0997661840723606	0.0789129490547297	0.108117768262873	0.1058305090123	0.0952190684108419	0.0822489272893903	0.0778546898195543	0.070699206341037	0.0707129549185147	0.0668727528560005	0.0598620576923424	0.158569630575393	0.201288060713345	0.205193220138468	0.204827919838388	0.194961760521646	0.177560452501322	0.222839006377278	0.19924957555537	0.219073528356809	0.233687893797276	0.24404607329944	0.255244570409841	0.245400139031358	0.235777191350104	0.216723042250892	0.178036008351517	0.179889384562951	0.182112663293038	0.226944870529138	0.211784141692293	0.2203949185945	0.222284195124121	0.234565243510489	0.237280260971503	0.240589122011716	0.212864713172222	0.191310405229773	0.187940677765548	0.222206746330737	0.241555120538272	0.239283782200566	0.231916089290612	0.230382553972413
0.000639947151998373	0.291715552711466	0.212592031184021	0.147360587084527	0.137639862403089	0.111955746094752	0.0953839354402752	0.0852777620041373	0.110939945636459	0.0967879222066433	0.0893327572255628	0.0833928126361676	0.0769719686575334	0.0732212551030881	0.0710712643661168	0.0660227524730179	0.0592348669441027	0.152566234321782	0.208374207255632	0.201350159574178	0.20163712315169	0.208481340366313	0.176786071588614	0.213019311043322	0.205920792470197	0.220639892905586	0.228317257996063	0.24518753168789	0.252618559442217	0.240549254112499	0.233141415841617	0.209759941757886	0.183515902981005	0.175575056193785	0.183089565099999	0.224519815312414	0.217169988272551	0.217116860307273	0.227831615461902	0.237160625328443	0.240374246404671	0.235673596946183	0.213444740873	0.192371962034454	0.188348718612649	0.221107234464343	0.241115956695662	0.2377507157077	0.23436769711117	0.230588719123474
0.00123496983557873	0.236286531477195	0.214911115847851	0.145600958294658	0.136682962537845	0.113774032430314	0.0918948068327458	0.0815507446165897	0.114308488193012	0.0991026067621474	0.0944207908952867	0.0854854635449452	0.0773817825801831	0.0756217510215135	0.0687798888817079	0.0619489439127939	0.057574617767197	0.160844128489877	0.200542203608801	0.209231625084465	0.210442014026439	0.192227073611086	0.172034289644339	0.214403233991341	0.203103587511298	0.220799115347815	0.232770529180952	0.23789364684609	0.248284379154598	0.243954067506124	0.239396300065322	0.217392988167217	0.183694141645498	0.179172788707991	0.182280618104168	0.22827883625138	0.215071072598217	0.21362650584098	0.227065046530199	0.237853079894154	0.239081221582638	0.23986330528118	0.215111655820612	0.18946798818897	0.188054655551922	0.225091548571565	0.239705091015722	0.237858263500114	0.235116114139901	0.231184667623438
0.00238252235148721	0.262449012263492	0.228647270269367	0.158804426305906	0.130000325429012	0.110225076712971	0.0940401255122517	0.0801643437076296	0.105906856316502	0.0974668744147145	0.0874581737179669	0.0868820458222736	0.0804948198231463	0.0770646661062842	0.0689159222999351	0.0681434929693508	0.0600118411205632	0.157292613745041	0.202488790761433	0.209378303447928	0.203954991850364	0.200709668724986	0.180611603361138	0.212683422175083	0.203533741066172	0.222114987421165	0.22831050754614	0.247150559143892	0.252894630370978	0.238777480608319	0.235179629421779	0.212961827386976	0.182860535324559	0.174105647008629	0.179757927981462	0.230376362057826	0.211078103986978	0.218661294483869	0.230746007776753	0.239323486502591	0.234198855173197	0.239187749197123	0.215946908479509	0.191531265163089	0.187056851700057	0.223554137658595	0.237966114764083	0.235534440103519	0.233402164594141	0.234819166158256
4.35859357243115e-07	0.275332914156775	0.200498192186012	0.165155990060521	0.132827052175625	0.0966229231268377	0.0914961877152633	0.082484546607672	0.108511484734114	0.0989204861941213	0.0951765998132413	0.0885372165236072	0.0800789452376604	0.0750950741688328	0.0678070328030338	0.0649524709745249	0.0607016447940956	0.153095608311194	0.20420769648957	0.207665988381572	0.2038589160053	0.197351419199072	0.17503450495021	0.211423203492984	0.201077465479805	0.220914226774113	0.233513639631115	0.244121779077069	0.252816403660214	0.239046441052837	0.2339113360429	0.214979624886333	0.180026780888045	0.176756673806627	0.180295114983956	0.225124001049469	0.214831063373022	0.220089938630205	0.226795656697192	0.235465215877421	0.23516090961922	0.239083581047094	0.215565003352446	0.192296729149121	0.186325829844949	0.225130465927769	0.241267559187755	0.23823960219073	0.23527988932095	0.232931345105652
0.000156300650154043	0.270853234492068	0.222769897544388	0.155479294451237	0.136490390560531	0.106073398336934	0.0933359591922023	0.0877453726346239	0.109875143514679	0.10356836493032	0.0980223822281018	0.0847963634154486	0.0758651707825219	0.0754936609420759	0.0714417892025522	0.0643905620526652	0.0614214278173118	0.157674658618555	0.20570140212304	0.204814511391008	0.208684760075838	0.196421562250712	0.174294701449422	0.218863958477069	0.203601458385466	0.222196892357674	0.233342642340698	0.243207121281109	0.249807007719046	0.244452017027117	0.236424046209522	0.216905938243799	0.176789275159445	0.179501807062375	0.181720260635954	0.227989147605138	0.215324741110902	0.217458460144952	0.224903935272852	0.236293107698499	0.238312914038584	0.238971064624134	0.212496239071378	0.189379868124205	0.188805998856579	0.223264512699744	0.24047752332464	0.237910850369687	0.232049025147697	0.231064390027965
6.20006597560693e-05	0.287401409338751	0.218203852226775	0.147221126230533	0.136768206099584	0.111175269631621	0.0866154381207363	0.0817195169730045	0.108092907878834	0.101250064087134	0.0905935664688388	0.0921415432650273	0.0839518579660487	0.0771698524411804	0.0664296100097627	0.0622204854919767	0.0623108232265934	0.156413985198643	0.20482857082284	0.209099198474333	0.20402561130791	0.195194428353045	0.1789285527176	0.214001130694208	0.203815758440058	0.217586211093079	0.231900994165799	0.243048376795934	0.252755367609799	0.244450229830864	0.22908066676073	0.212728136165431	0.180431918028853	0.177433244474221	0.180334329291519	0.229652202190333	0.215511884559318	0.216095031253188	0.225856251337793	0.235180591328214	0.236647151550235	0.241091269025016	0.215779460496774	0.190486126225512	0.186868657924912	0.224936021870349	0.241500627867027	0.235228290215392	0.232943300046767	0.230516810468733
1.00045225089714e-05	0.263675126353661	0.205994524533191	0.160294338433036	0.141478652652862	0.106196834519949	0.0936406815985231	0.080572276140336	0.110207316848924	0.0992650401339738	0.0928842215002045	0.0793979011739905	0.0770428959119347	0.0766948741496295	0.0667982522706608	0.065277455689755	0.0585463055247577	0.156538473739067	0.203510141628791	0.201342961213331	0.204956047078799	0.192284862252007	0.177011374274411	0.216736409443413	0.210409405583453	0.219926301060215	0.232578452094244	0.242555570672485	0.25204152810467	0.241266580199463	0.23399757322256	0.208668459411108	0.178886313927561	0.173419876546377	0.179482454917222	0.229512170364557	0.220401671316159	0.219876618488605	0.224462471745738	0.237148575128414	0.238102085189068	0.236805277615802	0.220341253150162	0.193444613879485	0.186820986096575	0.222967929174558	0.240515568113084	0.237364016472402	0.236353009376317	0.23209407489532
6.15776373160494e-05	0.251549520895362	0.197940934129951	0.151215881908789	0.141290401078034	0.102573865556086	0.0902939974531136	0.0837090362407494	0.106956520529739	0.0968614419994905	0.0984186705946494	0.0907450092286687	0.0785258583043533	0.0766355224032117	0.0660996033213554	0.0666811937991644	0.0593519382252123	0.15944961942097	0.2069166832325	0.206522346469393	0.205683446097156	0.201551098245524	0.174068333504628	0.216640340262172	0.204850593295392	0.219631272175039	0.232328219282364	0.242195294877914	0.256009451966016	0.245545275644932	0.236479119480894	0.219986261073553	0.180735359562329	0.175974854952756	0.177805219087484	0.226849639137186	0.213527186042549	0.218072842081707	0.226955569359872	0.233082574091027	0.237663262584641	0.2386859998866	0.214001513303719	0.192533698984266	0.184705529915922	0.223324506109313	0.241914620581403	0.239122943427795	0.232129538449982	0.231538318164862
0.000133242310453682	0.277882481658632	0.212104571183202	0.155882287294878	0.145693032542108	0.10689847463751	0.0938592142164533	0.0774156882905907	0.105685309294987	0.10958468479847	0.0947247078174824	0.086911825885857	0.0820872163400391	0.072263251052088	0.0688977952298617	0.0627348051842337	0.0598771579522959	0.164923724334068	0.209088148276574	0.208703434553571	0.202980373993779	0.19690215396657	0.178141210111376	0.219778135504572	0.200011289247967	0.224005894945136	0.235513523045329	0.243278344079035	0.251466471209996	0.242190678831477	0.236639902619058	0.219000859741144	0.175985431452085	0.17456625328408	0.178496226099781	0.223861974181587	0.214351337560619	0.212916033498768	0.227683063512509	0.236245170887635	0.236672959361521	0.238292598002862	0.21484997179554	0.192831043768305	0.186743470497568	0.224256186212436	0.241623731350592	0.23948618804626	0.235446902309188	0.230235400324064
0.000170863434805849	0.260426624525233	0.233487883787956	0.151020815919331	0.132668445656611	0.100263383137028	0.0939050889549357	0.0939113978434659	0.103370165300562	0.097966518564214	0.0904514895983652	0.085032329214469	0.0780005768004874	0.0741022094744796	0.0680740442894138	0.0619633344379633	0.0564715377718839	0.16067261138652	0.200385439413916	0.21137841541689	0.203195545165995	0.200072819479253	0.182306934927765	0.210725777131498	0.201936421210691	0.21876814494826	0.229731162409115	0.247458327518759	0.257319175590327	0.244799758122626	0.236265760287872	0.215888145003509	0.182262335655956	0.17734290801747	0.183819443490496	0.225205436911581	0.215642699696359	0.218389963578948	0.226919447950409	0.234152862044878	0.234805747586668	0.235528258365747	0.217025929843712	0.193302160719796	0.187681675177988	0.223265481355377	0.241695366520411	0.241393948962703	0.235404670497959	0.231227689045023
2.55807227821518e-05	0.291499705369794	0.235147623085731	0.161753613792519	0.131227646920479	0.106650242893763	0.0959921162693444	0.0859223977098235	0.104948123715329	0.101062660297743	0.0924178127570416	0.0860908648039392	0.0808392012988644	0.0697030900655134	0.0702157739332664	0.0629539520186805	0.0586044218845484	0.157859809424768	0.2052813922627	0.200866432487726	0.203421746250086	0.196758197945209	0.175077875771948	0.210823663955758	0.201814297014542	0.223082805108002	0.234412375578377	0.244476909289393	0.250896811451352	0.242998843017501	0.234669260555078	0.212240698901632	0.174894448730444	0.175627240062834	0.183992272447032	0.223210360345941	0.221046208152345	0.216959036852841	0.226187188282164	0.238737062531676	0.239221300336526	0.236805689773278	0.22160498171715	0.192080724039209	0.187658661083187	0.22156301961148	0.238799859936407	0.23475175416461	0.232514612040244	0.229882650370332
0.00021555145832301	0.265383060426454	0.220473722483121	0.152347384801865	0.129178177459642	0.106556562825276	0.0942080240923221	0.0837193215854399	0.10985206243203	0.104189174275257	0.0906377293000018	0.0842924579612808	0.0817958654934503	0.0746212157997143	0.069653997873103	0.0617646020505475	0.058480661371843	0.163674483428343	0.204871027693381	0.209224967541242	0.204323584621903	0.197822886810663	0.179325569009173	0.216237772569048	0.204805789256114	0.217339410543919	0.229309138626007	0.244330926941925	0.252409281886911	0.241191372218536	0.235758469744685	0.214853272330063	0.178998251219341	0.177533640547409	0.182212274447584	0.230256928325286	0.213827545944762	0.22012793184294	0.228000346485533	0.237575674851118	0.237704036954657	0.2378862338366	0.2112196853395	0.191939977752223	0.187899466268961	0.223626147378031	0.241947143413896	0.235749149276023	0.23617058067596	0.232552121652211
0.000480810100870477	0.27948663806921	0.210325847938172	0.159418684154773	0.129998887851202	0.10873029831245	0.0925723558525504	0.093219510693412	0.105926088601222	0.0998007685837758	0.0900755515899164	0.085028932452879	0.0796722080892119	0.0750863231039016	0.0687622527245864	0.0632343299486392	0.0609993621090041	0.153363450874668	0.206860962205314	0.202300687472885	0.197464511414804	0.199038834276235	0.180089286485637	0.216955617070975	0.20126769212371	0.224351639645591	0.231393953357508	0.239949396470834	0.25492015991053	0.244096768425817	0.228574933853597	0.214476466387188	0.181080376195676	0.180244041925631	0.18302825042249	0.227309179135148	0.217970289373493	0.219526477307394	0.226358080297784	0.235015180670965	0.236920729576173	0.238097579577348	0.216060308376161	0.190998924409271	0.185334473626101	0.224343742799257	0.240147015788942	0.237655959488877	0.233063365670424	0.231125641566635
2.17998453655582e-06	0.271985488899307	0.208485736583566	0.167342883286719	0.131766113733941	0.113552477712997	0.0964734040570793	0.0846952269236487	0.106840840833272	0.0978277452490584	0.0905730861836068	0.0874135641608038	0.0805129957263224	0.0744789286704509	0.0640094009784879	0.0637610787022641	0.0583550938684319	0.153496133913595	0.203573303608871	0.204708443800951	0.205110616938037	0.195130478907391	0.177823471174911	0.212388677592553	0.205830257657641	0.223257716127526	0.233391114318599	0.251643161356604	0.25369918015999	0.243180011380919	0.235789346254131	0.212722114136375	0.178095040188855	0.17560012416762	0.180114110146719	0.227483705366909	0.216860580814483	0.21899302734035	0.226444982554416	0.23571797460459	0.234185414700407	0.238755193483356	0.218414328855614	0.193616051101356	0.188737631058453	0.222652221207177	0.239823526739371	0.23620550793206	0.233022772274259	0.22991599698076
2.87735828960931e-05	0.260162159215894	0.22533344143024	0.149796807137961	0.129019698378967	0.102384327426907	0.0918353425697364	0.0792918118717313	0.111011318274986	0.10196616458239	0.0923817418180932	0.0868968713474484	0.076598804106269	0.0713812140376339	0.0738815246723497	0.0634356946545201	0.0578668368993814	0.154452723216309	0.206737038479091	0.206789161374324	0.204875219779336	0.202309405239457	0.177212329108217	0.216129763444251	0.204351917620937	0.221873162879094	0.231439684355937	0.238710838170303	0.246447539171965	0.24203424186041	0.237235153402528	0.215967766913302	0.17886484349717	0.176349060668674	0.182794878353356	0.229287407190595	0.214942314118131	0.2150652123169	0.229638350047803	0.238946367772927	0.234898617549865	0.235624517156189	0.215502188144021	0.193531203004313	0.185629118348898	0.225008348368857	0.239372317944866	0.238240523353766	0.231919089779541	0.233244987623319
0.000185668161435738	0.282503306152859	0.198029893066495	0.153426735822245	0.13509377053834	0.1093364267897	0.0976011976153904	0.0778590302219998	0.114309576584921	0.0942613769689096	0.0938128362037677	0.0885933446103036	0.0843784526893699	0.0737903620851373	0.0713597469498757	0.0639651556198431	0.0615478097670773	0.156871868491681	0.209325712600804	0.208215389911868	0.198726006015099	0.197853848565212	0.183358217552779	0.210269985798485	0.203230589909008	0.219392422191062	0.232489156436698	0.24175351121457	0.24776223281396	0.240894647423217	0.237464269290469	0.214436501624529	0.1800497925722	0.175739537007177	0.18278828858294	0.227892390008569	0.215311456399375	0.220895219693932	0.223004092065131	0.23269916964381	0.234451498437125	0.23646646666941	0.214582336881671	0.192239700276365	0.188860843149842	0.223845415830905	0.242455605519773	0.237584133171622	0.232512340038364	0.232834899181049
0.000386041247488202	0.264481767271029	0.224243809757077	0.144139833908678	0.123708391365669	0.107783475721697	0.0917677551578127	0.0817011727903191	0.116789160947505	0.0965415659858758	0.0876508704186438	0.0830135649522091	0.0841915200144072	0.0800202626172419	0.0705261222138283	0.0662553502129902	0.0570746084951663	0.152407607095466	0.202390334366611	0.208964758039808	0.20422360182684	0.200824184832148	0.177593335904356	0.219986055213679	0.200097558275505	0.219396797282251	0.231670471774763	0.237957892200489	0.253763656461557	0.242907540403854	0.23336394532617	0.216205629288543	0.178959193714721	0.177725178984639	0.181081805240779	0.22712976903432	0.216153436994321	0.215164637055417	0.224276010492999	0.235343890357926	0.23667794830277	0.241140090365316	0.21758432159684	0.19240769540613	0.188499063134084	0.220771524204735	0.242546825602495	0.240435944876062	0.235512224090534	0.228765714433715
0.000265319169890175	0.28342558969891	0.212518275455543	0.147582793856851	0.124028719108551	0.110296124066332	0.0886582522476532	0.0899805883582084	0.103655744621802	0.103981163685965	0.0928749131803651	0.0861710050402233	0.0811028277842464	0.0747547320641583	0.067190595828778	0.0624588635495608	0.0615092239403928	0.157644546723284	0.207037314955035	0.201724643788323	0.199602832109763	0.199562524820707	0.178969893434586	0.21814582340631	0.201206807534226	0.219673490908137	0.232758699718109	0.243535548960965	0.247511192835107	0.248545374972622	0.234963126178502	0.215457167957953	0.182323827741783	0.177076784717607	0.179397323641306	0.231066956554849	0.21325047612664	0.215841784372926	0.225320642828017	0.234643164891254	0.235230019079663	0.236312471968291	0.214387105181708	0.192459664989747	0.184758150226705	0.225982523665757	0.240355559220721	0.238285214602231	0.236427005105432	0.229989943446576
0.000100136291595315	0.276814966910022	0.20820233067824	0.147918713463411	0.134831862651429	0.114738986719275	0.100061819864232	0.0769992424525643	0.111494589488897	0.0977772641543263	0.0902268704854437	0.0897156850926651	0.0816833810122255	0.074948476789601	0.0649571365941914	0.0629790644778817	0.059865831346838	0.159543260319426	0.203410381268713	0.212905523965186	0.204114571634875	0.196545572473207	0.179033524157153	0.215711951292548	0.204515378401491	0.224809361502428	0.236275267434802	0.248012096492982	0.248687953820868	0.24609532291705	0.233210241216736	0.215327890082308	0.180800372179815	0.179539243075985	0.177291455151925	0.225127747393977	0.213205828873565	0.218906924597408	0.223909533337939	0.237538937067218	0.238980380276412	0.239585878257385	0.216572065183309	0.191714232280945	0.185840427448001	0.221679741686346	0.244417465222364	0.235857484505516	0.23321917547849	0.232425724020482
0.000269938226575714	0.276215801053177	0.224547960789906	0.153693577319861	0.122237591087965	0.111823982336784	0.0875528802309216	0.0844724959690052	0.112083554117775	0.0961012629006782	0.0877863862887159	0.0917959597141901	0.0780535166527154	0.0762484354928245	0.0674767244670326	0.061182396663972	0.0579349248418768	0.155957061751317	0.20835495120802	0.207506223477499	0.198810174360861	0.199916429949379	0.178634130819878	0.218908117767261	0.20667253413898	0.217299269143877	0.232772042900985	0.244123428912365	0.248676825563508	0.243801709382822	0.232645145179534	0.220196759259819	0.177282700325056	0.175661152328395	0.184109636458812	0.22528805356277	0.217140072118742	0.21651575486489	0.223825969025406	0.235849873254841	0.237325646201364	0.237671819543397	0.215684107008912	0.191831679240309	0.18903394650345	0.22195747553246	0.240166337148439	0.234448659492648	0.23514663403574	0.229720174697336
[truncated: 564 more rows]
[truncated: 58 more columns]
