# Supplementary material for: Bayesian SIR model with change points with application to the Omicron wave in Singapore
Source: Sci Rep. 2022 Dec 2;12:20864. doi: 10.1038/s41598-022-25473-y (PMC9718478; doi:10.1038/s41598-022-25473-y)
Supplement: Supplementary file 1 — Supplementary Information. [file 41598_2022_25473_MOESM1_ESM.zip › Code/Real data/R_all.csv]

V1	V2	V3	V4	V5	V6	V7	V8	V9	V10	V11	V12	V13	V14	V15	V16	V17	V18	V19	V20	V21	V22	V23	V24	V25	V26	V27	V28	V29	V30	V31	V32	V33	V34	V35	V36	V37	V38	V39	V40	V41	V42	V43	V44	V45	V46	V47	V48	V49	V50
0.384971382763988	0.384971382763988	0.384971382763988	0.384971382763988	0.384971382763988	0.384971382763988	0.384971382763988	0.384971382763988	0.384971382763988	0.384971382763988	0.384971382763988	0.384971382763988	0.384971382763988	0.384971382763988	0.384971382763988	0.384971382763988	0.384971382763988	0.384971382763988	0.384971382763988	0.384971382763988	0.384971382763988	0.384971382763988	0.384971382763988	0.82730660531978	0.82730660531978	0.82730660531978	0.82730660531978	0.82730660531978	0.82730660531978	0.82730660531978	0.82730660531978	0.82730660531978	0.82730660531978	0.82730660531978	0.82730660531978	0.82730660531978	0.82730660531978	0.82730660531978	0.82730660531978	0.82730660531978	0.82730660531978	0.82730660531978	0.82730660531978	0.82730660531978	0.82730660531978	0.82730660531978	0.82730660531978	0.82730660531978	0.82730660531978	0.82730660531978
0.482260350418285	0.482260350418285	0.482260350418285	0.482260350418285	0.482260350418285	0.482260350418285	0.482260350418285	0.482260350418285	0.482260350418285	0.482260350418285	0.482260350418285	0.482260350418285	0.482260350418285	0.482260350418285	0.482260350418285	0.482260350418285	0.482260350418285	0.482260350418285	0.482260350418285	0.482260350418285	0.482260350418285	0.482260350418285	0.482260350418285	0.869595381328122	0.869595381328122	0.869595381328122	0.869595381328122	0.869595381328122	0.869595381328122	0.869595381328122	0.869595381328122	0.869595381328122	0.869595381328122	0.869595381328122	0.869595381328122	0.869595381328122	0.869595381328122	0.869595381328122	0.869595381328122	0.869595381328122	0.869595381328122	0.869595381328122	0.869595381328122	0.869595381328122	0.869595381328122	0.869595381328122	0.869595381328122	0.869595381328122	0.869595381328122	0.869595381328122
0.497649483655762	0.497649483655762	0.497649483655762	0.497649483655762	0.497649483655762	0.497649483655762	0.497649483655762	0.497649483655762	0.497649483655762	0.497649483655762	0.497649483655762	0.497649483655762	0.497649483655762	0.497649483655762	0.497649483655762	0.497649483655762	0.497649483655762	0.497649483655762	0.497649483655762	0.497649483655762	0.497649483655762	0.497649483655762	0.497649483655762	0.77173319449077	0.77173319449077	0.77173319449077	0.77173319449077	0.77173319449077	0.77173319449077	0.77173319449077	0.77173319449077	0.77173319449077	0.77173319449077	0.77173319449077	0.77173319449077	0.77173319449077	0.77173319449077	0.77173319449077	0.77173319449077	0.77173319449077	0.77173319449077	0.77173319449077	0.77173319449077	0.77173319449077	0.77173319449077	0.77173319449077	0.77173319449077	0.77173319449077	0.77173319449077	0.77173319449077
0.600124416430869	0.600124416430869	0.600124416430869	0.600124416430869	0.600124416430869	0.600124416430869	0.600124416430869	0.600124416430869	0.600124416430869	0.600124416430869	0.600124416430869	0.600124416430869	0.600124416430869	0.600124416430869	0.600124416430869	0.600124416430869	0.600124416430869	0.600124416430869	0.600124416430869	0.600124416430869	0.600124416430869	0.600124416430869	0.600124416430869	0.549383517852455	0.549383517852455	0.549383517852455	0.549383517852455	0.549383517852455	0.549383517852455	0.549383517852455	0.549383517852455	0.549383517852455	0.549383517852455	0.549383517852455	0.549383517852455	0.549383517852455	0.549383517852455	0.549383517852455	0.549383517852455	0.549383517852455	0.549383517852455	0.549383517852455	0.549383517852455	0.549383517852455	0.549383517852455	0.549383517852455	0.549383517852455	0.549383517852455	0.549383517852455	0.549383517852455
0.381253168578087	0.381253168578087	0.381253168578087	0.381253168578087	0.381253168578087	0.381253168578087	0.381253168578087	0.381253168578087	0.381253168578087	0.381253168578087	0.381253168578087	0.381253168578087	0.381253168578087	0.381253168578087	0.381253168578087	0.381253168578087	0.381253168578087	0.381253168578087	0.381253168578087	0.381253168578087	0.381253168578087	0.381253168578087	0.523638691494137	0.523638691494137	0.523638691494137	0.523638691494137	0.523638691494137	0.523638691494137	0.523638691494137	0.523638691494137	0.523638691494137	0.523638691494137	0.523638691494137	0.523638691494137	0.523638691494137	0.523638691494137	0.523638691494137	0.523638691494137	0.523638691494137	0.523638691494137	0.523638691494137	0.523638691494137	0.523638691494137	0.523638691494137	0.523638691494137	0.523638691494137	0.523638691494137	0.523638691494137	0.523638691494137	0.523638691494137
0.405376181451296	0.405376181451296	0.405376181451296	0.405376181451296	0.405376181451296	0.405376181451296	0.405376181451296	0.405376181451296	0.405376181451296	0.405376181451296	0.405376181451296	0.405376181451296	0.405376181451296	0.405376181451296	0.405376181451296	0.405376181451296	0.405376181451296	0.405376181451296	0.405376181451296	0.405376181451296	0.405376181451296	0.405376181451296	0.745924079223287	0.745924079223287	0.745924079223287	0.745924079223287	0.745924079223287	0.745924079223287	0.745924079223287	0.745924079223287	0.745924079223287	0.745924079223287	0.745924079223287	0.745924079223287	0.745924079223287	0.745924079223287	0.745924079223287	0.745924079223287	0.745924079223287	0.745924079223287	0.745924079223287	0.745924079223287	0.745924079223287	0.745924079223287	0.745924079223287	0.745924079223287	0.745924079223287	0.745924079223287	0.745924079223287	0.745924079223287
0.466057132277308	0.466057132277308	0.466057132277308	0.466057132277308	0.466057132277308	0.466057132277308	0.466057132277308	0.466057132277308	0.466057132277308	0.466057132277308	0.466057132277308	0.466057132277308	0.466057132277308	0.466057132277308	0.466057132277308	0.466057132277308	0.466057132277308	0.466057132277308	0.466057132277308	0.466057132277308	0.466057132277308	0.466057132277308	0.633820750111669	0.633820750111669	0.633820750111669	0.633820750111669	0.633820750111669	0.633820750111669	0.633820750111669	0.633820750111669	0.633820750111669	0.633820750111669	0.633820750111669	0.633820750111669	0.633820750111669	0.633820750111669	0.633820750111669	0.633820750111669	0.633820750111669	0.633820750111669	0.633820750111669	0.633820750111669	0.633820750111669	0.633820750111669	0.633820750111669	0.633820750111669	0.633820750111669	0.633820750111669	0.633820750111669	0.633820750111669
0.554317300793717	0.554317300793717	0.554317300793717	0.554317300793717	0.554317300793717	0.554317300793717	0.554317300793717	0.554317300793717	0.554317300793717	0.554317300793717	0.554317300793717	0.554317300793717	0.554317300793717	0.554317300793717	0.554317300793717	0.554317300793717	0.554317300793717	0.554317300793717	0.554317300793717	0.554317300793717	0.554317300793717	0.554317300793717	0.648326947952778	0.648326947952778	0.648326947952778	0.648326947952778	0.648326947952778	0.648326947952778	0.648326947952778	0.648326947952778	0.648326947952778	0.648326947952778	0.648326947952778	0.648326947952778	0.648326947952778	0.648326947952778	0.648326947952778	0.648326947952778	0.648326947952778	0.648326947952778	0.648326947952778	0.648326947952778	0.648326947952778	0.648326947952778	0.648326947952778	0.648326947952778	0.876799163879413	0.876799163879413	0.876799163879413	0.876799163879413
0.346675458240467	0.346675458240467	0.346675458240467	0.346675458240467	0.346675458240467	0.346675458240467	0.346675458240467	0.346675458240467	0.346675458240467	0.346675458240467	0.346675458240467	0.346675458240467	0.346675458240467	0.346675458240467	0.346675458240467	0.346675458240467	0.346675458240467	0.346675458240467	0.346675458240467	0.346675458240467	0.346675458240467	0.346675458240467	0.749566168060358	0.749566168060358	0.749566168060358	0.749566168060358	0.749566168060358	0.749566168060358	0.749566168060358	0.749566168060358	0.749566168060358	0.749566168060358	0.749566168060358	0.749566168060358	0.749566168060358	0.749566168060358	0.749566168060358	0.749566168060358	0.749566168060358	0.749566168060358	0.749566168060358	0.749566168060358	0.749566168060358	0.749566168060358	0.749566168060358	0.749566168060358	0.749566168060358	0.480881909362311	0.480881909362311	0.480881909362311
0.542951344062266	0.542951344062266	0.542951344062266	0.542951344062266	0.542951344062266	0.542951344062266	0.542951344062266	0.542951344062266	0.542951344062266	0.542951344062266	0.542951344062266	0.542951344062266	0.542951344062266	0.542951344062266	0.542951344062266	0.542951344062266	0.542951344062266	0.542951344062266	0.542951344062266	0.542951344062266	0.542951344062266	0.541384258799036	0.541384258799036	0.541384258799036	0.541384258799036	0.541384258799036	0.541384258799036	0.541384258799036	0.541384258799036	0.541384258799036	0.541384258799036	0.541384258799036	0.541384258799036	0.541384258799036	0.541384258799036	0.541384258799036	0.541384258799036	0.541384258799036	0.541384258799036	0.541384258799036	0.541384258799036	0.541384258799036	0.541384258799036	0.541384258799036	0.541384258799036	0.541384258799036	0.801480678300237	0.801480678300237	0.801480678300237	0.801480678300237
0.34714822750799	0.34714822750799	0.34714822750799	0.34714822750799	0.34714822750799	0.34714822750799	0.34714822750799	0.34714822750799	0.34714822750799	0.34714822750799	0.34714822750799	0.34714822750799	0.34714822750799	0.34714822750799	0.34714822750799	0.34714822750799	0.34714822750799	0.34714822750799	0.34714822750799	0.34714822750799	0.34714822750799	0.783071163600635	0.783071163600635	0.783071163600635	0.783071163600635	0.783071163600635	0.783071163600635	0.783071163600635	0.783071163600635	0.783071163600635	0.783071163600635	0.783071163600635	0.783071163600635	0.783071163600635	0.783071163600635	0.783071163600635	0.783071163600635	0.783071163600635	0.783071163600635	0.783071163600635	0.783071163600635	0.783071163600635	0.783071163600635	0.783071163600635	0.783071163600635	0.783071163600635	0.783071163600635	0.783071163600635	0.783071163600635	0.783071163600635
0.360716444676225	0.360716444676225	0.360716444676225	0.360716444676225	0.360716444676225	0.360716444676225	0.360716444676225	0.360716444676225	0.360716444676225	0.360716444676225	0.360716444676225	0.360716444676225	0.360716444676225	0.360716444676225	0.360716444676225	0.360716444676225	0.360716444676225	0.360716444676225	0.360716444676225	0.360716444676225	0.360716444676225	0.613636090624978	0.613636090624978	0.613636090624978	0.613636090624978	0.613636090624978	0.613636090624978	0.613636090624978	0.613636090624978	0.613636090624978	0.613636090624978	0.613636090624978	0.613636090624978	0.613636090624978	0.613636090624978	0.613636090624978	0.613636090624978	0.613636090624978	0.613636090624978	0.613636090624978	0.613636090624978	0.613636090624978	0.613636090624978	0.613636090624978	0.613636090624978	0.613636090624978	0.613636090624978	0.613636090624978	0.613636090624978	0.613636090624978
0.392513723198116	0.392513723198116	0.392513723198116	0.392513723198116	0.392513723198116	0.392513723198116	0.392513723198116	0.392513723198116	0.392513723198116	0.392513723198116	0.392513723198116	0.392513723198116	0.392513723198116	0.392513723198116	0.392513723198116	0.392513723198116	0.392513723198116	0.392513723198116	0.392513723198116	0.392513723198116	0.392513723198116	0.888716149826258	0.888716149826258	0.888716149826258	0.888716149826258	0.888716149826258	0.888716149826258	0.888716149826258	0.888716149826258	0.888716149826258	0.888716149826258	0.888716149826258	0.888716149826258	0.888716149826258	0.888716149826258	0.888716149826258	0.888716149826258	0.888716149826258	0.888716149826258	0.888716149826258	0.888716149826258	0.888716149826258	0.888716149826258	0.888716149826258	0.888716149826258	0.888716149826258	0.888716149826258	0.888716149826258	0.888716149826258	0.888716149826258
0.537094980838666	0.537094980838666	0.537094980838666	0.537094980838666	0.537094980838666	0.537094980838666	0.537094980838666	0.537094980838666	0.537094980838666	0.537094980838666	0.537094980838666	0.537094980838666	0.537094980838666	0.537094980838666	0.537094980838666	0.537094980838666	0.537094980838666	0.537094980838666	0.537094980838666	0.537094980838666	0.537094980838666	0.537094980838666	0.963793685279673	0.963793685279673	0.963793685279673	0.963793685279673	0.963793685279673	0.963793685279673	0.963793685279673	0.963793685279673	0.963793685279673	0.963793685279673	0.963793685279673	0.963793685279673	0.963793685279673	0.963793685279673	0.963793685279673	0.963793685279673	0.909868340311777	0.909868340311777	0.909868340311777	0.909868340311777	0.909868340311777	0.909868340311777	0.909868340311777	0.909868340311777	0.909868340311777	0.909868340311777	0.909868340311777	0.909868340311777
0.43160710766223	0.43160710766223	0.43160710766223	0.43160710766223	0.43160710766223	0.43160710766223	0.43160710766223	0.43160710766223	0.43160710766223	0.43160710766223	0.43160710766223	0.43160710766223	0.43160710766223	0.43160710766223	0.43160710766223	0.43160710766223	0.43160710766223	0.43160710766223	0.43160710766223	0.43160710766223	0.43160710766223	0.43160710766223	0.785767084036904	0.785767084036904	0.785767084036904	0.785767084036904	0.785767084036904	0.785767084036904	0.785767084036904	0.785767084036904	0.785767084036904	0.785767084036904	0.785767084036904	0.785767084036904	0.785767084036904	0.785767084036904	0.785767084036904	0.785767084036904	0.785767084036904	0.785767084036904	0.785767084036904	0.785767084036904	0.785767084036904	0.785767084036904	0.785767084036904	0.785767084036904	0.785767084036904	0.785767084036904	0.785767084036904	0.785767084036904
0.402912634461456	0.402912634461456	0.402912634461456	0.402912634461456	0.402912634461456	0.402912634461456	0.402912634461456	0.402912634461456	0.402912634461456	0.402912634461456	0.402912634461456	0.402912634461456	0.402912634461456	0.402912634461456	0.402912634461456	0.402912634461456	0.402912634461456	0.402912634461456	0.402912634461456	0.402912634461456	0.402912634461456	0.402912634461456	0.507019178598235	0.507019178598235	0.507019178598235	0.507019178598235	0.507019178598235	0.507019178598235	0.507019178598235	0.507019178598235	0.507019178598235	0.507019178598235	0.507019178598235	0.507019178598235	0.507019178598235	0.507019178598235	0.507019178598235	0.507019178598235	0.507019178598235	0.507019178598235	0.507019178598235	0.507019178598235	0.507019178598235	0.507019178598235	0.507019178598235	0.507019178598235	0.507019178598235	0.507019178598235	0.507019178598235	0.507019178598235
0.333848155844584	0.333848155844584	0.333848155844584	0.333848155844584	0.333848155844584	0.333848155844584	0.333848155844584	0.333848155844584	0.333848155844584	0.333848155844584	0.333848155844584	0.333848155844584	0.333848155844584	0.333848155844584	0.333848155844584	0.333848155844584	0.333848155844584	0.333848155844584	0.333848155844584	0.333848155844584	0.333848155844584	0.333848155844584	0.760792746195742	0.760792746195742	0.760792746195742	0.760792746195742	0.760792746195742	0.760792746195742	0.760792746195742	0.760792746195742	0.760792746195742	0.760792746195742	0.760792746195742	0.760792746195742	0.760792746195742	0.760792746195742	0.760792746195742	0.760792746195742	0.760792746195742	0.760792746195742	0.760792746195742	0.760792746195742	0.760792746195742	0.760792746195742	0.760792746195742	0.760792746195742	0.760792746195742	0.760792746195742	0.760792746195742	0.760792746195742
0.404080423312127	0.404080423312127	0.404080423312127	0.404080423312127	0.404080423312127	0.404080423312127	0.404080423312127	0.404080423312127	0.404080423312127	0.404080423312127	0.404080423312127	0.404080423312127	0.404080423312127	0.404080423312127	0.404080423312127	0.404080423312127	0.404080423312127	0.404080423312127	0.404080423312127	0.404080423312127	0.404080423312127	0.404080423312127	0.418157236295738	0.418157236295738	0.418157236295738	0.418157236295738	0.418157236295738	0.418157236295738	0.418157236295738	0.418157236295738	0.418157236295738	0.418157236295738	0.418157236295738	0.418157236295738	0.418157236295738	0.418157236295738	0.418157236295738	0.418157236295738	0.418157236295738	0.418157236295738	0.418157236295738	0.418157236295738	0.418157236295738	0.418157236295738	0.418157236295738	0.418157236295738	0.418157236295738	0.418157236295738	0.418157236295738	0.418157236295738
0.313512720326945	0.313512720326945	0.313512720326945	0.313512720326945	0.313512720326945	0.313512720326945	0.313512720326945	0.313512720326945	0.313512720326945	0.313512720326945	0.313512720326945	0.313512720326945	0.313512720326945	0.313512720326945	0.313512720326945	0.313512720326945	0.313512720326945	0.313512720326945	0.313512720326945	0.313512720326945	0.313512720326945	0.313512720326945	0.472120635605761	0.472120635605761	0.472120635605761	0.472120635605761	0.472120635605761	0.472120635605761	0.472120635605761	0.472120635605761	0.472120635605761	0.472120635605761	0.472120635605761	0.472120635605761	0.472120635605761	0.472120635605761	0.472120635605761	0.472120635605761	0.472120635605761	0.472120635605761	0.472120635605761	0.472120635605761	0.472120635605761	0.472120635605761	0.472120635605761	0.472120635605761	0.472120635605761	0.472120635605761	0.472120635605761	0.472120635605761
0.449611504195305	0.449611504195305	0.449611504195305	0.449611504195305	0.449611504195305	0.449611504195305	0.449611504195305	0.449611504195305	0.449611504195305	0.449611504195305	0.449611504195305	0.449611504195305	0.449611504195305	0.449611504195305	0.449611504195305	0.449611504195305	0.449611504195305	0.449611504195305	0.449611504195305	0.449611504195305	0.449611504195305	0.449611504195305	0.758187186411124	0.758187186411124	0.758187186411124	0.758187186411124	0.758187186411124	0.758187186411124	0.758187186411124	0.758187186411124	0.758187186411124	0.758187186411124	0.758187186411124	0.758187186411124	0.758187186411124	0.758187186411124	0.758187186411124	0.758187186411124	0.758187186411124	0.758187186411124	0.758187186411124	0.758187186411124	0.758187186411124	0.758187186411124	0.758187186411124	0.758187186411124	0.758187186411124	0.758187186411124	0.758187186411124	0.758187186411124
0.539386135206507	0.539386135206507	0.539386135206507	0.539386135206507	0.539386135206507	0.539386135206507	0.539386135206507	0.539386135206507	0.539386135206507	0.539386135206507	0.539386135206507	0.539386135206507	0.539386135206507	0.539386135206507	0.539386135206507	0.539386135206507	0.539386135206507	0.539386135206507	0.539386135206507	0.539386135206507	0.539386135206507	0.539386135206507	0.539386135206507	0.539386135206507	0.539386135206507	0.590753395281885	0.590753395281885	0.590753395281885	0.590753395281885	0.590753395281885	0.590753395281885	0.590753395281885	0.590753395281885	0.590753395281885	0.590753395281885	0.590753395281885	0.590753395281885	0.590753395281885	0.590753395281885	0.590753395281885	0.590753395281885	0.590753395281885	0.590753395281885	0.590753395281885	0.590753395281885	0.590753395281885	0.590753395281885	0.590753395281885	0.590753395281885	0.590753395281885
0.468621530254684	0.468621530254684	0.468621530254684	0.468621530254684	0.468621530254684	0.468621530254684	0.468621530254684	0.468621530254684	0.468621530254684	0.468621530254684	0.468621530254684	0.468621530254684	0.468621530254684	0.468621530254684	0.468621530254684	0.468621530254684	0.468621530254684	0.468621530254684	0.468621530254684	0.468621530254684	0.468621530254684	0.468621530254684	0.468621530254684	0.468621530254684	0.468621530254684	0.468621530254684	0.7169913937843	0.7169913937843	0.7169913937843	0.7169913937843	0.7169913937843	0.7169913937843	0.7169913937843	0.7169913937843	0.7169913937843	0.7169913937843	0.7169913937843	0.7169913937843	0.7169913937843	0.7169913937843	0.7169913937843	0.7169913937843	0.7169913937843	0.7169913937843	0.7169913937843	0.7169913937843	0.7169913937843	0.7169913937843	0.7169913937843	0.7169913937843
0.363785378871685	0.363785378871685	0.363785378871685	0.363785378871685	0.363785378871685	0.363785378871685	0.363785378871685	0.363785378871685	0.363785378871685	0.363785378871685	0.363785378871685	0.363785378871685	0.363785378871685	0.363785378871685	0.363785378871685	0.363785378871685	0.363785378871685	0.363785378871685	0.363785378871685	0.363785378871685	0.363785378871685	0.363785378871685	0.363785378871685	0.363785378871685	0.363785378871685	0.363785378871685	0.552238963368225	0.552238963368225	0.552238963368225	0.552238963368225	0.552238963368225	0.552238963368225	0.552238963368225	0.552238963368225	0.552238963368225	0.552238963368225	0.552238963368225	0.552238963368225	0.552238963368225	0.552238963368225	0.552238963368225	0.552238963368225	0.552238963368225	0.552238963368225	0.552238963368225	0.552238963368225	0.552238963368225	0.552238963368225	0.552238963368225	0.552238963368225
0.567588710655716	0.567588710655716	0.567588710655716	0.567588710655716	0.567588710655716	0.567588710655716	0.567588710655716	0.567588710655716	0.567588710655716	0.567588710655716	0.567588710655716	0.567588710655716	0.567588710655716	0.567588710655716	0.567588710655716	0.567588710655716	0.567588710655716	0.567588710655716	0.567588710655716	0.567588710655716	0.567588710655716	0.567588710655716	0.567588710655716	0.567588710655716	0.567588710655716	0.567588710655716	0.671055672349263	0.671055672349263	0.671055672349263	0.671055672349263	0.671055672349263	0.671055672349263	0.671055672349263	0.671055672349263	0.671055672349263	0.671055672349263	0.671055672349263	0.671055672349263	0.671055672349263	0.671055672349263	0.671055672349263	0.671055672349263	0.671055672349263	0.671055672349263	0.671055672349263	0.671055672349263	0.671055672349263	0.671055672349263	0.671055672349263	0.671055672349263
0.408648588085911	0.408648588085911	0.408648588085911	0.408648588085911	0.408648588085911	0.408648588085911	0.408648588085911	0.408648588085911	0.408648588085911	0.408648588085911	0.408648588085911	0.408648588085911	0.408648588085911	0.408648588085911	0.408648588085911	0.408648588085911	0.408648588085911	0.408648588085911	0.408648588085911	0.408648588085911	0.408648588085911	0.408648588085911	0.408648588085911	0.408648588085911	0.408648588085911	0.408648588085911	0.408648588085911	0.408648588085911	0.689326901900502	0.689326901900502	0.689326901900502	0.689326901900502	0.689326901900502	0.689326901900502	0.689326901900502	0.689326901900502	0.689326901900502	0.689326901900502	0.689326901900502	0.689326901900502	0.689326901900502	0.689326901900502	0.689326901900502	0.689326901900502	0.689326901900502	0.689326901900502	0.689326901900502	0.689326901900502	0.689326901900502	0.689326901900502
0.538030123922947	0.538030123922947	0.538030123922947	0.538030123922947	0.538030123922947	0.538030123922947	0.538030123922947	0.538030123922947	0.538030123922947	0.538030123922947	0.538030123922947	0.538030123922947	0.538030123922947	0.538030123922947	0.538030123922947	0.538030123922947	0.538030123922947	0.538030123922947	0.538030123922947	0.538030123922947	0.538030123922947	0.538030123922947	0.538030123922947	0.538030123922947	0.538030123922947	0.538030123922947	0.538030123922947	0.538030123922947	0.538030123922947	0.602184081779108	0.602184081779108	0.602184081779108	0.602184081779108	0.602184081779108	0.602184081779108	0.602184081779108	0.602184081779108	0.602184081779108	0.602184081779108	0.602184081779108	0.602184081779108	0.602184081779108	0.602184081779108	0.602184081779108	0.602184081779108	0.602184081779108	0.602184081779108	0.602184081779108	0.602184081779108	0.602184081779108
0.341383593251799	0.341383593251799	0.341383593251799	0.341383593251799	0.341383593251799	0.341383593251799	0.341383593251799	0.341383593251799	0.341383593251799	0.341383593251799	0.341383593251799	0.341383593251799	0.341383593251799	0.341383593251799	0.341383593251799	0.341383593251799	0.341383593251799	0.341383593251799	0.341383593251799	0.341383593251799	0.341383593251799	0.341383593251799	0.341383593251799	0.341383593251799	0.341383593251799	0.341383593251799	0.341383593251799	0.341383593251799	0.341383593251799	0.741787155034034	0.741787155034034	0.741787155034034	0.741787155034034	0.741787155034034	0.741787155034034	0.741787155034034	0.741787155034034	0.741787155034034	0.741787155034034	0.741787155034034	0.741787155034034	0.741787155034034	0.741787155034034	0.741787155034034	0.741787155034034	0.741787155034034	0.741787155034034	0.741787155034034	0.741787155034034	0.741787155034034
0.456284957833666	0.456284957833666	0.456284957833666	0.456284957833666	0.456284957833666	0.456284957833666	0.456284957833666	0.456284957833666	0.456284957833666	0.456284957833666	0.456284957833666	0.456284957833666	0.456284957833666	0.456284957833666	0.456284957833666	0.456284957833666	0.456284957833666	0.456284957833666	0.456284957833666	0.456284957833666	0.456284957833666	0.456284957833666	0.456284957833666	0.456284957833666	0.456284957833666	0.456284957833666	0.456284957833666	0.456284957833666	0.456284957833666	0.73781841003456	0.73781841003456	0.73781841003456	0.73781841003456	0.73781841003456	0.73781841003456	0.73781841003456	0.73781841003456	0.73781841003456	0.73781841003456	0.73781841003456	0.73781841003456	0.73781841003456	0.73781841003456	0.73781841003456	0.73781841003456	0.73781841003456	0.73781841003456	0.73781841003456	0.73781841003456	0.73781841003456
0.475762894094362	0.475762894094362	0.475762894094362	0.475762894094362	0.475762894094362	0.475762894094362	0.475762894094362	0.475762894094362	0.475762894094362	0.475762894094362	0.475762894094362	0.475762894094362	0.475762894094362	0.475762894094362	0.475762894094362	0.475762894094362	0.475762894094362	0.475762894094362	0.475762894094362	0.475762894094362	0.475762894094362	0.475762894094362	0.475762894094362	0.475762894094362	0.475762894094362	0.475762894094362	0.475762894094362	0.475762894094362	0.475762894094362	0.475762894094362	0.616403875901491	0.616403875901491	0.616403875901491	0.616403875901491	0.616403875901491	0.616403875901491	0.616403875901491	0.616403875901491	0.616403875901491	0.616403875901491	0.616403875901491	0.616403875901491	0.616403875901491	0.616403875901491	0.616403875901491	0.616403875901491	0.616403875901491	0.616403875901491	0.616403875901491	0.616403875901491
0.412148451512243	0.412148451512243	0.412148451512243	0.412148451512243	0.412148451512243	0.412148451512243	0.412148451512243	0.412148451512243	0.412148451512243	0.412148451512243	0.412148451512243	0.412148451512243	0.412148451512243	0.412148451512243	0.412148451512243	0.412148451512243	0.412148451512243	0.412148451512243	0.412148451512243	0.412148451512243	0.412148451512243	0.412148451512243	0.412148451512243	0.412148451512243	0.412148451512243	0.412148451512243	0.412148451512243	0.412148451512243	0.412148451512243	0.412148451512243	0.412148451512243	0.4693072202865	0.4693072202865	0.4693072202865	0.4693072202865	0.4693072202865	0.4693072202865	0.4693072202865	0.4693072202865	0.4693072202865	0.4693072202865	0.4693072202865	0.4693072202865	0.4693072202865	0.4693072202865	0.4693072202865	0.4693072202865	0.4693072202865	0.4693072202865	0.4693072202865
0.408202358417436	0.408202358417436	0.408202358417436	0.408202358417436	0.408202358417436	0.408202358417436	0.408202358417436	0.408202358417436	0.408202358417436	0.408202358417436	0.408202358417436	0.408202358417436	0.408202358417436	0.408202358417436	0.408202358417436	0.408202358417436	0.408202358417436	0.408202358417436	0.408202358417436	0.408202358417436	0.408202358417436	0.408202358417436	0.408202358417436	0.408202358417436	0.408202358417436	0.408202358417436	0.408202358417436	0.408202358417436	0.408202358417436	0.408202358417436	0.709648343187024	0.709648343187024	0.709648343187024	0.709648343187024	0.709648343187024	0.709648343187024	0.709648343187024	0.709648343187024	0.709648343187024	0.709648343187024	0.709648343187024	0.709648343187024	0.709648343187024	0.709648343187024	0.709648343187024	0.709648343187024	0.709648343187024	0.709648343187024	0.709648343187024	0.709648343187024
0.390787464963614	0.390787464963614	0.390787464963614	0.390787464963614	0.390787464963614	0.390787464963614	0.390787464963614	0.390787464963614	0.390787464963614	0.390787464963614	0.390787464963614	0.390787464963614	0.390787464963614	0.390787464963614	0.390787464963614	0.390787464963614	0.390787464963614	0.390787464963614	0.390787464963614	0.390787464963614	0.390787464963614	0.390787464963614	0.390787464963614	0.390787464963614	0.390787464963614	0.390787464963614	0.390787464963614	0.390787464963614	0.390787464963614	0.390787464963614	0.524265111240408	0.524265111240408	0.524265111240408	0.524265111240408	0.524265111240408	0.524265111240408	0.524265111240408	0.524265111240408	0.524265111240408	0.524265111240408	0.524265111240408	0.524265111240408	0.524265111240408	0.524265111240408	0.524265111240408	0.524265111240408	0.524265111240408	0.524265111240408	0.524265111240408	0.524265111240408
0.42689833627749	0.42689833627749	0.42689833627749	0.42689833627749	0.42689833627749	0.42689833627749	0.42689833627749	0.42689833627749	0.42689833627749	0.42689833627749	0.42689833627749	0.42689833627749	0.42689833627749	0.42689833627749	0.42689833627749	0.42689833627749	0.42689833627749	0.42689833627749	0.42689833627749	0.42689833627749	0.42689833627749	0.42689833627749	0.42689833627749	0.42689833627749	0.42689833627749	0.42689833627749	0.42689833627749	0.42689833627749	0.42689833627749	0.611306694845295	0.611306694845295	0.611306694845295	0.611306694845295	0.611306694845295	0.611306694845295	0.611306694845295	0.611306694845295	0.611306694845295	0.611306694845295	0.611306694845295	0.611306694845295	0.611306694845295	0.611306694845295	0.611306694845295	0.611306694845295	0.611306694845295	0.611306694845295	0.611306694845295	0.611306694845295	0.611306694845295
0.258166109261165	0.258166109261165	0.258166109261165	0.258166109261165	0.258166109261165	0.258166109261165	0.258166109261165	0.258166109261165	0.258166109261165	0.258166109261165	0.258166109261165	0.510147187297576	0.510147187297576	0.510147187297576	0.510147187297576	0.510147187297576	0.510147187297576	0.510147187297576	0.510147187297576	0.510147187297576	0.510147187297576	0.510147187297576	0.510147187297576	0.510147187297576	0.510147187297576	0.510147187297576	0.510147187297576	0.603717960279223	0.603717960279223	0.603717960279223	0.603717960279223	0.603717960279223	0.603717960279223	0.603717960279223	0.603717960279223	0.603717960279223	0.603717960279223	0.603717960279223	0.603717960279223	0.603717960279223	0.603717960279223	0.603717960279223	0.603717960279223	0.603717960279223	0.603717960279223	0.603717960279223	0.603717960279223	0.603717960279223	0.603717960279223	0.603717960279223
0.245845806639726	0.245845806639726	0.245845806639726	0.245845806639726	0.245845806639726	0.245845806639726	0.245845806639726	0.245845806639726	0.245845806639726	0.245845806639726	0.633429959541449	0.633429959541449	0.633429959541449	0.633429959541449	0.633429959541449	0.633429959541449	0.633429959541449	0.633429959541449	0.633429959541449	0.633429959541449	0.633429959541449	0.633429959541449	0.633429959541449	0.633429959541449	0.633429959541449	0.633429959541449	0.633429959541449	0.57486624454213	0.57486624454213	0.57486624454213	0.57486624454213	0.57486624454213	0.57486624454213	0.57486624454213	0.57486624454213	0.57486624454213	0.57486624454213	0.57486624454213	0.57486624454213	0.57486624454213	0.57486624454213	0.57486624454213	0.57486624454213	0.57486624454213	0.57486624454213	0.57486624454213	0.57486624454213	0.57486624454213	0.57486624454213	0.57486624454213
0.306786706129213	0.306786706129213	0.306786706129213	0.306786706129213	0.306786706129213	0.306786706129213	0.306786706129213	0.306786706129213	0.306786706129213	0.454191581842691	0.454191581842691	0.454191581842691	0.454191581842691	0.454191581842691	0.454191581842691	0.454191581842691	0.454191581842691	0.454191581842691	0.454191581842691	0.454191581842691	0.454191581842691	0.454191581842691	0.454191581842691	0.454191581842691	0.454191581842691	0.454191581842691	0.454191581842691	0.495960157002003	0.495960157002003	0.495960157002003	0.495960157002003	0.495960157002003	0.495960157002003	0.495960157002003	0.495960157002003	0.495960157002003	0.495960157002003	0.495960157002003	0.495960157002003	0.495960157002003	0.495960157002003	0.495960157002003	0.495960157002003	0.495960157002003	0.495960157002003	0.495960157002003	0.495960157002003	0.495960157002003	0.495960157002003	0.495960157002003
0.350946918955838	0.350946918955838	0.350946918955838	0.350946918955838	0.350946918955838	0.350946918955838	0.350946918955838	0.350946918955838	0.350946918955838	0.350946918955838	0.350946918955838	0.350946918955838	0.350946918955838	0.350946918955838	0.350946918955838	0.350946918955838	0.350946918955838	0.350946918955838	0.350946918955838	0.350946918955838	0.350946918955838	0.350946918955838	0.350946918955838	0.350946918955838	0.350946918955838	0.350946918955838	0.350946918955838	0.619855779913303	0.619855779913303	0.619855779913303	0.619855779913303	0.619855779913303	0.619855779913303	0.619855779913303	0.619855779913303	0.619855779913303	0.619855779913303	0.619855779913303	0.619855779913303	0.619855779913303	0.619855779913303	0.619855779913303	0.619855779913303	0.619855779913303	0.619855779913303	0.619855779913303	0.619855779913303	0.619855779913303	0.619855779913303	0.619855779913303
0.452869948991869	0.452869948991869	0.452869948991869	0.452869948991869	0.452869948991869	0.452869948991869	0.452869948991869	0.452869948991869	0.452869948991869	0.452869948991869	0.452869948991869	0.452869948991869	0.452869948991869	0.452869948991869	0.452869948991869	0.452869948991869	0.452869948991869	0.452869948991869	0.452869948991869	0.452869948991869	0.452869948991869	0.452869948991869	0.452869948991869	0.452869948991869	0.452869948991869	0.452869948991869	0.452869948991869	0.665682219046135	0.665682219046135	0.665682219046135	0.665682219046135	0.665682219046135	0.665682219046135	0.665682219046135	0.665682219046135	0.665682219046135	0.665682219046135	0.665682219046135	0.665682219046135	0.665682219046135	0.665682219046135	0.665682219046135	0.665682219046135	0.665682219046135	0.665682219046135	0.665682219046135	0.665682219046135	0.665682219046135	0.665682219046135	0.665682219046135
0.40455456356877	0.40455456356877	0.40455456356877	0.40455456356877	0.40455456356877	0.40455456356877	0.40455456356877	0.40455456356877	0.40455456356877	0.40455456356877	0.40455456356877	0.40455456356877	0.40455456356877	0.40455456356877	0.40455456356877	0.40455456356877	0.40455456356877	0.40455456356877	0.40455456356877	0.40455456356877	0.40455456356877	0.40455456356877	0.40455456356877	0.40455456356877	0.40455456356877	0.40455456356877	0.729028657179671	0.729028657179671	0.729028657179671	0.729028657179671	0.729028657179671	0.729028657179671	0.729028657179671	0.729028657179671	0.729028657179671	0.729028657179671	0.729028657179671	0.729028657179671	0.729028657179671	0.729028657179671	0.729028657179671	0.729028657179671	0.729028657179671	0.729028657179671	0.729028657179671	0.729028657179671	0.729028657179671	0.729028657179671	0.729028657179671	0.729028657179671
0.44663322892683	0.44663322892683	0.44663322892683	0.44663322892683	0.44663322892683	0.44663322892683	0.44663322892683	0.44663322892683	0.44663322892683	0.44663322892683	0.44663322892683	0.44663322892683	0.44663322892683	0.44663322892683	0.44663322892683	0.44663322892683	0.44663322892683	0.44663322892683	0.44663322892683	0.44663322892683	0.44663322892683	0.44663322892683	0.44663322892683	0.44663322892683	0.44663322892683	0.536553918247962	0.536553918247962	0.536553918247962	0.536553918247962	0.536553918247962	0.536553918247962	0.536553918247962	0.536553918247962	0.536553918247962	0.536553918247962	0.536553918247962	0.536553918247962	0.536553918247962	0.536553918247962	0.536553918247962	0.536553918247962	0.536553918247962	0.536553918247962	0.536553918247962	0.536553918247962	0.536553918247962	0.536553918247962	0.536553918247962	0.536553918247962	0.536553918247962
0.410154997161108	0.410154997161108	0.410154997161108	0.410154997161108	0.410154997161108	0.410154997161108	0.410154997161108	0.410154997161108	0.410154997161108	0.410154997161108	0.410154997161108	0.410154997161108	0.410154997161108	0.410154997161108	0.410154997161108	0.410154997161108	0.410154997161108	0.410154997161108	0.410154997161108	0.410154997161108	0.410154997161108	0.410154997161108	0.410154997161108	0.410154997161108	0.410154997161108	0.522718268816519	0.522718268816519	0.522718268816519	0.522718268816519	0.522718268816519	0.522718268816519	0.522718268816519	0.522718268816519	0.522718268816519	0.522718268816519	0.522718268816519	0.522718268816519	0.522718268816519	0.522718268816519	0.522718268816519	0.522718268816519	0.522718268816519	0.522718268816519	0.522718268816519	0.522718268816519	0.522718268816519	0.522718268816519	0.522718268816519	0.522718268816519	0.522718268816519
0.474094353009367	0.474094353009367	0.474094353009367	0.474094353009367	0.474094353009367	0.474094353009367	0.474094353009367	0.474094353009367	0.474094353009367	0.474094353009367	0.474094353009367	0.474094353009367	0.474094353009367	0.474094353009367	0.474094353009367	0.474094353009367	0.474094353009367	0.474094353009367	0.474094353009367	0.474094353009367	0.474094353009367	0.474094353009367	0.474094353009367	0.474094353009367	0.474094353009367	0.474094353009367	0.804562303543303	0.804562303543303	0.804562303543303	0.804562303543303	0.804562303543303	0.804562303543303	0.804562303543303	0.804562303543303	0.804562303543303	0.804562303543303	0.804562303543303	0.804562303543303	0.804562303543303	0.804562303543303	0.804562303543303	0.804562303543303	0.804562303543303	0.804562303543303	0.804562303543303	0.804562303543303	0.804562303543303	0.804562303543303	0.804562303543303	0.804562303543303
0.449129052451275	0.449129052451275	0.449129052451275	0.449129052451275	0.449129052451275	0.449129052451275	0.449129052451275	0.449129052451275	0.449129052451275	0.449129052451275	0.449129052451275	0.449129052451275	0.449129052451275	0.449129052451275	0.449129052451275	0.449129052451275	0.449129052451275	0.449129052451275	0.449129052451275	0.449129052451275	0.449129052451275	0.449129052451275	0.449129052451275	0.449129052451275	0.449129052451275	0.449129052451275	0.580997161212802	0.580997161212802	0.580997161212802	0.580997161212802	0.580997161212802	0.580997161212802	0.580997161212802	0.580997161212802	0.580997161212802	0.580997161212802	0.580997161212802	0.580997161212802	0.580997161212802	0.580997161212802	0.580997161212802	0.580997161212802	0.580997161212802	0.580997161212802	0.580997161212802	0.580997161212802	0.580997161212802	0.580997161212802	0.580997161212802	0.580997161212802
0.335503596169555	0.335503596169555	0.335503596169555	0.335503596169555	0.335503596169555	0.335503596169555	0.335503596169555	0.335503596169555	0.335503596169555	0.335503596169555	0.335503596169555	0.335503596169555	0.335503596169555	0.335503596169555	0.335503596169555	0.335503596169555	0.335503596169555	0.335503596169555	0.335503596169555	0.335503596169555	0.335503596169555	0.335503596169555	0.335503596169555	0.335503596169555	0.335503596169555	0.335503596169555	0.619279881107413	0.619279881107413	0.619279881107413	0.619279881107413	0.619279881107413	0.619279881107413	0.619279881107413	0.619279881107413	0.619279881107413	0.619279881107413	0.619279881107413	0.619279881107413	0.619279881107413	0.619279881107413	0.619279881107413	0.619279881107413	0.619279881107413	0.619279881107413	0.619279881107413	0.619279881107413	0.619279881107413	0.619279881107413	0.619279881107413	0.619279881107413
0.377657439440346	0.377657439440346	0.377657439440346	0.377657439440346	0.377657439440346	0.377657439440346	0.377657439440346	0.377657439440346	0.377657439440346	0.377657439440346	0.377657439440346	0.377657439440346	0.377657439440346	0.377657439440346	0.377657439440346	0.377657439440346	0.377657439440346	0.377657439440346	0.377657439440346	0.377657439440346	0.377657439440346	0.377657439440346	0.377657439440346	0.377657439440346	0.377657439440346	0.377657439440346	0.38321288925569	0.38321288925569	0.38321288925569	0.38321288925569	0.38321288925569	0.38321288925569	0.38321288925569	0.38321288925569	0.38321288925569	0.38321288925569	0.38321288925569	0.38321288925569	0.38321288925569	0.38321288925569	0.38321288925569	0.38321288925569	0.38321288925569	0.38321288925569	0.38321288925569	0.38321288925569	0.38321288925569	0.38321288925569	0.38321288925569	0.38321288925569
0.374722983537476	0.374722983537476	0.374722983537476	0.374722983537476	0.374722983537476	0.374722983537476	0.374722983537476	0.374722983537476	0.374722983537476	0.374722983537476	0.330596922220987	0.330596922220987	0.330596922220987	0.330596922220987	0.330596922220987	0.330596922220987	0.330596922220987	0.330596922220987	0.330596922220987	0.330596922220987	0.330596922220987	0.330596922220987	0.330596922220987	0.330596922220987	0.330596922220987	0.330596922220987	0.330596922220987	0.603313607651569	0.603313607651569	0.603313607651569	0.603313607651569	0.603313607651569	0.603313607651569	0.603313607651569	0.603313607651569	0.603313607651569	0.603313607651569	0.603313607651569	0.603313607651569	0.603313607651569	0.603313607651569	0.603313607651569	0.603313607651569	0.603313607651569	0.603313607651569	0.603313607651569	0.603313607651569	0.603313607651569	0.603313607651569	0.603313607651569
0.348695637825493	0.348695637825493	0.348695637825493	0.348695637825493	0.348695637825493	0.348695637825493	0.348695637825493	0.348695637825493	0.348695637825493	0.348695637825493	0.348695637825493	0.348695637825493	0.348695637825493	0.348695637825493	0.348695637825493	0.348695637825493	0.348695637825493	0.348695637825493	0.348695637825493	0.348695637825493	0.348695637825493	0.348695637825493	0.348695637825493	0.348695637825493	0.348695637825493	0.348695637825493	0.348695637825493	0.850184130476133	0.850184130476133	0.850184130476133	0.850184130476133	0.850184130476133	0.850184130476133	0.850184130476133	0.850184130476133	0.850184130476133	0.850184130476133	0.850184130476133	0.850184130476133	0.850184130476133	0.850184130476133	0.850184130476133	0.850184130476133	0.850184130476133	0.850184130476133	0.850184130476133	0.850184130476133	0.850184130476133	0.850184130476133	0.850184130476133
0.33181215840456	0.33181215840456	0.33181215840456	0.33181215840456	0.33181215840456	0.33181215840456	0.33181215840456	0.33181215840456	0.33181215840456	0.33181215840456	0.33181215840456	0.33181215840456	0.33181215840456	0.33181215840456	0.33181215840456	0.33181215840456	0.33181215840456	0.33181215840456	0.33181215840456	0.33181215840456	0.33181215840456	0.33181215840456	0.33181215840456	0.33181215840456	0.33181215840456	0.33181215840456	0.33181215840456	0.755331302663508	0.755331302663508	0.755331302663508	0.755331302663508	0.755331302663508	0.755331302663508	0.755331302663508	0.755331302663508	0.755331302663508	0.755331302663508	0.755331302663508	0.755331302663508	0.755331302663508	0.755331302663508	0.755331302663508	0.755331302663508	0.755331302663508	0.755331302663508	0.755331302663508	0.755331302663508	0.755331302663508	0.755331302663508	0.755331302663508
0.387065931252029	0.387065931252029	0.387065931252029	0.387065931252029	0.387065931252029	0.387065931252029	0.387065931252029	0.387065931252029	0.387065931252029	0.387065931252029	0.387065931252029	0.387065931252029	0.387065931252029	0.387065931252029	0.387065931252029	0.387065931252029	0.387065931252029	0.387065931252029	0.387065931252029	0.387065931252029	0.387065931252029	0.387065931252029	0.387065931252029	0.387065931252029	0.387065931252029	0.387065931252029	0.387065931252029	0.676160930888238	0.676160930888238	0.676160930888238	0.676160930888238	0.676160930888238	0.676160930888238	0.676160930888238	0.676160930888238	0.676160930888238	0.676160930888238	0.676160930888238	0.676160930888238	0.676160930888238	0.676160930888238	0.676160930888238	0.676160930888238	0.676160930888238	0.676160930888238	0.676160930888238	0.676160930888238	0.676160930888238	0.676160930888238	0.676160930888238
0.480772187055771	0.480772187055771	0.480772187055771	0.480772187055771	0.480772187055771	0.480772187055771	0.480772187055771	0.480772187055771	0.480772187055771	0.480772187055771	0.480772187055771	0.480772187055771	0.480772187055771	0.480772187055771	0.480772187055771	0.480772187055771	0.480772187055771	0.480772187055771	0.480772187055771	0.480772187055771	0.480772187055771	0.480772187055771	0.480772187055771	0.480772187055771	0.480772187055771	0.480772187055771	0.480772187055771	0.847274608242037	0.847274608242037	0.847274608242037	0.847274608242037	0.847274608242037	0.847274608242037	0.847274608242037	0.847274608242037	0.847274608242037	0.847274608242037	0.847274608242037	0.847274608242037	0.847274608242037	0.847274608242037	0.847274608242037	0.847274608242037	0.847274608242037	0.847274608242037	0.847274608242037	0.847274608242037	0.847274608242037	0.847274608242037	0.847274608242037
0.409742118790795	0.409742118790795	0.409742118790795	0.409742118790795	0.409742118790795	0.409742118790795	0.409742118790795	0.409742118790795	0.409742118790795	0.409742118790795	0.409742118790795	0.409742118790795	0.409742118790795	0.409742118790795	0.409742118790795	0.409742118790795	0.409742118790795	0.409742118790795	0.409742118790795	0.409742118790795	0.409742118790795	0.409742118790795	0.409742118790795	0.409742118790795	0.409742118790795	0.409742118790795	0.409742118790795	0.787216619225259	0.787216619225259	0.787216619225259	0.787216619225259	0.787216619225259	0.787216619225259	0.787216619225259	0.787216619225259	0.787216619225259	0.787216619225259	0.787216619225259	0.787216619225259	0.787216619225259	0.787216619225259	0.787216619225259	0.787216619225259	0.787216619225259	0.787216619225259	0.787216619225259	0.787216619225259	0.787216619225259	0.787216619225259	0.787216619225259
0.525124911852288	0.525124911852288	0.525124911852288	0.525124911852288	0.525124911852288	0.525124911852288	0.525124911852288	0.525124911852288	0.525124911852288	0.525124911852288	0.525124911852288	0.525124911852288	0.525124911852288	0.525124911852288	0.525124911852288	0.525124911852288	0.525124911852288	0.525124911852288	0.525124911852288	0.525124911852288	0.525124911852288	0.525124911852288	0.525124911852288	0.525124911852288	0.525124911852288	0.525124911852288	0.634773395588603	0.634773395588603	0.634773395588603	0.634773395588603	0.634773395588603	0.634773395588603	0.634773395588603	0.634773395588603	0.634773395588603	0.634773395588603	0.634773395588603	0.634773395588603	0.634773395588603	0.634773395588603	0.634773395588603	0.634773395588603	0.634773395588603	0.634773395588603	0.634773395588603	0.634773395588603	0.634773395588603	0.634773395588603	0.634773395588603	0.634773395588603
0.388241729372801	0.388241729372801	0.388241729372801	0.388241729372801	0.388241729372801	0.388241729372801	0.388241729372801	0.388241729372801	0.388241729372801	0.388241729372801	0.388241729372801	0.388241729372801	0.388241729372801	0.388241729372801	0.388241729372801	0.388241729372801	0.388241729372801	0.388241729372801	0.388241729372801	0.388241729372801	0.388241729372801	0.388241729372801	0.388241729372801	0.388241729372801	0.388241729372801	0.388241729372801	0.779582655458172	0.779582655458172	0.779582655458172	0.779582655458172	0.779582655458172	0.779582655458172	0.779582655458172	0.779582655458172	0.779582655458172	0.779582655458172	0.779582655458172	0.779582655458172	0.779582655458172	0.779582655458172	0.779582655458172	0.779582655458172	0.779582655458172	0.779582655458172	0.779582655458172	0.779582655458172	0.779582655458172	0.779582655458172	0.779582655458172	0.779582655458172
0.38780643166034	0.38780643166034	0.38780643166034	0.38780643166034	0.38780643166034	0.38780643166034	0.38780643166034	0.38780643166034	0.38780643166034	0.38780643166034	0.38780643166034	0.38780643166034	0.38780643166034	0.38780643166034	0.38780643166034	0.38780643166034	0.38780643166034	0.38780643166034	0.38780643166034	0.38780643166034	0.38780643166034	0.38780643166034	0.38780643166034	0.38780643166034	0.38780643166034	0.38780643166034	0.558780934352812	0.558780934352812	0.558780934352812	0.558780934352812	0.558780934352812	0.558780934352812	0.558780934352812	0.558780934352812	0.558780934352812	0.558780934352812	0.558780934352812	0.558780934352812	0.558780934352812	0.558780934352812	0.558780934352812	0.558780934352812	0.558780934352812	0.558780934352812	0.558780934352812	0.558780934352812	0.558780934352812	0.558780934352812	0.558780934352812	0.558780934352812
0.542350561270495	0.542350561270495	0.542350561270495	0.542350561270495	0.542350561270495	0.542350561270495	0.542350561270495	0.542350561270495	0.542350561270495	0.542350561270495	0.542350561270495	0.542350561270495	0.542350561270495	0.542350561270495	0.542350561270495	0.542350561270495	0.542350561270495	0.542350561270495	0.542350561270495	0.542350561270495	0.542350561270495	0.542350561270495	0.542350561270495	0.542350561270495	0.542350561270495	0.542350561270495	0.605307970066534	0.605307970066534	0.605307970066534	0.605307970066534	0.605307970066534	0.605307970066534	0.605307970066534	0.605307970066534	0.605307970066534	0.605307970066534	0.605307970066534	0.605307970066534	0.605307970066534	0.605307970066534	0.605307970066534	0.605307970066534	0.605307970066534	0.605307970066534	0.605307970066534	0.605307970066534	0.605307970066534	0.605307970066534	0.605307970066534	0.605307970066534
0.432450208713697	0.432450208713697	0.432450208713697	0.432450208713697	0.432450208713697	0.432450208713697	0.432450208713697	0.432450208713697	0.432450208713697	0.432450208713697	0.432450208713697	0.432450208713697	0.432450208713697	0.432450208713697	0.432450208713697	0.432450208713697	0.432450208713697	0.432450208713697	0.432450208713697	0.432450208713697	0.432450208713697	0.432450208713697	0.432450208713697	0.432450208713697	0.432450208713697	0.744903726176233	0.744903726176233	0.744903726176233	0.744903726176233	0.744903726176233	0.744903726176233	0.744903726176233	0.744903726176233	0.744903726176233	0.744903726176233	0.744903726176233	0.744903726176233	0.744903726176233	0.744903726176233	0.744903726176233	0.744903726176233	0.744903726176233	0.744903726176233	0.744903726176233	0.744903726176233	0.744903726176233	0.744903726176233	0.744903726176233	0.744903726176233	0.744903726176233
0.418478477433203	0.418478477433203	0.418478477433203	0.418478477433203	0.418478477433203	0.418478477433203	0.418478477433203	0.418478477433203	0.418478477433203	0.418478477433203	0.418478477433203	0.418478477433203	0.418478477433203	0.418478477433203	0.418478477433203	0.418478477433203	0.418478477433203	0.418478477433203	0.418478477433203	0.418478477433203	0.418478477433203	0.418478477433203	0.418478477433203	0.418478477433203	0.418478477433203	0.418478477433203	0.614010891681382	0.614010891681382	0.614010891681382	0.614010891681382	0.614010891681382	0.614010891681382	0.614010891681382	0.614010891681382	0.614010891681382	0.614010891681382	0.614010891681382	0.614010891681382	0.614010891681382	0.614010891681382	0.614010891681382	0.614010891681382	0.614010891681382	0.614010891681382	0.614010891681382	0.614010891681382	0.614010891681382	0.614010891681382	0.614010891681382	0.614010891681382
0.346251639379663	0.346251639379663	0.346251639379663	0.346251639379663	0.346251639379663	0.346251639379663	0.346251639379663	0.346251639379663	0.346251639379663	0.346251639379663	0.346251639379663	0.346251639379663	0.346251639379663	0.346251639379663	0.346251639379663	0.346251639379663	0.346251639379663	0.346251639379663	0.346251639379663	0.346251639379663	0.346251639379663	0.346251639379663	0.346251639379663	0.346251639379663	0.346251639379663	0.530268883307835	0.530268883307835	0.530268883307835	0.530268883307835	0.530268883307835	0.530268883307835	0.530268883307835	0.530268883307835	0.530268883307835	0.530268883307835	0.530268883307835	0.530268883307835	0.530268883307835	0.530268883307835	0.530268883307835	0.530268883307835	0.530268883307835	0.530268883307835	0.530268883307835	0.530268883307835	0.530268883307835	0.530268883307835	0.530268883307835	0.530268883307835	0.673603234159267
0.306326115824103	0.306326115824103	0.306326115824103	0.306326115824103	0.306326115824103	0.306326115824103	0.306326115824103	0.306326115824103	0.306326115824103	0.306326115824103	0.306326115824103	0.306326115824103	0.306326115824103	0.306326115824103	0.306326115824103	0.306326115824103	0.306326115824103	0.306326115824103	0.306326115824103	0.306326115824103	0.306326115824103	0.306326115824103	0.306326115824103	0.306326115824103	0.306326115824103	0.843727263210538	0.843727263210538	0.843727263210538	0.843727263210538	0.843727263210538	0.843727263210538	0.843727263210538	0.843727263210538	0.843727263210538	0.843727263210538	0.843727263210538	0.843727263210538	0.843727263210538	0.843727263210538	0.843727263210538	0.843727263210538	0.843727263210538	0.843727263210538	0.843727263210538	0.843727263210538	0.843727263210538	0.843727263210538	0.843727263210538	0.843727263210538	0.555101654151288
0.460196825849841	0.460196825849841	0.460196825849841	0.460196825849841	0.460196825849841	0.460196825849841	0.460196825849841	0.460196825849841	0.460196825849841	0.460196825849841	0.460196825849841	0.460196825849841	0.460196825849841	0.460196825849841	0.460196825849841	0.460196825849841	0.460196825849841	0.460196825849841	0.460196825849841	0.460196825849841	0.460196825849841	0.460196825849841	0.460196825849841	0.460196825849841	0.460196825849841	0.432660056347461	0.432660056347461	0.432660056347461	0.432660056347461	0.432660056347461	0.432660056347461	0.432660056347461	0.432660056347461	0.432660056347461	0.432660056347461	0.432660056347461	0.432660056347461	0.432660056347461	0.432660056347461	0.432660056347461	0.432660056347461	0.432660056347461	0.432660056347461	0.432660056347461	0.432660056347461	0.432660056347461	0.432660056347461	0.432660056347461	0.432660056347461	0.432660056347461
0.419046505672269	0.419046505672269	0.419046505672269	0.419046505672269	0.419046505672269	0.419046505672269	0.419046505672269	0.419046505672269	0.419046505672269	0.419046505672269	0.419046505672269	0.419046505672269	0.419046505672269	0.419046505672269	0.419046505672269	0.419046505672269	0.419046505672269	0.419046505672269	0.419046505672269	0.419046505672269	0.419046505672269	0.419046505672269	0.419046505672269	0.419046505672269	0.419046505672269	0.777503729290808	0.777503729290808	0.777503729290808	0.777503729290808	0.777503729290808	0.777503729290808	0.777503729290808	0.777503729290808	0.777503729290808	0.777503729290808	0.777503729290808	0.777503729290808	0.777503729290808	0.777503729290808	0.777503729290808	0.777503729290808	0.777503729290808	0.777503729290808	0.777503729290808	0.777503729290808	0.777503729290808	0.777503729290808	0.777503729290808	0.777503729290808	0.639140180139027
0.457553690002225	0.457553690002225	0.457553690002225	0.457553690002225	0.457553690002225	0.457553690002225	0.457553690002225	0.457553690002225	0.457553690002225	0.457553690002225	0.457553690002225	0.457553690002225	0.457553690002225	0.457553690002225	0.457553690002225	0.457553690002225	0.457553690002225	0.457553690002225	0.457553690002225	0.457553690002225	0.457553690002225	0.457553690002225	0.457553690002225	0.457553690002225	0.457553690002225	0.457553690002225	0.572999805443871	0.572999805443871	0.572999805443871	0.572999805443871	0.572999805443871	0.572999805443871	0.572999805443871	0.572999805443871	0.572999805443871	0.572999805443871	0.572999805443871	0.572999805443871	0.572999805443871	0.572999805443871	0.572999805443871	0.572999805443871	0.572999805443871	0.572999805443871	0.572999805443871	0.572999805443871	0.572999805443871	0.572999805443871	0.572999805443871	0.572999805443871
0.398614761345317	0.398614761345317	0.398614761345317	0.398614761345317	0.398614761345317	0.398614761345317	0.398614761345317	0.398614761345317	0.398614761345317	0.398614761345317	0.398614761345317	0.398614761345317	0.398614761345317	0.398614761345317	0.398614761345317	0.398614761345317	0.398614761345317	0.398614761345317	0.398614761345317	0.398614761345317	0.398614761345317	0.398614761345317	0.398614761345317	0.398614761345317	0.398614761345317	0.398614761345317	0.398614761345317	0.398614761345317	0.571268888212137	0.571268888212137	0.571268888212137	0.571268888212137	0.571268888212137	0.571268888212137	0.571268888212137	0.571268888212137	0.571268888212137	0.571268888212137	0.571268888212137	0.571268888212137	0.571268888212137	0.571268888212137	0.571268888212137	0.571268888212137	0.571268888212137	0.571268888212137	0.571268888212137	0.571268888212137	0.571268888212137	0.571268888212137
0.50587680406228	0.50587680406228	0.50587680406228	0.50587680406228	0.50587680406228	0.50587680406228	0.50587680406228	0.50587680406228	0.50587680406228	0.50587680406228	0.50587680406228	0.50587680406228	0.50587680406228	0.50587680406228	0.50587680406228	0.50587680406228	0.50587680406228	0.50587680406228	0.50587680406228	0.50587680406228	0.50587680406228	0.50587680406228	0.50587680406228	0.50587680406228	0.50587680406228	0.50587680406228	0.50587680406228	0.50587680406228	0.824746406971549	0.824746406971549	0.824746406971549	0.824746406971549	0.824746406971549	0.824746406971549	0.824746406971549	0.824746406971549	0.824746406971549	0.824746406971549	0.824746406971549	0.824746406971549	0.824746406971549	0.824746406971549	0.824746406971549	0.824746406971549	0.824746406971549	0.824746406971549	0.824746406971549	0.824746406971549	0.824746406971549	0.824746406971549
0.356932267670516	0.356932267670516	0.356932267670516	0.356932267670516	0.356932267670516	0.356932267670516	0.356932267670516	0.356932267670516	0.356932267670516	0.356932267670516	0.356932267670516	0.356932267670516	0.356932267670516	0.356932267670516	0.356932267670516	0.356932267670516	0.356932267670516	0.356932267670516	0.356932267670516	0.356932267670516	0.356932267670516	0.356932267670516	0.356932267670516	0.356932267670516	0.356932267670516	0.356932267670516	0.356932267670516	0.356932267670516	0.538955068134234	0.538955068134234	0.538955068134234	0.538955068134234	0.538955068134234	0.538955068134234	0.538955068134234	0.538955068134234	0.538955068134234	0.538955068134234	0.538955068134234	0.538955068134234	0.538955068134234	0.538955068134234	0.538955068134234	0.538955068134234	0.538955068134234	0.538955068134234	0.538955068134234	0.538955068134234	0.538955068134234	0.538955068134234
0.336961561974277	0.336961561974277	0.336961561974277	0.336961561974277	0.336961561974277	0.336961561974277	0.336961561974277	0.336961561974277	0.336961561974277	0.336961561974277	0.336961561974277	0.336961561974277	0.336961561974277	0.336961561974277	0.336961561974277	0.336961561974277	0.336961561974277	0.336961561974277	0.336961561974277	0.336961561974277	0.336961561974277	0.336961561974277	0.336961561974277	0.336961561974277	0.336961561974277	0.481602767806779	0.481602767806779	0.481602767806779	0.481602767806779	0.481602767806779	0.481602767806779	0.481602767806779	0.481602767806779	0.481602767806779	0.481602767806779	0.481602767806779	0.481602767806779	0.481602767806779	0.481602767806779	0.481602767806779	0.481602767806779	0.481602767806779	0.481602767806779	0.481602767806779	0.481602767806779	0.481602767806779	0.481602767806779	0.481602767806779	0.481602767806779	0.481602767806779
0.45039418320579	0.45039418320579	0.45039418320579	0.45039418320579	0.45039418320579	0.45039418320579	0.45039418320579	0.45039418320579	0.45039418320579	0.45039418320579	0.45039418320579	0.45039418320579	0.45039418320579	0.45039418320579	0.45039418320579	0.45039418320579	0.45039418320579	0.45039418320579	0.45039418320579	0.45039418320579	0.45039418320579	0.45039418320579	0.45039418320579	0.45039418320579	0.76719126189299	0.76719126189299	0.76719126189299	0.76719126189299	0.76719126189299	0.76719126189299	0.76719126189299	0.76719126189299	0.76719126189299	0.76719126189299	0.76719126189299	0.76719126189299	0.76719126189299	0.76719126189299	0.76719126189299	0.76719126189299	0.76719126189299	0.76719126189299	0.76719126189299	0.76719126189299	0.76719126189299	0.76719126189299	0.76719126189299	0.76719126189299	0.76719126189299	0.76719126189299
0.326830580448958	0.326830580448958	0.326830580448958	0.326830580448958	0.326830580448958	0.326830580448958	0.326830580448958	0.326830580448958	0.326830580448958	0.326830580448958	0.326830580448958	0.326830580448958	0.326830580448958	0.326830580448958	0.326830580448958	0.326830580448958	0.326830580448958	0.326830580448958	0.326830580448958	0.326830580448958	0.326830580448958	0.326830580448958	0.326830580448958	0.63301247332584	0.63301247332584	0.63301247332584	0.63301247332584	0.63301247332584	0.63301247332584	0.63301247332584	0.63301247332584	0.63301247332584	0.63301247332584	0.63301247332584	0.63301247332584	0.63301247332584	0.63301247332584	0.63301247332584	0.63301247332584	0.63301247332584	0.63301247332584	0.63301247332584	0.63301247332584	0.63301247332584	0.63301247332584	0.63301247332584	0.63301247332584	0.63301247332584	0.63301247332584	0.63301247332584
0.334135609022534	0.334135609022534	0.334135609022534	0.334135609022534	0.334135609022534	0.334135609022534	0.334135609022534	0.334135609022534	0.334135609022534	0.334135609022534	0.334135609022534	0.334135609022534	0.334135609022534	0.334135609022534	0.334135609022534	0.334135609022534	0.334135609022534	0.334135609022534	0.334135609022534	0.334135609022534	0.334135609022534	0.334135609022534	0.334135609022534	0.718619119280273	0.718619119280273	0.718619119280273	0.718619119280273	0.718619119280273	0.718619119280273	0.718619119280273	0.718619119280273	0.718619119280273	0.718619119280273	0.718619119280273	0.718619119280273	0.718619119280273	0.718619119280273	0.718619119280273	0.718619119280273	0.718619119280273	0.718619119280273	0.718619119280273	0.718619119280273	0.718619119280273	0.718619119280273	0.718619119280273	0.718619119280273	0.718619119280273	0.718619119280273	0.718619119280273
0.4606989247352	0.4606989247352	0.4606989247352	0.4606989247352	0.4606989247352	0.4606989247352	0.4606989247352	0.4606989247352	0.4606989247352	0.4606989247352	0.4606989247352	0.4606989247352	0.4606989247352	0.4606989247352	0.4606989247352	0.4606989247352	0.4606989247352	0.4606989247352	0.4606989247352	0.4606989247352	0.4606989247352	0.4606989247352	0.4606989247352	0.4606989247352	0.723995117031283	0.723995117031283	0.723995117031283	0.723995117031283	0.723995117031283	0.723995117031283	0.723995117031283	0.723995117031283	0.723995117031283	0.723995117031283	0.723995117031283	0.723995117031283	0.723995117031283	0.723995117031283	0.723995117031283	0.723995117031283	0.723995117031283	0.723995117031283	0.723995117031283	0.723995117031283	0.723995117031283	0.723995117031283	0.723995117031283	0.723995117031283	0.723995117031283	0.723995117031283
0.249887218725428	0.249887218725428	0.249887218725428	0.249887218725428	0.249887218725428	0.249887218725428	0.249887218725428	0.249887218725428	0.249887218725428	0.249887218725428	0.249887218725428	0.249887218725428	0.249887218725428	0.249887218725428	0.249887218725428	0.249887218725428	0.249887218725428	0.249887218725428	0.249887218725428	0.249887218725428	0.249887218725428	0.249887218725428	0.249887218725428	0.598681701399992	0.598681701399992	0.598681701399992	0.598681701399992	0.598681701399992	0.598681701399992	0.598681701399992	0.598681701399992	0.598681701399992	0.598681701399992	0.598681701399992	0.598681701399992	0.598681701399992	0.598681701399992	0.598681701399992	0.598681701399992	0.598681701399992	0.598681701399992	0.598681701399992	0.598681701399992	0.598681701399992	0.598681701399992	0.598681701399992	0.598681701399992	0.598681701399992	0.598681701399992	0.598681701399992
0.344777564544345	0.344777564544345	0.344777564544345	0.344777564544345	0.344777564544345	0.344777564544345	0.344777564544345	0.344777564544345	0.344777564544345	0.344777564544345	0.344777564544345	0.344777564544345	0.344777564544345	0.344777564544345	0.344777564544345	0.344777564544345	0.344777564544345	0.344777564544345	0.344777564544345	0.344777564544345	0.344777564544345	0.344777564544345	0.344777564544345	0.344777564544345	0.344777564544345	0.538704810999909	0.538704810999909	0.538704810999909	0.538704810999909	0.538704810999909	0.538704810999909	0.538704810999909	0.538704810999909	0.538704810999909	0.538704810999909	0.538704810999909	0.538704810999909	0.538704810999909	0.538704810999909	0.538704810999909	0.538704810999909	0.538704810999909	0.538704810999909	0.538704810999909	0.538704810999909	0.538704810999909	0.538704810999909	0.538704810999909	0.538704810999909	0.538704810999909
0.435288610747245	0.435288610747245	0.435288610747245	0.435288610747245	0.435288610747245	0.435288610747245	0.435288610747245	0.435288610747245	0.435288610747245	0.435288610747245	0.435288610747245	0.435288610747245	0.435288610747245	0.435288610747245	0.435288610747245	0.435288610747245	0.435288610747245	0.435288610747245	0.435288610747245	0.435288610747245	0.435288610747245	0.435288610747245	0.435288610747245	0.435288610747245	0.610194100549784	0.610194100549784	0.610194100549784	0.610194100549784	0.610194100549784	0.610194100549784	0.610194100549784	0.610194100549784	0.610194100549784	0.610194100549784	0.610194100549784	0.610194100549784	0.610194100549784	0.610194100549784	0.610194100549784	0.610194100549784	0.610194100549784	0.610194100549784	0.610194100549784	0.610194100549784	0.610194100549784	0.610194100549784	0.610194100549784	0.610194100549784	0.610194100549784	0.610194100549784
0.407926039584873	0.407926039584873	0.407926039584873	0.407926039584873	0.407926039584873	0.407926039584873	0.407926039584873	0.407926039584873	0.407926039584873	0.407926039584873	0.407926039584873	0.407926039584873	0.407926039584873	0.407926039584873	0.407926039584873	0.407926039584873	0.407926039584873	0.407926039584873	0.407926039584873	0.407926039584873	0.407926039584873	0.407926039584873	0.407926039584873	0.407926039584873	0.523792641500282	0.523792641500282	0.523792641500282	0.523792641500282	0.523792641500282	0.523792641500282	0.523792641500282	0.523792641500282	0.523792641500282	0.523792641500282	0.523792641500282	0.523792641500282	0.523792641500282	0.523792641500282	0.523792641500282	0.523792641500282	0.523792641500282	0.523792641500282	0.523792641500282	0.523792641500282	0.523792641500282	0.523792641500282	0.523792641500282	0.523792641500282	0.523792641500282	0.523792641500282
0.27389054084408	0.27389054084408	0.27389054084408	0.27389054084408	0.27389054084408	0.27389054084408	0.27389054084408	0.27389054084408	0.27389054084408	0.27389054084408	0.27389054084408	0.27389054084408	0.27389054084408	0.27389054084408	0.27389054084408	0.27389054084408	0.27389054084408	0.27389054084408	0.27389054084408	0.27389054084408	0.27389054084408	0.27389054084408	0.27389054084408	0.673899931523001	0.673899931523001	0.673899931523001	0.673899931523001	0.673899931523001	0.673899931523001	0.673899931523001	0.673899931523001	0.673899931523001	0.673899931523001	0.673899931523001	0.673899931523001	0.673899931523001	0.673899931523001	0.673899931523001	0.673899931523001	0.673899931523001	0.673899931523001	0.673899931523001	0.673899931523001	0.673899931523001	0.673899931523001	0.673899931523001	0.673899931523001	0.673899931523001	0.673899931523001	0.673899931523001
0.466460566531936	0.466460566531936	0.466460566531936	0.466460566531936	0.466460566531936	0.466460566531936	0.466460566531936	0.466460566531936	0.466460566531936	0.466460566531936	0.466460566531936	0.466460566531936	0.466460566531936	0.466460566531936	0.466460566531936	0.466460566531936	0.466460566531936	0.466460566531936	0.466460566531936	0.466460566531936	0.466460566531936	0.466460566531936	0.649996502129676	0.649996502129676	0.649996502129676	0.649996502129676	0.649996502129676	0.649996502129676	0.649996502129676	0.649996502129676	0.649996502129676	0.649996502129676	0.649996502129676	0.649996502129676	0.649996502129676	0.649996502129676	0.649996502129676	0.649996502129676	0.649996502129676	0.649996502129676	0.649996502129676	0.649996502129676	0.649996502129676	0.649996502129676	0.649996502129676	0.649996502129676	0.649996502129676	0.649996502129676	0.649996502129676	0.649996502129676
0.297260934241589	0.297260934241589	0.297260934241589	0.297260934241589	0.297260934241589	0.297260934241589	0.297260934241589	0.297260934241589	0.297260934241589	0.297260934241589	0.297260934241589	0.297260934241589	0.297260934241589	0.297260934241589	0.297260934241589	0.297260934241589	0.297260934241589	0.297260934241589	0.297260934241589	0.297260934241589	0.297260934241589	0.297260934241589	0.567065306835715	0.567065306835715	0.567065306835715	0.567065306835715	0.567065306835715	0.567065306835715	0.567065306835715	0.567065306835715	0.567065306835715	0.567065306835715	0.567065306835715	0.567065306835715	0.567065306835715	0.567065306835715	0.567065306835715	0.567065306835715	0.567065306835715	0.567065306835715	0.567065306835715	0.567065306835715	0.567065306835715	0.567065306835715	0.567065306835715	0.567065306835715	0.567065306835715	0.567065306835715	0.567065306835715	0.567065306835715
0.347157702232137	0.347157702232137	0.347157702232137	0.347157702232137	0.347157702232137	0.347157702232137	0.347157702232137	0.347157702232137	0.347157702232137	0.347157702232137	0.347157702232137	0.347157702232137	0.347157702232137	0.347157702232137	0.347157702232137	0.347157702232137	0.347157702232137	0.347157702232137	0.347157702232137	0.347157702232137	0.347157702232137	0.347157702232137	0.347157702232137	0.496298151393513	0.496298151393513	0.496298151393513	0.496298151393513	0.496298151393513	0.496298151393513	0.496298151393513	0.496298151393513	0.496298151393513	0.496298151393513	0.496298151393513	0.496298151393513	0.496298151393513	0.496298151393513	0.496298151393513	0.496298151393513	0.496298151393513	0.496298151393513	0.496298151393513	0.496298151393513	0.496298151393513	0.496298151393513	0.496298151393513	0.496298151393513	0.496298151393513	0.496298151393513	0.496298151393513
0.37151635422411	0.37151635422411	0.37151635422411	0.37151635422411	0.37151635422411	0.37151635422411	0.37151635422411	0.37151635422411	0.37151635422411	0.37151635422411	0.37151635422411	0.37151635422411	0.37151635422411	0.37151635422411	0.37151635422411	0.37151635422411	0.37151635422411	0.37151635422411	0.37151635422411	0.37151635422411	0.37151635422411	0.37151635422411	0.37151635422411	0.536515669830479	0.536515669830479	0.536515669830479	0.536515669830479	0.536515669830479	0.536515669830479	0.536515669830479	0.536515669830479	0.536515669830479	0.536515669830479	0.536515669830479	0.536515669830479	0.536515669830479	0.536515669830479	0.536515669830479	0.536515669830479	0.536515669830479	0.536515669830479	0.536515669830479	0.536515669830479	0.536515669830479	0.536515669830479	0.536515669830479	0.536515669830479	0.536515669830479	0.536515669830479	0.536515669830479
0.526420170711244	0.526420170711244	0.526420170711244	0.526420170711244	0.526420170711244	0.526420170711244	0.526420170711244	0.526420170711244	0.526420170711244	0.526420170711244	0.526420170711244	0.526420170711244	0.526420170711244	0.526420170711244	0.526420170711244	0.526420170711244	0.526420170711244	0.526420170711244	0.526420170711244	0.526420170711244	0.526420170711244	0.526420170711244	0.526420170711244	0.526420170711244	0.608670358966504	0.608670358966504	0.608670358966504	0.608670358966504	0.608670358966504	0.608670358966504	0.608670358966504	0.608670358966504	0.608670358966504	0.608670358966504	0.608670358966504	0.608670358966504	0.608670358966504	0.608670358966504	0.608670358966504	0.608670358966504	0.608670358966504	0.608670358966504	0.608670358966504	0.608670358966504	0.608670358966504	0.608670358966504	0.608670358966504	0.608670358966504	0.608670358966504	0.608670358966504
0.390491916534298	0.390491916534298	0.390491916534298	0.390491916534298	0.390491916534298	0.390491916534298	0.390491916534298	0.390491916534298	0.390491916534298	0.390491916534298	0.390491916534298	0.390491916534298	0.390491916534298	0.390491916534298	0.390491916534298	0.390491916534298	0.390491916534298	0.390491916534298	0.390491916534298	0.390491916534298	0.390491916534298	0.390491916534298	0.390491916534298	0.390491916534298	0.460987516837674	0.460987516837674	0.460987516837674	0.460987516837674	0.460987516837674	0.460987516837674	0.460987516837674	0.460987516837674	0.460987516837674	0.460987516837674	0.460987516837674	0.460987516837674	0.460987516837674	0.460987516837674	0.460987516837674	0.460987516837674	0.460987516837674	0.460987516837674	0.460987516837674	0.460987516837674	0.460987516837674	0.460987516837674	0.460987516837674	0.460987516837674	0.460987516837674	0.460987516837674
0.571869225915773	0.571869225915773	0.571869225915773	0.571869225915773	0.571869225915773	0.571869225915773	0.571869225915773	0.571869225915773	0.571869225915773	0.571869225915773	0.571869225915773	0.571869225915773	0.571869225915773	0.571869225915773	0.571869225915773	0.571869225915773	0.571869225915773	0.571869225915773	0.571869225915773	0.571869225915773	0.571869225915773	0.571869225915773	0.571869225915773	0.540228628854693	0.540228628854693	0.540228628854693	0.540228628854693	0.540228628854693	0.540228628854693	0.540228628854693	0.540228628854693	0.540228628854693	0.540228628854693	0.540228628854693	0.540228628854693	0.540228628854693	0.540228628854693	0.540228628854693	0.540228628854693	0.540228628854693	0.540228628854693	0.540228628854693	0.540228628854693	0.540228628854693	0.540228628854693	0.540228628854693	0.540228628854693	0.540228628854693	0.540228628854693	0.540228628854693
0.565067267472684	0.565067267472684	0.565067267472684	0.565067267472684	0.565067267472684	0.565067267472684	0.565067267472684	0.565067267472684	0.565067267472684	0.565067267472684	0.565067267472684	0.565067267472684	0.565067267472684	0.565067267472684	0.565067267472684	0.565067267472684	0.565067267472684	0.565067267472684	0.565067267472684	0.565067267472684	0.565067267472684	0.565067267472684	0.571742762564151	0.571742762564151	0.571742762564151	0.571742762564151	0.571742762564151	0.571742762564151	0.571742762564151	0.571742762564151	0.571742762564151	0.571742762564151	0.571742762564151	0.571742762564151	0.571742762564151	0.571742762564151	0.571742762564151	0.571742762564151	0.571742762564151	0.571742762564151	0.571742762564151	0.571742762564151	0.571742762564151	0.571742762564151	0.571742762564151	0.571742762564151	0.571742762564151	0.571742762564151	0.571742762564151	0.571742762564151
0.301434422810179	0.301434422810179	0.301434422810179	0.301434422810179	0.301434422810179	0.301434422810179	0.301434422810179	0.301434422810179	0.301434422810179	0.301434422810179	0.301434422810179	0.301434422810179	0.301434422810179	0.301434422810179	0.301434422810179	0.301434422810179	0.301434422810179	0.301434422810179	0.301434422810179	0.301434422810179	0.301434422810179	0.301434422810179	0.301434422810179	0.467826860034649	0.467826860034649	0.467826860034649	0.467826860034649	0.467826860034649	0.467826860034649	0.467826860034649	0.467826860034649	0.467826860034649	0.467826860034649	0.467826860034649	0.467826860034649	0.467826860034649	0.467826860034649	0.467826860034649	0.467826860034649	0.467826860034649	0.467826860034649	0.467826860034649	0.467826860034649	0.467826860034649	0.467826860034649	0.467826860034649	0.467826860034649	0.467826860034649	0.467826860034649	0.467826860034649
0.478918108383614	0.478918108383614	0.478918108383614	0.478918108383614	0.478918108383614	0.478918108383614	0.478918108383614	0.478918108383614	0.478918108383614	0.478918108383614	0.478918108383614	0.478918108383614	0.478918108383614	0.478918108383614	0.478918108383614	0.478918108383614	0.478918108383614	0.478918108383614	0.478918108383614	0.478918108383614	0.478918108383614	0.478918108383614	0.478918108383614	0.793402501660189	0.793402501660189	0.793402501660189	0.793402501660189	0.793402501660189	0.793402501660189	0.793402501660189	0.793402501660189	0.793402501660189	0.793402501660189	0.793402501660189	0.793402501660189	0.793402501660189	0.793402501660189	0.793402501660189	0.793402501660189	0.793402501660189	0.793402501660189	0.793402501660189	0.793402501660189	0.793402501660189	0.793402501660189	0.793402501660189	0.793402501660189	0.793402501660189	0.793402501660189	0.793402501660189
0.363305018200605	0.363305018200605	0.363305018200605	0.363305018200605	0.363305018200605	0.363305018200605	0.363305018200605	0.363305018200605	0.363305018200605	0.363305018200605	0.363305018200605	0.363305018200605	0.363305018200605	0.363305018200605	0.363305018200605	0.363305018200605	0.363305018200605	0.363305018200605	0.363305018200605	0.363305018200605	0.363305018200605	0.363305018200605	0.363305018200605	0.559026233756218	0.559026233756218	0.559026233756218	0.559026233756218	0.559026233756218	0.559026233756218	0.559026233756218	0.559026233756218	0.559026233756218	0.559026233756218	0.559026233756218	0.559026233756218	0.559026233756218	0.559026233756218	0.559026233756218	0.559026233756218	0.559026233756218	0.559026233756218	0.559026233756218	0.559026233756218	0.559026233756218	0.559026233756218	0.559026233756218	0.559026233756218	0.559026233756218	0.559026233756218	0.900120168245688
0.411513226830348	0.411513226830348	0.411513226830348	0.411513226830348	0.411513226830348	0.411513226830348	0.411513226830348	0.411513226830348	0.411513226830348	0.411513226830348	0.411513226830348	0.411513226830348	0.411513226830348	0.411513226830348	0.411513226830348	0.411513226830348	0.411513226830348	0.411513226830348	0.411513226830348	0.411513226830348	0.411513226830348	0.411513226830348	0.411513226830348	0.411513226830348	0.529951252938686	0.529951252938686	0.529951252938686	0.529951252938686	0.529951252938686	0.529951252938686	0.529951252938686	0.529951252938686	0.529951252938686	0.529951252938686	0.529951252938686	0.529951252938686	0.529951252938686	0.529951252938686	0.529951252938686	0.529951252938686	0.529951252938686	0.529951252938686	0.529951252938686	0.529951252938686	0.529951252938686	0.529951252938686	0.529951252938686	0.529951252938686	0.529951252938686	0.529951252938686
0.229252945994236	0.229252945994236	0.229252945994236	0.229252945994236	0.229252945994236	0.229252945994236	0.229252945994236	0.229252945994236	0.229252945994236	0.229252945994236	0.229252945994236	0.229252945994236	0.229252945994236	0.229252945994236	0.229252945994236	0.229252945994236	0.229252945994236	0.229252945994236	0.229252945994236	0.229252945994236	0.229252945994236	0.229252945994236	0.229252945994236	0.768498485136477	0.768498485136477	0.768498485136477	0.768498485136477	0.768498485136477	0.768498485136477	0.768498485136477	0.768498485136477	0.768498485136477	0.768498485136477	0.768498485136477	0.768498485136477	0.768498485136477	0.768498485136477	0.768498485136477	0.768498485136477	0.768498485136477	0.768498485136477	0.768498485136477	0.768498485136477	0.768498485136477	0.768498485136477	0.768498485136477	0.768498485136477	0.768498485136477	0.768498485136477	0.768498485136477
0.45360311283002	0.45360311283002	0.45360311283002	0.45360311283002	0.45360311283002	0.45360311283002	0.45360311283002	0.45360311283002	0.45360311283002	0.45360311283002	0.45360311283002	0.45360311283002	0.45360311283002	0.45360311283002	0.45360311283002	0.45360311283002	0.45360311283002	0.45360311283002	0.45360311283002	0.45360311283002	0.45360311283002	0.706645703795318	0.706645703795318	0.706645703795318	0.706645703795318	0.706645703795318	0.706645703795318	0.706645703795318	0.706645703795318	0.706645703795318	0.706645703795318	0.706645703795318	0.706645703795318	0.706645703795318	0.706645703795318	0.706645703795318	0.706645703795318	0.706645703795318	0.706645703795318	0.706645703795318	0.706645703795318	0.706645703795318	0.706645703795318	0.706645703795318	0.706645703795318	0.706645703795318	0.706645703795318	0.706645703795318	0.706645703795318	0.706645703795318
0.451014897490496	0.451014897490496	0.451014897490496	0.451014897490496	0.451014897490496	0.451014897490496	0.451014897490496	0.451014897490496	0.451014897490496	0.451014897490496	0.451014897490496	0.451014897490496	0.451014897490496	0.451014897490496	0.451014897490496	0.451014897490496	0.451014897490496	0.451014897490496	0.451014897490496	0.451014897490496	0.787659126701065	0.787659126701065	0.787659126701065	0.787659126701065	0.787659126701065	0.787659126701065	0.787659126701065	0.787659126701065	0.787659126701065	0.787659126701065	0.787659126701065	0.787659126701065	0.787659126701065	0.787659126701065	0.787659126701065	0.787659126701065	0.787659126701065	0.787659126701065	0.787659126701065	0.787659126701065	0.787659126701065	0.787659126701065	0.787659126701065	0.787659126701065	0.787659126701065	0.787659126701065	0.787659126701065	0.787659126701065	0.787659126701065	0.787659126701065
0.583892932346588	0.583892932346588	0.583892932346588	0.583892932346588	0.583892932346588	0.583892932346588	0.583892932346588	0.583892932346588	0.583892932346588	0.583892932346588	0.583892932346588	0.583892932346588	0.583892932346588	0.583892932346588	0.583892932346588	0.583892932346588	0.583892932346588	0.583892932346588	0.583892932346588	0.583892932346588	0.583892932346588	0.737672657222137	0.737672657222137	0.737672657222137	0.737672657222137	0.737672657222137	0.737672657222137	0.737672657222137	0.737672657222137	0.737672657222137	0.737672657222137	0.737672657222137	0.737672657222137	0.737672657222137	0.737672657222137	0.737672657222137	0.737672657222137	0.737672657222137	0.737672657222137	0.737672657222137	0.737672657222137	0.737672657222137	0.737672657222137	0.737672657222137	0.737672657222137	0.737672657222137	0.737672657222137	0.737672657222137	0.737672657222137	0.737672657222137
0.307852137014466	0.307852137014466	0.307852137014466	0.307852137014466	0.307852137014466	0.307852137014466	0.307852137014466	0.307852137014466	0.307852137014466	0.307852137014466	0.307852137014466	0.307852137014466	0.307852137014466	0.307852137014466	0.307852137014466	0.307852137014466	0.307852137014466	0.307852137014466	0.307852137014466	0.307852137014466	0.307852137014466	0.73124684958308	0.73124684958308	0.73124684958308	0.73124684958308	0.73124684958308	0.73124684958308	0.73124684958308	0.73124684958308	0.73124684958308	0.73124684958308	0.73124684958308	0.73124684958308	0.73124684958308	0.73124684958308	0.73124684958308	0.73124684958308	0.73124684958308	0.73124684958308	0.73124684958308	0.73124684958308	0.73124684958308	0.73124684958308	0.73124684958308	0.73124684958308	0.73124684958308	0.73124684958308	0.73124684958308	0.73124684958308	0.73124684958308
0.436489513832768	0.436489513832768	0.436489513832768	0.436489513832768	0.436489513832768	0.436489513832768	0.436489513832768	0.436489513832768	0.436489513832768	0.436489513832768	0.436489513832768	0.436489513832768	0.436489513832768	0.436489513832768	0.436489513832768	0.436489513832768	0.436489513832768	0.436489513832768	0.436489513832768	0.436489513832768	0.436489513832768	0.436489513832768	0.626099654638975	0.626099654638975	0.626099654638975	0.626099654638975	0.626099654638975	0.626099654638975	0.626099654638975	0.626099654638975	0.626099654638975	0.626099654638975	0.626099654638975	0.626099654638975	0.626099654638975	0.626099654638975	0.626099654638975	0.626099654638975	0.626099654638975	0.626099654638975	0.626099654638975	0.626099654638975	0.626099654638975	0.626099654638975	0.626099654638975	0.626099654638975	0.626099654638975	0.626099654638975	0.626099654638975	0.626099654638975
0.346404814792073	0.346404814792073	0.346404814792073	0.346404814792073	0.346404814792073	0.346404814792073	0.346404814792073	0.346404814792073	0.346404814792073	0.346404814792073	0.346404814792073	0.346404814792073	0.346404814792073	0.346404814792073	0.346404814792073	0.346404814792073	0.346404814792073	0.346404814792073	0.346404814792073	0.346404814792073	0.346404814792073	0.346404814792073	0.540122477580803	0.540122477580803	0.540122477580803	0.540122477580803	0.540122477580803	0.540122477580803	0.540122477580803	0.540122477580803	0.540122477580803	0.540122477580803	0.540122477580803	0.540122477580803	0.540122477580803	0.540122477580803	0.540122477580803	0.540122477580803	0.540122477580803	0.540122477580803	0.540122477580803	0.540122477580803	0.540122477580803	0.540122477580803	0.540122477580803	0.540122477580803	0.540122477580803	0.540122477580803	0.540122477580803	0.540122477580803
0.348889824188509	0.348889824188509	0.348889824188509	0.348889824188509	0.348889824188509	0.348889824188509	0.348889824188509	0.348889824188509	0.348889824188509	0.348889824188509	0.348889824188509	0.348889824188509	0.348889824188509	0.348889824188509	0.348889824188509	0.348889824188509	0.348889824188509	0.348889824188509	0.348889824188509	0.348889824188509	0.348889824188509	0.592122695140795	0.592122695140795	0.592122695140795	0.592122695140795	0.592122695140795	0.592122695140795	0.592122695140795	0.592122695140795	0.592122695140795	0.592122695140795	0.592122695140795	0.592122695140795	0.592122695140795	0.592122695140795	0.592122695140795	0.592122695140795	0.592122695140795	0.592122695140795	0.592122695140795	0.592122695140795	0.592122695140795	0.592122695140795	0.592122695140795	0.592122695140795	0.592122695140795	0.592122695140795	0.592122695140795	0.592122695140795	0.592122695140795
0.439535996851068	0.439535996851068	0.439535996851068	0.439535996851068	0.439535996851068	0.439535996851068	0.439535996851068	0.439535996851068	0.439535996851068	0.439535996851068	0.439535996851068	0.439535996851068	0.439535996851068	0.439535996851068	0.439535996851068	0.439535996851068	0.439535996851068	0.439535996851068	0.439535996851068	0.439535996851068	0.439535996851068	0.624862753860932	0.624862753860932	0.624862753860932	0.624862753860932	0.624862753860932	0.624862753860932	0.624862753860932	0.624862753860932	0.624862753860932	0.624862753860932	0.624862753860932	0.624862753860932	0.624862753860932	0.624862753860932	0.624862753860932	0.624862753860932	0.624862753860932	0.624862753860932	0.624862753860932	0.624862753860932	0.624862753860932	0.624862753860932	0.624862753860932	0.624862753860932	0.624862753860932	0.624862753860932	0.624862753860932	0.624862753860932	0.624862753860932
0.377042655928659	0.377042655928659	0.377042655928659	0.377042655928659	0.377042655928659	0.377042655928659	0.377042655928659	0.377042655928659	0.377042655928659	0.377042655928659	0.377042655928659	0.377042655928659	0.377042655928659	0.377042655928659	0.377042655928659	0.377042655928659	0.377042655928659	0.377042655928659	0.377042655928659	0.377042655928659	0.377042655928659	0.377042655928659	0.653731068606317	0.653731068606317	0.653731068606317	0.653731068606317	0.653731068606317	0.653731068606317	0.653731068606317	0.653731068606317	0.653731068606317	0.653731068606317	0.653731068606317	0.653731068606317	0.653731068606317	0.653731068606317	0.653731068606317	0.653731068606317	0.653731068606317	0.653731068606317	0.653731068606317	0.653731068606317	0.653731068606317	0.653731068606317	0.653731068606317	0.653731068606317	0.653731068606317	0.653731068606317	0.653731068606317	0.653731068606317
0.558348789255546	0.558348789255546	0.558348789255546	0.558348789255546	0.558348789255546	0.558348789255546	0.558348789255546	0.558348789255546	0.558348789255546	0.558348789255546	0.558348789255546	0.558348789255546	0.558348789255546	0.558348789255546	0.558348789255546	0.558348789255546	0.558348789255546	0.558348789255546	0.558348789255546	0.558348789255546	0.558348789255546	0.558348789255546	0.558348789255546	0.558348789255546	0.537798391216724	0.537798391216724	0.537798391216724	0.537798391216724	0.537798391216724	0.537798391216724	0.537798391216724	0.537798391216724	0.537798391216724	0.537798391216724	0.537798391216724	0.537798391216724	0.537798391216724	0.537798391216724	0.537798391216724	0.537798391216724	0.537798391216724	0.537798391216724	0.537798391216724	0.537798391216724	0.537798391216724	0.537798391216724	0.537798391216724	0.537798391216724	0.537798391216724	0.537798391216724
0.304248279739868	0.304248279739868	0.304248279739868	0.304248279739868	0.304248279739868	0.304248279739868	0.304248279739868	0.304248279739868	0.304248279739868	0.304248279739868	0.304248279739868	0.304248279739868	0.304248279739868	0.304248279739868	0.304248279739868	0.304248279739868	0.304248279739868	0.304248279739868	0.304248279739868	0.304248279739868	0.304248279739868	0.304248279739868	0.304248279739868	0.304248279739868	0.304248279739868	0.725614611444587	0.725614611444587	0.725614611444587	0.725614611444587	0.725614611444587	0.725614611444587	0.725614611444587	0.725614611444587	0.725614611444587	0.725614611444587	0.725614611444587	0.725614611444587	0.725614611444587	0.725614611444587	0.725614611444587	0.725614611444587	0.725614611444587	0.725614611444587	0.725614611444587	0.725614611444587	0.725614611444587	0.725614611444587	0.725614611444587	0.725614611444587	0.725614611444587
0.515426608369455	0.515426608369455	0.515426608369455	0.515426608369455	0.515426608369455	0.515426608369455	0.515426608369455	0.515426608369455	0.515426608369455	0.515426608369455	0.515426608369455	0.515426608369455	0.515426608369455	0.515426608369455	0.515426608369455	0.515426608369455	0.515426608369455	0.515426608369455	0.515426608369455	0.515426608369455	0.515426608369455	0.515426608369455	0.515426608369455	0.515426608369455	0.515426608369455	0.575320251779358	0.575320251779358	0.575320251779358	0.575320251779358	0.575320251779358	0.575320251779358	0.575320251779358	0.575320251779358	0.575320251779358	0.575320251779358	0.575320251779358	0.575320251779358	0.575320251779358	0.575320251779358	0.575320251779358	0.575320251779358	0.575320251779358	0.575320251779358	0.575320251779358	0.575320251779358	0.575320251779358	0.575320251779358	0.575320251779358	0.575320251779358	0.575320251779358
0.295801999532798	0.295801999532798	0.295801999532798	0.295801999532798	0.295801999532798	0.295801999532798	0.295801999532798	0.295801999532798	0.295801999532798	0.295801999532798	0.295801999532798	0.295801999532798	0.295801999532798	0.295801999532798	0.295801999532798	0.295801999532798	0.295801999532798	0.295801999532798	0.295801999532798	0.295801999532798	0.295801999532798	0.295801999532798	0.295801999532798	0.295801999532798	0.295801999532798	0.577400704470649	0.577400704470649	0.577400704470649	0.577400704470649	0.577400704470649	0.577400704470649	0.577400704470649	0.577400704470649	0.577400704470649	0.577400704470649	0.577400704470649	0.577400704470649	0.577400704470649	0.577400704470649	0.577400704470649	0.577400704470649	0.577400704470649	0.577400704470649	0.577400704470649	0.577400704470649	0.577400704470649	0.577400704470649	0.577400704470649	0.577400704470649	0.577400704470649
0.618817410280022	0.618817410280022	0.618817410280022	0.618817410280022	0.618817410280022	0.618817410280022	0.618817410280022	0.618817410280022	0.618817410280022	0.618817410280022	0.618817410280022	0.618817410280022	0.618817410280022	0.618817410280022	0.618817410280022	0.618817410280022	0.618817410280022	0.618817410280022	0.618817410280022	0.618817410280022	0.618817410280022	0.618817410280022	0.618817410280022	0.618817410280022	0.618817410280022	0.618817410280022	0.688854637365755	0.688854637365755	0.688854637365755	0.688854637365755	0.688854637365755	0.688854637365755	0.688854637365755	0.688854637365755	0.688854637365755	0.688854637365755	0.688854637365755	0.688854637365755	0.688854637365755	0.688854637365755	0.688854637365755	0.688854637365755	0.688854637365755	0.688854637365755	0.688854637365755	0.688854637365755	0.688854637365755	0.688854637365755	0.688854637365755	0.688854637365755
0.595998616707109	0.595998616707109	0.595998616707109	0.595998616707109	0.595998616707109	0.595998616707109	0.595998616707109	0.595998616707109	0.595998616707109	0.595998616707109	0.595998616707109	0.595998616707109	0.595998616707109	0.595998616707109	0.595998616707109	0.595998616707109	0.595998616707109	0.595998616707109	0.595998616707109	0.595998616707109	0.595998616707109	0.595998616707109	0.595998616707109	0.807960253343329	0.807960253343329	0.807960253343329	0.807960253343329	0.807960253343329	0.807960253343329	0.807960253343329	0.807960253343329	0.807960253343329	0.807960253343329	0.807960253343329	0.807960253343329	0.807960253343329	0.807960253343329	0.807960253343329	0.807960253343329	0.807960253343329	0.807960253343329	0.807960253343329	0.807960253343329	0.807960253343329	0.807960253343329	0.807960253343329	0.807960253343329	0.807960253343329	0.807960253343329	0.807960253343329
0.436572786686478	0.436572786686478	0.436572786686478	0.436572786686478	0.436572786686478	0.436572786686478	0.436572786686478	0.436572786686478	0.436572786686478	0.436572786686478	0.436572786686478	0.436572786686478	0.436572786686478	0.436572786686478	0.436572786686478	0.436572786686478	0.436572786686478	0.436572786686478	0.436572786686478	0.436572786686478	0.436572786686478	0.436572786686478	0.436572786686478	0.436572786686478	0.601558473360377	0.601558473360377	0.601558473360377	0.601558473360377	0.601558473360377	0.601558473360377	0.601558473360377	0.601558473360377	0.601558473360377	0.601558473360377	0.601558473360377	0.601558473360377	0.601558473360377	0.601558473360377	0.601558473360377	0.601558473360377	0.601558473360377	0.601558473360377	0.601558473360377	0.601558473360377	0.601558473360377	0.601558473360377	0.601558473360377	0.601558473360377	0.601558473360377	0.601558473360377
0.294075719214598	0.294075719214598	0.294075719214598	0.294075719214598	0.294075719214598	0.294075719214598	0.294075719214598	0.294075719214598	0.294075719214598	0.294075719214598	0.294075719214598	0.294075719214598	0.294075719214598	0.294075719214598	0.294075719214598	0.294075719214598	0.294075719214598	0.294075719214598	0.294075719214598	0.294075719214598	0.294075719214598	0.294075719214598	0.294075719214598	0.294075719214598	0.294075719214598	0.454679438841919	0.454679438841919	0.454679438841919	0.454679438841919	0.454679438841919	0.454679438841919	0.454679438841919	0.454679438841919	0.454679438841919	0.454679438841919	0.454679438841919	0.454679438841919	0.454679438841919	0.454679438841919	0.454679438841919	0.454679438841919	0.454679438841919	0.454679438841919	0.454679438841919	0.454679438841919	0.454679438841919	0.454679438841919	0.454679438841919	0.454679438841919	0.454679438841919
0.475665510332133	0.475665510332133	0.475665510332133	0.475665510332133	0.475665510332133	0.475665510332133	0.475665510332133	0.475665510332133	0.475665510332133	0.475665510332133	0.475665510332133	0.475665510332133	0.475665510332133	0.475665510332133	0.475665510332133	0.475665510332133	0.475665510332133	0.475665510332133	0.475665510332133	0.475665510332133	0.475665510332133	0.475665510332133	0.475665510332133	0.475665510332133	0.475665510332133	0.674910180220222	0.674910180220222	0.674910180220222	0.674910180220222	0.674910180220222	0.674910180220222	0.674910180220222	0.674910180220222	0.674910180220222	0.674910180220222	0.674910180220222	0.674910180220222	0.674910180220222	0.674910180220222	0.674910180220222	0.674910180220222	0.674910180220222	0.674910180220222	0.674910180220222	0.674910180220222	0.674910180220222	0.674910180220222	0.674910180220222	0.674910180220222	0.674910180220222
0.511529054694407	0.511529054694407	0.511529054694407	0.511529054694407	0.511529054694407	0.511529054694407	0.511529054694407	0.511529054694407	0.511529054694407	0.511529054694407	0.511529054694407	0.511529054694407	0.511529054694407	0.511529054694407	0.511529054694407	0.511529054694407	0.511529054694407	0.511529054694407	0.511529054694407	0.511529054694407	0.511529054694407	0.511529054694407	0.511529054694407	0.511529054694407	0.592690186014333	0.592690186014333	0.592690186014333	0.592690186014333	0.592690186014333	0.592690186014333	0.592690186014333	0.592690186014333	0.592690186014333	0.592690186014333	0.592690186014333	0.592690186014333	0.592690186014333	0.592690186014333	0.592690186014333	0.592690186014333	0.592690186014333	0.592690186014333	0.592690186014333	0.592690186014333	0.592690186014333	0.592690186014333	0.592690186014333	0.592690186014333	0.592690186014333	0.592690186014333
0.461129666038143	0.461129666038143	0.461129666038143	0.461129666038143	0.461129666038143	0.461129666038143	0.461129666038143	0.461129666038143	0.461129666038143	0.461129666038143	0.461129666038143	0.461129666038143	0.461129666038143	0.461129666038143	0.461129666038143	0.461129666038143	0.461129666038143	0.461129666038143	0.461129666038143	0.461129666038143	0.461129666038143	0.461129666038143	0.461129666038143	0.461129666038143	0.461129666038143	0.651791466006018	0.651791466006018	0.651791466006018	0.651791466006018	0.651791466006018	0.651791466006018	0.651791466006018	0.651791466006018	0.651791466006018	0.651791466006018	0.651791466006018	0.651791466006018	0.651791466006018	0.651791466006018	0.651791466006018	0.651791466006018	0.651791466006018	0.651791466006018	0.651791466006018	0.651791466006018	0.651791466006018	0.651791466006018	0.651791466006018	0.651791466006018	0.651791466006018
0.52291674092503	0.52291674092503	0.52291674092503	0.52291674092503	0.52291674092503	0.52291674092503	0.52291674092503	0.52291674092503	0.52291674092503	0.52291674092503	0.52291674092503	0.52291674092503	0.52291674092503	0.52291674092503	0.52291674092503	0.52291674092503	0.52291674092503	0.52291674092503	0.52291674092503	0.52291674092503	0.52291674092503	0.52291674092503	0.52291674092503	0.52291674092503	0.52291674092503	0.52291674092503	0.742971900065973	0.742971900065973	0.742971900065973	0.742971900065973	0.742971900065973	0.742971900065973	0.742971900065973	0.742971900065973	0.742971900065973	0.742971900065973	0.742971900065973	0.742971900065973	0.742971900065973	0.742971900065973	0.742971900065973	0.742971900065973	0.742971900065973	0.742971900065973	0.742971900065973	0.742971900065973	0.742971900065973	0.742971900065973	0.742971900065973	0.742971900065973
0.400319195977346	0.400319195977346	0.400319195977346	0.400319195977346	0.400319195977346	0.400319195977346	0.400319195977346	0.400319195977346	0.400319195977346	0.400319195977346	0.400319195977346	0.400319195977346	0.400319195977346	0.400319195977346	0.400319195977346	0.400319195977346	0.400319195977346	0.400319195977346	0.400319195977346	0.400319195977346	0.400319195977346	0.400319195977346	0.400319195977346	0.400319195977346	0.400319195977346	0.57484531811442	0.57484531811442	0.57484531811442	0.57484531811442	0.57484531811442	0.57484531811442	0.57484531811442	0.57484531811442	0.57484531811442	0.57484531811442	0.57484531811442	0.57484531811442	0.57484531811442	0.57484531811442	0.57484531811442	0.57484531811442	0.57484531811442	0.57484531811442	0.57484531811442	0.57484531811442	0.57484531811442	0.57484531811442	0.57484531811442	0.57484531811442	0.542546455408643
0.38966187470094	0.38966187470094	0.38966187470094	0.38966187470094	0.38966187470094	0.38966187470094	0.38966187470094	0.38966187470094	0.38966187470094	0.38966187470094	0.38966187470094	0.38966187470094	0.38966187470094	0.38966187470094	0.38966187470094	0.38966187470094	0.38966187470094	0.38966187470094	0.38966187470094	0.38966187470094	0.38966187470094	0.38966187470094	0.38966187470094	0.38966187470094	0.601700523535216	0.601700523535216	0.601700523535216	0.601700523535216	0.601700523535216	0.601700523535216	0.601700523535216	0.601700523535216	0.601700523535216	0.601700523535216	0.601700523535216	0.601700523535216	0.601700523535216	0.601700523535216	0.601700523535216	0.601700523535216	0.601700523535216	0.601700523535216	0.601700523535216	0.601700523535216	0.601700523535216	0.601700523535216	0.601700523535216	0.601700523535216	0.601700523535216	0.601700523535216
0.21846079078612	0.21846079078612	0.21846079078612	0.21846079078612	0.21846079078612	0.21846079078612	0.21846079078612	0.21846079078612	0.21846079078612	0.21846079078612	0.21846079078612	0.21846079078612	0.21846079078612	0.21846079078612	0.21846079078612	0.21846079078612	0.21846079078612	0.21846079078612	0.21846079078612	0.21846079078612	0.21846079078612	0.21846079078612	0.21846079078612	0.816431533461001	0.816431533461001	0.816431533461001	0.816431533461001	0.816431533461001	0.816431533461001	0.816431533461001	0.816431533461001	0.816431533461001	0.816431533461001	0.816431533461001	0.816431533461001	0.816431533461001	0.816431533461001	0.816431533461001	0.816431533461001	0.816431533461001	0.816431533461001	0.816431533461001	0.816431533461001	0.816431533461001	0.816431533461001	0.816431533461001	0.816431533461001	0.816431533461001	0.816431533461001	0.565091107729431
0.410087934865137	0.410087934865137	0.410087934865137	0.410087934865137	0.410087934865137	0.410087934865137	0.410087934865137	0.410087934865137	0.410087934865137	0.410087934865137	0.410087934865137	0.410087934865137	0.410087934865137	0.410087934865137	0.410087934865137	0.410087934865137	0.410087934865137	0.410087934865137	0.410087934865137	0.410087934865137	0.410087934865137	0.410087934865137	0.410087934865137	0.558581211969207	0.558581211969207	0.558581211969207	0.558581211969207	0.558581211969207	0.558581211969207	0.558581211969207	0.558581211969207	0.558581211969207	0.558581211969207	0.558581211969207	0.558581211969207	0.558581211969207	0.558581211969207	0.558581211969207	0.558581211969207	0.558581211969207	0.558581211969207	0.558581211969207	0.558581211969207	0.558581211969207	0.558581211969207	0.558581211969207	0.558581211969207	0.558581211969207	0.646945008351768	0.646945008351768
0.314560345432725	0.314560345432725	0.314560345432725	0.314560345432725	0.314560345432725	0.314560345432725	0.314560345432725	0.314560345432725	0.314560345432725	0.314560345432725	0.314560345432725	0.314560345432725	0.314560345432725	0.314560345432725	0.314560345432725	0.314560345432725	0.314560345432725	0.314560345432725	0.314560345432725	0.314560345432725	0.314560345432725	0.314560345432725	0.314560345432725	0.625347609175458	0.625347609175458	0.625347609175458	0.625347609175458	0.625347609175458	0.625347609175458	0.625347609175458	0.625347609175458	0.625347609175458	0.625347609175458	0.625347609175458	0.625347609175458	0.625347609175458	0.625347609175458	0.625347609175458	0.625347609175458	0.625347609175458	0.625347609175458	0.625347609175458	0.625347609175458	0.625347609175458	0.625347609175458	0.625347609175458	0.625347609175458	0.625347609175458	0.851009937877927	0.851009937877927
0.314882153136465	0.314882153136465	0.314882153136465	0.314882153136465	0.314882153136465	0.314882153136465	0.314882153136465	0.314882153136465	0.314882153136465	0.314882153136465	0.314882153136465	0.314882153136465	0.314882153136465	0.314882153136465	0.314882153136465	0.314882153136465	0.314882153136465	0.314882153136465	0.314882153136465	0.314882153136465	0.314882153136465	0.314882153136465	0.314882153136465	0.808397697272892	0.808397697272892	0.808397697272892	0.808397697272892	0.808397697272892	0.808397697272892	0.808397697272892	0.808397697272892	0.808397697272892	0.808397697272892	0.808397697272892	0.808397697272892	0.808397697272892	0.808397697272892	0.808397697272892	0.808397697272892	0.808397697272892	0.808397697272892	0.808397697272892	0.808397697272892	0.808397697272892	0.808397697272892	0.808397697272892	0.808397697272892	0.808397697272892	0.872205564190201	0.872205564190201
0.456460311510191	0.456460311510191	0.456460311510191	0.456460311510191	0.456460311510191	0.456460311510191	0.456460311510191	0.456460311510191	0.456460311510191	0.456460311510191	0.456460311510191	0.456460311510191	0.456460311510191	0.456460311510191	0.456460311510191	0.456460311510191	0.456460311510191	0.456460311510191	0.456460311510191	0.456460311510191	0.456460311510191	0.456460311510191	0.456460311510191	0.456460311510191	0.826433390175814	0.826433390175814	0.826433390175814	0.826433390175814	0.826433390175814	0.826433390175814	0.826433390175814	0.826433390175814	0.826433390175814	0.826433390175814	0.826433390175814	0.826433390175814	0.826433390175814	0.826433390175814	0.826433390175814	0.826433390175814	0.826433390175814	0.826433390175814	0.826433390175814	0.826433390175814	0.826433390175814	0.826433390175814	0.826433390175814	0.760053527122579	0.760053527122579	0.760053527122579
0.478185915924581	0.478185915924581	0.478185915924581	0.478185915924581	0.478185915924581	0.478185915924581	0.478185915924581	0.478185915924581	0.478185915924581	0.478185915924581	0.478185915924581	0.478185915924581	0.478185915924581	0.478185915924581	0.478185915924581	0.478185915924581	0.478185915924581	0.478185915924581	0.478185915924581	0.478185915924581	0.478185915924581	0.478185915924581	0.478185915924581	0.757419134061427	0.757419134061427	0.757419134061427	0.757419134061427	0.757419134061427	0.757419134061427	0.757419134061427	0.757419134061427	0.757419134061427	0.757419134061427	0.757419134061427	0.757419134061427	0.757419134061427	0.757419134061427	0.757419134061427	0.757419134061427	0.757419134061427	0.757419134061427	0.757419134061427	0.757419134061427	0.757419134061427	0.757419134061427	0.757419134061427	0.757419134061427	0.544670052152519	0.544670052152519	0.544670052152519
0.372666353425831	0.372666353425831	0.372666353425831	0.372666353425831	0.372666353425831	0.372666353425831	0.372666353425831	0.372666353425831	0.372666353425831	0.372666353425831	0.372666353425831	0.372666353425831	0.372666353425831	0.372666353425831	0.372666353425831	0.372666353425831	0.372666353425831	0.372666353425831	0.372666353425831	0.372666353425831	0.372666353425831	0.372666353425831	0.372666353425831	0.824862464490401	0.824862464490401	0.824862464490401	0.824862464490401	0.824862464490401	0.824862464490401	0.824862464490401	0.824862464490401	0.824862464490401	0.824862464490401	0.824862464490401	0.824862464490401	0.824862464490401	0.824862464490401	0.824862464490401	0.824862464490401	0.824862464490401	0.824862464490401	0.824862464490401	0.824862464490401	0.824862464490401	0.824862464490401	0.824862464490401	0.824862464490401	0.556496470651461	0.556496470651461	0.556496470651461
0.221634602888705	0.221634602888705	0.221634602888705	0.221634602888705	0.221634602888705	0.221634602888705	0.221634602888705	0.221634602888705	0.221634602888705	0.221634602888705	0.221634602888705	0.221634602888705	0.221634602888705	0.221634602888705	0.221634602888705	0.221634602888705	0.221634602888705	0.221634602888705	0.221634602888705	0.221634602888705	0.221634602888705	0.221634602888705	0.221634602888705	0.221634602888705	0.608270454126335	0.608270454126335	0.608270454126335	0.608270454126335	0.608270454126335	0.608270454126335	0.608270454126335	0.608270454126335	0.608270454126335	0.608270454126335	0.608270454126335	0.608270454126335	0.608270454126335	0.608270454126335	0.608270454126335	0.608270454126335	0.608270454126335	0.608270454126335	0.608270454126335	0.608270454126335	0.608270454126335	0.608270454126335	0.608270454126335	0.608270454126335	0.720219126738186	0.720219126738186
0.494218582966053	0.494218582966053	0.494218582966053	0.494218582966053	0.494218582966053	0.494218582966053	0.494218582966053	0.494218582966053	0.494218582966053	0.494218582966053	0.494218582966053	0.494218582966053	0.494218582966053	0.494218582966053	0.494218582966053	0.494218582966053	0.494218582966053	0.494218582966053	0.494218582966053	0.494218582966053	0.494218582966053	0.494218582966053	0.494218582966053	0.494218582966053	0.494218582966053	0.892009078229387	0.892009078229387	0.892009078229387	0.892009078229387	0.892009078229387	0.892009078229387	0.892009078229387	0.892009078229387	0.892009078229387	0.892009078229387	0.892009078229387	0.892009078229387	0.892009078229387	0.892009078229387	0.892009078229387	0.892009078229387	0.892009078229387	0.892009078229387	0.892009078229387	0.892009078229387	0.892009078229387	0.892009078229387	0.892009078229387	0.843148855051819	0.843148855051819
0.353867308298061	0.353867308298061	0.353867308298061	0.353867308298061	0.353867308298061	0.353867308298061	0.353867308298061	0.353867308298061	0.353867308298061	0.353867308298061	0.353867308298061	0.353867308298061	0.353867308298061	0.353867308298061	0.353867308298061	0.353867308298061	0.353867308298061	0.353867308298061	0.353867308298061	0.353867308298061	0.353867308298061	0.353867308298061	0.353867308298061	0.353867308298061	0.353867308298061	0.722549994698894	0.722549994698894	0.722549994698894	0.722549994698894	0.722549994698894	0.722549994698894	0.722549994698894	0.722549994698894	0.722549994698894	0.722549994698894	0.722549994698894	0.722549994698894	0.722549994698894	0.722549994698894	0.722549994698894	0.722549994698894	0.722549994698894	0.722549994698894	0.722549994698894	0.722549994698894	0.722549994698894	0.722549994698894	0.722549994698894	0.710791870043116	0.710791870043116
0.580487895950577	0.580487895950577	0.580487895950577	0.580487895950577	0.580487895950577	0.580487895950577	0.580487895950577	0.580487895950577	0.580487895950577	0.580487895950577	0.580487895950577	0.580487895950577	0.580487895950577	0.580487895950577	0.580487895950577	0.580487895950577	0.580487895950577	0.580487895950577	0.580487895950577	0.580487895950577	0.580487895950577	0.580487895950577	0.580487895950577	0.580487895950577	0.580487895950577	0.890537650948625	0.890537650948625	0.890537650948625	0.890537650948625	0.890537650948625	0.890537650948625	0.890537650948625	0.890537650948625	0.890537650948625	0.890537650948625	0.890537650948625	0.890537650948625	0.890537650948625	0.890537650948625	0.890537650948625	0.890537650948625	0.890537650948625	0.890537650948625	0.890537650948625	0.890537650948625	0.890537650948625	0.890537650948625	1.02664131476746	1.02664131476746	1.02664131476746
0.346762127968767	0.346762127968767	0.346762127968767	0.346762127968767	0.346762127968767	0.346762127968767	0.346762127968767	0.346762127968767	0.346762127968767	0.346762127968767	0.346762127968767	0.346762127968767	0.346762127968767	0.346762127968767	0.346762127968767	0.346762127968767	0.346762127968767	0.346762127968767	0.346762127968767	0.346762127968767	0.346762127968767	0.346762127968767	0.346762127968767	0.346762127968767	0.346762127968767	0.600532859813202	0.600532859813202	0.600532859813202	0.600532859813202	0.600532859813202	0.600532859813202	0.600532859813202	0.600532859813202	0.600532859813202	0.600532859813202	0.600532859813202	0.600532859813202	0.600532859813202	0.600532859813202	0.600532859813202	0.600532859813202	0.600532859813202	0.600532859813202	0.600532859813202	0.600532859813202	0.600532859813202	0.600532859813202	0.715821893258115	0.715821893258115	0.715821893258115
0.519395645085459	0.519395645085459	0.519395645085459	0.519395645085459	0.519395645085459	0.519395645085459	0.519395645085459	0.519395645085459	0.519395645085459	0.519395645085459	0.519395645085459	0.519395645085459	0.519395645085459	0.519395645085459	0.519395645085459	0.519395645085459	0.519395645085459	0.519395645085459	0.519395645085459	0.519395645085459	0.519395645085459	0.519395645085459	0.519395645085459	0.519395645085459	0.706528322594861	0.706528322594861	0.706528322594861	0.706528322594861	0.706528322594861	0.706528322594861	0.706528322594861	0.706528322594861	0.706528322594861	0.706528322594861	0.706528322594861	0.706528322594861	0.706528322594861	0.706528322594861	0.706528322594861	0.706528322594861	0.706528322594861	0.706528322594861	0.706528322594861	0.706528322594861	0.706528322594861	0.706528322594861	0.706528322594861	0.788294994972777	0.788294994972777	0.788294994972777
0.487442588326563	0.487442588326563	0.487442588326563	0.487442588326563	0.487442588326563	0.487442588326563	0.487442588326563	0.487442588326563	0.487442588326563	0.487442588326563	0.487442588326563	0.487442588326563	0.487442588326563	0.487442588326563	0.487442588326563	0.487442588326563	0.487442588326563	0.487442588326563	0.487442588326563	0.487442588326563	0.487442588326563	0.487442588326563	0.487442588326563	0.487442588326563	0.611094126326865	0.611094126326865	0.611094126326865	0.611094126326865	0.611094126326865	0.611094126326865	0.611094126326865	0.611094126326865	0.611094126326865	0.611094126326865	0.611094126326865	0.611094126326865	0.611094126326865	0.611094126326865	0.611094126326865	0.611094126326865	0.611094126326865	0.611094126326865	0.611094126326865	0.611094126326865	0.611094126326865	0.611094126326865	0.611094126326865	0.760485396183885	0.760485396183885	0.760485396183885
0.458568789088043	0.458568789088043	0.458568789088043	0.458568789088043	0.458568789088043	0.458568789088043	0.458568789088043	0.458568789088043	0.458568789088043	0.458568789088043	0.458568789088043	0.458568789088043	0.458568789088043	0.458568789088043	0.458568789088043	0.458568789088043	0.458568789088043	0.458568789088043	0.458568789088043	0.458568789088043	0.458568789088043	0.458568789088043	0.458568789088043	0.458568789088043	0.683951449306693	0.683951449306693	0.683951449306693	0.683951449306693	0.683951449306693	0.683951449306693	0.683951449306693	0.683951449306693	0.683951449306693	0.683951449306693	0.683951449306693	0.683951449306693	0.683951449306693	0.683951449306693	0.683951449306693	0.683951449306693	0.683951449306693	0.683951449306693	0.683951449306693	0.683951449306693	0.683951449306693	0.683951449306693	0.683951449306693	0.683951449306693	0.683951449306693	0.879409677369381
0.609216582089024	0.609216582089024	0.609216582089024	0.609216582089024	0.609216582089024	0.609216582089024	0.609216582089024	0.609216582089024	0.609216582089024	0.609216582089024	0.609216582089024	0.609216582089024	0.609216582089024	0.609216582089024	0.609216582089024	0.609216582089024	0.609216582089024	0.609216582089024	0.609216582089024	0.609216582089024	0.609216582089024	0.609216582089024	0.609216582089024	0.624294470630546	0.624294470630546	0.624294470630546	0.624294470630546	0.624294470630546	0.624294470630546	0.624294470630546	0.624294470630546	0.624294470630546	0.624294470630546	0.624294470630546	0.624294470630546	0.624294470630546	0.624294470630546	0.624294470630546	0.624294470630546	0.624294470630546	0.624294470630546	0.624294470630546	0.624294470630546	0.624294470630546	0.624294470630546	0.624294470630546	0.624294470630546	0.624294470630546	0.71050969989243	0.71050969989243
0.330235497594095	0.330235497594095	0.330235497594095	0.330235497594095	0.330235497594095	0.330235497594095	0.330235497594095	0.330235497594095	0.330235497594095	0.330235497594095	0.330235497594095	0.330235497594095	0.330235497594095	0.330235497594095	0.330235497594095	0.330235497594095	0.330235497594095	0.330235497594095	0.330235497594095	0.330235497594095	0.588773484067104	0.588773484067104	0.588773484067104	0.588773484067104	0.588773484067104	0.588773484067104	0.588773484067104	0.588773484067104	0.588773484067104	0.588773484067104	0.588773484067104	0.588773484067104	0.588773484067104	0.588773484067104	0.588773484067104	0.588773484067104	0.588773484067104	0.588773484067104	0.588773484067104	0.588773484067104	0.588773484067104	0.588773484067104	0.588773484067104	0.588773484067104	0.588773484067104	0.588773484067104	0.588773484067104	0.588773484067104	0.849628067673955	0.849628067673955
0.269932723791704	0.269932723791704	0.269932723791704	0.269932723791704	0.269932723791704	0.269932723791704	0.269932723791704	0.269932723791704	0.269932723791704	0.269932723791704	0.269932723791704	0.269932723791704	0.269932723791704	0.269932723791704	0.269932723791704	0.269932723791704	0.269932723791704	0.269932723791704	0.269932723791704	0.269932723791704	0.526404367644641	0.526404367644641	0.526404367644641	0.526404367644641	0.526404367644641	0.526404367644641	0.526404367644641	0.526404367644641	0.526404367644641	0.526404367644641	0.526404367644641	0.526404367644641	0.526404367644641	0.526404367644641	0.526404367644641	0.526404367644641	0.526404367644641	0.526404367644641	0.526404367644641	0.526404367644641	0.526404367644641	0.526404367644641	0.526404367644641	0.526404367644641	0.526404367644641	0.526404367644641	0.526404367644641	0.735064428716803	0.735064428716803	0.735064428716803
0.451449195828649	0.451449195828649	0.451449195828649	0.451449195828649	0.451449195828649	0.451449195828649	0.451449195828649	0.451449195828649	0.451449195828649	0.451449195828649	0.451449195828649	0.451449195828649	0.451449195828649	0.451449195828649	0.451449195828649	0.451449195828649	0.451449195828649	0.451449195828649	0.451449195828649	0.451449195828649	0.625798246605035	0.625798246605035	0.625798246605035	0.625798246605035	0.625798246605035	0.625798246605035	0.625798246605035	0.625798246605035	0.625798246605035	0.625798246605035	0.625798246605035	0.625798246605035	0.625798246605035	0.625798246605035	0.625798246605035	0.625798246605035	0.625798246605035	0.625798246605035	0.625798246605035	0.625798246605035	0.625798246605035	0.625798246605035	0.625798246605035	0.625798246605035	0.625798246605035	0.625798246605035	0.625798246605035	0.625798246605035	0.618339140722957	0.618339140722957
0.526355584732797	0.526355584732797	0.526355584732797	0.526355584732797	0.526355584732797	0.526355584732797	0.526355584732797	0.526355584732797	0.526355584732797	0.526355584732797	0.526355584732797	0.526355584732797	0.526355584732797	0.526355584732797	0.526355584732797	0.526355584732797	0.526355584732797	0.526355584732797	0.526355584732797	0.526355584732797	0.692929889492256	0.692929889492256	0.692929889492256	0.692929889492256	0.692929889492256	0.692929889492256	0.692929889492256	0.692929889492256	0.692929889492256	0.692929889492256	0.692929889492256	0.692929889492256	0.692929889492256	0.692929889492256	0.692929889492256	0.692929889492256	0.692929889492256	0.692929889492256	0.692929889492256	0.692929889492256	0.692929889492256	0.692929889492256	0.692929889492256	0.692929889492256	0.692929889492256	0.692929889492256	0.692929889492256	0.692929889492256	0.692929889492256	0.779271888350712
0.526939826226156	0.526939826226156	0.526939826226156	0.526939826226156	0.526939826226156	0.526939826226156	0.526939826226156	0.526939826226156	0.526939826226156	0.526939826226156	0.526939826226156	0.526939826226156	0.526939826226156	0.526939826226156	0.526939826226156	0.526939826226156	0.526939826226156	0.526939826226156	0.526939826226156	0.526939826226156	0.802223434178334	0.802223434178334	0.802223434178334	0.802223434178334	0.802223434178334	0.802223434178334	0.802223434178334	0.802223434178334	0.802223434178334	0.802223434178334	0.802223434178334	0.802223434178334	0.802223434178334	0.802223434178334	0.802223434178334	0.802223434178334	0.802223434178334	0.802223434178334	0.802223434178334	0.802223434178334	0.802223434178334	0.802223434178334	0.802223434178334	0.802223434178334	0.802223434178334	0.802223434178334	0.802223434178334	0.802223434178334	0.802223434178334	0.629731903628287
0.405204199248896	0.405204199248896	0.405204199248896	0.405204199248896	0.405204199248896	0.405204199248896	0.405204199248896	0.405204199248896	0.405204199248896	0.405204199248896	0.405204199248896	0.405204199248896	0.405204199248896	0.405204199248896	0.405204199248896	0.405204199248896	0.405204199248896	0.405204199248896	0.405204199248896	0.405204199248896	0.445852195830129	0.445852195830129	0.445852195830129	0.445852195830129	0.445852195830129	0.445852195830129	0.445852195830129	0.445852195830129	0.445852195830129	0.445852195830129	0.445852195830129	0.445852195830129	0.445852195830129	0.445852195830129	0.445852195830129	0.445852195830129	0.445852195830129	0.445852195830129	0.445852195830129	0.445852195830129	0.445852195830129	0.445852195830129	0.445852195830129	0.445852195830129	0.445852195830129	0.445852195830129	0.445852195830129	0.445852195830129	0.445852195830129	0.445852195830129
0.381816842826469	0.381816842826469	0.381816842826469	0.381816842826469	0.381816842826469	0.381816842826469	0.381816842826469	0.381816842826469	0.381816842826469	0.381816842826469	0.381816842826469	0.381816842826469	0.381816842826469	0.381816842826469	0.381816842826469	0.381816842826469	0.381816842826469	0.381816842826469	0.381816842826469	0.675150401408897	0.675150401408897	0.675150401408897	0.675150401408897	0.675150401408897	0.675150401408897	0.675150401408897	0.675150401408897	0.675150401408897	0.675150401408897	0.675150401408897	0.675150401408897	0.675150401408897	0.675150401408897	0.675150401408897	0.675150401408897	0.675150401408897	0.675150401408897	0.675150401408897	0.675150401408897	0.675150401408897	0.675150401408897	0.675150401408897	0.675150401408897	0.675150401408897	0.675150401408897	0.675150401408897	0.675150401408897	0.675150401408897	0.675150401408897	0.675150401408897
0.296483816109599	0.296483816109599	0.296483816109599	0.296483816109599	0.296483816109599	0.296483816109599	0.296483816109599	0.296483816109599	0.296483816109599	0.296483816109599	0.296483816109599	0.296483816109599	0.296483816109599	0.296483816109599	0.296483816109599	0.296483816109599	0.296483816109599	0.296483816109599	0.296483816109599	0.296483816109599	0.607219372811359	0.607219372811359	0.607219372811359	0.607219372811359	0.607219372811359	0.607219372811359	0.607219372811359	0.607219372811359	0.607219372811359	0.607219372811359	0.607219372811359	0.607219372811359	0.607219372811359	0.607219372811359	0.607219372811359	0.607219372811359	0.607219372811359	0.607219372811359	0.607219372811359	0.607219372811359	0.607219372811359	0.607219372811359	0.607219372811359	0.607219372811359	0.607219372811359	0.607219372811359	0.607219372811359	0.607219372811359	0.607219372811359	0.607219372811359
0.519008695006837	0.519008695006837	0.519008695006837	0.519008695006837	0.519008695006837	0.519008695006837	0.519008695006837	0.519008695006837	0.519008695006837	0.519008695006837	0.519008695006837	0.519008695006837	0.519008695006837	0.519008695006837	0.519008695006837	0.519008695006837	0.519008695006837	0.519008695006837	0.519008695006837	0.519008695006837	0.71297319289319	0.71297319289319	0.71297319289319	0.71297319289319	0.71297319289319	0.71297319289319	0.71297319289319	0.71297319289319	0.71297319289319	0.71297319289319	0.71297319289319	0.71297319289319	0.71297319289319	0.71297319289319	0.71297319289319	0.71297319289319	0.71297319289319	0.71297319289319	0.71297319289319	0.71297319289319	0.71297319289319	0.71297319289319	0.71297319289319	0.71297319289319	0.71297319289319	0.71297319289319	0.71297319289319	0.71297319289319	0.71297319289319	0.71297319289319
0.3444303809287	0.3444303809287	0.3444303809287	0.3444303809287	0.3444303809287	0.3444303809287	0.3444303809287	0.3444303809287	0.3444303809287	0.3444303809287	0.3444303809287	0.3444303809287	0.3444303809287	0.3444303809287	0.3444303809287	0.3444303809287	0.3444303809287	0.3444303809287	0.3444303809287	0.3444303809287	0.546030639870554	0.546030639870554	0.546030639870554	0.546030639870554	0.546030639870554	0.546030639870554	0.546030639870554	0.546030639870554	0.546030639870554	0.546030639870554	0.546030639870554	0.546030639870554	0.546030639870554	0.546030639870554	0.546030639870554	0.546030639870554	0.546030639870554	0.546030639870554	0.546030639870554	0.546030639870554	0.546030639870554	0.546030639870554	0.546030639870554	0.546030639870554	0.546030639870554	0.546030639870554	0.546030639870554	0.546030639870554	0.546030639870554	0.546030639870554
0.325242725460803	0.325242725460803	0.325242725460803	0.325242725460803	0.325242725460803	0.325242725460803	0.325242725460803	0.325242725460803	0.325242725460803	0.325242725460803	0.325242725460803	0.325242725460803	0.325242725460803	0.325242725460803	0.325242725460803	0.325242725460803	0.325242725460803	0.325242725460803	0.325242725460803	0.597759677881335	0.597759677881335	0.597759677881335	0.597759677881335	0.597759677881335	0.597759677881335	0.597759677881335	0.597759677881335	0.597759677881335	0.597759677881335	0.597759677881335	0.597759677881335	0.597759677881335	0.597759677881335	0.597759677881335	0.597759677881335	0.597759677881335	0.597759677881335	0.597759677881335	0.597759677881335	0.597759677881335	0.597759677881335	0.597759677881335	0.597759677881335	0.597759677881335	0.597759677881335	0.597759677881335	0.597759677881335	0.597759677881335	0.597759677881335	0.597759677881335
0.554824186679359	0.554824186679359	0.554824186679359	0.554824186679359	0.554824186679359	0.554824186679359	0.554824186679359	0.554824186679359	0.554824186679359	0.554824186679359	0.554824186679359	0.554824186679359	0.554824186679359	0.554824186679359	0.554824186679359	0.554824186679359	0.554824186679359	0.554824186679359	0.554824186679359	0.491371237257751	0.491371237257751	0.491371237257751	0.491371237257751	0.491371237257751	0.491371237257751	0.491371237257751	0.491371237257751	0.491371237257751	0.491371237257751	0.491371237257751	0.491371237257751	0.491371237257751	0.491371237257751	0.491371237257751	0.491371237257751	0.491371237257751	0.491371237257751	0.491371237257751	0.491371237257751	0.491371237257751	0.491371237257751	0.491371237257751	0.491371237257751	0.491371237257751	0.491371237257751	0.491371237257751	0.491371237257751	0.491371237257751	0.491371237257751	0.491371237257751
0.436628299731933	0.436628299731933	0.436628299731933	0.436628299731933	0.436628299731933	0.436628299731933	0.436628299731933	0.436628299731933	0.436628299731933	0.436628299731933	0.436628299731933	0.436628299731933	0.436628299731933	0.436628299731933	0.436628299731933	0.436628299731933	0.436628299731933	0.436628299731933	0.436628299731933	0.767457228444186	0.767457228444186	0.767457228444186	0.767457228444186	0.767457228444186	0.767457228444186	0.767457228444186	0.767457228444186	0.767457228444186	0.767457228444186	0.767457228444186	0.767457228444186	0.767457228444186	0.767457228444186	0.767457228444186	0.767457228444186	0.767457228444186	0.767457228444186	0.767457228444186	0.767457228444186	0.767457228444186	0.767457228444186	0.767457228444186	0.767457228444186	0.767457228444186	0.767457228444186	0.767457228444186	0.767457228444186	0.767457228444186	0.767457228444186	0.619139727814595
0.373731290256036	0.373731290256036	0.373731290256036	0.373731290256036	0.373731290256036	0.373731290256036	0.373731290256036	0.373731290256036	0.373731290256036	0.373731290256036	0.373731290256036	0.373731290256036	0.373731290256036	0.373731290256036	0.373731290256036	0.373731290256036	0.373731290256036	0.373731290256036	0.373731290256036	0.749990985481922	0.749990985481922	0.749990985481922	0.749990985481922	0.749990985481922	0.749990985481922	0.749990985481922	0.749990985481922	0.749990985481922	0.749990985481922	0.749990985481922	0.749990985481922	0.749990985481922	0.749990985481922	0.749990985481922	0.749990985481922	0.749990985481922	0.749990985481922	0.749990985481922	0.749990985481922	0.749990985481922	0.749990985481922	0.749990985481922	0.749990985481922	0.749990985481922	0.749990985481922	0.749990985481922	0.749990985481922	0.749990985481922	0.678096575764001	0.678096575764001
0.437323041133473	0.437323041133473	0.437323041133473	0.437323041133473	0.437323041133473	0.437323041133473	0.437323041133473	0.437323041133473	0.437323041133473	0.437323041133473	0.437323041133473	0.437323041133473	0.437323041133473	0.437323041133473	0.437323041133473	0.437323041133473	0.437323041133473	0.437323041133473	0.437323041133473	0.612468350528563	0.612468350528563	0.612468350528563	0.612468350528563	0.612468350528563	0.612468350528563	0.612468350528563	0.612468350528563	0.612468350528563	0.612468350528563	0.612468350528563	0.612468350528563	0.612468350528563	0.612468350528563	0.612468350528563	0.612468350528563	0.612468350528563	0.612468350528563	0.612468350528563	0.612468350528563	0.612468350528563	0.612468350528563	0.612468350528563	0.612468350528563	0.612468350528563	0.612468350528563	0.612468350528563	0.612468350528563	0.612468350528563	0.612468350528563	0.805740263810784
0.449761243243017	0.449761243243017	0.449761243243017	0.449761243243017	0.449761243243017	0.449761243243017	0.449761243243017	0.449761243243017	0.449761243243017	0.449761243243017	0.449761243243017	0.449761243243017	0.449761243243017	0.449761243243017	0.449761243243017	0.449761243243017	0.449761243243017	0.449761243243017	0.449761243243017	0.449761243243017	0.712763461824162	0.712763461824162	0.712763461824162	0.712763461824162	0.712763461824162	0.712763461824162	0.712763461824162	0.712763461824162	0.712763461824162	0.712763461824162	0.712763461824162	0.712763461824162	0.712763461824162	0.712763461824162	0.712763461824162	0.712763461824162	0.712763461824162	0.712763461824162	0.712763461824162	0.712763461824162	0.712763461824162	0.712763461824162	0.712763461824162	0.712763461824162	0.712763461824162	0.712763461824162	0.712763461824162	0.712763461824162	0.712763461824162	0.712763461824162
0.435518418990157	0.435518418990157	0.435518418990157	0.435518418990157	0.435518418990157	0.435518418990157	0.435518418990157	0.435518418990157	0.435518418990157	0.435518418990157	0.435518418990157	0.435518418990157	0.435518418990157	0.435518418990157	0.435518418990157	0.435518418990157	0.435518418990157	0.435518418990157	0.530012983147524	0.530012983147524	0.530012983147524	0.530012983147524	0.530012983147524	0.530012983147524	0.530012983147524	0.530012983147524	0.530012983147524	0.530012983147524	0.530012983147524	0.530012983147524	0.530012983147524	0.530012983147524	0.530012983147524	0.530012983147524	0.530012983147524	0.530012983147524	0.530012983147524	0.530012983147524	0.530012983147524	0.530012983147524	0.530012983147524	0.530012983147524	0.530012983147524	0.530012983147524	0.530012983147524	0.530012983147524	0.530012983147524	0.530012983147524	0.530012983147524	0.530012983147524
0.449405876522906	0.449405876522906	0.449405876522906	0.449405876522906	0.449405876522906	0.449405876522906	0.449405876522906	0.449405876522906	0.449405876522906	0.449405876522906	0.449405876522906	0.449405876522906	0.449405876522906	0.449405876522906	0.449405876522906	0.449405876522906	0.449405876522906	0.449405876522906	0.681142392401054	0.681142392401054	0.681142392401054	0.681142392401054	0.681142392401054	0.681142392401054	0.681142392401054	0.681142392401054	0.681142392401054	0.681142392401054	0.681142392401054	0.681142392401054	0.681142392401054	0.681142392401054	0.681142392401054	0.681142392401054	0.681142392401054	0.681142392401054	0.681142392401054	0.681142392401054	0.681142392401054	0.681142392401054	0.681142392401054	0.681142392401054	0.681142392401054	0.681142392401054	0.681142392401054	0.681142392401054	0.681142392401054	0.681142392401054	0.681142392401054	0.681142392401054
0.223882843745385	0.223882843745385	0.223882843745385	0.223882843745385	0.223882843745385	0.223882843745385	0.223882843745385	0.223882843745385	0.223882843745385	0.223882843745385	0.223882843745385	0.223882843745385	0.223882843745385	0.223882843745385	0.223882843745385	0.223882843745385	0.223882843745385	0.223882843745385	0.600525432219801	0.600525432219801	0.600525432219801	0.600525432219801	0.600525432219801	0.600525432219801	0.600525432219801	0.600525432219801	0.600525432219801	0.600525432219801	0.600525432219801	0.600525432219801	0.600525432219801	0.600525432219801	0.600525432219801	0.600525432219801	0.600525432219801	0.600525432219801	0.600525432219801	0.600525432219801	0.600525432219801	0.600525432219801	0.600525432219801	0.600525432219801	0.600525432219801	0.600525432219801	0.600525432219801	0.600525432219801	0.600525432219801	0.600525432219801	0.600525432219801	0.600525432219801
0.408706515522466	0.408706515522466	0.408706515522466	0.408706515522466	0.408706515522466	0.408706515522466	0.408706515522466	0.408706515522466	0.408706515522466	0.408706515522466	0.408706515522466	0.408706515522466	0.408706515522466	0.408706515522466	0.408706515522466	0.408706515522466	0.408706515522466	0.408706515522466	0.553100365698686	0.553100365698686	0.553100365698686	0.553100365698686	0.553100365698686	0.553100365698686	0.553100365698686	0.553100365698686	0.553100365698686	0.553100365698686	0.553100365698686	0.553100365698686	0.553100365698686	0.553100365698686	0.553100365698686	0.553100365698686	0.553100365698686	0.553100365698686	0.553100365698686	0.553100365698686	0.553100365698686	0.553100365698686	0.553100365698686	0.553100365698686	0.553100365698686	0.553100365698686	0.553100365698686	0.553100365698686	0.553100365698686	0.553100365698686	0.553100365698686	0.553100365698686
0.534933264994908	0.534933264994908	0.534933264994908	0.534933264994908	0.534933264994908	0.534933264994908	0.534933264994908	0.534933264994908	0.534933264994908	0.534933264994908	0.534933264994908	0.534933264994908	0.534933264994908	0.534933264994908	0.534933264994908	0.534933264994908	0.534933264994908	0.534933264994908	0.601346947135517	0.601346947135517	0.601346947135517	0.601346947135517	0.601346947135517	0.601346947135517	0.601346947135517	0.601346947135517	0.601346947135517	0.601346947135517	0.601346947135517	0.601346947135517	0.601346947135517	0.601346947135517	0.601346947135517	0.601346947135517	0.601346947135517	0.601346947135517	0.601346947135517	0.601346947135517	0.601346947135517	0.601346947135517	0.601346947135517	0.601346947135517	0.601346947135517	0.601346947135517	0.601346947135517	0.601346947135517	0.601346947135517	0.601346947135517	0.601346947135517	0.601346947135517
0.304336980391969	0.304336980391969	0.304336980391969	0.304336980391969	0.304336980391969	0.304336980391969	0.304336980391969	0.304336980391969	0.304336980391969	0.304336980391969	0.304336980391969	0.304336980391969	0.304336980391969	0.304336980391969	0.304336980391969	0.304336980391969	0.304336980391969	0.304336980391969	0.572112764566183	0.572112764566183	0.572112764566183	0.572112764566183	0.572112764566183	0.572112764566183	0.572112764566183	0.572112764566183	0.572112764566183	0.572112764566183	0.572112764566183	0.572112764566183	0.572112764566183	0.572112764566183	0.572112764566183	0.572112764566183	0.572112764566183	0.572112764566183	0.572112764566183	0.572112764566183	0.572112764566183	0.572112764566183	0.572112764566183	0.572112764566183	0.572112764566183	0.572112764566183	0.572112764566183	0.572112764566183	0.572112764566183	0.572112764566183	0.572112764566183	0.572112764566183
0.479772570471233	0.479772570471233	0.479772570471233	0.479772570471233	0.479772570471233	0.479772570471233	0.479772570471233	0.479772570471233	0.479772570471233	0.479772570471233	0.479772570471233	0.479772570471233	0.479772570471233	0.479772570471233	0.479772570471233	0.479772570471233	0.479772570471233	0.479772570471233	0.685605287892306	0.685605287892306	0.685605287892306	0.685605287892306	0.685605287892306	0.685605287892306	0.685605287892306	0.685605287892306	0.685605287892306	0.685605287892306	0.685605287892306	0.685605287892306	0.685605287892306	0.685605287892306	0.685605287892306	0.685605287892306	0.685605287892306	0.685605287892306	0.685605287892306	0.685605287892306	0.685605287892306	0.685605287892306	0.685605287892306	0.685605287892306	0.685605287892306	0.685605287892306	0.685605287892306	0.685605287892306	0.685605287892306	0.685605287892306	0.685605287892306	0.685605287892306
0.290576742369626	0.290576742369626	0.290576742369626	0.290576742369626	0.290576742369626	0.290576742369626	0.290576742369626	0.290576742369626	0.290576742369626	0.290576742369626	0.290576742369626	0.290576742369626	0.290576742369626	0.290576742369626	0.290576742369626	0.290576742369626	0.290576742369626	0.290576742369626	0.290576742369626	0.755370680244043	0.755370680244043	0.755370680244043	0.755370680244043	0.755370680244043	0.755370680244043	0.755370680244043	0.755370680244043	0.755370680244043	0.755370680244043	0.755370680244043	0.755370680244043	0.755370680244043	0.755370680244043	0.755370680244043	0.755370680244043	0.755370680244043	0.755370680244043	0.755370680244043	0.755370680244043	0.755370680244043	0.755370680244043	0.755370680244043	0.755370680244043	0.755370680244043	0.755370680244043	0.755370680244043	0.755370680244043	0.755370680244043	0.755370680244043	0.755370680244043
0.34594963953324	0.34594963953324	0.34594963953324	0.34594963953324	0.34594963953324	0.34594963953324	0.34594963953324	0.34594963953324	0.34594963953324	0.34594963953324	0.34594963953324	0.34594963953324	0.34594963953324	0.34594963953324	0.34594963953324	0.34594963953324	0.34594963953324	0.34594963953324	0.517639600429691	0.517639600429691	0.517639600429691	0.517639600429691	0.517639600429691	0.517639600429691	0.517639600429691	0.517639600429691	0.517639600429691	0.517639600429691	0.517639600429691	0.517639600429691	0.517639600429691	0.517639600429691	0.517639600429691	0.517639600429691	0.517639600429691	0.517639600429691	0.517639600429691	0.517639600429691	0.517639600429691	0.517639600429691	0.517639600429691	0.517639600429691	0.517639600429691	0.517639600429691	0.517639600429691	0.517639600429691	0.517639600429691	0.517639600429691	0.517639600429691	0.517639600429691
0.479674497529366	0.479674497529366	0.479674497529366	0.479674497529366	0.479674497529366	0.479674497529366	0.479674497529366	0.479674497529366	0.479674497529366	0.479674497529366	0.479674497529366	0.479674497529366	0.479674497529366	0.479674497529366	0.479674497529366	0.479674497529366	0.479674497529366	0.479674497529366	0.64739151855374	0.64739151855374	0.64739151855374	0.64739151855374	0.64739151855374	0.64739151855374	0.64739151855374	0.64739151855374	0.64739151855374	0.64739151855374	0.64739151855374	0.64739151855374	0.64739151855374	0.64739151855374	0.64739151855374	0.64739151855374	0.64739151855374	0.64739151855374	0.64739151855374	0.64739151855374	0.64739151855374	0.64739151855374	0.64739151855374	0.64739151855374	0.64739151855374	0.64739151855374	0.64739151855374	0.64739151855374	0.64739151855374	0.64739151855374	0.64739151855374	0.64739151855374
0.517556051235058	0.517556051235058	0.517556051235058	0.517556051235058	0.517556051235058	0.517556051235058	0.517556051235058	0.517556051235058	0.517556051235058	0.517556051235058	0.517556051235058	0.517556051235058	0.517556051235058	0.517556051235058	0.517556051235058	0.517556051235058	0.517556051235058	0.517556051235058	0.517556051235058	0.468524926515488	0.468524926515488	0.468524926515488	0.468524926515488	0.468524926515488	0.468524926515488	0.468524926515488	0.468524926515488	0.468524926515488	0.468524926515488	0.468524926515488	0.468524926515488	0.468524926515488	0.468524926515488	0.468524926515488	0.468524926515488	0.468524926515488	0.468524926515488	0.468524926515488	0.468524926515488	0.468524926515488	0.468524926515488	0.468524926515488	0.468524926515488	0.468524926515488	0.468524926515488	0.468524926515488	0.468524926515488	0.468524926515488	0.468524926515488	0.468524926515488
0.417213255150195	0.417213255150195	0.417213255150195	0.417213255150195	0.417213255150195	0.417213255150195	0.417213255150195	0.417213255150195	0.417213255150195	0.417213255150195	0.417213255150195	0.417213255150195	0.417213255150195	0.417213255150195	0.417213255150195	0.417213255150195	0.417213255150195	0.417213255150195	0.546526038622757	0.546526038622757	0.546526038622757	0.546526038622757	0.546526038622757	0.546526038622757	0.546526038622757	0.546526038622757	0.546526038622757	0.546526038622757	0.546526038622757	0.546526038622757	0.546526038622757	0.546526038622757	0.546526038622757	0.546526038622757	0.546526038622757	0.546526038622757	0.546526038622757	0.546526038622757	0.546526038622757	0.546526038622757	0.546526038622757	0.546526038622757	0.546526038622757	0.546526038622757	0.546526038622757	0.546526038622757	0.546526038622757	0.546526038622757	0.546526038622757	0.546526038622757
0.520196552438101	0.520196552438101	0.520196552438101	0.520196552438101	0.520196552438101	0.520196552438101	0.520196552438101	0.520196552438101	0.520196552438101	0.520196552438101	0.520196552438101	0.520196552438101	0.520196552438101	0.520196552438101	0.520196552438101	0.520196552438101	0.520196552438101	0.520196552438101	0.520196552438101	0.728998903597568	0.728998903597568	0.728998903597568	0.728998903597568	0.728998903597568	0.728998903597568	0.728998903597568	0.728998903597568	0.728998903597568	0.728998903597568	0.728998903597568	0.728998903597568	0.728998903597568	0.728998903597568	0.728998903597568	0.728998903597568	0.728998903597568	0.728998903597568	0.728998903597568	0.728998903597568	0.728998903597568	0.728998903597568	0.728998903597568	0.728998903597568	0.728998903597568	0.728998903597568	0.728998903597568	0.728998903597568	0.728998903597568	0.728998903597568	0.728998903597568
0.558353096980232	0.558353096980232	0.558353096980232	0.558353096980232	0.558353096980232	0.558353096980232	0.558353096980232	0.558353096980232	0.558353096980232	0.558353096980232	0.558353096980232	0.558353096980232	0.558353096980232	0.558353096980232	0.558353096980232	0.558353096980232	0.558353096980232	0.558353096980232	0.558353096980232	0.626162286400387	0.626162286400387	0.626162286400387	0.626162286400387	0.626162286400387	0.626162286400387	0.626162286400387	0.626162286400387	0.626162286400387	0.626162286400387	0.626162286400387	0.626162286400387	0.626162286400387	0.626162286400387	0.626162286400387	0.626162286400387	0.626162286400387	0.626162286400387	0.626162286400387	0.626162286400387	0.626162286400387	0.626162286400387	0.626162286400387	0.626162286400387	0.626162286400387	0.626162286400387	0.626162286400387	0.626162286400387	0.626162286400387	0.626162286400387	0.626162286400387
0.533612440977123	0.533612440977123	0.533612440977123	0.533612440977123	0.533612440977123	0.533612440977123	0.533612440977123	0.533612440977123	0.533612440977123	0.533612440977123	0.533612440977123	0.533612440977123	0.533612440977123	0.533612440977123	0.533612440977123	0.533612440977123	0.533612440977123	0.533612440977123	0.533612440977123	0.594777956812525	0.594777956812525	0.594777956812525	0.594777956812525	0.594777956812525	0.594777956812525	0.594777956812525	0.594777956812525	0.594777956812525	0.594777956812525	0.594777956812525	0.594777956812525	0.594777956812525	0.594777956812525	0.594777956812525	0.594777956812525	0.594777956812525	0.594777956812525	0.594777956812525	0.594777956812525	0.594777956812525	0.594777956812525	0.594777956812525	0.594777956812525	0.594777956812525	0.594777956812525	0.594777956812525	0.594777956812525	0.594777956812525	0.594777956812525	0.594777956812525
0.516351361684709	0.516351361684709	0.516351361684709	0.516351361684709	0.516351361684709	0.516351361684709	0.516351361684709	0.516351361684709	0.516351361684709	0.516351361684709	0.516351361684709	0.516351361684709	0.516351361684709	0.516351361684709	0.516351361684709	0.516351361684709	0.516351361684709	0.516351361684709	0.516351361684709	0.67894257421365	0.67894257421365	0.67894257421365	0.67894257421365	0.67894257421365	0.67894257421365	0.67894257421365	0.67894257421365	0.67894257421365	0.67894257421365	0.67894257421365	0.67894257421365	0.67894257421365	0.67894257421365	0.67894257421365	0.67894257421365	0.67894257421365	0.67894257421365	0.67894257421365	0.67894257421365	0.67894257421365	0.67894257421365	0.67894257421365	0.67894257421365	0.67894257421365	0.67894257421365	0.67894257421365	0.67894257421365	0.67894257421365	0.67894257421365	0.67894257421365
0.365098832882689	0.365098832882689	0.365098832882689	0.365098832882689	0.365098832882689	0.365098832882689	0.365098832882689	0.365098832882689	0.365098832882689	0.365098832882689	0.365098832882689	0.365098832882689	0.365098832882689	0.365098832882689	0.365098832882689	0.365098832882689	0.365098832882689	0.365098832882689	0.365098832882689	0.365098832882689	0.656992633389537	0.656992633389537	0.656992633389537	0.656992633389537	0.656992633389537	0.656992633389537	0.656992633389537	0.656992633389537	0.656992633389537	0.656992633389537	0.656992633389537	0.656992633389537	0.656992633389537	0.656992633389537	0.656992633389537	0.656992633389537	0.656992633389537	0.656992633389537	0.656992633389537	0.656992633389537	0.656992633389537	0.656992633389537	0.656992633389537	0.656992633389537	0.656992633389537	0.656992633389537	0.656992633389537	0.656992633389537	0.656992633389537	0.656992633389537
0.552029502747982	0.552029502747982	0.552029502747982	0.552029502747982	0.552029502747982	0.552029502747982	0.552029502747982	0.552029502747982	0.552029502747982	0.552029502747982	0.552029502747982	0.552029502747982	0.552029502747982	0.552029502747982	0.552029502747982	0.552029502747982	0.552029502747982	0.552029502747982	0.552029502747982	0.590372677193004	0.590372677193004	0.590372677193004	0.590372677193004	0.590372677193004	0.590372677193004	0.590372677193004	0.590372677193004	0.590372677193004	0.590372677193004	0.590372677193004	0.590372677193004	0.590372677193004	0.590372677193004	0.590372677193004	0.590372677193004	0.590372677193004	0.590372677193004	0.590372677193004	0.590372677193004	0.590372677193004	0.590372677193004	0.590372677193004	0.590372677193004	0.590372677193004	0.590372677193004	0.590372677193004	0.590372677193004	0.590372677193004	0.590372677193004	0.590372677193004
0.311901617146071	0.311901617146071	0.311901617146071	0.311901617146071	0.311901617146071	0.311901617146071	0.311901617146071	0.311901617146071	0.311901617146071	0.311901617146071	0.311901617146071	0.311901617146071	0.311901617146071	0.311901617146071	0.311901617146071	0.311901617146071	0.311901617146071	0.311901617146071	0.311901617146071	0.311901617146071	0.705593436875939	0.705593436875939	0.705593436875939	0.705593436875939	0.705593436875939	0.705593436875939	0.705593436875939	0.705593436875939	0.705593436875939	0.705593436875939	0.705593436875939	0.705593436875939	0.705593436875939	0.705593436875939	0.705593436875939	0.705593436875939	0.705593436875939	0.705593436875939	0.705593436875939	0.705593436875939	0.705593436875939	0.705593436875939	0.705593436875939	0.705593436875939	0.705593436875939	0.705593436875939	0.705593436875939	0.705593436875939	0.705593436875939	0.705593436875939
0.431052466004709	0.431052466004709	0.431052466004709	0.431052466004709	0.431052466004709	0.431052466004709	0.431052466004709	0.431052466004709	0.431052466004709	0.431052466004709	0.431052466004709	0.431052466004709	0.431052466004709	0.431052466004709	0.431052466004709	0.431052466004709	0.431052466004709	0.431052466004709	0.431052466004709	0.431052466004709	0.595183779588199	0.595183779588199	0.595183779588199	0.595183779588199	0.595183779588199	0.595183779588199	0.595183779588199	0.595183779588199	0.595183779588199	0.595183779588199	0.595183779588199	0.595183779588199	0.595183779588199	0.595183779588199	0.595183779588199	0.595183779588199	0.595183779588199	0.595183779588199	0.595183779588199	0.595183779588199	0.595183779588199	0.595183779588199	0.595183779588199	0.595183779588199	0.595183779588199	0.595183779588199	0.595183779588199	0.595183779588199	0.595183779588199	0.595183779588199
0.246046102303089	0.246046102303089	0.246046102303089	0.246046102303089	0.246046102303089	0.246046102303089	0.246046102303089	0.246046102303089	0.246046102303089	0.246046102303089	0.246046102303089	0.246046102303089	0.246046102303089	0.246046102303089	0.246046102303089	0.246046102303089	0.246046102303089	0.246046102303089	0.246046102303089	0.634616462741051	0.634616462741051	0.634616462741051	0.634616462741051	0.634616462741051	0.634616462741051	0.634616462741051	0.634616462741051	0.634616462741051	0.634616462741051	0.634616462741051	0.634616462741051	0.634616462741051	0.634616462741051	0.634616462741051	0.634616462741051	0.634616462741051	0.634616462741051	0.634616462741051	0.634616462741051	0.634616462741051	0.634616462741051	0.634616462741051	0.634616462741051	0.634616462741051	0.634616462741051	0.634616462741051	0.634616462741051	0.634616462741051	0.634616462741051	0.561200740545215
0.311041661377074	0.311041661377074	0.311041661377074	0.311041661377074	0.311041661377074	0.311041661377074	0.311041661377074	0.311041661377074	0.311041661377074	0.311041661377074	0.311041661377074	0.311041661377074	0.311041661377074	0.311041661377074	0.311041661377074	0.311041661377074	0.311041661377074	0.311041661377074	0.311041661377074	0.311041661377074	0.659272267518638	0.659272267518638	0.659272267518638	0.659272267518638	0.659272267518638	0.659272267518638	0.659272267518638	0.659272267518638	0.659272267518638	0.659272267518638	0.659272267518638	0.659272267518638	0.659272267518638	0.659272267518638	0.659272267518638	0.659272267518638	0.659272267518638	0.659272267518638	0.659272267518638	0.659272267518638	0.659272267518638	0.659272267518638	0.659272267518638	0.659272267518638	0.659272267518638	0.659272267518638	0.659272267518638	0.659272267518638	0.659272267518638	0.713726244127155
0.35916904288932	0.35916904288932	0.35916904288932	0.35916904288932	0.35916904288932	0.35916904288932	0.35916904288932	0.35916904288932	0.35916904288932	0.35916904288932	0.35916904288932	0.35916904288932	0.35916904288932	0.35916904288932	0.35916904288932	0.35916904288932	0.35916904288932	0.35916904288932	0.35916904288932	0.872195969834919	0.872195969834919	0.872195969834919	0.872195969834919	0.872195969834919	0.872195969834919	0.872195969834919	0.872195969834919	0.872195969834919	0.872195969834919	0.872195969834919	0.872195969834919	0.872195969834919	0.872195969834919	0.872195969834919	0.872195969834919	0.872195969834919	0.872195969834919	0.872195969834919	0.872195969834919	0.872195969834919	0.872195969834919	0.872195969834919	0.872195969834919	0.872195969834919	0.872195969834919	0.872195969834919	0.872195969834919	0.872195969834919	0.509591065915806	0.509591065915806
0.337233205715431	0.337233205715431	0.337233205715431	0.337233205715431	0.337233205715431	0.337233205715431	0.337233205715431	0.337233205715431	0.337233205715431	0.337233205715431	0.337233205715431	0.337233205715431	0.337233205715431	0.337233205715431	0.337233205715431	0.337233205715431	0.337233205715431	0.337233205715431	0.337233205715431	0.637622314585177	0.637622314585177	0.637622314585177	0.637622314585177	0.637622314585177	0.637622314585177	0.637622314585177	0.637622314585177	0.637622314585177	0.637622314585177	0.637622314585177	0.637622314585177	0.637622314585177	0.637622314585177	0.637622314585177	0.637622314585177	0.637622314585177	0.637622314585177	0.637622314585177	0.637622314585177	0.637622314585177	0.637622314585177	0.637622314585177	0.637622314585177	0.637622314585177	0.637622314585177	0.637622314585177	0.637622314585177	0.637622314585177	0.849999429351603	0.849999429351603
0.325246833887134	0.325246833887134	0.325246833887134	0.325246833887134	0.325246833887134	0.325246833887134	0.325246833887134	0.325246833887134	0.325246833887134	0.325246833887134	0.325246833887134	0.325246833887134	0.325246833887134	0.325246833887134	0.325246833887134	0.325246833887134	0.325246833887134	0.325246833887134	0.517481288667446	0.517481288667446	0.517481288667446	0.517481288667446	0.517481288667446	0.517481288667446	0.517481288667446	0.517481288667446	0.517481288667446	0.517481288667446	0.517481288667446	0.517481288667446	0.517481288667446	0.517481288667446	0.517481288667446	0.517481288667446	0.517481288667446	0.517481288667446	0.517481288667446	0.517481288667446	0.517481288667446	0.517481288667446	0.517481288667446	0.517481288667446	0.517481288667446	0.517481288667446	0.517481288667446	0.517481288667446	0.517481288667446	0.517481288667446	0.476034824551467	0.476034824551467
0.382988992566953	0.382988992566953	0.382988992566953	0.382988992566953	0.382988992566953	0.382988992566953	0.382988992566953	0.382988992566953	0.382988992566953	0.382988992566953	0.382988992566953	0.382988992566953	0.382988992566953	0.382988992566953	0.382988992566953	0.382988992566953	0.382988992566953	0.382988992566953	0.435535209102562	0.435535209102562	0.435535209102562	0.435535209102562	0.435535209102562	0.435535209102562	0.435535209102562	0.435535209102562	0.435535209102562	0.435535209102562	0.435535209102562	0.435535209102562	0.435535209102562	0.435535209102562	0.435535209102562	0.435535209102562	0.435535209102562	0.435535209102562	0.435535209102562	0.435535209102562	0.435535209102562	0.435535209102562	0.435535209102562	0.435535209102562	0.435535209102562	0.435535209102562	0.435535209102562	0.435535209102562	0.435535209102562	0.435535209102562	0.754588836386797	0.754588836386797
0.337445783924672	0.337445783924672	0.337445783924672	0.337445783924672	0.337445783924672	0.337445783924672	0.337445783924672	0.337445783924672	0.337445783924672	0.337445783924672	0.337445783924672	0.337445783924672	0.337445783924672	0.337445783924672	0.337445783924672	0.337445783924672	0.337445783924672	0.658804721296472	0.658804721296472	0.658804721296472	0.658804721296472	0.658804721296472	0.658804721296472	0.658804721296472	0.658804721296472	0.658804721296472	0.658804721296472	0.658804721296472	0.658804721296472	0.658804721296472	0.658804721296472	0.658804721296472	0.658804721296472	0.658804721296472	0.658804721296472	0.658804721296472	0.658804721296472	0.658804721296472	0.658804721296472	0.658804721296472	0.658804721296472	0.658804721296472	0.658804721296472	0.658804721296472	0.658804721296472	0.680488773479624	0.680488773479624	0.680488773479624	0.680488773479624	0.680488773479624
0.360372888946918	0.360372888946918	0.360372888946918	0.360372888946918	0.360372888946918	0.360372888946918	0.360372888946918	0.360372888946918	0.360372888946918	0.360372888946918	0.360372888946918	0.360372888946918	0.360372888946918	0.360372888946918	0.360372888946918	0.360372888946918	0.360372888946918	0.360372888946918	0.360372888946918	0.910922640510493	0.910922640510493	0.910922640510493	0.910922640510493	0.910922640510493	0.910922640510493	0.910922640510493	0.910922640510493	0.910922640510493	0.910922640510493	0.910922640510493	0.910922640510493	0.910922640510493	0.910922640510493	0.910922640510493	0.910922640510493	0.910922640510493	0.910922640510493	0.910922640510493	0.910922640510493	0.910922640510493	0.910922640510493	0.910922640510493	0.910922640510493	0.910922640510493	0.910922640510493	0.704598984834676	0.704598984834676	0.704598984834676	0.704598984834676	0.704598984834676
0.491487518844637	0.491487518844637	0.491487518844637	0.491487518844637	0.491487518844637	0.491487518844637	0.491487518844637	0.491487518844637	0.491487518844637	0.491487518844637	0.491487518844637	0.491487518844637	0.491487518844637	0.491487518844637	0.491487518844637	0.491487518844637	0.491487518844637	0.491487518844637	0.491487518844637	0.661529735552883	0.661529735552883	0.661529735552883	0.661529735552883	0.661529735552883	0.661529735552883	0.661529735552883	0.661529735552883	0.661529735552883	0.661529735552883	0.661529735552883	0.661529735552883	0.661529735552883	0.661529735552883	0.661529735552883	0.661529735552883	0.661529735552883	0.661529735552883	0.661529735552883	0.661529735552883	0.661529735552883	0.661529735552883	0.661529735552883	0.661529735552883	0.661529735552883	0.643298453093909	0.643298453093909	0.643298453093909	0.643298453093909	0.643298453093909	0.643298453093909
0.307038346213678	0.307038346213678	0.307038346213678	0.307038346213678	0.307038346213678	0.307038346213678	0.307038346213678	0.307038346213678	0.307038346213678	0.307038346213678	0.307038346213678	0.307038346213678	0.307038346213678	0.307038346213678	0.307038346213678	0.307038346213678	0.307038346213678	0.307038346213678	0.307038346213678	0.503357486772067	0.503357486772067	0.503357486772067	0.503357486772067	0.503357486772067	0.503357486772067	0.503357486772067	0.503357486772067	0.503357486772067	0.503357486772067	0.503357486772067	0.503357486772067	0.503357486772067	0.503357486772067	0.503357486772067	0.503357486772067	0.503357486772067	0.503357486772067	0.503357486772067	0.503357486772067	0.503357486772067	0.503357486772067	0.503357486772067	0.503357486772067	0.503357486772067	0.643608583543172	0.643608583543172	0.643608583543172	0.643608583543172	0.643608583543172	0.643608583543172
0.326779740896318	0.326779740896318	0.326779740896318	0.326779740896318	0.326779740896318	0.326779740896318	0.326779740896318	0.326779740896318	0.326779740896318	0.326779740896318	0.326779740896318	0.326779740896318	0.326779740896318	0.326779740896318	0.326779740896318	0.326779740896318	0.326779740896318	0.326779740896318	0.326779740896318	0.681571928561265	0.681571928561265	0.681571928561265	0.681571928561265	0.681571928561265	0.681571928561265	0.681571928561265	0.681571928561265	0.681571928561265	0.681571928561265	0.681571928561265	0.681571928561265	0.681571928561265	0.681571928561265	0.681571928561265	0.681571928561265	0.681571928561265	0.681571928561265	0.681571928561265	0.681571928561265	0.681571928561265	0.681571928561265	0.681571928561265	0.681571928561265	0.681571928561265	0.681571928561265	0.739873913098608	0.739873913098608	0.739873913098608	0.739873913098608	0.739873913098608
0.343900022054356	0.343900022054356	0.343900022054356	0.343900022054356	0.343900022054356	0.343900022054356	0.343900022054356	0.343900022054356	0.343900022054356	0.343900022054356	0.343900022054356	0.343900022054356	0.343900022054356	0.343900022054356	0.343900022054356	0.343900022054356	0.343900022054356	0.343900022054356	0.343900022054356	0.782786052709603	0.782786052709603	0.782786052709603	0.782786052709603	0.782786052709603	0.782786052709603	0.782786052709603	0.782786052709603	0.782786052709603	0.782786052709603	0.782786052709603	0.782786052709603	0.782786052709603	0.782786052709603	0.782786052709603	0.782786052709603	0.782786052709603	0.782786052709603	0.782786052709603	0.782786052709603	0.782786052709603	0.782786052709603	0.782786052709603	0.782786052709603	0.782786052709603	0.782786052709603	0.860625027044907	0.860625027044907	0.860625027044907	0.860625027044907	0.860625027044907
0.438402000619322	0.438402000619322	0.438402000619322	0.438402000619322	0.438402000619322	0.438402000619322	0.438402000619322	0.438402000619322	0.438402000619322	0.438402000619322	0.438402000619322	0.438402000619322	0.438402000619322	0.438402000619322	0.438402000619322	0.438402000619322	0.438402000619322	0.438402000619322	0.438402000619322	0.715594324983818	0.715594324983818	0.715594324983818	0.715594324983818	0.715594324983818	0.715594324983818	0.715594324983818	0.715594324983818	0.715594324983818	0.715594324983818	0.715594324983818	0.715594324983818	0.715594324983818	0.715594324983818	0.715594324983818	0.715594324983818	0.715594324983818	0.715594324983818	0.715594324983818	0.715594324983818	0.715594324983818	0.715594324983818	0.715594324983818	0.715594324983818	0.715594324983818	0.715594324983818	0.489422877025067	0.489422877025067	0.489422877025067	0.489422877025067	0.489422877025067
0.298792302754396	0.298792302754396	0.298792302754396	0.298792302754396	0.298792302754396	0.298792302754396	0.298792302754396	0.298792302754396	0.298792302754396	0.298792302754396	0.298792302754396	0.298792302754396	0.298792302754396	0.298792302754396	0.298792302754396	0.298792302754396	0.298792302754396	0.579634349323589	0.579634349323589	0.579634349323589	0.579634349323589	0.579634349323589	0.579634349323589	0.579634349323589	0.579634349323589	0.579634349323589	0.579634349323589	0.579634349323589	0.579634349323589	0.579634349323589	0.579634349323589	0.579634349323589	0.579634349323589	0.579634349323589	0.579634349323589	0.579634349323589	0.579634349323589	0.579634349323589	0.579634349323589	0.579634349323589	0.579634349323589	0.579634349323589	0.579634349323589	0.579634349323589	0.579634349323589	0.476177034730538	0.476177034730538	0.476177034730538	0.476177034730538	0.476177034730538
0.290411597548051	0.290411597548051	0.290411597548051	0.290411597548051	0.290411597548051	0.290411597548051	0.290411597548051	0.290411597548051	0.290411597548051	0.290411597548051	0.290411597548051	0.290411597548051	0.290411597548051	0.290411597548051	0.290411597548051	0.290411597548051	0.459103058935376	0.459103058935376	0.459103058935376	0.459103058935376	0.459103058935376	0.459103058935376	0.459103058935376	0.459103058935376	0.459103058935376	0.459103058935376	0.459103058935376	0.459103058935376	0.459103058935376	0.459103058935376	0.459103058935376	0.459103058935376	0.459103058935376	0.459103058935376	0.459103058935376	0.459103058935376	0.459103058935376	0.459103058935376	0.459103058935376	0.459103058935376	0.459103058935376	0.459103058935376	0.459103058935376	0.459103058935376	0.459103058935376	0.390147786736249	0.390147786736249	0.390147786736249	0.390147786736249	0.390147786736249
0.232645062845008	0.232645062845008	0.232645062845008	0.232645062845008	0.232645062845008	0.232645062845008	0.232645062845008	0.232645062845008	0.232645062845008	0.232645062845008	0.232645062845008	0.232645062845008	0.232645062845008	0.232645062845008	0.232645062845008	0.232645062845008	0.876380514207737	0.876380514207737	0.876380514207737	0.876380514207737	0.876380514207737	0.876380514207737	0.876380514207737	0.876380514207737	0.876380514207737	0.876380514207737	0.876380514207737	0.876380514207737	0.876380514207737	0.876380514207737	0.876380514207737	0.876380514207737	0.876380514207737	0.876380514207737	0.876380514207737	0.876380514207737	0.876380514207737	0.876380514207737	0.876380514207737	0.876380514207737	0.876380514207737	0.876380514207737	0.876380514207737	0.876380514207737	0.876380514207737	0.595094730279272	0.595094730279272	0.595094730279272	0.595094730279272	0.595094730279272
0.442016914266596	0.442016914266596	0.442016914266596	0.442016914266596	0.442016914266596	0.442016914266596	0.442016914266596	0.442016914266596	0.442016914266596	0.442016914266596	0.442016914266596	0.442016914266596	0.442016914266596	0.442016914266596	0.442016914266596	0.442016914266596	0.77281738130746	0.77281738130746	0.77281738130746	0.77281738130746	0.77281738130746	0.77281738130746	0.77281738130746	0.77281738130746	0.77281738130746	0.77281738130746	0.77281738130746	0.77281738130746	0.77281738130746	0.77281738130746	0.77281738130746	0.77281738130746	0.77281738130746	0.77281738130746	0.77281738130746	0.77281738130746	0.77281738130746	0.77281738130746	0.77281738130746	0.77281738130746	0.77281738130746	0.77281738130746	0.77281738130746	0.77281738130746	0.77281738130746	0.742441396495642	0.742441396495642	0.742441396495642	0.742441396495642	0.742441396495642
0.219251587755212	0.219251587755212	0.219251587755212	0.219251587755212	0.219251587755212	0.219251587755212	0.219251587755212	0.219251587755212	0.219251587755212	0.219251587755212	0.219251587755212	0.219251587755212	0.219251587755212	0.219251587755212	0.219251587755212	0.219251587755212	0.219251587755212	0.641210203369894	0.641210203369894	0.641210203369894	0.641210203369894	0.641210203369894	0.641210203369894	0.641210203369894	0.641210203369894	0.641210203369894	0.641210203369894	0.641210203369894	0.641210203369894	0.641210203369894	0.641210203369894	0.641210203369894	0.641210203369894	0.641210203369894	0.641210203369894	0.641210203369894	0.641210203369894	0.641210203369894	0.641210203369894	0.641210203369894	0.641210203369894	0.641210203369894	0.641210203369894	0.641210203369894	0.641210203369894	0.598538672299687	0.598538672299687	0.598538672299687	0.598538672299687	0.598538672299687
0.496968186411667	0.496968186411667	0.496968186411667	0.496968186411667	0.496968186411667	0.496968186411667	0.496968186411667	0.496968186411667	0.496968186411667	0.496968186411667	0.496968186411667	0.496968186411667	0.496968186411667	0.496968186411667	0.496968186411667	0.496968186411667	0.496968186411667	0.496968186411667	0.599123681921371	0.599123681921371	0.599123681921371	0.599123681921371	0.599123681921371	0.599123681921371	0.599123681921371	0.599123681921371	0.599123681921371	0.599123681921371	0.599123681921371	0.599123681921371	0.599123681921371	0.599123681921371	0.599123681921371	0.599123681921371	0.599123681921371	0.599123681921371	0.599123681921371	0.599123681921371	0.599123681921371	0.599123681921371	0.599123681921371	0.599123681921371	0.599123681921371	0.599123681921371	0.599123681921371	0.599123681921371	0.8405265376928	0.8405265376928	0.8405265376928	0.8405265376928
0.407160440803041	0.407160440803041	0.407160440803041	0.407160440803041	0.407160440803041	0.407160440803041	0.407160440803041	0.407160440803041	0.407160440803041	0.407160440803041	0.407160440803041	0.407160440803041	0.407160440803041	0.407160440803041	0.407160440803041	0.407160440803041	0.407160440803041	0.407160440803041	0.626445536395973	0.626445536395973	0.626445536395973	0.626445536395973	0.626445536395973	0.626445536395973	0.626445536395973	0.626445536395973	0.626445536395973	0.626445536395973	0.626445536395973	0.626445536395973	0.626445536395973	0.626445536395973	0.626445536395973	0.626445536395973	0.626445536395973	0.626445536395973	0.626445536395973	0.626445536395973	0.626445536395973	0.626445536395973	0.626445536395973	0.626445536395973	0.626445536395973	0.626445536395973	0.626445536395973	0.626445536395973	0.859468996537516	0.859468996537516	0.859468996537516	0.859468996537516
0.310742894517168	0.310742894517168	0.310742894517168	0.310742894517168	0.310742894517168	0.310742894517168	0.310742894517168	0.310742894517168	0.310742894517168	0.310742894517168	0.310742894517168	0.310742894517168	0.310742894517168	0.310742894517168	0.310742894517168	0.310742894517168	0.310742894517168	0.310742894517168	0.587468027311128	0.587468027311128	0.587468027311128	0.587468027311128	0.587468027311128	0.587468027311128	0.587468027311128	0.587468027311128	0.587468027311128	0.587468027311128	0.587468027311128	0.587468027311128	0.587468027311128	0.587468027311128	0.587468027311128	0.587468027311128	0.587468027311128	0.587468027311128	0.587468027311128	0.587468027311128	0.587468027311128	0.587468027311128	0.587468027311128	0.587468027311128	0.587468027311128	0.587468027311128	0.587468027311128	0.587468027311128	0.538521208532093	0.538521208532093	0.538521208532093	0.538521208532093
0.287121094985	0.287121094985	0.287121094985	0.287121094985	0.287121094985	0.287121094985	0.287121094985	0.287121094985	0.287121094985	0.287121094985	0.287121094985	0.287121094985	0.287121094985	0.287121094985	0.287121094985	0.287121094985	0.287121094985	0.287121094985	0.287121094985	0.737116812005919	0.737116812005919	0.737116812005919	0.737116812005919	0.737116812005919	0.737116812005919	0.737116812005919	0.737116812005919	0.737116812005919	0.737116812005919	0.737116812005919	0.737116812005919	0.737116812005919	0.737116812005919	0.737116812005919	0.737116812005919	0.737116812005919	0.737116812005919	0.737116812005919	0.737116812005919	0.737116812005919	0.737116812005919	0.737116812005919	0.737116812005919	0.737116812005919	0.737116812005919	0.737116812005919	0.793331456598425	0.793331456598425	0.793331456598425	0.793331456598425
0.522743728767368	0.522743728767368	0.522743728767368	0.522743728767368	0.522743728767368	0.522743728767368	0.522743728767368	0.522743728767368	0.522743728767368	0.522743728767368	0.522743728767368	0.522743728767368	0.522743728767368	0.522743728767368	0.522743728767368	0.522743728767368	0.522743728767368	0.522743728767368	0.808132080800665	0.808132080800665	0.808132080800665	0.808132080800665	0.808132080800665	0.808132080800665	0.808132080800665	0.808132080800665	0.808132080800665	0.808132080800665	0.808132080800665	0.808132080800665	0.808132080800665	0.808132080800665	0.808132080800665	0.808132080800665	0.808132080800665	0.808132080800665	0.808132080800665	0.808132080800665	0.808132080800665	0.808132080800665	0.808132080800665	0.808132080800665	0.808132080800665	0.808132080800665	0.808132080800665	0.808132080800665	0.764126162259972	0.764126162259972	0.764126162259972	0.764126162259972
0.318762401620316	0.318762401620316	0.318762401620316	0.318762401620316	0.318762401620316	0.318762401620316	0.318762401620316	0.318762401620316	0.318762401620316	0.318762401620316	0.318762401620316	0.318762401620316	0.318762401620316	0.318762401620316	0.318762401620316	0.318762401620316	0.848708174905463	0.848708174905463	0.848708174905463	0.848708174905463	0.848708174905463	0.848708174905463	0.848708174905463	0.848708174905463	0.848708174905463	0.848708174905463	0.848708174905463	0.848708174905463	0.848708174905463	0.848708174905463	0.848708174905463	0.848708174905463	0.848708174905463	0.848708174905463	0.848708174905463	0.848708174905463	0.848708174905463	0.848708174905463	0.848708174905463	0.848708174905463	0.848708174905463	0.848708174905463	0.848708174905463	0.848708174905463	0.848708174905463	0.848708174905463	0.58196786030964	0.58196786030964	0.58196786030964	0.58196786030964
0.317850952719483	0.317850952719483	0.317850952719483	0.317850952719483	0.317850952719483	0.317850952719483	0.317850952719483	0.317850952719483	0.317850952719483	0.317850952719483	0.317850952719483	0.317850952719483	0.317850952719483	0.317850952719483	0.317850952719483	0.317850952719483	0.682502754111815	0.682502754111815	0.682502754111815	0.682502754111815	0.682502754111815	0.682502754111815	0.682502754111815	0.682502754111815	0.682502754111815	0.682502754111815	0.682502754111815	0.682502754111815	0.682502754111815	0.682502754111815	0.682502754111815	0.682502754111815	0.682502754111815	0.682502754111815	0.682502754111815	0.682502754111815	0.682502754111815	0.682502754111815	0.682502754111815	0.682502754111815	0.682502754111815	0.682502754111815	0.682502754111815	0.682502754111815	0.682502754111815	0.682502754111815	0.682502754111815	0.651262564913714	0.651262564913714	0.651262564913714
0.377151644647282	0.377151644647282	0.377151644647282	0.377151644647282	0.377151644647282	0.377151644647282	0.377151644647282	0.377151644647282	0.377151644647282	0.377151644647282	0.377151644647282	0.377151644647282	0.377151644647282	0.377151644647282	0.377151644647282	0.377151644647282	0.574406454148528	0.574406454148528	0.574406454148528	0.574406454148528	0.574406454148528	0.574406454148528	0.574406454148528	0.574406454148528	0.574406454148528	0.574406454148528	0.574406454148528	0.574406454148528	0.574406454148528	0.574406454148528	0.574406454148528	0.574406454148528	0.574406454148528	0.574406454148528	0.574406454148528	0.574406454148528	0.574406454148528	0.574406454148528	0.574406454148528	0.574406454148528	0.574406454148528	0.574406454148528	0.574406454148528	0.574406454148528	0.574406454148528	0.574406454148528	0.574406454148528	0.79046728924825	0.79046728924825	0.79046728924825
0.29762010385908	0.29762010385908	0.29762010385908	0.29762010385908	0.29762010385908	0.29762010385908	0.29762010385908	0.29762010385908	0.29762010385908	0.29762010385908	0.29762010385908	0.29762010385908	0.29762010385908	0.29762010385908	0.29762010385908	0.29762010385908	0.677166890642426	0.677166890642426	0.677166890642426	0.677166890642426	0.677166890642426	0.677166890642426	0.677166890642426	0.677166890642426	0.677166890642426	0.677166890642426	0.677166890642426	0.677166890642426	0.677166890642426	0.677166890642426	0.677166890642426	0.677166890642426	0.677166890642426	0.677166890642426	0.677166890642426	0.677166890642426	0.677166890642426	0.677166890642426	0.677166890642426	0.677166890642426	0.677166890642426	0.677166890642426	0.677166890642426	0.677166890642426	0.677166890642426	0.677166890642426	0.677166890642426	0.645984926127009	0.645984926127009	0.645984926127009
0.266411248812718	0.266411248812718	0.266411248812718	0.266411248812718	0.266411248812718	0.266411248812718	0.266411248812718	0.266411248812718	0.266411248812718	0.266411248812718	0.266411248812718	0.266411248812718	0.266411248812718	0.266411248812718	0.266411248812718	0.266411248812718	0.266411248812718	0.68177491267299	0.68177491267299	0.68177491267299	0.68177491267299	0.68177491267299	0.68177491267299	0.68177491267299	0.68177491267299	0.68177491267299	0.68177491267299	0.68177491267299	0.68177491267299	0.68177491267299	0.68177491267299	0.68177491267299	0.68177491267299	0.68177491267299	0.68177491267299	0.68177491267299	0.68177491267299	0.68177491267299	0.68177491267299	0.68177491267299	0.68177491267299	0.68177491267299	0.68177491267299	0.68177491267299	0.68177491267299	0.68177491267299	0.68177491267299	0.68177491267299	0.614286583554802	0.614286583554802
0.329452384559006	0.329452384559006	0.329452384559006	0.329452384559006	0.329452384559006	0.329452384559006	0.329452384559006	0.329452384559006	0.329452384559006	0.329452384559006	0.329452384559006	0.329452384559006	0.329452384559006	0.329452384559006	0.329452384559006	0.329452384559006	0.329452384559006	0.329452384559006	0.685862161304803	0.685862161304803	0.685862161304803	0.685862161304803	0.685862161304803	0.685862161304803	0.685862161304803	0.685862161304803	0.685862161304803	0.685862161304803	0.685862161304803	0.685862161304803	0.685862161304803	0.685862161304803	0.685862161304803	0.685862161304803	0.685862161304803	0.685862161304803	0.685862161304803	0.685862161304803	0.685862161304803	0.685862161304803	0.685862161304803	0.685862161304803	0.685862161304803	0.685862161304803	0.685862161304803	0.685862161304803	0.685862161304803	0.685862161304803	0.941937912423258	0.941937912423258
0.386492855655627	0.386492855655627	0.386492855655627	0.386492855655627	0.386492855655627	0.386492855655627	0.386492855655627	0.386492855655627	0.386492855655627	0.386492855655627	0.386492855655627	0.386492855655627	0.386492855655627	0.386492855655627	0.386492855655627	0.386492855655627	0.386492855655627	0.386492855655627	0.713675713317121	0.713675713317121	0.713675713317121	0.713675713317121	0.713675713317121	0.713675713317121	0.713675713317121	0.713675713317121	0.713675713317121	0.713675713317121	0.713675713317121	0.713675713317121	0.713675713317121	0.713675713317121	0.713675713317121	0.713675713317121	0.713675713317121	0.713675713317121	0.713675713317121	0.713675713317121	0.713675713317121	0.713675713317121	0.713675713317121	0.713675713317121	0.713675713317121	0.713675713317121	0.713675713317121	0.713675713317121	0.713675713317121	0.713675713317121	0.713675713317121	0.563035944375648
0.371149205922845	0.371149205922845	0.371149205922845	0.371149205922845	0.371149205922845	0.371149205922845	0.371149205922845	0.371149205922845	0.371149205922845	0.371149205922845	0.371149205922845	0.371149205922845	0.371149205922845	0.371149205922845	0.371149205922845	0.371149205922845	0.371149205922845	0.600867082232475	0.600867082232475	0.600867082232475	0.600867082232475	0.600867082232475	0.600867082232475	0.600867082232475	0.600867082232475	0.600867082232475	0.600867082232475	0.600867082232475	0.600867082232475	0.600867082232475	0.600867082232475	0.600867082232475	0.600867082232475	0.600867082232475	0.600867082232475	0.600867082232475	0.600867082232475	0.600867082232475	0.600867082232475	0.600867082232475	0.600867082232475	0.600867082232475	0.600867082232475	0.600867082232475	0.600867082232475	0.600867082232475	0.600867082232475	0.600867082232475	0.600867082232475	0.510971448610446
0.326789280709958	0.326789280709958	0.326789280709958	0.326789280709958	0.326789280709958	0.326789280709958	0.326789280709958	0.326789280709958	0.326789280709958	0.326789280709958	0.326789280709958	0.326789280709958	0.326789280709958	0.326789280709958	0.326789280709958	0.326789280709958	0.326789280709958	0.713262637992157	0.713262637992157	0.713262637992157	0.713262637992157	0.713262637992157	0.713262637992157	0.713262637992157	0.713262637992157	0.713262637992157	0.713262637992157	0.713262637992157	0.713262637992157	0.713262637992157	0.713262637992157	0.713262637992157	0.713262637992157	0.713262637992157	0.713262637992157	0.713262637992157	0.713262637992157	0.713262637992157	0.713262637992157	0.713262637992157	0.713262637992157	0.713262637992157	0.713262637992157	0.713262637992157	0.713262637992157	0.713262637992157	0.713262637992157	0.713262637992157	0.713262637992157	0.671992474188888
0.30139943616526	0.30139943616526	0.30139943616526	0.30139943616526	0.30139943616526	0.30139943616526	0.30139943616526	0.30139943616526	0.30139943616526	0.30139943616526	0.30139943616526	0.30139943616526	0.30139943616526	0.30139943616526	0.30139943616526	0.30139943616526	0.30139943616526	0.675911622147199	0.675911622147199	0.675911622147199	0.675911622147199	0.675911622147199	0.675911622147199	0.675911622147199	0.675911622147199	0.675911622147199	0.675911622147199	0.675911622147199	0.675911622147199	0.675911622147199	0.675911622147199	0.675911622147199	0.675911622147199	0.675911622147199	0.675911622147199	0.675911622147199	0.675911622147199	0.675911622147199	0.675911622147199	0.675911622147199	0.675911622147199	0.675911622147199	0.675911622147199	0.675911622147199	0.675911622147199	0.675911622147199	0.675911622147199	0.675911622147199	0.675911622147199	0.551165489340595
0.430836769893027	0.430836769893027	0.430836769893027	0.430836769893027	0.430836769893027	0.430836769893027	0.430836769893027	0.430836769893027	0.430836769893027	0.430836769893027	0.430836769893027	0.430836769893027	0.430836769893027	0.430836769893027	0.430836769893027	0.430836769893027	0.430836769893027	0.430836769893027	0.818686390607194	0.818686390607194	0.818686390607194	0.818686390607194	0.818686390607194	0.818686390607194	0.818686390607194	0.818686390607194	0.818686390607194	0.818686390607194	0.818686390607194	0.818686390607194	0.818686390607194	0.818686390607194	0.818686390607194	0.818686390607194	0.818686390607194	0.818686390607194	0.818686390607194	0.818686390607194	0.818686390607194	0.818686390607194	0.818686390607194	0.818686390607194	0.818686390607194	0.818686390607194	0.818686390607194	0.818686390607194	0.818686390607194	0.818686390607194	0.7193590013354	0.7193590013354
0.392248839108557	0.392248839108557	0.392248839108557	0.392248839108557	0.392248839108557	0.392248839108557	0.392248839108557	0.392248839108557	0.392248839108557	0.392248839108557	0.392248839108557	0.392248839108557	0.392248839108557	0.392248839108557	0.392248839108557	0.392248839108557	0.392248839108557	0.392248839108557	0.644883942292325	0.644883942292325	0.644883942292325	0.644883942292325	0.644883942292325	0.644883942292325	0.644883942292325	0.644883942292325	0.644883942292325	0.644883942292325	0.644883942292325	0.644883942292325	0.644883942292325	0.644883942292325	0.644883942292325	0.644883942292325	0.644883942292325	0.644883942292325	0.644883942292325	0.644883942292325	0.644883942292325	0.644883942292325	0.644883942292325	0.644883942292325	0.644883942292325	0.644883942292325	0.644883942292325	0.644883942292325	0.644883942292325	0.644883942292325	0.552394898500027	0.552394898500027
0.275727153648127	0.275727153648127	0.275727153648127	0.275727153648127	0.275727153648127	0.275727153648127	0.275727153648127	0.275727153648127	0.275727153648127	0.275727153648127	0.275727153648127	0.275727153648127	0.275727153648127	0.275727153648127	0.275727153648127	0.275727153648127	0.275727153648127	0.275727153648127	0.60710685757472	0.60710685757472	0.60710685757472	0.60710685757472	0.60710685757472	0.60710685757472	0.60710685757472	0.60710685757472	0.60710685757472	0.60710685757472	0.60710685757472	0.60710685757472	0.60710685757472	0.60710685757472	0.60710685757472	0.60710685757472	0.60710685757472	0.60710685757472	0.60710685757472	0.60710685757472	0.60710685757472	0.60710685757472	0.60710685757472	0.60710685757472	0.60710685757472	0.60710685757472	0.60710685757472	0.60710685757472	0.60710685757472	0.60710685757472	0.561920444683758	0.561920444683758
0.280339244808425	0.280339244808425	0.280339244808425	0.280339244808425	0.280339244808425	0.280339244808425	0.280339244808425	0.280339244808425	0.280339244808425	0.280339244808425	0.280339244808425	0.280339244808425	0.280339244808425	0.280339244808425	0.280339244808425	0.280339244808425	0.280339244808425	0.280339244808425	0.388324172157737	0.388324172157737	0.388324172157737	0.388324172157737	0.388324172157737	0.388324172157737	0.388324172157737	0.388324172157737	0.388324172157737	0.388324172157737	0.388324172157737	0.388324172157737	0.388324172157737	0.388324172157737	0.388324172157737	0.388324172157737	0.388324172157737	0.388324172157737	0.388324172157737	0.388324172157737	0.388324172157737	0.388324172157737	0.388324172157737	0.388324172157737	0.388324172157737	0.388324172157737	0.388324172157737	0.388324172157737	0.388324172157737	0.388324172157737	0.388324172157737	0.700074823409928
0.369179256810706	0.369179256810706	0.369179256810706	0.369179256810706	0.369179256810706	0.369179256810706	0.369179256810706	0.369179256810706	0.369179256810706	0.369179256810706	0.369179256810706	0.369179256810706	0.369179256810706	0.369179256810706	0.369179256810706	0.369179256810706	0.369179256810706	0.651754726223564	0.651754726223564	0.651754726223564	0.651754726223564	0.651754726223564	0.651754726223564	0.651754726223564	0.651754726223564	0.651754726223564	0.651754726223564	0.651754726223564	0.651754726223564	0.651754726223564	0.651754726223564	0.651754726223564	0.651754726223564	0.651754726223564	0.651754726223564	0.651754726223564	0.651754726223564	0.651754726223564	0.651754726223564	0.651754726223564	0.651754726223564	0.651754726223564	0.651754726223564	0.651754726223564	0.651754726223564	0.651754726223564	0.651754726223564	0.651754726223564	0.651754726223564	0.64455200129368
0.275436470599024	0.275436470599024	0.275436470599024	0.275436470599024	0.275436470599024	0.275436470599024	0.275436470599024	0.275436470599024	0.275436470599024	0.275436470599024	0.275436470599024	0.275436470599024	0.275436470599024	0.275436470599024	0.275436470599024	0.275436470599024	0.275436470599024	0.275436470599024	0.85060444174872	0.85060444174872	0.85060444174872	0.85060444174872	0.85060444174872	0.85060444174872	0.85060444174872	0.85060444174872	0.85060444174872	0.85060444174872	0.85060444174872	0.85060444174872	0.85060444174872	0.85060444174872	0.85060444174872	0.85060444174872	0.85060444174872	0.85060444174872	0.85060444174872	0.85060444174872	0.85060444174872	0.85060444174872	0.85060444174872	0.85060444174872	0.85060444174872	0.85060444174872	0.85060444174872	0.85060444174872	0.85060444174872	0.85060444174872	0.85060444174872	0.808367335173934
0.478087612206517	0.478087612206517	0.478087612206517	0.478087612206517	0.478087612206517	0.478087612206517	0.478087612206517	0.478087612206517	0.478087612206517	0.478087612206517	0.478087612206517	0.478087612206517	0.478087612206517	0.478087612206517	0.478087612206517	0.478087612206517	0.478087612206517	0.478087612206517	0.6072460559259	0.6072460559259	0.6072460559259	0.6072460559259	0.6072460559259	0.6072460559259	0.6072460559259	0.6072460559259	0.6072460559259	0.6072460559259	0.6072460559259	0.6072460559259	0.6072460559259	0.6072460559259	0.6072460559259	0.6072460559259	0.6072460559259	0.6072460559259	0.6072460559259	0.6072460559259	0.6072460559259	0.6072460559259	0.6072460559259	0.6072460559259	0.6072460559259	0.6072460559259	0.6072460559259	0.6072460559259	0.6072460559259	0.6072460559259	0.6072460559259	0.460184825225224
0.390834787451742	0.390834787451742	0.390834787451742	0.390834787451742	0.390834787451742	0.390834787451742	0.390834787451742	0.390834787451742	0.390834787451742	0.390834787451742	0.390834787451742	0.390834787451742	0.390834787451742	0.390834787451742	0.390834787451742	0.390834787451742	0.390834787451742	0.390834787451742	0.689588013300867	0.689588013300867	0.689588013300867	0.689588013300867	0.689588013300867	0.689588013300867	0.689588013300867	0.689588013300867	0.689588013300867	0.689588013300867	0.689588013300867	0.689588013300867	0.689588013300867	0.689588013300867	0.689588013300867	0.689588013300867	0.689588013300867	0.689588013300867	0.689588013300867	0.689588013300867	0.689588013300867	0.689588013300867	0.689588013300867	0.689588013300867	0.689588013300867	0.689588013300867	0.689588013300867	0.689588013300867	0.689588013300867	0.689588013300867	0.689588013300867	0.697230366428556
0.331665623098246	0.331665623098246	0.331665623098246	0.331665623098246	0.331665623098246	0.331665623098246	0.331665623098246	0.331665623098246	0.331665623098246	0.331665623098246	0.331665623098246	0.331665623098246	0.331665623098246	0.331665623098246	0.331665623098246	0.331665623098246	0.331665623098246	0.331665623098246	0.331665623098246	0.504994864135958	0.504994864135958	0.504994864135958	0.504994864135958	0.504994864135958	0.504994864135958	0.504994864135958	0.504994864135958	0.504994864135958	0.504994864135958	0.504994864135958	0.504994864135958	0.504994864135958	0.504994864135958	0.504994864135958	0.504994864135958	0.504994864135958	0.504994864135958	0.504994864135958	0.504994864135958	0.504994864135958	0.504994864135958	0.504994864135958	0.504994864135958	0.504994864135958	0.504994864135958	0.504994864135958	0.504994864135958	0.504994864135958	0.504994864135958	0.866852511523112
0.295214053237662	0.295214053237662	0.295214053237662	0.295214053237662	0.295214053237662	0.295214053237662	0.295214053237662	0.295214053237662	0.295214053237662	0.295214053237662	0.295214053237662	0.295214053237662	0.295214053237662	0.295214053237662	0.295214053237662	0.295214053237662	0.295214053237662	0.295214053237662	0.295214053237662	0.295214053237662	0.680643693064562	0.680643693064562	0.680643693064562	0.680643693064562	0.680643693064562	0.680643693064562	0.680643693064562	0.680643693064562	0.680643693064562	0.680643693064562	0.680643693064562	0.680643693064562	0.680643693064562	0.680643693064562	0.680643693064562	0.680643693064562	0.680643693064562	0.680643693064562	0.680643693064562	0.680643693064562	0.680643693064562	0.680643693064562	0.680643693064562	0.680643693064562	0.680643693064562	0.680643693064562	0.680643693064562	0.680643693064562	0.680643693064562	0.680643693064562
0.499704382635105	0.499704382635105	0.499704382635105	0.499704382635105	0.499704382635105	0.499704382635105	0.499704382635105	0.499704382635105	0.499704382635105	0.499704382635105	0.499704382635105	0.499704382635105	0.499704382635105	0.499704382635105	0.499704382635105	0.499704382635105	0.499704382635105	0.499704382635105	0.499704382635105	0.654689951860541	0.654689951860541	0.654689951860541	0.654689951860541	0.654689951860541	0.654689951860541	0.654689951860541	0.654689951860541	0.654689951860541	0.654689951860541	0.654689951860541	0.654689951860541	0.654689951860541	0.654689951860541	0.654689951860541	0.654689951860541	0.654689951860541	0.654689951860541	0.654689951860541	0.654689951860541	0.654689951860541	0.654689951860541	0.654689951860541	0.654689951860541	0.654689951860541	0.654689951860541	0.654689951860541	0.654689951860541	0.654689951860541	0.654689951860541	0.654689951860541
0.306882567694065	0.306882567694065	0.306882567694065	0.306882567694065	0.306882567694065	0.306882567694065	0.306882567694065	0.306882567694065	0.306882567694065	0.306882567694065	0.306882567694065	0.306882567694065	0.306882567694065	0.306882567694065	0.306882567694065	0.306882567694065	0.306882567694065	0.306882567694065	0.306882567694065	0.737675144684529	0.737675144684529	0.737675144684529	0.737675144684529	0.737675144684529	0.737675144684529	0.737675144684529	0.737675144684529	0.737675144684529	0.737675144684529	0.737675144684529	0.737675144684529	0.737675144684529	0.737675144684529	0.737675144684529	0.737675144684529	0.737675144684529	0.737675144684529	0.737675144684529	0.737675144684529	0.737675144684529	0.737675144684529	0.737675144684529	0.737675144684529	0.737675144684529	0.737675144684529	0.737675144684529	0.737675144684529	0.737675144684529	0.869679972793363	0.869679972793363
0.595707111731767	0.595707111731767	0.595707111731767	0.595707111731767	0.595707111731767	0.595707111731767	0.595707111731767	0.595707111731767	0.595707111731767	0.595707111731767	0.595707111731767	0.595707111731767	0.595707111731767	0.595707111731767	0.595707111731767	0.595707111731767	0.595707111731767	0.595707111731767	0.757525941031511	0.757525941031511	0.757525941031511	0.757525941031511	0.757525941031511	0.757525941031511	0.757525941031511	0.757525941031511	0.757525941031511	0.757525941031511	0.757525941031511	0.757525941031511	0.757525941031511	0.757525941031511	0.757525941031511	0.757525941031511	0.757525941031511	0.757525941031511	0.757525941031511	0.757525941031511	0.757525941031511	0.757525941031511	0.757525941031511	0.757525941031511	0.757525941031511	0.757525941031511	0.757525941031511	0.757525941031511	0.757525941031511	0.757525941031511	0.802814413573747	0.802814413573747
0.352129573859418	0.352129573859418	0.352129573859418	0.352129573859418	0.352129573859418	0.352129573859418	0.352129573859418	0.352129573859418	0.352129573859418	0.352129573859418	0.352129573859418	0.352129573859418	0.352129573859418	0.352129573859418	0.352129573859418	0.352129573859418	0.476194867524493	0.476194867524493	0.476194867524493	0.476194867524493	0.476194867524493	0.476194867524493	0.476194867524493	0.476194867524493	0.476194867524493	0.476194867524493	0.476194867524493	0.476194867524493	0.476194867524493	0.476194867524493	0.476194867524493	0.476194867524493	0.476194867524493	0.476194867524493	0.476194867524493	0.476194867524493	0.476194867524493	0.476194867524493	0.476194867524493	0.476194867524493	0.476194867524493	0.476194867524493	0.476194867524493	0.476194867524493	0.476194867524493	0.476194867524493	0.476194867524493	0.476194867524493	0.476194867524493	0.867335525264291
0.333751978846011	0.333751978846011	0.333751978846011	0.333751978846011	0.333751978846011	0.333751978846011	0.333751978846011	0.333751978846011	0.333751978846011	0.333751978846011	0.333751978846011	0.333751978846011	0.333751978846011	0.333751978846011	0.333751978846011	0.333751978846011	0.574080515200893	0.574080515200893	0.574080515200893	0.574080515200893	0.574080515200893	0.574080515200893	0.574080515200893	0.574080515200893	0.574080515200893	0.574080515200893	0.574080515200893	0.574080515200893	0.574080515200893	0.574080515200893	0.574080515200893	0.574080515200893	0.574080515200893	0.574080515200893	0.574080515200893	0.574080515200893	0.574080515200893	0.574080515200893	0.574080515200893	0.574080515200893	0.574080515200893	0.574080515200893	0.574080515200893	0.574080515200893	0.574080515200893	0.574080515200893	0.574080515200893	0.574080515200893	0.399237923515414	0.399237923515414
0.314852054937154	0.314852054937154	0.314852054937154	0.314852054937154	0.314852054937154	0.314852054937154	0.314852054937154	0.314852054937154	0.314852054937154	0.314852054937154	0.314852054937154	0.314852054937154	0.314852054937154	0.314852054937154	0.314852054937154	0.314852054937154	0.314852054937154	0.96111814782204	0.96111814782204	0.96111814782204	0.96111814782204	0.96111814782204	0.96111814782204	0.96111814782204	0.96111814782204	0.96111814782204	0.96111814782204	0.96111814782204	0.96111814782204	0.96111814782204	0.96111814782204	0.96111814782204	0.96111814782204	0.96111814782204	0.96111814782204	0.96111814782204	0.96111814782204	0.96111814782204	0.96111814782204	0.96111814782204	0.96111814782204	0.96111814782204	0.96111814782204	0.96111814782204	0.96111814782204	0.96111814782204	0.96111814782204	0.96111814782204	0.96111814782204	0.96111814782204
0.284145005044391	0.284145005044391	0.284145005044391	0.284145005044391	0.284145005044391	0.284145005044391	0.284145005044391	0.284145005044391	0.284145005044391	0.284145005044391	0.284145005044391	0.284145005044391	0.284145005044391	0.284145005044391	0.284145005044391	0.284145005044391	0.284145005044391	0.284145005044391	0.924822866242869	0.924822866242869	0.924822866242869	0.924822866242869	0.924822866242869	0.924822866242869	0.924822866242869	0.924822866242869	0.924822866242869	0.924822866242869	0.924822866242869	0.924822866242869	0.924822866242869	0.924822866242869	0.924822866242869	0.924822866242869	0.924822866242869	0.924822866242869	0.924822866242869	0.924822866242869	0.924822866242869	0.924822866242869	0.924822866242869	0.924822866242869	0.924822866242869	0.924822866242869	0.924822866242869	0.924822866242869	0.924822866242869	0.924822866242869	0.924822866242869	0.924822866242869
0.364481898761	0.364481898761	0.364481898761	0.364481898761	0.364481898761	0.364481898761	0.364481898761	0.364481898761	0.364481898761	0.364481898761	0.364481898761	0.364481898761	0.364481898761	0.364481898761	0.364481898761	0.364481898761	0.364481898761	0.364481898761	0.779579127669213	0.779579127669213	0.779579127669213	0.779579127669213	0.779579127669213	0.779579127669213	0.779579127669213	0.779579127669213	0.779579127669213	0.779579127669213	0.779579127669213	0.779579127669213	0.779579127669213	0.779579127669213	0.779579127669213	0.779579127669213	0.779579127669213	0.779579127669213	0.779579127669213	0.779579127669213	0.482223298131715	0.482223298131715	0.482223298131715	0.482223298131715	0.482223298131715	0.482223298131715	0.482223298131715	0.482223298131715	0.482223298131715	0.482223298131715	0.482223298131715	0.482223298131715
0.29823605487427	0.29823605487427	0.29823605487427	0.29823605487427	0.29823605487427	0.29823605487427	0.29823605487427	0.29823605487427	0.29823605487427	0.29823605487427	0.29823605487427	0.29823605487427	0.29823605487427	0.29823605487427	0.29823605487427	0.29823605487427	0.29823605487427	0.29823605487427	0.70285999263987	0.70285999263987	0.70285999263987	0.70285999263987	0.70285999263987	0.70285999263987	0.70285999263987	0.70285999263987	0.70285999263987	0.70285999263987	0.70285999263987	0.70285999263987	0.70285999263987	0.70285999263987	0.70285999263987	0.70285999263987	0.70285999263987	0.70285999263987	0.70285999263987	0.70285999263987	0.567863353181538	0.567863353181538	0.567863353181538	0.567863353181538	0.567863353181538	0.567863353181538	0.567863353181538	0.567863353181538	0.567863353181538	0.567863353181538	0.567863353181538	0.567863353181538
0.360268749231778	0.360268749231778	0.360268749231778	0.360268749231778	0.360268749231778	0.360268749231778	0.360268749231778	0.360268749231778	0.360268749231778	0.360268749231778	0.360268749231778	0.360268749231778	0.360268749231778	0.360268749231778	0.360268749231778	0.360268749231778	0.360268749231778	0.360268749231778	0.811662413890033	0.811662413890033	0.811662413890033	0.811662413890033	0.811662413890033	0.811662413890033	0.811662413890033	0.811662413890033	0.811662413890033	0.811662413890033	0.811662413890033	0.811662413890033	0.811662413890033	0.811662413890033	0.811662413890033	0.811662413890033	0.811662413890033	0.811662413890033	0.811662413890033	0.811662413890033	0.56989918829798	0.56989918829798	0.56989918829798	0.56989918829798	0.56989918829798	0.56989918829798	0.56989918829798	0.56989918829798	0.56989918829798	0.56989918829798	0.56989918829798	0.56989918829798
0.305227338996893	0.305227338996893	0.305227338996893	0.305227338996893	0.305227338996893	0.305227338996893	0.305227338996893	0.305227338996893	0.305227338996893	0.305227338996893	0.305227338996893	0.305227338996893	0.305227338996893	0.305227338996893	0.305227338996893	0.305227338996893	0.305227338996893	0.305227338996893	0.39657841513663	0.39657841513663	0.39657841513663	0.39657841513663	0.39657841513663	0.39657841513663	0.39657841513663	0.39657841513663	0.39657841513663	0.39657841513663	0.39657841513663	0.39657841513663	0.39657841513663	0.39657841513663	0.39657841513663	0.39657841513663	0.39657841513663	0.39657841513663	0.39657841513663	0.39657841513663	0.791795396987609	0.791795396987609	0.791795396987609	0.791795396987609	0.791795396987609	0.791795396987609	0.791795396987609	0.791795396987609	0.791795396987609	0.791795396987609	0.791795396987609	0.791795396987609
0.309531278230757	0.309531278230757	0.309531278230757	0.309531278230757	0.309531278230757	0.309531278230757	0.309531278230757	0.309531278230757	0.309531278230757	0.309531278230757	0.309531278230757	0.309531278230757	0.309531278230757	0.309531278230757	0.309531278230757	0.309531278230757	0.309531278230757	0.309531278230757	0.662490018844149	0.662490018844149	0.662490018844149	0.662490018844149	0.662490018844149	0.662490018844149	0.662490018844149	0.662490018844149	0.662490018844149	0.662490018844149	0.662490018844149	0.662490018844149	0.662490018844149	0.662490018844149	0.662490018844149	0.662490018844149	0.662490018844149	0.662490018844149	0.662490018844149	0.662490018844149	0.576399647391758	0.576399647391758	0.576399647391758	0.576399647391758	0.576399647391758	0.576399647391758	0.576399647391758	0.576399647391758	0.576399647391758	0.576399647391758	0.576399647391758	0.576399647391758
0.30214321899884	0.30214321899884	0.30214321899884	0.30214321899884	0.30214321899884	0.30214321899884	0.30214321899884	0.30214321899884	0.30214321899884	0.30214321899884	0.30214321899884	0.30214321899884	0.30214321899884	0.30214321899884	0.30214321899884	0.30214321899884	0.30214321899884	0.30214321899884	0.87275558449828	0.87275558449828	0.87275558449828	0.87275558449828	0.87275558449828	0.87275558449828	0.87275558449828	0.87275558449828	0.87275558449828	0.87275558449828	0.87275558449828	0.87275558449828	0.87275558449828	0.87275558449828	0.87275558449828	0.87275558449828	0.87275558449828	0.87275558449828	0.87275558449828	0.87275558449828	0.87275558449828	0.436248532812367	0.436248532812367	0.436248532812367	0.436248532812367	0.436248532812367	0.436248532812367	0.436248532812367	0.436248532812367	0.436248532812367	0.436248532812367	0.436248532812367
0.540701547219479	0.540701547219479	0.540701547219479	0.540701547219479	0.540701547219479	0.540701547219479	0.540701547219479	0.540701547219479	0.540701547219479	0.540701547219479	0.540701547219479	0.540701547219479	0.540701547219479	0.540701547219479	0.540701547219479	0.540701547219479	0.540701547219479	0.540701547219479	0.34447461445424	0.34447461445424	0.34447461445424	0.34447461445424	0.34447461445424	0.34447461445424	0.34447461445424	0.34447461445424	0.34447461445424	0.34447461445424	0.34447461445424	0.34447461445424	0.34447461445424	0.34447461445424	0.34447461445424	0.34447461445424	0.34447461445424	0.34447461445424	0.34447461445424	0.34447461445424	0.34447461445424	0.750296033934627	0.750296033934627	0.750296033934627	0.750296033934627	0.750296033934627	0.750296033934627	0.750296033934627	0.750296033934627	0.750296033934627	0.750296033934627	0.750296033934627
0.393081772018026	0.393081772018026	0.393081772018026	0.393081772018026	0.393081772018026	0.393081772018026	0.393081772018026	0.393081772018026	0.393081772018026	0.393081772018026	0.393081772018026	0.393081772018026	0.393081772018026	0.393081772018026	0.393081772018026	0.393081772018026	0.393081772018026	0.456888765391416	0.456888765391416	0.456888765391416	0.456888765391416	0.456888765391416	0.456888765391416	0.456888765391416	0.456888765391416	0.456888765391416	0.456888765391416	0.456888765391416	0.456888765391416	0.456888765391416	0.456888765391416	0.456888765391416	0.456888765391416	0.456888765391416	0.456888765391416	0.456888765391416	0.456888765391416	0.456888765391416	0.456888765391416	0.514382924921501	0.514382924921501	0.514382924921501	0.514382924921501	0.514382924921501	0.514382924921501	0.514382924921501	0.514382924921501	0.514382924921501	0.514382924921501	0.514382924921501
0.295385452310908	0.295385452310908	0.295385452310908	0.295385452310908	0.295385452310908	0.295385452310908	0.295385452310908	0.295385452310908	0.295385452310908	0.295385452310908	0.295385452310908	0.295385452310908	0.295385452310908	0.295385452310908	0.295385452310908	0.295385452310908	0.295385452310908	0.582250662651775	0.582250662651775	0.582250662651775	0.582250662651775	0.582250662651775	0.582250662651775	0.582250662651775	0.582250662651775	0.582250662651775	0.582250662651775	0.582250662651775	0.582250662651775	0.582250662651775	0.582250662651775	0.582250662651775	0.582250662651775	0.582250662651775	0.582250662651775	0.582250662651775	0.582250662651775	0.582250662651775	0.582250662651775	0.582250662651775	0.582250662651775	0.582250662651775	0.582250662651775	0.582250662651775	0.582250662651775	0.582250662651775	0.582250662651775	0.582250662651775	0.582250662651775	0.582250662651775
0.40002715737285	0.40002715737285	0.40002715737285	0.40002715737285	0.40002715737285	0.40002715737285	0.40002715737285	0.40002715737285	0.40002715737285	0.40002715737285	0.40002715737285	0.40002715737285	0.40002715737285	0.40002715737285	0.40002715737285	0.40002715737285	0.40002715737285	0.746260728032227	0.746260728032227	0.746260728032227	0.746260728032227	0.746260728032227	0.746260728032227	0.746260728032227	0.746260728032227	0.746260728032227	0.746260728032227	0.746260728032227	0.746260728032227	0.746260728032227	0.746260728032227	0.746260728032227	0.746260728032227	0.746260728032227	0.746260728032227	0.746260728032227	0.746260728032227	0.746260728032227	0.746260728032227	0.746260728032227	0.746260728032227	0.746260728032227	0.746260728032227	0.746260728032227	0.746260728032227	0.746260728032227	0.746260728032227	0.746260728032227	0.746260728032227	0.746260728032227
0.376367326478189	0.376367326478189	0.376367326478189	0.376367326478189	0.376367326478189	0.376367326478189	0.376367326478189	0.376367326478189	0.376367326478189	0.376367326478189	0.376367326478189	0.376367326478189	0.376367326478189	0.376367326478189	0.376367326478189	0.376367326478189	0.376367326478189	0.376367326478189	0.566477891335864	0.566477891335864	0.566477891335864	0.566477891335864	0.566477891335864	0.566477891335864	0.566477891335864	0.566477891335864	0.566477891335864	0.566477891335864	0.566477891335864	0.566477891335864	0.566477891335864	0.566477891335864	0.566477891335864	0.566477891335864	0.566477891335864	0.566477891335864	0.566477891335864	0.566477891335864	0.566477891335864	0.566477891335864	0.566477891335864	0.566477891335864	0.566477891335864	0.566477891335864	0.566477891335864	0.566477891335864	0.566477891335864	0.566477891335864	0.566477891335864	0.566477891335864
0.31741942526612	0.31741942526612	0.31741942526612	0.31741942526612	0.31741942526612	0.31741942526612	0.31741942526612	0.31741942526612	0.31741942526612	0.31741942526612	0.31741942526612	0.31741942526612	0.31741942526612	0.31741942526612	0.31741942526612	0.31741942526612	0.829793047928706	0.829793047928706	0.829793047928706	0.829793047928706	0.829793047928706	0.829793047928706	0.829793047928706	0.829793047928706	0.829793047928706	0.829793047928706	0.829793047928706	0.829793047928706	0.829793047928706	0.829793047928706	0.829793047928706	0.829793047928706	0.829793047928706	0.829793047928706	0.829793047928706	0.829793047928706	0.829793047928706	0.829793047928706	0.829793047928706	0.829793047928706	0.829793047928706	0.829793047928706	0.829793047928706	0.829793047928706	0.829793047928706	0.829793047928706	0.829793047928706	0.829793047928706	0.829793047928706	0.829793047928706
0.554372554912982	0.554372554912982	0.554372554912982	0.554372554912982	0.554372554912982	0.554372554912982	0.554372554912982	0.554372554912982	0.554372554912982	0.554372554912982	0.554372554912982	0.554372554912982	0.554372554912982	0.554372554912982	0.554372554912982	0.554372554912982	0.558678909096784	0.558678909096784	0.558678909096784	0.558678909096784	0.558678909096784	0.558678909096784	0.558678909096784	0.558678909096784	0.558678909096784	0.558678909096784	0.558678909096784	0.558678909096784	0.558678909096784	0.558678909096784	0.558678909096784	0.558678909096784	0.558678909096784	0.558678909096784	0.558678909096784	0.558678909096784	0.558678909096784	0.558678909096784	0.558678909096784	0.558678909096784	0.558678909096784	0.558678909096784	0.558678909096784	0.558678909096784	0.558678909096784	0.558678909096784	0.558678909096784	0.558678909096784	0.558678909096784	0.558678909096784
0.224158476654824	0.224158476654824	0.224158476654824	0.224158476654824	0.224158476654824	0.224158476654824	0.224158476654824	0.224158476654824	0.224158476654824	0.224158476654824	0.224158476654824	0.224158476654824	0.224158476654824	0.224158476654824	0.224158476654824	0.224158476654824	0.570564895949814	0.570564895949814	0.570564895949814	0.570564895949814	0.570564895949814	0.570564895949814	0.570564895949814	0.570564895949814	0.570564895949814	0.570564895949814	0.570564895949814	0.570564895949814	0.570564895949814	0.570564895949814	0.570564895949814	0.570564895949814	0.570564895949814	0.570564895949814	0.570564895949814	0.570564895949814	0.570564895949814	0.570564895949814	0.570564895949814	0.678379633292882	0.678379633292882	0.678379633292882	0.678379633292882	0.678379633292882	0.678379633292882	0.678379633292882	0.678379633292882	0.678379633292882	0.678379633292882	0.678379633292882
0.362738028471917	0.362738028471917	0.362738028471917	0.362738028471917	0.362738028471917	0.362738028471917	0.362738028471917	0.362738028471917	0.362738028471917	0.362738028471917	0.362738028471917	0.362738028471917	0.362738028471917	0.362738028471917	0.362738028471917	0.362738028471917	0.362738028471917	0.703067393901186	0.703067393901186	0.703067393901186	0.703067393901186	0.703067393901186	0.703067393901186	0.703067393901186	0.703067393901186	0.703067393901186	0.703067393901186	0.703067393901186	0.703067393901186	0.703067393901186	0.703067393901186	0.703067393901186	0.703067393901186	0.703067393901186	0.703067393901186	0.703067393901186	0.703067393901186	0.703067393901186	0.703067393901186	0.726452213360186	0.726452213360186	0.726452213360186	0.726452213360186	0.726452213360186	0.726452213360186	0.726452213360186	0.726452213360186	0.726452213360186	0.726452213360186	0.726452213360186
0.244520212878463	0.244520212878463	0.244520212878463	0.244520212878463	0.244520212878463	0.244520212878463	0.244520212878463	0.244520212878463	0.244520212878463	0.244520212878463	0.244520212878463	0.244520212878463	0.244520212878463	0.244520212878463	0.244520212878463	0.244520212878463	0.244520212878463	0.665952910086186	0.665952910086186	0.665952910086186	0.665952910086186	0.665952910086186	0.665952910086186	0.665952910086186	0.665952910086186	0.665952910086186	0.665952910086186	0.665952910086186	0.665952910086186	0.665952910086186	0.665952910086186	0.665952910086186	0.665952910086186	0.665952910086186	0.665952910086186	0.665952910086186	0.665952910086186	0.50822682871657	0.50822682871657	0.50822682871657	0.50822682871657	0.50822682871657	0.50822682871657	0.50822682871657	0.50822682871657	0.50822682871657	0.50822682871657	0.50822682871657	0.50822682871657	0.50822682871657
0.370740984508432	0.370740984508432	0.370740984508432	0.370740984508432	0.370740984508432	0.370740984508432	0.370740984508432	0.370740984508432	0.370740984508432	0.370740984508432	0.370740984508432	0.370740984508432	0.370740984508432	0.370740984508432	0.370740984508432	0.370740984508432	0.370740984508432	0.370740984508432	0.370740984508432	0.64045525497775	0.64045525497775	0.64045525497775	0.64045525497775	0.64045525497775	0.64045525497775	0.64045525497775	0.64045525497775	0.64045525497775	0.64045525497775	0.64045525497775	0.64045525497775	0.64045525497775	0.64045525497775	0.64045525497775	0.64045525497775	0.64045525497775	0.64045525497775	0.64450625135018	0.64450625135018	0.64450625135018	0.64450625135018	0.64450625135018	0.64450625135018	0.64450625135018	0.64450625135018	0.64450625135018	0.64450625135018	0.64450625135018	0.64450625135018	0.64450625135018
0.401162973784214	0.401162973784214	0.401162973784214	0.401162973784214	0.401162973784214	0.401162973784214	0.401162973784214	0.401162973784214	0.401162973784214	0.401162973784214	0.401162973784214	0.401162973784214	0.401162973784214	0.401162973784214	0.401162973784214	0.401162973784214	0.401162973784214	0.401162973784214	0.401162973784214	0.620969025822515	0.620969025822515	0.620969025822515	0.620969025822515	0.620969025822515	0.620969025822515	0.620969025822515	0.620969025822515	0.620969025822515	0.620969025822515	0.620969025822515	0.620969025822515	0.620969025822515	0.620969025822515	0.620969025822515	0.620969025822515	0.620969025822515	0.620969025822515	0.620969025822515	0.620969025822515	0.620969025822515	0.620969025822515	0.620969025822515	0.620969025822515	0.620969025822515	0.620969025822515	0.620969025822515	0.620969025822515	0.620969025822515	0.620969025822515	0.620969025822515
0.465263304353253	0.465263304353253	0.465263304353253	0.465263304353253	0.465263304353253	0.465263304353253	0.465263304353253	0.465263304353253	0.465263304353253	0.465263304353253	0.465263304353253	0.465263304353253	0.465263304353253	0.465263304353253	0.465263304353253	0.465263304353253	0.465263304353253	0.465263304353253	0.465263304353253	0.40583837858159	0.40583837858159	0.40583837858159	0.40583837858159	0.40583837858159	0.40583837858159	0.40583837858159	0.40583837858159	0.40583837858159	0.40583837858159	0.40583837858159	0.40583837858159	0.40583837858159	0.40583837858159	0.40583837858159	0.40583837858159	0.40583837858159	0.40583837858159	0.40583837858159	0.40583837858159	0.40583837858159	0.40583837858159	0.40583837858159	0.40583837858159	0.40583837858159	0.40583837858159	0.40583837858159	0.40583837858159	0.40583837858159	0.40583837858159	0.40583837858159
0.287849985452581	0.287849985452581	0.287849985452581	0.287849985452581	0.287849985452581	0.287849985452581	0.287849985452581	0.287849985452581	0.287849985452581	0.287849985452581	0.287849985452581	0.287849985452581	0.287849985452581	0.287849985452581	0.287849985452581	0.287849985452581	0.287849985452581	0.287849985452581	0.287849985452581	0.541143559155924	0.541143559155924	0.541143559155924	0.541143559155924	0.541143559155924	0.541143559155924	0.541143559155924	0.541143559155924	0.541143559155924	0.541143559155924	0.541143559155924	0.541143559155924	0.541143559155924	0.541143559155924	0.541143559155924	0.541143559155924	0.541143559155924	0.541143559155924	0.541143559155924	0.541143559155924	0.541143559155924	0.541143559155924	0.541143559155924	0.541143559155924	0.541143559155924	0.541143559155924	0.541143559155924	0.541143559155924	0.541143559155924	0.541143559155924	0.541143559155924
0.308211686048885	0.308211686048885	0.308211686048885	0.308211686048885	0.308211686048885	0.308211686048885	0.308211686048885	0.308211686048885	0.308211686048885	0.308211686048885	0.308211686048885	0.308211686048885	0.308211686048885	0.308211686048885	0.308211686048885	0.308211686048885	0.308211686048885	0.308211686048885	0.308211686048885	0.795716212461631	0.795716212461631	0.795716212461631	0.795716212461631	0.795716212461631	0.795716212461631	0.795716212461631	0.795716212461631	0.795716212461631	0.795716212461631	0.795716212461631	0.795716212461631	0.795716212461631	0.795716212461631	0.795716212461631	0.795716212461631	0.795716212461631	0.795716212461631	0.795716212461631	0.795716212461631	0.795716212461631	0.795716212461631	0.795716212461631	0.795716212461631	0.795716212461631	0.795716212461631	0.795716212461631	0.795716212461631	0.795716212461631	0.795716212461631	0.795716212461631
0.485076946598529	0.485076946598529	0.485076946598529	0.485076946598529	0.485076946598529	0.485076946598529	0.485076946598529	0.485076946598529	0.485076946598529	0.485076946598529	0.485076946598529	0.485076946598529	0.485076946598529	0.485076946598529	0.485076946598529	0.485076946598529	0.485076946598529	0.485076946598529	0.485076946598529	0.918827843263998	0.918827843263998	0.918827843263998	0.918827843263998	0.918827843263998	0.918827843263998	0.918827843263998	0.918827843263998	0.918827843263998	0.918827843263998	0.918827843263998	0.918827843263998	0.918827843263998	0.918827843263998	0.918827843263998	0.918827843263998	0.918827843263998	0.918827843263998	0.918827843263998	0.918827843263998	0.918827843263998	0.918827843263998	0.918827843263998	0.918827843263998	0.892182011711681	0.892182011711681	0.892182011711681	0.892182011711681	0.892182011711681	0.892182011711681	0.892182011711681
0.389245435189875	0.389245435189875	0.389245435189875	0.389245435189875	0.389245435189875	0.389245435189875	0.389245435189875	0.389245435189875	0.389245435189875	0.389245435189875	0.389245435189875	0.389245435189875	0.389245435189875	0.389245435189875	0.389245435189875	0.389245435189875	0.389245435189875	0.389245435189875	0.389245435189875	0.55602993682872	0.55602993682872	0.55602993682872	0.55602993682872	0.55602993682872	0.55602993682872	0.55602993682872	0.55602993682872	0.55602993682872	0.55602993682872	0.55602993682872	0.55602993682872	0.55602993682872	0.55602993682872	0.55602993682872	0.55602993682872	0.55602993682872	0.55602993682872	0.55602993682872	0.55602993682872	0.55602993682872	0.55602993682872	0.55602993682872	0.55602993682872	0.677954682579456	0.677954682579456	0.677954682579456	0.677954682579456	0.677954682579456	0.677954682579456	0.677954682579456
0.384584815688091	0.384584815688091	0.384584815688091	0.384584815688091	0.384584815688091	0.384584815688091	0.384584815688091	0.384584815688091	0.384584815688091	0.384584815688091	0.384584815688091	0.384584815688091	0.384584815688091	0.384584815688091	0.384584815688091	0.384584815688091	0.384584815688091	0.384584815688091	0.384584815688091	0.599516413843081	0.599516413843081	0.599516413843081	0.599516413843081	0.599516413843081	0.599516413843081	0.599516413843081	0.599516413843081	0.599516413843081	0.599516413843081	0.599516413843081	0.599516413843081	0.599516413843081	0.599516413843081	0.599516413843081	0.599516413843081	0.599516413843081	0.599516413843081	0.599516413843081	0.599516413843081	0.599516413843081	0.599516413843081	0.599516413843081	0.599516413843081	0.599516413843081	0.677746335453241	0.677746335453241	0.677746335453241	0.677746335453241	0.677746335453241	0.677746335453241
0.341358139397812	0.341358139397812	0.341358139397812	0.341358139397812	0.341358139397812	0.341358139397812	0.341358139397812	0.341358139397812	0.341358139397812	0.341358139397812	0.341358139397812	0.341358139397812	0.341358139397812	0.341358139397812	0.341358139397812	0.341358139397812	0.341358139397812	0.341358139397812	0.341358139397812	0.666547112639412	0.666547112639412	0.666547112639412	0.666547112639412	0.666547112639412	0.666547112639412	0.666547112639412	0.666547112639412	0.666547112639412	0.666547112639412	0.666547112639412	0.666547112639412	0.666547112639412	0.666547112639412	0.666547112639412	0.666547112639412	0.666547112639412	0.666547112639412	0.666547112639412	0.666547112639412	0.666547112639412	0.666547112639412	0.666547112639412	0.666547112639412	0.666547112639412	0.635876054567955	0.635876054567955	0.635876054567955	0.635876054567955	0.635876054567955	0.635876054567955
0.49051281882083	0.49051281882083	0.49051281882083	0.49051281882083	0.49051281882083	0.49051281882083	0.49051281882083	0.49051281882083	0.49051281882083	0.49051281882083	0.49051281882083	0.49051281882083	0.49051281882083	0.49051281882083	0.49051281882083	0.49051281882083	0.49051281882083	0.49051281882083	0.49051281882083	0.566688449042171	0.566688449042171	0.566688449042171	0.566688449042171	0.566688449042171	0.566688449042171	0.566688449042171	0.566688449042171	0.566688449042171	0.566688449042171	0.566688449042171	0.566688449042171	0.566688449042171	0.566688449042171	0.566688449042171	0.566688449042171	0.566688449042171	0.566688449042171	0.566688449042171	0.566688449042171	0.566688449042171	0.566688449042171	0.566688449042171	0.566688449042171	0.566688449042171	0.923964661120461	0.923964661120461	0.923964661120461	0.923964661120461	0.923964661120461	0.923964661120461
0.340849033926469	0.340849033926469	0.340849033926469	0.340849033926469	0.340849033926469	0.340849033926469	0.340849033926469	0.340849033926469	0.340849033926469	0.340849033926469	0.340849033926469	0.340849033926469	0.340849033926469	0.340849033926469	0.340849033926469	0.340849033926469	0.340849033926469	0.340849033926469	0.340849033926469	0.422699868796486	0.422699868796486	0.422699868796486	0.422699868796486	0.422699868796486	0.422699868796486	0.422699868796486	0.422699868796486	0.422699868796486	0.422699868796486	0.422699868796486	0.422699868796486	0.422699868796486	0.422699868796486	0.422699868796486	0.422699868796486	0.422699868796486	0.422699868796486	0.422699868796486	0.422699868796486	0.422699868796486	0.422699868796486	0.422699868796486	0.422699868796486	0.422699868796486	0.422699868796486	0.776632353928996	0.776632353928996	0.776632353928996	0.776632353928996	0.776632353928996
0.497893957297455	0.497893957297455	0.497893957297455	0.497893957297455	0.497893957297455	0.497893957297455	0.497893957297455	0.497893957297455	0.497893957297455	0.497893957297455	0.497893957297455	0.497893957297455	0.497893957297455	0.497893957297455	0.497893957297455	0.497893957297455	0.497893957297455	0.497893957297455	0.497893957297455	0.497893957297455	0.65017590697634	0.65017590697634	0.65017590697634	0.65017590697634	0.65017590697634	0.65017590697634	0.65017590697634	0.65017590697634	0.65017590697634	0.65017590697634	0.65017590697634	0.65017590697634	0.65017590697634	0.65017590697634	0.65017590697634	0.65017590697634	0.65017590697634	0.65017590697634	0.65017590697634	0.65017590697634	0.65017590697634	0.65017590697634	0.65017590697634	0.65017590697634	0.65017590697634	0.796093942522992	0.796093942522992	0.796093942522992	0.796093942522992	0.796093942522992
0.41915554725187	0.41915554725187	0.41915554725187	0.41915554725187	0.41915554725187	0.41915554725187	0.41915554725187	0.41915554725187	0.41915554725187	0.41915554725187	0.41915554725187	0.41915554725187	0.41915554725187	0.41915554725187	0.41915554725187	0.41915554725187	0.41915554725187	0.41915554725187	0.41915554725187	0.41915554725187	0.41915554725187	0.41915554725187	0.41915554725187	0.6905977344107	0.6905977344107	0.6905977344107	0.6905977344107	0.6905977344107	0.6905977344107	0.6905977344107	0.6905977344107	0.6905977344107	0.6905977344107	0.6905977344107	0.6905977344107	0.6905977344107	0.6905977344107	0.6905977344107	0.6905977344107	0.6905977344107	0.6905977344107	0.6905977344107	0.6905977344107	0.6905977344107	0.6905977344107	0.6905977344107	0.8304199176047	0.8304199176047	0.8304199176047	0.8304199176047
0.418051507118726	0.418051507118726	0.418051507118726	0.418051507118726	0.418051507118726	0.418051507118726	0.418051507118726	0.418051507118726	0.418051507118726	0.418051507118726	0.418051507118726	0.418051507118726	0.418051507118726	0.418051507118726	0.418051507118726	0.418051507118726	0.418051507118726	0.418051507118726	0.418051507118726	0.418051507118726	0.418051507118726	0.418051507118726	0.418051507118726	0.620554366022253	0.620554366022253	0.620554366022253	0.620554366022253	0.620554366022253	0.620554366022253	0.620554366022253	0.620554366022253	0.620554366022253	0.620554366022253	0.620554366022253	0.620554366022253	0.620554366022253	0.620554366022253	0.620554366022253	0.620554366022253	0.620554366022253	0.620554366022253	0.620554366022253	0.620554366022253	0.620554366022253	0.620554366022253	0.620554366022253	0.627258890620682	0.627258890620682	0.627258890620682	0.627258890620682
0.360314814764808	0.360314814764808	0.360314814764808	0.360314814764808	0.360314814764808	0.360314814764808	0.360314814764808	0.360314814764808	0.360314814764808	0.360314814764808	0.360314814764808	0.360314814764808	0.360314814764808	0.360314814764808	0.360314814764808	0.360314814764808	0.360314814764808	0.360314814764808	0.360314814764808	0.360314814764808	0.360314814764808	0.360314814764808	0.759874274874295	0.759874274874295	0.759874274874295	0.759874274874295	0.759874274874295	0.759874274874295	0.759874274874295	0.759874274874295	0.759874274874295	0.759874274874295	0.759874274874295	0.759874274874295	0.759874274874295	0.759874274874295	0.759874274874295	0.759874274874295	0.759874274874295	0.759874274874295	0.759874274874295	0.759874274874295	0.759874274874295	0.759874274874295	0.759874274874295	0.759874274874295	0.759874274874295	0.759874274874295	0.759874274874295	0.759874274874295
0.308308790508876	0.308308790508876	0.308308790508876	0.308308790508876	0.308308790508876	0.308308790508876	0.308308790508876	0.308308790508876	0.308308790508876	0.308308790508876	0.308308790508876	0.308308790508876	0.308308790508876	0.308308790508876	0.308308790508876	0.308308790508876	0.308308790508876	0.308308790508876	0.308308790508876	0.308308790508876	0.308308790508876	0.308308790508876	0.421457204649152	0.421457204649152	0.421457204649152	0.421457204649152	0.421457204649152	0.421457204649152	0.421457204649152	0.421457204649152	0.421457204649152	0.421457204649152	0.421457204649152	0.421457204649152	0.421457204649152	0.421457204649152	0.421457204649152	0.421457204649152	0.421457204649152	0.421457204649152	0.421457204649152	0.421457204649152	0.421457204649152	0.421457204649152	0.421457204649152	0.421457204649152	0.421457204649152	0.421457204649152	0.421457204649152	0.421457204649152
0.564263205737609	0.564263205737609	0.564263205737609	0.564263205737609	0.564263205737609	0.564263205737609	0.564263205737609	0.564263205737609	0.564263205737609	0.564263205737609	0.564263205737609	0.564263205737609	0.564263205737609	0.564263205737609	0.564263205737609	0.564263205737609	0.564263205737609	0.564263205737609	0.564263205737609	0.564263205737609	0.679300899829731	0.679300899829731	0.679300899829731	0.679300899829731	0.679300899829731	0.679300899829731	0.679300899829731	0.679300899829731	0.679300899829731	0.679300899829731	0.679300899829731	0.679300899829731	0.679300899829731	0.679300899829731	0.679300899829731	0.679300899829731	0.679300899829731	0.679300899829731	0.679300899829731	0.679300899829731	0.679300899829731	0.679300899829731	0.679300899829731	0.679300899829731	0.679300899829731	0.679300899829731	0.679300899829731	0.679300899829731	0.679300899829731	0.679300899829731
0.356426906081819	0.356426906081819	0.356426906081819	0.356426906081819	0.356426906081819	0.356426906081819	0.356426906081819	0.356426906081819	0.356426906081819	0.356426906081819	0.356426906081819	0.356426906081819	0.356426906081819	0.356426906081819	0.356426906081819	0.356426906081819	0.356426906081819	0.356426906081819	0.356426906081819	0.356426906081819	0.780834471022414	0.780834471022414	0.780834471022414	0.780834471022414	0.780834471022414	0.780834471022414	0.780834471022414	0.780834471022414	0.780834471022414	0.780834471022414	0.780834471022414	0.780834471022414	0.780834471022414	0.780834471022414	0.780834471022414	0.780834471022414	0.780834471022414	0.780834471022414	0.780834471022414	0.780834471022414	0.780834471022414	0.780834471022414	0.780834471022414	0.780834471022414	0.780834471022414	0.780834471022414	0.780834471022414	0.780834471022414	0.780834471022414	0.780834471022414
0.453727697350427	0.453727697350427	0.453727697350427	0.453727697350427	0.453727697350427	0.453727697350427	0.453727697350427	0.453727697350427	0.453727697350427	0.453727697350427	0.453727697350427	0.453727697350427	0.453727697350427	0.453727697350427	0.453727697350427	0.453727697350427	0.453727697350427	0.453727697350427	0.453727697350427	0.453727697350427	0.888139377042339	0.888139377042339	0.888139377042339	0.888139377042339	0.888139377042339	0.888139377042339	0.888139377042339	0.888139377042339	0.888139377042339	0.888139377042339	0.888139377042339	0.888139377042339	0.888139377042339	0.888139377042339	0.888139377042339	0.888139377042339	0.888139377042339	0.888139377042339	0.888139377042339	0.888139377042339	0.888139377042339	0.888139377042339	0.888139377042339	0.888139377042339	0.888139377042339	0.888139377042339	0.888139377042339	0.888139377042339	0.888139377042339	0.888139377042339
0.305340787599039	0.305340787599039	0.305340787599039	0.305340787599039	0.305340787599039	0.305340787599039	0.305340787599039	0.305340787599039	0.305340787599039	0.305340787599039	0.305340787599039	0.305340787599039	0.305340787599039	0.305340787599039	0.305340787599039	0.305340787599039	0.305340787599039	0.305340787599039	0.305340787599039	0.305340787599039	0.818462781028496	0.818462781028496	0.818462781028496	0.818462781028496	0.818462781028496	0.818462781028496	0.818462781028496	0.818462781028496	0.818462781028496	0.818462781028496	0.818462781028496	0.818462781028496	0.818462781028496	0.818462781028496	0.818462781028496	0.818462781028496	0.818462781028496	0.818462781028496	0.818462781028496	0.818462781028496	0.818462781028496	0.818462781028496	0.818462781028496	0.818462781028496	0.818462781028496	0.818462781028496	0.818462781028496	0.818462781028496	0.818462781028496	0.818462781028496
0.374821269238814	0.374821269238814	0.374821269238814	0.374821269238814	0.374821269238814	0.374821269238814	0.374821269238814	0.374821269238814	0.374821269238814	0.374821269238814	0.374821269238814	0.374821269238814	0.374821269238814	0.374821269238814	0.374821269238814	0.374821269238814	0.374821269238814	0.374821269238814	0.374821269238814	0.374821269238814	0.374821269238814	0.678224779318837	0.678224779318837	0.678224779318837	0.678224779318837	0.678224779318837	0.678224779318837	0.678224779318837	0.678224779318837	0.678224779318837	0.678224779318837	0.678224779318837	0.678224779318837	0.678224779318837	0.678224779318837	0.678224779318837	0.678224779318837	0.678224779318837	0.678224779318837	0.678224779318837	0.678224779318837	0.678224779318837	0.678224779318837	0.678224779318837	0.678224779318837	0.678224779318837	0.678224779318837	0.678224779318837	0.678224779318837	0.678224779318837
0.413208612212378	0.413208612212378	0.413208612212378	0.413208612212378	0.413208612212378	0.413208612212378	0.413208612212378	0.413208612212378	0.413208612212378	0.413208612212378	0.413208612212378	0.413208612212378	0.413208612212378	0.413208612212378	0.413208612212378	0.413208612212378	0.413208612212378	0.413208612212378	0.413208612212378	0.413208612212378	0.413208612212378	0.413208612212378	0.516551569036641	0.516551569036641	0.516551569036641	0.516551569036641	0.516551569036641	0.516551569036641	0.516551569036641	0.516551569036641	0.516551569036641	0.516551569036641	0.516551569036641	0.516551569036641	0.516551569036641	0.516551569036641	0.516551569036641	0.516551569036641	0.516551569036641	0.516551569036641	0.516551569036641	0.516551569036641	0.516551569036641	0.516551569036641	0.516551569036641	0.516551569036641	0.516551569036641	0.516551569036641	0.516551569036641	0.516551569036641
0.440472178504015	0.440472178504015	0.440472178504015	0.440472178504015	0.440472178504015	0.440472178504015	0.440472178504015	0.440472178504015	0.440472178504015	0.440472178504015	0.440472178504015	0.440472178504015	0.440472178504015	0.440472178504015	0.440472178504015	0.440472178504015	0.440472178504015	0.440472178504015	0.440472178504015	0.440472178504015	0.440472178504015	0.440472178504015	0.440472178504015	0.440472178504015	0.440472178504015	0.559297768072521	0.559297768072521	0.559297768072521	0.559297768072521	0.559297768072521	0.559297768072521	0.559297768072521	0.559297768072521	0.559297768072521	0.559297768072521	0.559297768072521	0.559297768072521	0.559297768072521	0.559297768072521	0.559297768072521	0.559297768072521	0.559297768072521	0.559297768072521	0.559297768072521	0.559297768072521	0.559297768072521	0.559297768072521	0.559297768072521	0.559297768072521	0.559297768072521
0.382490985505918	0.382490985505918	0.382490985505918	0.382490985505918	0.382490985505918	0.382490985505918	0.382490985505918	0.382490985505918	0.382490985505918	0.382490985505918	0.382490985505918	0.382490985505918	0.382490985505918	0.382490985505918	0.382490985505918	0.382490985505918	0.382490985505918	0.382490985505918	0.382490985505918	0.382490985505918	0.382490985505918	0.382490985505918	0.382490985505918	0.382490985505918	0.382490985505918	0.552820496617468	0.552820496617468	0.552820496617468	0.552820496617468	0.552820496617468	0.552820496617468	0.552820496617468	0.552820496617468	0.552820496617468	0.552820496617468	0.552820496617468	0.552820496617468	0.552820496617468	0.552820496617468	0.552820496617468	0.552820496617468	0.552820496617468	0.552820496617468	0.552820496617468	0.552820496617468	0.552820496617468	0.552820496617468	0.552820496617468	0.552820496617468	0.552820496617468
0.424366192780694	0.424366192780694	0.424366192780694	0.424366192780694	0.424366192780694	0.424366192780694	0.424366192780694	0.424366192780694	0.424366192780694	0.424366192780694	0.424366192780694	0.424366192780694	0.424366192780694	0.424366192780694	0.424366192780694	0.424366192780694	0.424366192780694	0.424366192780694	0.424366192780694	0.424366192780694	0.424366192780694	0.424366192780694	0.424366192780694	0.424366192780694	0.565533978589093	0.565533978589093	0.565533978589093	0.565533978589093	0.565533978589093	0.565533978589093	0.565533978589093	0.565533978589093	0.565533978589093	0.565533978589093	0.565533978589093	0.565533978589093	0.565533978589093	0.565533978589093	0.565533978589093	0.565533978589093	0.565533978589093	0.565533978589093	0.565533978589093	0.565533978589093	0.565533978589093	0.565533978589093	0.565533978589093	0.565533978589093	0.565533978589093	0.565533978589093
0.394472116003015	0.394472116003015	0.394472116003015	0.394472116003015	0.394472116003015	0.394472116003015	0.394472116003015	0.394472116003015	0.394472116003015	0.394472116003015	0.394472116003015	0.394472116003015	0.394472116003015	0.394472116003015	0.394472116003015	0.394472116003015	0.394472116003015	0.394472116003015	0.394472116003015	0.394472116003015	0.394472116003015	0.394472116003015	0.394472116003015	0.394472116003015	0.394472116003015	0.545396754427586	0.545396754427586	0.545396754427586	0.545396754427586	0.545396754427586	0.545396754427586	0.545396754427586	0.545396754427586	0.545396754427586	0.545396754427586	0.545396754427586	0.545396754427586	0.545396754427586	0.545396754427586	0.545396754427586	0.545396754427586	0.545396754427586	0.545396754427586	0.545396754427586	0.545396754427586	0.545396754427586	0.545396754427586	0.545396754427586	0.545396754427586	0.545396754427586
0.47003747756236	0.47003747756236	0.47003747756236	0.47003747756236	0.47003747756236	0.47003747756236	0.47003747756236	0.47003747756236	0.47003747756236	0.47003747756236	0.47003747756236	0.47003747756236	0.47003747756236	0.47003747756236	0.47003747756236	0.47003747756236	0.47003747756236	0.47003747756236	0.47003747756236	0.47003747756236	0.47003747756236	0.47003747756236	0.47003747756236	0.47003747756236	0.47003747756236	1.09942238551656	1.09942238551656	1.09942238551656	1.09942238551656	1.09942238551656	1.09942238551656	1.09942238551656	1.09942238551656	1.09942238551656	1.09942238551656	1.09942238551656	1.09942238551656	1.09942238551656	1.09942238551656	1.09942238551656	1.09942238551656	1.09942238551656	1.09942238551656	1.09942238551656	1.09942238551656	1.09942238551656	1.09942238551656	1.09942238551656	1.09942238551656	1.09942238551656
0.407582185159358	0.407582185159358	0.407582185159358	0.407582185159358	0.407582185159358	0.407582185159358	0.407582185159358	0.407582185159358	0.407582185159358	0.407582185159358	0.407582185159358	0.407582185159358	0.407582185159358	0.407582185159358	0.407582185159358	0.407582185159358	0.407582185159358	0.407582185159358	0.407582185159358	0.407582185159358	0.407582185159358	0.407582185159358	0.407582185159358	0.407582185159358	0.588306798345128	0.588306798345128	0.588306798345128	0.588306798345128	0.588306798345128	0.588306798345128	0.588306798345128	0.588306798345128	0.588306798345128	0.588306798345128	0.588306798345128	0.588306798345128	0.588306798345128	0.588306798345128	0.588306798345128	0.588306798345128	0.588306798345128	0.588306798345128	0.588306798345128	0.588306798345128	0.588306798345128	0.588306798345128	0.588306798345128	0.588306798345128	0.588306798345128	0.588306798345128
0.460757853938593	0.460757853938593	0.460757853938593	0.460757853938593	0.460757853938593	0.460757853938593	0.460757853938593	0.460757853938593	0.460757853938593	0.460757853938593	0.460757853938593	0.460757853938593	0.460757853938593	0.460757853938593	0.460757853938593	0.460757853938593	0.460757853938593	0.460757853938593	0.460757853938593	0.460757853938593	0.460757853938593	0.460757853938593	0.460757853938593	0.460757853938593	0.460757853938593	0.460757853938593	0.620110873336469	0.620110873336469	0.620110873336469	0.620110873336469	0.620110873336469	0.620110873336469	0.620110873336469	0.620110873336469	0.620110873336469	0.620110873336469	0.620110873336469	0.620110873336469	0.620110873336469	0.620110873336469	0.620110873336469	0.620110873336469	0.620110873336469	0.620110873336469	0.620110873336469	0.620110873336469	0.620110873336469	0.620110873336469	0.620110873336469	0.620110873336469
0.489236020865784	0.489236020865784	0.489236020865784	0.489236020865784	0.489236020865784	0.489236020865784	0.489236020865784	0.489236020865784	0.489236020865784	0.489236020865784	0.489236020865784	0.489236020865784	0.489236020865784	0.489236020865784	0.489236020865784	0.489236020865784	0.489236020865784	0.489236020865784	0.489236020865784	0.489236020865784	0.489236020865784	0.489236020865784	0.489236020865784	0.489236020865784	0.489236020865784	0.489236020865784	0.801486472515267	0.801486472515267	0.801486472515267	0.801486472515267	0.801486472515267	0.801486472515267	0.801486472515267	0.801486472515267	0.801486472515267	0.801486472515267	0.801486472515267	0.801486472515267	0.801486472515267	0.801486472515267	0.801486472515267	0.801486472515267	0.801486472515267	0.801486472515267	0.801486472515267	0.801486472515267	0.801486472515267	0.801486472515267	0.801486472515267	0.801486472515267
0.332698144407379	0.332698144407379	0.332698144407379	0.332698144407379	0.332698144407379	0.332698144407379	0.332698144407379	0.332698144407379	0.332698144407379	0.332698144407379	0.332698144407379	0.332698144407379	0.332698144407379	0.332698144407379	0.332698144407379	0.332698144407379	0.332698144407379	0.332698144407379	0.332698144407379	0.332698144407379	0.332698144407379	0.332698144407379	0.332698144407379	0.332698144407379	0.332698144407379	0.53038433494947	0.53038433494947	0.53038433494947	0.53038433494947	0.53038433494947	0.53038433494947	0.53038433494947	0.53038433494947	0.53038433494947	0.53038433494947	0.53038433494947	0.53038433494947	0.53038433494947	0.53038433494947	0.53038433494947	0.53038433494947	0.53038433494947	0.53038433494947	0.53038433494947	0.53038433494947	0.53038433494947	0.53038433494947	0.53038433494947	0.53038433494947	0.53038433494947
0.388551228995348	0.388551228995348	0.388551228995348	0.388551228995348	0.388551228995348	0.388551228995348	0.388551228995348	0.388551228995348	0.388551228995348	0.388551228995348	0.388551228995348	0.388551228995348	0.388551228995348	0.388551228995348	0.388551228995348	0.388551228995348	0.388551228995348	0.388551228995348	0.388551228995348	0.388551228995348	0.388551228995348	0.388551228995348	0.388551228995348	0.388551228995348	0.388551228995348	0.502915494967567	0.502915494967567	0.502915494967567	0.502915494967567	0.502915494967567	0.502915494967567	0.502915494967567	0.502915494967567	0.502915494967567	0.502915494967567	0.502915494967567	0.502915494967567	0.502915494967567	0.502915494967567	0.502915494967567	0.502915494967567	0.502915494967567	0.502915494967567	0.502915494967567	0.502915494967567	0.502915494967567	0.502915494967567	0.502915494967567	0.502915494967567	0.502915494967567
0.521776037962181	0.521776037962181	0.521776037962181	0.521776037962181	0.521776037962181	0.521776037962181	0.521776037962181	0.521776037962181	0.521776037962181	0.521776037962181	0.521776037962181	0.521776037962181	0.521776037962181	0.521776037962181	0.521776037962181	0.521776037962181	0.521776037962181	0.521776037962181	0.521776037962181	0.521776037962181	0.521776037962181	0.521776037962181	0.521776037962181	0.521776037962181	0.521776037962181	0.521776037962181	0.746014417535547	0.746014417535547	0.746014417535547	0.746014417535547	0.746014417535547	0.746014417535547	0.746014417535547	0.746014417535547	0.746014417535547	0.746014417535547	0.746014417535547	0.746014417535547	0.746014417535547	0.746014417535547	0.746014417535547	0.746014417535547	0.746014417535547	0.746014417535547	0.746014417535547	0.746014417535547	0.746014417535547	0.746014417535547	0.746014417535547	0.746014417535547
0.574353412403022	0.574353412403022	0.574353412403022	0.574353412403022	0.574353412403022	0.574353412403022	0.574353412403022	0.574353412403022	0.574353412403022	0.574353412403022	0.574353412403022	0.574353412403022	0.574353412403022	0.574353412403022	0.574353412403022	0.574353412403022	0.574353412403022	0.574353412403022	0.574353412403022	0.574353412403022	0.574353412403022	0.574353412403022	0.574353412403022	0.574353412403022	0.574353412403022	0.489345144285023	0.489345144285023	0.489345144285023	0.489345144285023	0.489345144285023	0.489345144285023	0.489345144285023	0.489345144285023	0.489345144285023	0.489345144285023	0.489345144285023	0.489345144285023	0.489345144285023	0.489345144285023	0.489345144285023	0.489345144285023	0.489345144285023	0.489345144285023	0.489345144285023	0.489345144285023	0.489345144285023	0.489345144285023	0.489345144285023	0.489345144285023	0.489345144285023
0.389433092219194	0.389433092219194	0.389433092219194	0.389433092219194	0.389433092219194	0.389433092219194	0.389433092219194	0.389433092219194	0.389433092219194	0.389433092219194	0.389433092219194	0.389433092219194	0.389433092219194	0.389433092219194	0.389433092219194	0.389433092219194	0.389433092219194	0.389433092219194	0.389433092219194	0.389433092219194	0.389433092219194	0.389433092219194	0.389433092219194	0.389433092219194	0.389433092219194	0.389433092219194	0.818776552291963	0.818776552291963	0.818776552291963	0.818776552291963	0.818776552291963	0.818776552291963	0.818776552291963	0.818776552291963	0.818776552291963	0.818776552291963	0.818776552291963	0.818776552291963	0.818776552291963	0.818776552291963	0.818776552291963	0.818776552291963	0.818776552291963	0.818776552291963	0.818776552291963	0.818776552291963	0.818776552291963	0.818776552291963	0.818776552291963	0.818776552291963
0.479076844565817	0.479076844565817	0.479076844565817	0.479076844565817	0.479076844565817	0.479076844565817	0.479076844565817	0.479076844565817	0.479076844565817	0.479076844565817	0.479076844565817	0.479076844565817	0.479076844565817	0.479076844565817	0.479076844565817	0.479076844565817	0.479076844565817	0.479076844565817	0.479076844565817	0.479076844565817	0.479076844565817	0.479076844565817	0.479076844565817	0.479076844565817	0.479076844565817	0.479076844565817	0.479076844565817	0.479076844565817	0.575661834605025	0.575661834605025	0.575661834605025	0.575661834605025	0.575661834605025	0.575661834605025	0.575661834605025	0.575661834605025	0.575661834605025	0.575661834605025	0.575661834605025	0.575661834605025	0.575661834605025	0.575661834605025	0.575661834605025	0.575661834605025	0.575661834605025	0.575661834605025	0.575661834605025	0.575661834605025	0.575661834605025	0.575661834605025
0.382034233839826	0.382034233839826	0.382034233839826	0.382034233839826	0.382034233839826	0.382034233839826	0.382034233839826	0.382034233839826	0.382034233839826	0.382034233839826	0.382034233839826	0.382034233839826	0.382034233839826	0.382034233839826	0.382034233839826	0.382034233839826	0.382034233839826	0.382034233839826	0.382034233839826	0.382034233839826	0.382034233839826	0.382034233839826	0.382034233839826	0.382034233839826	0.382034233839826	0.382034233839826	0.382034233839826	0.701307718990124	0.701307718990124	0.701307718990124	0.701307718990124	0.701307718990124	0.701307718990124	0.701307718990124	0.701307718990124	0.701307718990124	0.701307718990124	0.701307718990124	0.701307718990124	0.701307718990124	0.701307718990124	0.701307718990124	0.701307718990124	0.701307718990124	0.701307718990124	0.701307718990124	0.701307718990124	0.701307718990124	0.701307718990124	0.701307718990124
0.294014197398913	0.294014197398913	0.294014197398913	0.294014197398913	0.294014197398913	0.294014197398913	0.294014197398913	0.294014197398913	0.294014197398913	0.294014197398913	0.294014197398913	0.294014197398913	0.294014197398913	0.294014197398913	0.294014197398913	0.294014197398913	0.294014197398913	0.294014197398913	0.294014197398913	0.294014197398913	0.294014197398913	0.294014197398913	0.294014197398913	0.294014197398913	0.488748805823515	0.488748805823515	0.488748805823515	0.488748805823515	0.488748805823515	0.488748805823515	0.488748805823515	0.488748805823515	0.488748805823515	0.488748805823515	0.488748805823515	0.488748805823515	0.488748805823515	0.488748805823515	0.488748805823515	0.488748805823515	0.488748805823515	0.488748805823515	0.488748805823515	0.488748805823515	0.488748805823515	0.488748805823515	0.488748805823515	0.488748805823515	0.488748805823515	0.488748805823515
0.246143544824544	0.246143544824544	0.246143544824544	0.246143544824544	0.246143544824544	0.246143544824544	0.246143544824544	0.246143544824544	0.246143544824544	0.246143544824544	0.246143544824544	0.246143544824544	0.246143544824544	0.246143544824544	0.246143544824544	0.246143544824544	0.246143544824544	0.246143544824544	0.246143544824544	0.246143544824544	0.246143544824544	0.246143544824544	0.246143544824544	0.246143544824544	0.692141568389865	0.692141568389865	0.692141568389865	0.692141568389865	0.692141568389865	0.692141568389865	0.692141568389865	0.692141568389865	0.692141568389865	0.692141568389865	0.692141568389865	0.692141568389865	0.692141568389865	0.692141568389865	0.692141568389865	0.692141568389865	0.692141568389865	0.692141568389865	0.692141568389865	0.692141568389865	0.692141568389865	0.692141568389865	0.692141568389865	0.692141568389865	0.692141568389865	0.692141568389865
0.577471862634691	0.577471862634691	0.577471862634691	0.577471862634691	0.577471862634691	0.577471862634691	0.577471862634691	0.577471862634691	0.577471862634691	0.577471862634691	0.577471862634691	0.577471862634691	0.577471862634691	0.577471862634691	0.577471862634691	0.577471862634691	0.577471862634691	0.577471862634691	0.577471862634691	0.577471862634691	0.577471862634691	0.577471862634691	0.577471862634691	0.577471862634691	0.613113244316859	0.613113244316859	0.613113244316859	0.613113244316859	0.613113244316859	0.613113244316859	0.613113244316859	0.613113244316859	0.613113244316859	0.613113244316859	0.613113244316859	0.613113244316859	0.613113244316859	0.613113244316859	0.613113244316859	0.613113244316859	0.613113244316859	0.613113244316859	0.613113244316859	0.613113244316859	0.613113244316859	0.613113244316859	0.613113244316859	0.613113244316859	0.613113244316859	0.613113244316859
0.448537952531155	0.448537952531155	0.448537952531155	0.448537952531155	0.448537952531155	0.448537952531155	0.448537952531155	0.448537952531155	0.448537952531155	0.448537952531155	0.448537952531155	0.448537952531155	0.448537952531155	0.448537952531155	0.448537952531155	0.448537952531155	0.448537952531155	0.448537952531155	0.448537952531155	0.448537952531155	0.448537952531155	0.448537952531155	0.448537952531155	0.558830637963624	0.558830637963624	0.558830637963624	0.558830637963624	0.558830637963624	0.558830637963624	0.558830637963624	0.558830637963624	0.558830637963624	0.558830637963624	0.558830637963624	0.558830637963624	0.558830637963624	0.558830637963624	0.558830637963624	0.558830637963624	0.558830637963624	0.558830637963624	0.558830637963624	0.558830637963624	0.558830637963624	0.558830637963624	0.558830637963624	0.558830637963624	0.558830637963624	0.558830637963624	0.558830637963624
0.464018218905387	0.464018218905387	0.464018218905387	0.464018218905387	0.464018218905387	0.464018218905387	0.464018218905387	0.464018218905387	0.464018218905387	0.464018218905387	0.464018218905387	0.464018218905387	0.464018218905387	0.464018218905387	0.464018218905387	0.464018218905387	0.464018218905387	0.464018218905387	0.464018218905387	0.464018218905387	0.464018218905387	0.464018218905387	0.464018218905387	0.951913845715592	0.951913845715592	0.951913845715592	0.951913845715592	0.951913845715592	0.951913845715592	0.951913845715592	0.951913845715592	0.951913845715592	0.951913845715592	0.951913845715592	0.951913845715592	0.951913845715592	0.951913845715592	0.951913845715592	0.951913845715592	0.951913845715592	0.951913845715592	0.951913845715592	0.951913845715592	0.951913845715592	0.951913845715592	0.951913845715592	0.951913845715592	0.951913845715592	0.951913845715592	0.951913845715592
0.333472187517816	0.333472187517816	0.333472187517816	0.333472187517816	0.333472187517816	0.333472187517816	0.333472187517816	0.333472187517816	0.333472187517816	0.333472187517816	0.333472187517816	0.333472187517816	0.333472187517816	0.333472187517816	0.333472187517816	0.333472187517816	0.333472187517816	0.333472187517816	0.333472187517816	0.333472187517816	0.333472187517816	0.333472187517816	0.512622712409859	0.512622712409859	0.512622712409859	0.512622712409859	0.512622712409859	0.512622712409859	0.512622712409859	0.512622712409859	0.512622712409859	0.512622712409859	0.512622712409859	0.512622712409859	0.512622712409859	0.512622712409859	0.512622712409859	0.512622712409859	0.512622712409859	0.512622712409859	0.512622712409859	0.512622712409859	0.512622712409859	0.512622712409859	0.512622712409859	0.512622712409859	0.512622712409859	0.512622712409859	0.512622712409859	0.512622712409859
0.458201618632874	0.458201618632874	0.458201618632874	0.458201618632874	0.458201618632874	0.458201618632874	0.458201618632874	0.458201618632874	0.458201618632874	0.458201618632874	0.458201618632874	0.458201618632874	0.458201618632874	0.458201618632874	0.458201618632874	0.458201618632874	0.458201618632874	0.458201618632874	0.458201618632874	0.458201618632874	0.458201618632874	0.458201618632874	0.503074449611027	0.503074449611027	0.503074449611027	0.503074449611027	0.503074449611027	0.503074449611027	0.503074449611027	0.503074449611027	0.503074449611027	0.503074449611027	0.503074449611027	0.503074449611027	0.503074449611027	0.503074449611027	0.503074449611027	0.503074449611027	0.503074449611027	0.503074449611027	0.503074449611027	0.503074449611027	0.503074449611027	0.503074449611027	0.503074449611027	0.503074449611027	0.503074449611027	0.503074449611027	0.503074449611027	0.503074449611027
0.305935177754898	0.305935177754898	0.305935177754898	0.305935177754898	0.305935177754898	0.305935177754898	0.305935177754898	0.305935177754898	0.305935177754898	0.305935177754898	0.305935177754898	0.305935177754898	0.305935177754898	0.305935177754898	0.305935177754898	0.305935177754898	0.305935177754898	0.305935177754898	0.305935177754898	0.305935177754898	0.305935177754898	0.305935177754898	0.705668692060922	0.705668692060922	0.705668692060922	0.705668692060922	0.705668692060922	0.705668692060922	0.705668692060922	0.705668692060922	0.705668692060922	0.705668692060922	0.705668692060922	0.705668692060922	0.705668692060922	0.705668692060922	0.705668692060922	0.705668692060922	0.705668692060922	0.705668692060922	0.705668692060922	0.705668692060922	0.705668692060922	0.705668692060922	0.705668692060922	0.705668692060922	0.705668692060922	0.705668692060922	0.705668692060922	0.705668692060922
0.423888739364633	0.423888739364633	0.423888739364633	0.423888739364633	0.423888739364633	0.423888739364633	0.423888739364633	0.423888739364633	0.423888739364633	0.423888739364633	0.423888739364633	0.423888739364633	0.423888739364633	0.423888739364633	0.423888739364633	0.423888739364633	0.423888739364633	0.423888739364633	0.423888739364633	0.423888739364633	0.423888739364633	0.555570430838068	0.555570430838068	0.555570430838068	0.555570430838068	0.555570430838068	0.555570430838068	0.555570430838068	0.555570430838068	0.555570430838068	0.555570430838068	0.555570430838068	0.555570430838068	0.555570430838068	0.555570430838068	0.555570430838068	0.555570430838068	0.555570430838068	0.555570430838068	0.555570430838068	0.555570430838068	0.555570430838068	0.555570430838068	0.555570430838068	0.555570430838068	0.555570430838068	0.555570430838068	0.555570430838068	0.555570430838068	0.555570430838068
0.426786242831372	0.426786242831372	0.426786242831372	0.426786242831372	0.426786242831372	0.426786242831372	0.426786242831372	0.426786242831372	0.426786242831372	0.426786242831372	0.426786242831372	0.426786242831372	0.426786242831372	0.426786242831372	0.426786242831372	0.426786242831372	0.426786242831372	0.426786242831372	0.426786242831372	0.426786242831372	0.426786242831372	0.426786242831372	0.765443177493137	0.765443177493137	0.765443177493137	0.765443177493137	0.765443177493137	0.765443177493137	0.765443177493137	0.765443177493137	0.765443177493137	0.765443177493137	0.765443177493137	0.765443177493137	0.765443177493137	0.765443177493137	0.765443177493137	0.765443177493137	0.765443177493137	0.765443177493137	0.765443177493137	0.765443177493137	0.765443177493137	0.765443177493137	0.765443177493137	0.765443177493137	0.765443177493137	0.765443177493137	0.765443177493137	0.765443177493137
0.41806125967362	0.41806125967362	0.41806125967362	0.41806125967362	0.41806125967362	0.41806125967362	0.41806125967362	0.41806125967362	0.41806125967362	0.41806125967362	0.41806125967362	0.41806125967362	0.41806125967362	0.41806125967362	0.41806125967362	0.41806125967362	0.41806125967362	0.41806125967362	0.41806125967362	0.41806125967362	0.41806125967362	0.41806125967362	0.41806125967362	0.626206727969483	0.626206727969483	0.626206727969483	0.626206727969483	0.626206727969483	0.626206727969483	0.626206727969483	0.626206727969483	0.626206727969483	0.626206727969483	0.626206727969483	0.626206727969483	0.626206727969483	0.626206727969483	0.626206727969483	0.626206727969483	0.626206727969483	0.626206727969483	0.626206727969483	0.626206727969483	0.626206727969483	0.626206727969483	0.626206727969483	0.626206727969483	0.626206727969483	0.626206727969483	0.626206727969483
0.326281837329366	0.326281837329366	0.326281837329366	0.326281837329366	0.326281837329366	0.326281837329366	0.326281837329366	0.326281837329366	0.326281837329366	0.326281837329366	0.326281837329366	0.326281837329366	0.326281837329366	0.326281837329366	0.326281837329366	0.326281837329366	0.326281837329366	0.326281837329366	0.326281837329366	0.326281837329366	0.326281837329366	0.326281837329366	0.326281837329366	0.508704693760278	0.508704693760278	0.508704693760278	0.508704693760278	0.508704693760278	0.508704693760278	0.508704693760278	0.508704693760278	0.508704693760278	0.508704693760278	0.508704693760278	0.508704693760278	0.508704693760278	0.508704693760278	0.508704693760278	0.508704693760278	0.508704693760278	0.508704693760278	0.508704693760278	0.508704693760278	0.508704693760278	0.508704693760278	0.508704693760278	0.508704693760278	0.508704693760278	0.508704693760278	0.508704693760278
0.309991590741484	0.309991590741484	0.309991590741484	0.309991590741484	0.309991590741484	0.309991590741484	0.309991590741484	0.309991590741484	0.309991590741484	0.309991590741484	0.309991590741484	0.309991590741484	0.309991590741484	0.309991590741484	0.309991590741484	0.309991590741484	0.309991590741484	0.309991590741484	0.309991590741484	0.309991590741484	0.309991590741484	0.309991590741484	0.685056418314729	0.685056418314729	0.685056418314729	0.685056418314729	0.685056418314729	0.685056418314729	0.685056418314729	0.685056418314729	0.685056418314729	0.685056418314729	0.685056418314729	0.685056418314729	0.685056418314729	0.685056418314729	0.685056418314729	0.685056418314729	0.685056418314729	0.685056418314729	0.685056418314729	0.685056418314729	0.685056418314729	0.685056418314729	0.685056418314729	0.685056418314729	0.685056418314729	0.685056418314729	0.685056418314729	0.685056418314729
0.517586579935897	0.517586579935897	0.517586579935897	0.517586579935897	0.517586579935897	0.517586579935897	0.517586579935897	0.517586579935897	0.517586579935897	0.517586579935897	0.517586579935897	0.517586579935897	0.517586579935897	0.517586579935897	0.517586579935897	0.517586579935897	0.517586579935897	0.517586579935897	0.517586579935897	0.517586579935897	0.517586579935897	0.606062204868751	0.606062204868751	0.606062204868751	0.606062204868751	0.606062204868751	0.606062204868751	0.606062204868751	0.606062204868751	0.606062204868751	0.606062204868751	0.606062204868751	0.606062204868751	0.606062204868751	0.606062204868751	0.606062204868751	0.606062204868751	0.606062204868751	0.606062204868751	0.606062204868751	0.606062204868751	0.606062204868751	0.606062204868751	0.606062204868751	0.606062204868751	0.606062204868751	0.606062204868751	0.606062204868751	0.606062204868751	0.606062204868751
0.343925141562611	0.343925141562611	0.343925141562611	0.343925141562611	0.343925141562611	0.343925141562611	0.343925141562611	0.343925141562611	0.343925141562611	0.343925141562611	0.343925141562611	0.343925141562611	0.343925141562611	0.343925141562611	0.343925141562611	0.343925141562611	0.343925141562611	0.343925141562611	0.343925141562611	0.343925141562611	0.343925141562611	0.343925141562611	0.752684679860667	0.752684679860667	0.752684679860667	0.752684679860667	0.752684679860667	0.752684679860667	0.752684679860667	0.752684679860667	0.752684679860667	0.752684679860667	0.752684679860667	0.752684679860667	0.752684679860667	0.752684679860667	0.752684679860667	0.752684679860667	0.752684679860667	0.752684679860667	0.752684679860667	0.752684679860667	0.752684679860667	0.752684679860667	0.752684679860667	0.752684679860667	0.752684679860667	0.752684679860667	0.752684679860667	0.752684679860667
0.44197636035058	0.44197636035058	0.44197636035058	0.44197636035058	0.44197636035058	0.44197636035058	0.44197636035058	0.44197636035058	0.44197636035058	0.44197636035058	0.44197636035058	0.44197636035058	0.44197636035058	0.44197636035058	0.44197636035058	0.44197636035058	0.44197636035058	0.44197636035058	0.44197636035058	0.44197636035058	0.44197636035058	0.44197636035058	0.44197636035058	0.485397152120033	0.485397152120033	0.485397152120033	0.485397152120033	0.485397152120033	0.485397152120033	0.485397152120033	0.485397152120033	0.485397152120033	0.485397152120033	0.485397152120033	0.485397152120033	0.485397152120033	0.485397152120033	0.485397152120033	0.485397152120033	0.485397152120033	0.485397152120033	0.485397152120033	0.485397152120033	0.485397152120033	0.485397152120033	0.485397152120033	0.485397152120033	0.485397152120033	0.485397152120033	0.485397152120033
0.338545893540303	0.338545893540303	0.338545893540303	0.338545893540303	0.338545893540303	0.338545893540303	0.338545893540303	0.338545893540303	0.338545893540303	0.338545893540303	0.338545893540303	0.338545893540303	0.338545893540303	0.338545893540303	0.338545893540303	0.338545893540303	0.338545893540303	0.338545893540303	0.338545893540303	0.338545893540303	0.338545893540303	0.338545893540303	0.338545893540303	0.338545893540303	0.496246861501064	0.496246861501064	0.496246861501064	0.496246861501064	0.496246861501064	0.496246861501064	0.496246861501064	0.496246861501064	0.496246861501064	0.496246861501064	0.496246861501064	0.496246861501064	0.496246861501064	0.496246861501064	0.496246861501064	0.496246861501064	0.496246861501064	0.496246861501064	0.496246861501064	0.496246861501064	0.496246861501064	0.496246861501064	0.496246861501064	0.496246861501064	0.496246861501064	0.496246861501064
0.282658792004975	0.282658792004975	0.282658792004975	0.282658792004975	0.282658792004975	0.282658792004975	0.282658792004975	0.282658792004975	0.282658792004975	0.282658792004975	0.282658792004975	0.282658792004975	0.282658792004975	0.282658792004975	0.282658792004975	0.282658792004975	0.282658792004975	0.282658792004975	0.282658792004975	0.282658792004975	0.282658792004975	0.282658792004975	0.282658792004975	0.720084600068421	0.720084600068421	0.720084600068421	0.720084600068421	0.720084600068421	0.720084600068421	0.720084600068421	0.720084600068421	0.720084600068421	0.720084600068421	0.720084600068421	0.720084600068421	0.720084600068421	0.720084600068421	0.720084600068421	0.720084600068421	0.720084600068421	0.720084600068421	0.720084600068421	0.720084600068421	0.720084600068421	0.720084600068421	0.720084600068421	0.720084600068421	0.720084600068421	0.720084600068421	0.720084600068421
0.558494696774497	0.558494696774497	0.558494696774497	0.558494696774497	0.558494696774497	0.558494696774497	0.558494696774497	0.558494696774497	0.558494696774497	0.558494696774497	0.558494696774497	0.558494696774497	0.558494696774497	0.558494696774497	0.558494696774497	0.558494696774497	0.558494696774497	0.558494696774497	0.558494696774497	0.558494696774497	0.558494696774497	0.558494696774497	0.558494696774497	0.759663516227708	0.759663516227708	0.759663516227708	0.759663516227708	0.759663516227708	0.759663516227708	0.759663516227708	0.759663516227708	0.759663516227708	0.759663516227708	0.759663516227708	0.759663516227708	0.759663516227708	0.759663516227708	0.759663516227708	0.759663516227708	0.759663516227708	0.759663516227708	0.759663516227708	0.759663516227708	0.759663516227708	0.759663516227708	0.759663516227708	0.759663516227708	0.759663516227708	0.759663516227708	0.759663516227708
0.41929931209859	0.41929931209859	0.41929931209859	0.41929931209859	0.41929931209859	0.41929931209859	0.41929931209859	0.41929931209859	0.41929931209859	0.41929931209859	0.41929931209859	0.41929931209859	0.41929931209859	0.41929931209859	0.41929931209859	0.41929931209859	0.41929931209859	0.41929931209859	0.41929931209859	0.41929931209859	0.41929931209859	0.41929931209859	0.41929931209859	0.41929931209859	0.686417576479718	0.686417576479718	0.686417576479718	0.686417576479718	0.686417576479718	0.686417576479718	0.686417576479718	0.686417576479718	0.686417576479718	0.686417576479718	0.686417576479718	0.686417576479718	0.686417576479718	0.686417576479718	0.686417576479718	0.686417576479718	0.686417576479718	0.686417576479718	0.686417576479718	0.686417576479718	0.686417576479718	0.686417576479718	0.686417576479718	0.686417576479718	0.686417576479718	0.686417576479718
0.349377230811729	0.349377230811729	0.349377230811729	0.349377230811729	0.349377230811729	0.349377230811729	0.349377230811729	0.349377230811729	0.349377230811729	0.349377230811729	0.349377230811729	0.349377230811729	0.349377230811729	0.349377230811729	0.349377230811729	0.349377230811729	0.349377230811729	0.349377230811729	0.349377230811729	0.349377230811729	0.349377230811729	0.349377230811729	0.349377230811729	0.349377230811729	0.735732001698752	0.735732001698752	0.735732001698752	0.735732001698752	0.735732001698752	0.735732001698752	0.735732001698752	0.735732001698752	0.735732001698752	0.735732001698752	0.735732001698752	0.735732001698752	0.735732001698752	0.735732001698752	0.735732001698752	0.735732001698752	0.735732001698752	0.735732001698752	0.735732001698752	0.735732001698752	0.735732001698752	0.735732001698752	0.735732001698752	0.735732001698752	0.735732001698752	0.735732001698752
0.384908511012697	0.384908511012697	0.384908511012697	0.384908511012697	0.384908511012697	0.384908511012697	0.384908511012697	0.384908511012697	0.384908511012697	0.384908511012697	0.384908511012697	0.384908511012697	0.384908511012697	0.384908511012697	0.384908511012697	0.384908511012697	0.384908511012697	0.384908511012697	0.384908511012697	0.384908511012697	0.384908511012697	0.384908511012697	0.384908511012697	0.384908511012697	0.609386742321931	0.609386742321931	0.609386742321931	0.609386742321931	0.609386742321931	0.609386742321931	0.609386742321931	0.609386742321931	0.609386742321931	0.609386742321931	0.609386742321931	0.609386742321931	0.609386742321931	0.609386742321931	0.609386742321931	0.609386742321931	0.609386742321931	0.609386742321931	0.609386742321931	0.609386742321931	0.609386742321931	0.609386742321931	0.609386742321931	0.609386742321931	0.609386742321931	0.609386742321931
0.397787685986194	0.397787685986194	0.397787685986194	0.397787685986194	0.397787685986194	0.397787685986194	0.397787685986194	0.397787685986194	0.397787685986194	0.397787685986194	0.397787685986194	0.397787685986194	0.397787685986194	0.397787685986194	0.397787685986194	0.397787685986194	0.397787685986194	0.397787685986194	0.397787685986194	0.397787685986194	0.397787685986194	0.397787685986194	0.397787685986194	0.397787685986194	0.397787685986194	0.465017206731976	0.465017206731976	0.465017206731976	0.465017206731976	0.465017206731976	0.465017206731976	0.465017206731976	0.465017206731976	0.465017206731976	0.465017206731976	0.465017206731976	0.465017206731976	0.465017206731976	0.465017206731976	0.465017206731976	0.465017206731976	0.465017206731976	0.465017206731976	0.465017206731976	0.465017206731976	0.465017206731976	0.465017206731976	0.465017206731976	0.465017206731976	0.465017206731976
0.466373069524878	0.466373069524878	0.466373069524878	0.466373069524878	0.466373069524878	0.466373069524878	0.466373069524878	0.466373069524878	0.466373069524878	0.466373069524878	0.466373069524878	0.466373069524878	0.466373069524878	0.466373069524878	0.466373069524878	0.466373069524878	0.466373069524878	0.466373069524878	0.466373069524878	0.466373069524878	0.466373069524878	0.466373069524878	0.466373069524878	0.466373069524878	0.466373069524878	0.466373069524878	0.55252983705175	0.55252983705175	0.55252983705175	0.55252983705175	0.55252983705175	0.55252983705175	0.55252983705175	0.55252983705175	0.55252983705175	0.55252983705175	0.55252983705175	0.55252983705175	0.55252983705175	0.55252983705175	0.55252983705175	0.55252983705175	0.55252983705175	0.55252983705175	0.55252983705175	0.55252983705175	0.55252983705175	0.55252983705175	0.55252983705175	0.55252983705175
0.394938598125594	0.394938598125594	0.394938598125594	0.394938598125594	0.394938598125594	0.394938598125594	0.394938598125594	0.394938598125594	0.394938598125594	0.394938598125594	0.394938598125594	0.394938598125594	0.394938598125594	0.394938598125594	0.394938598125594	0.394938598125594	0.394938598125594	0.394938598125594	0.394938598125594	0.394938598125594	0.394938598125594	0.394938598125594	0.394938598125594	0.394938598125594	0.394938598125594	0.394938598125594	0.849554486089072	0.849554486089072	0.849554486089072	0.849554486089072	0.849554486089072	0.849554486089072	0.849554486089072	0.849554486089072	0.849554486089072	0.849554486089072	0.849554486089072	0.849554486089072	0.849554486089072	0.849554486089072	0.849554486089072	0.849554486089072	0.849554486089072	0.849554486089072	0.849554486089072	0.849554486089072	0.849554486089072	0.849554486089072	0.849554486089072	0.849554486089072
0.464142104820538	0.464142104820538	0.464142104820538	0.464142104820538	0.464142104820538	0.464142104820538	0.464142104820538	0.464142104820538	0.464142104820538	0.464142104820538	0.464142104820538	0.464142104820538	0.464142104820538	0.464142104820538	0.464142104820538	0.464142104820538	0.464142104820538	0.464142104820538	0.464142104820538	0.464142104820538	0.464142104820538	0.464142104820538	0.464142104820538	0.464142104820538	0.464142104820538	0.464142104820538	0.464142104820538	0.464142104820538	0.742553467823504	0.742553467823504	0.742553467823504	0.742553467823504	0.742553467823504	0.742553467823504	0.742553467823504	0.742553467823504	0.742553467823504	0.742553467823504	0.742553467823504	0.742553467823504	0.742553467823504	0.742553467823504	0.742553467823504	0.742553467823504	0.742553467823504	0.742553467823504	0.742553467823504	0.742553467823504	0.742553467823504	0.742553467823504
0.508820718542889	0.508820718542889	0.508820718542889	0.508820718542889	0.508820718542889	0.508820718542889	0.508820718542889	0.508820718542889	0.508820718542889	0.508820718542889	0.508820718542889	0.508820718542889	0.508820718542889	0.508820718542889	0.508820718542889	0.508820718542889	0.508820718542889	0.508820718542889	0.508820718542889	0.508820718542889	0.508820718542889	0.508820718542889	0.508820718542889	0.508820718542889	0.508820718542889	0.508820718542889	0.508820718542889	0.508820718542889	0.985902045722147	0.985902045722147	0.985902045722147	0.985902045722147	0.985902045722147	0.985902045722147	0.985902045722147	0.985902045722147	0.985902045722147	0.985902045722147	0.985902045722147	0.985902045722147	0.985902045722147	0.985902045722147	0.985902045722147	0.985902045722147	0.985902045722147	0.985902045722147	0.985902045722147	0.985902045722147	0.985902045722147	0.985902045722147
0.432858671419354	0.432858671419354	0.432858671419354	0.432858671419354	0.432858671419354	0.432858671419354	0.432858671419354	0.432858671419354	0.432858671419354	0.432858671419354	0.432858671419354	0.432858671419354	0.432858671419354	0.432858671419354	0.432858671419354	0.432858671419354	0.432858671419354	0.432858671419354	0.432858671419354	0.432858671419354	0.432858671419354	0.432858671419354	0.432858671419354	0.432858671419354	0.432858671419354	0.432858671419354	0.432858671419354	0.727840278371085	0.727840278371085	0.727840278371085	0.727840278371085	0.727840278371085	0.727840278371085	0.727840278371085	0.727840278371085	0.727840278371085	0.727840278371085	0.727840278371085	0.727840278371085	0.727840278371085	0.727840278371085	0.727840278371085	0.727840278371085	0.727840278371085	0.727840278371085	0.727840278371085	0.727840278371085	0.727840278371085	0.727840278371085	0.727840278371085
0.451036228677964	0.451036228677964	0.451036228677964	0.451036228677964	0.451036228677964	0.451036228677964	0.451036228677964	0.451036228677964	0.451036228677964	0.451036228677964	0.451036228677964	0.451036228677964	0.451036228677964	0.451036228677964	0.451036228677964	0.451036228677964	0.451036228677964	0.451036228677964	0.451036228677964	0.451036228677964	0.451036228677964	0.451036228677964	0.451036228677964	0.451036228677964	0.451036228677964	0.451036228677964	0.451036228677964	0.62508822059934	0.62508822059934	0.62508822059934	0.62508822059934	0.62508822059934	0.62508822059934	0.62508822059934	0.62508822059934	0.62508822059934	0.62508822059934	0.62508822059934	0.62508822059934	0.62508822059934	0.62508822059934	0.62508822059934	0.62508822059934	0.62508822059934	0.62508822059934	0.62508822059934	0.62508822059934	0.62508822059934	0.62508822059934	0.62508822059934
0.405897112762459	0.405897112762459	0.405897112762459	0.405897112762459	0.405897112762459	0.405897112762459	0.405897112762459	0.405897112762459	0.405897112762459	0.405897112762459	0.405897112762459	0.405897112762459	0.405897112762459	0.405897112762459	0.405897112762459	0.405897112762459	0.405897112762459	0.405897112762459	0.405897112762459	0.405897112762459	0.405897112762459	0.405897112762459	0.405897112762459	0.405897112762459	0.405897112762459	0.405897112762459	0.450340519024915	0.450340519024915	0.450340519024915	0.450340519024915	0.450340519024915	0.450340519024915	0.450340519024915	0.450340519024915	0.450340519024915	0.450340519024915	0.450340519024915	0.450340519024915	0.450340519024915	0.450340519024915	0.450340519024915	0.450340519024915	0.450340519024915	0.450340519024915	0.450340519024915	0.450340519024915	0.450340519024915	0.450340519024915	0.450340519024915	0.450340519024915
0.40611445143804	0.40611445143804	0.40611445143804	0.40611445143804	0.40611445143804	0.40611445143804	0.40611445143804	0.40611445143804	0.40611445143804	0.40611445143804	0.40611445143804	0.40611445143804	0.40611445143804	0.40611445143804	0.40611445143804	0.40611445143804	0.40611445143804	0.40611445143804	0.40611445143804	0.40611445143804	0.40611445143804	0.40611445143804	0.40611445143804	0.40611445143804	0.40611445143804	0.700042497018198	0.700042497018198	0.700042497018198	0.700042497018198	0.700042497018198	0.700042497018198	0.700042497018198	0.700042497018198	0.700042497018198	0.700042497018198	0.700042497018198	0.700042497018198	0.700042497018198	0.700042497018198	0.700042497018198	0.700042497018198	0.700042497018198	0.700042497018198	0.700042497018198	0.700042497018198	0.700042497018198	0.700042497018198	0.700042497018198	0.700042497018198	0.700042497018198
0.423175017873014	0.423175017873014	0.423175017873014	0.423175017873014	0.423175017873014	0.423175017873014	0.423175017873014	0.423175017873014	0.423175017873014	0.423175017873014	0.423175017873014	0.423175017873014	0.423175017873014	0.423175017873014	0.423175017873014	0.423175017873014	0.423175017873014	0.423175017873014	0.423175017873014	0.423175017873014	0.423175017873014	0.423175017873014	0.423175017873014	0.423175017873014	0.423175017873014	0.711307495261098	0.711307495261098	0.711307495261098	0.711307495261098	0.711307495261098	0.711307495261098	0.711307495261098	0.711307495261098	0.711307495261098	0.711307495261098	0.711307495261098	0.711307495261098	0.711307495261098	0.711307495261098	0.711307495261098	0.711307495261098	0.711307495261098	0.711307495261098	0.711307495261098	0.711307495261098	0.711307495261098	0.711307495261098	0.711307495261098	0.711307495261098	0.711307495261098
0.299736085313862	0.299736085313862	0.299736085313862	0.299736085313862	0.299736085313862	0.299736085313862	0.299736085313862	0.299736085313862	0.299736085313862	0.299736085313862	0.299736085313862	0.299736085313862	0.299736085313862	0.299736085313862	0.299736085313862	0.299736085313862	0.299736085313862	0.299736085313862	0.299736085313862	0.299736085313862	0.299736085313862	0.299736085313862	0.299736085313862	0.299736085313862	0.299736085313862	0.696156715555774	0.696156715555774	0.696156715555774	0.696156715555774	0.696156715555774	0.696156715555774	0.696156715555774	0.696156715555774	0.696156715555774	0.696156715555774	0.696156715555774	0.696156715555774	0.696156715555774	0.696156715555774	0.696156715555774	0.696156715555774	0.696156715555774	0.696156715555774	0.696156715555774	0.696156715555774	0.696156715555774	0.696156715555774	0.696156715555774	0.696156715555774	0.696156715555774
0.350831587616086	0.350831587616086	0.350831587616086	0.350831587616086	0.350831587616086	0.350831587616086	0.350831587616086	0.350831587616086	0.350831587616086	0.350831587616086	0.350831587616086	0.350831587616086	0.350831587616086	0.350831587616086	0.350831587616086	0.350831587616086	0.350831587616086	0.350831587616086	0.350831587616086	0.350831587616086	0.350831587616086	0.350831587616086	0.350831587616086	0.350831587616086	0.350831587616086	0.350831587616086	0.350831587616086	0.485060103881052	0.485060103881052	0.485060103881052	0.485060103881052	0.485060103881052	0.485060103881052	0.485060103881052	0.485060103881052	0.485060103881052	0.485060103881052	0.485060103881052	0.485060103881052	0.485060103881052	0.485060103881052	0.485060103881052	0.485060103881052	0.485060103881052	0.485060103881052	0.485060103881052	0.485060103881052	0.485060103881052	0.485060103881052	0.485060103881052
0.401968032317794	0.401968032317794	0.401968032317794	0.401968032317794	0.401968032317794	0.401968032317794	0.401968032317794	0.401968032317794	0.401968032317794	0.401968032317794	0.401968032317794	0.401968032317794	0.401968032317794	0.401968032317794	0.401968032317794	0.401968032317794	0.401968032317794	0.401968032317794	0.401968032317794	0.401968032317794	0.401968032317794	0.401968032317794	0.401968032317794	0.401968032317794	0.401968032317794	0.494036497738619	0.494036497738619	0.494036497738619	0.494036497738619	0.494036497738619	0.494036497738619	0.494036497738619	0.494036497738619	0.494036497738619	0.494036497738619	0.494036497738619	0.494036497738619	0.494036497738619	0.494036497738619	0.494036497738619	0.494036497738619	0.494036497738619	0.494036497738619	0.494036497738619	0.494036497738619	0.494036497738619	0.494036497738619	0.494036497738619	0.494036497738619	0.494036497738619
0.390065025776954	0.390065025776954	0.390065025776954	0.390065025776954	0.390065025776954	0.390065025776954	0.390065025776954	0.390065025776954	0.390065025776954	0.390065025776954	0.390065025776954	0.390065025776954	0.390065025776954	0.390065025776954	0.390065025776954	0.390065025776954	0.390065025776954	0.390065025776954	0.390065025776954	0.390065025776954	0.390065025776954	0.390065025776954	0.390065025776954	0.390065025776954	0.390065025776954	0.390065025776954	0.688730986819614	0.688730986819614	0.688730986819614	0.688730986819614	0.688730986819614	0.688730986819614	0.688730986819614	0.688730986819614	0.688730986819614	0.688730986819614	0.688730986819614	0.688730986819614	0.688730986819614	0.688730986819614	0.688730986819614	0.688730986819614	0.688730986819614	0.688730986819614	0.688730986819614	0.688730986819614	0.688730986819614	0.688730986819614	0.688730986819614	0.688730986819614
0.388547404854419	0.388547404854419	0.388547404854419	0.388547404854419	0.388547404854419	0.388547404854419	0.388547404854419	0.388547404854419	0.388547404854419	0.388547404854419	0.388547404854419	0.388547404854419	0.388547404854419	0.388547404854419	0.388547404854419	0.388547404854419	0.388547404854419	0.388547404854419	0.388547404854419	0.388547404854419	0.388547404854419	0.388547404854419	0.388547404854419	0.388547404854419	0.388547404854419	0.388547404854419	0.693579371621846	0.693579371621846	0.693579371621846	0.693579371621846	0.693579371621846	0.693579371621846	0.693579371621846	0.693579371621846	0.693579371621846	0.693579371621846	0.693579371621846	0.693579371621846	0.693579371621846	0.693579371621846	0.693579371621846	0.693579371621846	0.693579371621846	0.693579371621846	0.693579371621846	0.693579371621846	0.693579371621846	0.693579371621846	0.693579371621846	0.693579371621846
0.669977954879518	0.669977954879518	0.669977954879518	0.669977954879518	0.669977954879518	0.669977954879518	0.669977954879518	0.669977954879518	0.669977954879518	0.669977954879518	0.669977954879518	0.669977954879518	0.669977954879518	0.669977954879518	0.669977954879518	0.669977954879518	0.669977954879518	0.669977954879518	0.669977954879518	0.669977954879518	0.669977954879518	0.669977954879518	0.669977954879518	0.669977954879518	0.669977954879518	0.669977954879518	0.669977954879518	0.731847257387854	0.731847257387854	0.731847257387854	0.731847257387854	0.731847257387854	0.731847257387854	0.731847257387854	0.731847257387854	0.731847257387854	0.731847257387854	0.731847257387854	0.731847257387854	0.731847257387854	0.731847257387854	0.731847257387854	0.731847257387854	0.731847257387854	0.731847257387854	0.731847257387854	0.731847257387854	0.731847257387854	0.731847257387854	0.731847257387854
0.348636574733389	0.348636574733389	0.348636574733389	0.348636574733389	0.348636574733389	0.348636574733389	0.348636574733389	0.348636574733389	0.348636574733389	0.348636574733389	0.348636574733389	0.348636574733389	0.348636574733389	0.348636574733389	0.348636574733389	0.348636574733389	0.348636574733389	0.348636574733389	0.348636574733389	0.348636574733389	0.348636574733389	0.348636574733389	0.348636574733389	0.348636574733389	0.348636574733389	0.348636574733389	0.348636574733389	0.681921620019598	0.681921620019598	0.681921620019598	0.681921620019598	0.681921620019598	0.681921620019598	0.681921620019598	0.681921620019598	0.681921620019598	0.681921620019598	0.681921620019598	0.681921620019598	0.681921620019598	0.681921620019598	0.681921620019598	0.681921620019598	0.681921620019598	0.681921620019598	0.681921620019598	0.681921620019598	0.681921620019598	0.681921620019598	0.681921620019598
0.367710236993716	0.367710236993716	0.367710236993716	0.367710236993716	0.367710236993716	0.367710236993716	0.367710236993716	0.367710236993716	0.367710236993716	0.367710236993716	0.367710236993716	0.367710236993716	0.367710236993716	0.367710236993716	0.367710236993716	0.367710236993716	0.367710236993716	0.367710236993716	0.367710236993716	0.367710236993716	0.367710236993716	0.367710236993716	0.367710236993716	0.367710236993716	0.367710236993716	0.367710236993716	0.367710236993716	0.458487794871831	0.458487794871831	0.458487794871831	0.458487794871831	0.458487794871831	0.458487794871831	0.458487794871831	0.458487794871831	0.458487794871831	0.458487794871831	0.458487794871831	0.458487794871831	0.458487794871831	0.458487794871831	0.458487794871831	0.458487794871831	0.458487794871831	0.458487794871831	0.458487794871831	0.458487794871831	0.458487794871831	0.458487794871831	0.458487794871831
0.427952855186074	0.427952855186074	0.427952855186074	0.427952855186074	0.427952855186074	0.427952855186074	0.427952855186074	0.427952855186074	0.427952855186074	0.427952855186074	0.427952855186074	0.427952855186074	0.427952855186074	0.427952855186074	0.427952855186074	0.427952855186074	0.427952855186074	0.427952855186074	0.427952855186074	0.427952855186074	0.427952855186074	0.427952855186074	0.427952855186074	0.427952855186074	0.427952855186074	0.427952855186074	0.821446448949758	0.821446448949758	0.821446448949758	0.821446448949758	0.821446448949758	0.821446448949758	0.821446448949758	0.821446448949758	0.821446448949758	0.821446448949758	0.821446448949758	0.821446448949758	0.821446448949758	0.821446448949758	0.821446448949758	0.821446448949758	0.821446448949758	0.821446448949758	0.821446448949758	0.821446448949758	0.821446448949758	0.821446448949758	0.821446448949758	0.821446448949758
0.414057479249793	0.414057479249793	0.414057479249793	0.414057479249793	0.414057479249793	0.414057479249793	0.414057479249793	0.414057479249793	0.414057479249793	0.414057479249793	0.414057479249793	0.414057479249793	0.414057479249793	0.414057479249793	0.414057479249793	0.414057479249793	0.414057479249793	0.414057479249793	0.414057479249793	0.414057479249793	0.414057479249793	0.414057479249793	0.414057479249793	0.414057479249793	0.414057479249793	0.414057479249793	0.765711871473093	0.765711871473093	0.765711871473093	0.765711871473093	0.765711871473093	0.765711871473093	0.765711871473093	0.765711871473093	0.765711871473093	0.765711871473093	0.765711871473093	0.765711871473093	0.765711871473093	0.765711871473093	0.765711871473093	0.765711871473093	0.765711871473093	0.765711871473093	0.765711871473093	0.765711871473093	0.765711871473093	0.765711871473093	0.765711871473093	0.765711871473093
0.366343043287257	0.366343043287257	0.366343043287257	0.366343043287257	0.366343043287257	0.366343043287257	0.366343043287257	0.366343043287257	0.366343043287257	0.366343043287257	0.366343043287257	0.366343043287257	0.366343043287257	0.366343043287257	0.366343043287257	0.366343043287257	0.366343043287257	0.366343043287257	0.366343043287257	0.366343043287257	0.366343043287257	0.366343043287257	0.366343043287257	0.366343043287257	0.366343043287257	0.366343043287257	0.827781479721559	0.827781479721559	0.827781479721559	0.827781479721559	0.827781479721559	0.827781479721559	0.827781479721559	0.827781479721559	0.827781479721559	0.827781479721559	0.827781479721559	0.827781479721559	0.827781479721559	0.827781479721559	0.827781479721559	0.827781479721559	0.827781479721559	0.827781479721559	0.827781479721559	0.827781479721559	0.827781479721559	0.827781479721559	0.827781479721559	0.827781479721559
0.493186264939997	0.493186264939997	0.493186264939997	0.493186264939997	0.493186264939997	0.493186264939997	0.493186264939997	0.493186264939997	0.493186264939997	0.493186264939997	0.493186264939997	0.493186264939997	0.493186264939997	0.493186264939997	0.493186264939997	0.493186264939997	0.493186264939997	0.493186264939997	0.493186264939997	0.493186264939997	0.493186264939997	0.493186264939997	0.493186264939997	0.493186264939997	0.493186264939997	0.493186264939997	0.493186264939997	0.585963563370395	0.585963563370395	0.585963563370395	0.585963563370395	0.585963563370395	0.585963563370395	0.585963563370395	0.585963563370395	0.585963563370395	0.585963563370395	0.585963563370395	0.585963563370395	0.585963563370395	0.585963563370395	0.585963563370395	0.585963563370395	0.585963563370395	0.585963563370395	0.585963563370395	0.585963563370395	0.585963563370395	0.585963563370395	0.585963563370395
0.36928774335736	0.36928774335736	0.36928774335736	0.36928774335736	0.36928774335736	0.36928774335736	0.36928774335736	0.36928774335736	0.36928774335736	0.36928774335736	0.36928774335736	0.36928774335736	0.36928774335736	0.36928774335736	0.36928774335736	0.36928774335736	0.36928774335736	0.36928774335736	0.36928774335736	0.36928774335736	0.36928774335736	0.36928774335736	0.36928774335736	0.36928774335736	0.36928774335736	0.36928774335736	0.36928774335736	0.618724143235831	0.618724143235831	0.618724143235831	0.618724143235831	0.618724143235831	0.618724143235831	0.618724143235831	0.618724143235831	0.618724143235831	0.618724143235831	0.618724143235831	0.618724143235831	0.618724143235831	0.618724143235831	0.618724143235831	0.618724143235831	0.618724143235831	0.618724143235831	0.618724143235831	0.618724143235831	0.618724143235831	0.618724143235831	0.618724143235831
0.568121361470686	0.568121361470686	0.568121361470686	0.568121361470686	0.568121361470686	0.568121361470686	0.568121361470686	0.568121361470686	0.568121361470686	0.568121361470686	0.568121361470686	0.568121361470686	0.568121361470686	0.568121361470686	0.568121361470686	0.568121361470686	0.568121361470686	0.568121361470686	0.568121361470686	0.568121361470686	0.568121361470686	0.568121361470686	0.568121361470686	0.568121361470686	0.568121361470686	0.568121361470686	0.568121361470686	0.780763682144012	0.780763682144012	0.780763682144012	0.780763682144012	0.780763682144012	0.780763682144012	0.780763682144012	0.780763682144012	0.780763682144012	0.780763682144012	0.780763682144012	0.780763682144012	0.780763682144012	0.780763682144012	0.780763682144012	0.780763682144012	0.780763682144012	0.780763682144012	0.780763682144012	0.780763682144012	0.780763682144012	0.780763682144012	0.780763682144012
0.473274071351747	0.473274071351747	0.473274071351747	0.473274071351747	0.473274071351747	0.473274071351747	0.473274071351747	0.473274071351747	0.473274071351747	0.473274071351747	0.473274071351747	0.473274071351747	0.473274071351747	0.473274071351747	0.473274071351747	0.473274071351747	0.473274071351747	0.473274071351747	0.473274071351747	0.473274071351747	0.473274071351747	0.473274071351747	0.473274071351747	0.473274071351747	0.473274071351747	0.473274071351747	0.473274071351747	0.473274071351747	0.611397737939401	0.611397737939401	0.611397737939401	0.611397737939401	0.611397737939401	0.611397737939401	0.611397737939401	0.611397737939401	0.611397737939401	0.611397737939401	0.611397737939401	0.611397737939401	0.611397737939401	0.611397737939401	0.611397737939401	0.611397737939401	0.611397737939401	0.611397737939401	0.611397737939401	0.611397737939401	0.611397737939401	0.611397737939401
0.463977990344582	0.463977990344582	0.463977990344582	0.463977990344582	0.463977990344582	0.463977990344582	0.463977990344582	0.463977990344582	0.463977990344582	0.463977990344582	0.463977990344582	0.463977990344582	0.463977990344582	0.463977990344582	0.463977990344582	0.463977990344582	0.463977990344582	0.463977990344582	0.463977990344582	0.463977990344582	0.463977990344582	0.463977990344582	0.463977990344582	0.463977990344582	0.463977990344582	0.463977990344582	0.463977990344582	0.463977990344582	0.463977990344582	0.617172518612	0.617172518612	0.617172518612	0.617172518612	0.617172518612	0.617172518612	0.617172518612	0.617172518612	0.617172518612	0.617172518612	0.617172518612	0.617172518612	0.617172518612	0.617172518612	0.617172518612	0.617172518612	0.617172518612	0.617172518612	0.617172518612	0.617172518612	0.617172518612
0.407000925799124	0.407000925799124	0.407000925799124	0.407000925799124	0.407000925799124	0.407000925799124	0.407000925799124	0.407000925799124	0.407000925799124	0.407000925799124	0.407000925799124	0.407000925799124	0.407000925799124	0.407000925799124	0.407000925799124	0.407000925799124	0.407000925799124	0.407000925799124	0.407000925799124	0.407000925799124	0.407000925799124	0.407000925799124	0.407000925799124	0.407000925799124	0.407000925799124	0.407000925799124	0.407000925799124	0.407000925799124	0.407000925799124	0.782296770957378	0.782296770957378	0.782296770957378	0.782296770957378	0.782296770957378	0.782296770957378	0.782296770957378	0.782296770957378	0.782296770957378	0.782296770957378	0.782296770957378	0.782296770957378	0.782296770957378	0.782296770957378	0.782296770957378	0.782296770957378	0.782296770957378	0.782296770957378	0.782296770957378	0.782296770957378	0.782296770957378
0.363530821113227	0.363530821113227	0.363530821113227	0.363530821113227	0.363530821113227	0.363530821113227	0.363530821113227	0.363530821113227	0.363530821113227	0.363530821113227	0.363530821113227	0.363530821113227	0.363530821113227	0.363530821113227	0.363530821113227	0.363530821113227	0.363530821113227	0.363530821113227	0.363530821113227	0.363530821113227	0.363530821113227	0.363530821113227	0.363530821113227	0.363530821113227	0.363530821113227	0.363530821113227	0.363530821113227	0.363530821113227	0.561396207677688	0.561396207677688	0.561396207677688	0.561396207677688	0.561396207677688	0.561396207677688	0.561396207677688	0.561396207677688	0.561396207677688	0.561396207677688	0.561396207677688	0.561396207677688	0.561396207677688	0.561396207677688	0.561396207677688	0.561396207677688	0.561396207677688	0.561396207677688	0.561396207677688	0.561396207677688	0.561396207677688	0.561396207677688
0.383057750356241	0.383057750356241	0.383057750356241	0.383057750356241	0.383057750356241	0.383057750356241	0.383057750356241	0.383057750356241	0.383057750356241	0.383057750356241	0.383057750356241	0.383057750356241	0.383057750356241	0.383057750356241	0.383057750356241	0.383057750356241	0.383057750356241	0.383057750356241	0.383057750356241	0.383057750356241	0.383057750356241	0.383057750356241	0.383057750356241	0.383057750356241	0.383057750356241	0.383057750356241	0.383057750356241	0.383057750356241	0.989900717829216	0.989900717829216	0.989900717829216	0.989900717829216	0.989900717829216	0.989900717829216	0.989900717829216	0.989900717829216	0.989900717829216	0.989900717829216	0.989900717829216	0.989900717829216	0.989900717829216	0.989900717829216	0.989900717829216	0.989900717829216	0.989900717829216	0.989900717829216	0.989900717829216	0.989900717829216	0.989900717829216	0.989900717829216
0.385211006264845	0.385211006264845	0.385211006264845	0.385211006264845	0.385211006264845	0.385211006264845	0.385211006264845	0.385211006264845	0.385211006264845	0.385211006264845	0.385211006264845	0.385211006264845	0.385211006264845	0.385211006264845	0.385211006264845	0.385211006264845	0.385211006264845	0.385211006264845	0.385211006264845	0.385211006264845	0.385211006264845	0.385211006264845	0.385211006264845	0.385211006264845	0.385211006264845	0.385211006264845	0.385211006264845	0.385211006264845	0.715201273266337	0.715201273266337	0.715201273266337	0.715201273266337	0.715201273266337	0.715201273266337	0.715201273266337	0.715201273266337	0.715201273266337	0.715201273266337	0.715201273266337	0.715201273266337	0.715201273266337	0.715201273266337	0.715201273266337	0.715201273266337	0.715201273266337	0.715201273266337	0.715201273266337	0.715201273266337	0.715201273266337	0.715201273266337
0.362243107316249	0.362243107316249	0.362243107316249	0.362243107316249	0.362243107316249	0.362243107316249	0.362243107316249	0.362243107316249	0.362243107316249	0.362243107316249	0.362243107316249	0.362243107316249	0.362243107316249	0.362243107316249	0.362243107316249	0.362243107316249	0.362243107316249	0.362243107316249	0.362243107316249	0.362243107316249	0.362243107316249	0.362243107316249	0.362243107316249	0.362243107316249	0.362243107316249	0.362243107316249	0.362243107316249	0.362243107316249	0.556505092853201	0.556505092853201	0.556505092853201	0.556505092853201	0.556505092853201	0.556505092853201	0.556505092853201	0.556505092853201	0.556505092853201	0.556505092853201	0.556505092853201	0.556505092853201	0.556505092853201	0.556505092853201	0.556505092853201	0.556505092853201	0.556505092853201	0.556505092853201	0.556505092853201	0.556505092853201	0.556505092853201	0.556505092853201
0.360694086401923	0.360694086401923	0.360694086401923	0.360694086401923	0.360694086401923	0.360694086401923	0.360694086401923	0.360694086401923	0.360694086401923	0.360694086401923	0.360694086401923	0.360694086401923	0.360694086401923	0.360694086401923	0.360694086401923	0.360694086401923	0.360694086401923	0.360694086401923	0.360694086401923	0.360694086401923	0.360694086401923	0.360694086401923	0.360694086401923	0.360694086401923	0.360694086401923	0.360694086401923	0.953173891926774	0.953173891926774	0.953173891926774	0.953173891926774	0.953173891926774	0.953173891926774	0.953173891926774	0.953173891926774	0.953173891926774	0.953173891926774	0.953173891926774	0.953173891926774	0.953173891926774	0.953173891926774	0.953173891926774	0.953173891926774	0.953173891926774	0.953173891926774	0.953173891926774	0.953173891926774	0.953173891926774	0.953173891926774	0.953173891926774	0.953173891926774
0.616917954367221	0.616917954367221	0.616917954367221	0.616917954367221	0.616917954367221	0.616917954367221	0.616917954367221	0.616917954367221	0.616917954367221	0.616917954367221	0.616917954367221	0.616917954367221	0.616917954367221	0.616917954367221	0.616917954367221	0.616917954367221	0.616917954367221	0.616917954367221	0.616917954367221	0.616917954367221	0.616917954367221	0.616917954367221	0.616917954367221	0.616917954367221	0.616917954367221	0.616750869647159	0.616750869647159	0.616750869647159	0.616750869647159	0.616750869647159	0.616750869647159	0.616750869647159	0.616750869647159	0.616750869647159	0.616750869647159	0.616750869647159	0.616750869647159	0.616750869647159	0.616750869647159	0.616750869647159	0.616750869647159	0.616750869647159	0.616750869647159	0.616750869647159	0.616750869647159	0.616750869647159	0.616750869647159	0.616750869647159	0.616750869647159	0.616750869647159
0.316597705571821	0.316597705571821	0.316597705571821	0.316597705571821	0.316597705571821	0.316597705571821	0.316597705571821	0.316597705571821	0.316597705571821	0.316597705571821	0.316597705571821	0.316597705571821	0.316597705571821	0.316597705571821	0.316597705571821	0.316597705571821	0.316597705571821	0.316597705571821	0.316597705571821	0.316597705571821	0.316597705571821	0.316597705571821	0.316597705571821	0.545517758910558	0.545517758910558	0.545517758910558	0.545517758910558	0.545517758910558	0.545517758910558	0.545517758910558	0.545517758910558	0.545517758910558	0.545517758910558	0.545517758910558	0.545517758910558	0.545517758910558	0.545517758910558	0.545517758910558	0.545517758910558	0.545517758910558	0.545517758910558	0.545517758910558	0.545517758910558	0.545517758910558	0.545517758910558	0.545517758910558	0.545517758910558	0.545517758910558	0.545517758910558	0.545517758910558
0.471316951374787	0.471316951374787	0.471316951374787	0.471316951374787	0.471316951374787	0.471316951374787	0.471316951374787	0.471316951374787	0.471316951374787	0.471316951374787	0.471316951374787	0.471316951374787	0.471316951374787	0.471316951374787	0.471316951374787	0.471316951374787	0.471316951374787	0.471316951374787	0.471316951374787	0.471316951374787	0.471316951374787	0.471316951374787	0.566825855717567	0.566825855717567	0.566825855717567	0.566825855717567	0.566825855717567	0.566825855717567	0.566825855717567	0.566825855717567	0.566825855717567	0.566825855717567	0.566825855717567	0.566825855717567	0.566825855717567	0.566825855717567	0.566825855717567	0.566825855717567	0.566825855717567	0.566825855717567	0.566825855717567	0.566825855717567	0.566825855717567	0.566825855717567	0.566825855717567	0.566825855717567	0.566825855717567	0.566825855717567	0.566825855717567	0.566825855717567
0.374806645428526	0.374806645428526	0.374806645428526	0.374806645428526	0.374806645428526	0.374806645428526	0.374806645428526	0.374806645428526	0.374806645428526	0.374806645428526	0.374806645428526	0.374806645428526	0.374806645428526	0.374806645428526	0.374806645428526	0.374806645428526	0.374806645428526	0.374806645428526	0.374806645428526	0.374806645428526	0.374806645428526	0.374806645428526	0.374806645428526	0.481643498187475	0.481643498187475	0.481643498187475	0.481643498187475	0.481643498187475	0.481643498187475	0.481643498187475	0.481643498187475	0.481643498187475	0.481643498187475	0.481643498187475	0.481643498187475	0.481643498187475	0.481643498187475	0.481643498187475	0.481643498187475	0.481643498187475	0.481643498187475	0.481643498187475	0.481643498187475	0.481643498187475	0.481643498187475	0.481643498187475	0.481643498187475	0.481643498187475	0.481643498187475	0.481643498187475
0.377086561095266	0.377086561095266	0.377086561095266	0.377086561095266	0.377086561095266	0.377086561095266	0.377086561095266	0.377086561095266	0.377086561095266	0.377086561095266	0.377086561095266	0.377086561095266	0.377086561095266	0.377086561095266	0.377086561095266	0.377086561095266	0.377086561095266	0.377086561095266	0.377086561095266	0.377086561095266	0.377086561095266	0.377086561095266	0.377086561095266	0.622163051056249	0.622163051056249	0.622163051056249	0.622163051056249	0.622163051056249	0.622163051056249	0.622163051056249	0.622163051056249	0.622163051056249	0.622163051056249	0.622163051056249	0.622163051056249	0.622163051056249	0.622163051056249	0.622163051056249	0.622163051056249	0.622163051056249	0.622163051056249	0.622163051056249	0.622163051056249	0.622163051056249	0.622163051056249	0.622163051056249	0.622163051056249	0.622163051056249	0.622163051056249	0.622163051056249
0.421845839177504	0.421845839177504	0.421845839177504	0.421845839177504	0.421845839177504	0.421845839177504	0.421845839177504	0.421845839177504	0.421845839177504	0.421845839177504	0.421845839177504	0.421845839177504	0.421845839177504	0.421845839177504	0.421845839177504	0.421845839177504	0.421845839177504	0.421845839177504	0.421845839177504	0.421845839177504	0.421845839177504	0.421845839177504	0.421845839177504	0.710727292015469	0.710727292015469	0.710727292015469	0.710727292015469	0.710727292015469	0.710727292015469	0.710727292015469	0.710727292015469	0.710727292015469	0.710727292015469	0.710727292015469	0.710727292015469	0.710727292015469	0.710727292015469	0.710727292015469	0.710727292015469	0.710727292015469	0.710727292015469	0.710727292015469	0.710727292015469	0.710727292015469	0.710727292015469	0.710727292015469	0.710727292015469	0.710727292015469	0.710727292015469	0.710727292015469
0.363396360533389	0.363396360533389	0.363396360533389	0.363396360533389	0.363396360533389	0.363396360533389	0.363396360533389	0.363396360533389	0.363396360533389	0.363396360533389	0.363396360533389	0.363396360533389	0.363396360533389	0.363396360533389	0.363396360533389	0.363396360533389	0.363396360533389	0.363396360533389	0.363396360533389	0.363396360533389	0.363396360533389	0.363396360533389	0.363396360533389	0.74259051370906	0.74259051370906	0.74259051370906	0.74259051370906	0.74259051370906	0.74259051370906	0.74259051370906	0.74259051370906	0.74259051370906	0.74259051370906	0.74259051370906	0.74259051370906	0.74259051370906	0.74259051370906	0.74259051370906	0.74259051370906	0.74259051370906	0.74259051370906	0.74259051370906	0.74259051370906	0.74259051370906	0.74259051370906	0.74259051370906	0.74259051370906	0.74259051370906	0.74259051370906	0.875961919192507
0.348954038844076	0.348954038844076	0.348954038844076	0.348954038844076	0.348954038844076	0.348954038844076	0.348954038844076	0.348954038844076	0.348954038844076	0.348954038844076	0.348954038844076	0.348954038844076	0.348954038844076	0.348954038844076	0.348954038844076	0.348954038844076	0.348954038844076	0.348954038844076	0.348954038844076	0.348954038844076	0.348954038844076	0.348954038844076	0.348954038844076	0.887528609042642	0.887528609042642	0.887528609042642	0.887528609042642	0.887528609042642	0.887528609042642	0.887528609042642	0.887528609042642	0.887528609042642	0.887528609042642	0.887528609042642	0.887528609042642	0.887528609042642	0.887528609042642	0.887528609042642	0.887528609042642	0.887528609042642	0.887528609042642	0.887528609042642	0.887528609042642	0.887528609042642	0.887528609042642	0.887528609042642	0.887528609042642	0.887528609042642	0.887528609042642	0.724204842136684
0.395495604804202	0.395495604804202	0.395495604804202	0.395495604804202	0.395495604804202	0.395495604804202	0.395495604804202	0.395495604804202	0.395495604804202	0.395495604804202	0.395495604804202	0.395495604804202	0.395495604804202	0.395495604804202	0.395495604804202	0.395495604804202	0.395495604804202	0.395495604804202	0.395495604804202	0.395495604804202	0.395495604804202	0.395495604804202	0.395495604804202	0.698061676901148	0.698061676901148	0.698061676901148	0.698061676901148	0.698061676901148	0.698061676901148	0.698061676901148	0.698061676901148	0.698061676901148	0.698061676901148	0.698061676901148	0.698061676901148	0.698061676901148	0.698061676901148	0.698061676901148	0.698061676901148	0.698061676901148	0.698061676901148	0.698061676901148	0.698061676901148	0.698061676901148	0.698061676901148	0.698061676901148	0.698061676901148	0.698061676901148	0.698061676901148	0.698061676901148
0.502476589390446	0.502476589390446	0.502476589390446	0.502476589390446	0.502476589390446	0.502476589390446	0.502476589390446	0.502476589390446	0.502476589390446	0.502476589390446	0.502476589390446	0.502476589390446	0.502476589390446	0.502476589390446	0.502476589390446	0.502476589390446	0.502476589390446	0.502476589390446	0.502476589390446	0.502476589390446	0.502476589390446	0.502476589390446	0.502476589390446	0.583134492150357	0.583134492150357	0.583134492150357	0.583134492150357	0.583134492150357	0.583134492150357	0.583134492150357	0.583134492150357	0.583134492150357	0.583134492150357	0.583134492150357	0.583134492150357	0.583134492150357	0.583134492150357	0.583134492150357	0.583134492150357	0.583134492150357	0.583134492150357	0.583134492150357	0.583134492150357	0.583134492150357	0.583134492150357	0.583134492150357	0.583134492150357	0.583134492150357	0.583134492150357	0.583134492150357
0.485053162762233	0.485053162762233	0.485053162762233	0.485053162762233	0.485053162762233	0.485053162762233	0.485053162762233	0.485053162762233	0.485053162762233	0.485053162762233	0.485053162762233	0.485053162762233	0.485053162762233	0.485053162762233	0.485053162762233	0.485053162762233	0.485053162762233	0.485053162762233	0.485053162762233	0.485053162762233	0.485053162762233	0.485053162762233	0.485053162762233	0.920386664518351	0.920386664518351	0.920386664518351	0.920386664518351	0.920386664518351	0.920386664518351	0.920386664518351	0.920386664518351	0.920386664518351	0.920386664518351	0.920386664518351	0.920386664518351	0.920386664518351	0.920386664518351	0.920386664518351	0.920386664518351	0.920386664518351	0.920386664518351	0.920386664518351	0.920386664518351	0.920386664518351	0.920386664518351	0.920386664518351	0.920386664518351	0.920386664518351	0.920386664518351	0.920386664518351
0.497393561116719	0.497393561116719	0.497393561116719	0.497393561116719	0.497393561116719	0.497393561116719	0.497393561116719	0.497393561116719	0.497393561116719	0.497393561116719	0.497393561116719	0.497393561116719	0.497393561116719	0.497393561116719	0.497393561116719	0.497393561116719	0.497393561116719	0.497393561116719	0.497393561116719	0.497393561116719	0.497393561116719	0.497393561116719	0.497393561116719	0.668847117218473	0.668847117218473	0.668847117218473	0.668847117218473	0.668847117218473	0.668847117218473	0.668847117218473	0.668847117218473	0.668847117218473	0.668847117218473	0.668847117218473	0.668847117218473	0.668847117218473	0.668847117218473	0.668847117218473	0.668847117218473	0.668847117218473	0.668847117218473	0.668847117218473	0.668847117218473	0.668847117218473	0.668847117218473	0.668847117218473	0.668847117218473	0.668847117218473	0.668847117218473	0.668847117218473
0.238657873348106	0.238657873348106	0.238657873348106	0.238657873348106	0.238657873348106	0.238657873348106	0.238657873348106	0.238657873348106	0.238657873348106	0.238657873348106	0.238657873348106	0.238657873348106	0.238657873348106	0.238657873348106	0.238657873348106	0.238657873348106	0.238657873348106	0.238657873348106	0.238657873348106	0.238657873348106	0.238657873348106	0.238657873348106	0.238657873348106	0.692005920297509	0.692005920297509	0.692005920297509	0.692005920297509	0.692005920297509	0.692005920297509	0.692005920297509	0.692005920297509	0.692005920297509	0.692005920297509	0.692005920297509	0.692005920297509	0.692005920297509	0.692005920297509	0.692005920297509	0.692005920297509	0.692005920297509	0.692005920297509	0.692005920297509	0.692005920297509	0.692005920297509	0.692005920297509	0.692005920297509	0.692005920297509	0.692005920297509	0.681350723727493	0.681350723727493
0.453361490195059	0.453361490195059	0.453361490195059	0.453361490195059	0.453361490195059	0.453361490195059	0.453361490195059	0.453361490195059	0.453361490195059	0.453361490195059	0.453361490195059	0.453361490195059	0.453361490195059	0.453361490195059	0.453361490195059	0.453361490195059	0.453361490195059	0.453361490195059	0.453361490195059	0.453361490195059	0.453361490195059	0.453361490195059	0.453361490195059	0.80784393472051	0.80784393472051	0.80784393472051	0.80784393472051	0.80784393472051	0.80784393472051	0.80784393472051	0.80784393472051	0.80784393472051	0.80784393472051	0.80784393472051	0.80784393472051	0.80784393472051	0.80784393472051	0.80784393472051	0.80784393472051	0.80784393472051	0.80784393472051	0.80784393472051	0.80784393472051	0.80784393472051	0.80784393472051	0.80784393472051	0.80784393472051	0.80784393472051	0.80784393472051	0.80784393472051
0.420895001749884	0.420895001749884	0.420895001749884	0.420895001749884	0.420895001749884	0.420895001749884	0.420895001749884	0.420895001749884	0.420895001749884	0.420895001749884	0.420895001749884	0.420895001749884	0.420895001749884	0.420895001749884	0.420895001749884	0.420895001749884	0.420895001749884	0.420895001749884	0.420895001749884	0.420895001749884	0.420895001749884	0.420895001749884	0.420895001749884	0.420895001749884	0.710126997966444	0.710126997966444	0.710126997966444	0.710126997966444	0.710126997966444	0.710126997966444	0.710126997966444	0.710126997966444	0.710126997966444	0.710126997966444	0.710126997966444	0.710126997966444	0.710126997966444	0.710126997966444	0.710126997966444	0.710126997966444	0.710126997966444	0.710126997966444	0.710126997966444	0.710126997966444	0.710126997966444	0.710126997966444	0.710126997966444	0.710126997966444	0.710126997966444	0.710126997966444
0.402562412491356	0.402562412491356	0.402562412491356	0.402562412491356	0.402562412491356	0.402562412491356	0.402562412491356	0.402562412491356	0.402562412491356	0.402562412491356	0.402562412491356	0.402562412491356	0.402562412491356	0.402562412491356	0.402562412491356	0.402562412491356	0.402562412491356	0.402562412491356	0.402562412491356	0.402562412491356	0.402562412491356	0.402562412491356	0.402562412491356	0.402562412491356	0.588430420682855	0.588430420682855	0.588430420682855	0.588430420682855	0.588430420682855	0.588430420682855	0.588430420682855	0.588430420682855	0.588430420682855	0.588430420682855	0.588430420682855	0.588430420682855	0.588430420682855	0.588430420682855	0.588430420682855	0.588430420682855	0.588430420682855	0.588430420682855	0.588430420682855	0.588430420682855	0.588430420682855	0.588430420682855	0.588430420682855	0.588430420682855	0.588430420682855	0.588430420682855
0.539335600983708	0.539335600983708	0.539335600983708	0.539335600983708	0.539335600983708	0.539335600983708	0.539335600983708	0.539335600983708	0.539335600983708	0.539335600983708	0.539335600983708	0.539335600983708	0.539335600983708	0.539335600983708	0.539335600983708	0.539335600983708	0.539335600983708	0.539335600983708	0.539335600983708	0.539335600983708	0.539335600983708	0.539335600983708	0.539335600983708	1.11678664116657	1.11678664116657	1.11678664116657	1.11678664116657	1.11678664116657	1.11678664116657	1.11678664116657	1.11678664116657	1.11678664116657	1.11678664116657	1.11678664116657	1.11678664116657	1.11678664116657	1.11678664116657	1.11678664116657	1.11678664116657	1.11678664116657	1.11678664116657	1.11678664116657	1.11678664116657	1.11678664116657	1.11678664116657	1.11678664116657	1.11678664116657	1.11678664116657	1.11678664116657	1.11678664116657
0.503285060267237	0.503285060267237	0.503285060267237	0.503285060267237	0.503285060267237	0.503285060267237	0.503285060267237	0.503285060267237	0.503285060267237	0.503285060267237	0.503285060267237	0.503285060267237	0.503285060267237	0.503285060267237	0.503285060267237	0.503285060267237	0.503285060267237	0.503285060267237	0.503285060267237	0.503285060267237	0.503285060267237	0.503285060267237	0.503285060267237	0.843410566433121	0.843410566433121	0.843410566433121	0.843410566433121	0.843410566433121	0.843410566433121	0.843410566433121	0.843410566433121	0.843410566433121	0.843410566433121	0.843410566433121	0.843410566433121	0.843410566433121	0.843410566433121	0.843410566433121	0.843410566433121	0.843410566433121	0.843410566433121	0.843410566433121	0.843410566433121	0.843410566433121	0.843410566433121	0.843410566433121	0.843410566433121	0.843410566433121	0.843410566433121	0.843410566433121
0.307960382434663	0.307960382434663	0.307960382434663	0.307960382434663	0.307960382434663	0.307960382434663	0.307960382434663	0.307960382434663	0.307960382434663	0.307960382434663	0.307960382434663	0.307960382434663	0.307960382434663	0.307960382434663	0.307960382434663	0.307960382434663	0.307960382434663	0.307960382434663	0.307960382434663	0.307960382434663	0.307960382434663	0.307960382434663	0.307960382434663	0.640721525679564	0.640721525679564	0.640721525679564	0.640721525679564	0.640721525679564	0.640721525679564	0.640721525679564	0.640721525679564	0.640721525679564	0.640721525679564	0.640721525679564	0.640721525679564	0.640721525679564	0.640721525679564	0.640721525679564	0.640721525679564	0.640721525679564	0.640721525679564	0.640721525679564	0.640721525679564	0.640721525679564	0.640721525679564	0.640721525679564	0.640721525679564	0.640721525679564	0.640721525679564	0.640721525679564
0.422517718152483	0.422517718152483	0.422517718152483	0.422517718152483	0.422517718152483	0.422517718152483	0.422517718152483	0.422517718152483	0.422517718152483	0.422517718152483	0.422517718152483	0.422517718152483	0.422517718152483	0.422517718152483	0.422517718152483	0.422517718152483	0.422517718152483	0.422517718152483	0.422517718152483	0.422517718152483	0.422517718152483	0.422517718152483	0.422517718152483	0.532675963909963	0.532675963909963	0.532675963909963	0.532675963909963	0.532675963909963	0.532675963909963	0.532675963909963	0.532675963909963	0.532675963909963	0.532675963909963	0.532675963909963	0.532675963909963	0.532675963909963	0.532675963909963	0.532675963909963	0.532675963909963	0.532675963909963	0.532675963909963	0.532675963909963	0.532675963909963	0.532675963909963	0.532675963909963	0.532675963909963	0.532675963909963	0.532675963909963	0.532675963909963	0.532675963909963
0.301539432403961	0.301539432403961	0.301539432403961	0.301539432403961	0.301539432403961	0.301539432403961	0.301539432403961	0.301539432403961	0.301539432403961	0.301539432403961	0.301539432403961	0.301539432403961	0.301539432403961	0.301539432403961	0.301539432403961	0.301539432403961	0.301539432403961	0.301539432403961	0.301539432403961	0.301539432403961	0.301539432403961	0.301539432403961	0.301539432403961	0.50058629716712	0.50058629716712	0.50058629716712	0.50058629716712	0.50058629716712	0.50058629716712	0.50058629716712	0.50058629716712	0.50058629716712	0.50058629716712	0.50058629716712	0.50058629716712	0.50058629716712	0.50058629716712	0.50058629716712	0.50058629716712	0.50058629716712	0.50058629716712	0.50058629716712	0.50058629716712	0.50058629716712	0.50058629716712	0.50058629716712	0.50058629716712	0.50058629716712	0.50058629716712	0.50058629716712
0.469891375651707	0.469891375651707	0.469891375651707	0.469891375651707	0.469891375651707	0.469891375651707	0.469891375651707	0.469891375651707	0.469891375651707	0.469891375651707	0.469891375651707	0.469891375651707	0.469891375651707	0.469891375651707	0.469891375651707	0.469891375651707	0.469891375651707	0.469891375651707	0.469891375651707	0.469891375651707	0.469891375651707	0.469891375651707	0.469891375651707	0.552177036800876	0.552177036800876	0.552177036800876	0.552177036800876	0.552177036800876	0.552177036800876	0.552177036800876	0.552177036800876	0.552177036800876	0.552177036800876	0.552177036800876	0.552177036800876	0.552177036800876	0.552177036800876	0.552177036800876	0.552177036800876	0.552177036800876	0.552177036800876	0.552177036800876	0.552177036800876	0.552177036800876	0.552177036800876	0.552177036800876	0.552177036800876	0.552177036800876	0.552177036800876	0.552177036800876
0.26402979549548	0.26402979549548	0.26402979549548	0.26402979549548	0.26402979549548	0.26402979549548	0.26402979549548	0.26402979549548	0.26402979549548	0.26402979549548	0.26402979549548	0.26402979549548	0.26402979549548	0.26402979549548	0.26402979549548	0.26402979549548	0.26402979549548	0.26402979549548	0.26402979549548	0.26402979549548	0.26402979549548	0.26402979549548	0.26402979549548	0.621897320297634	0.621897320297634	0.621897320297634	0.621897320297634	0.621897320297634	0.621897320297634	0.621897320297634	0.621897320297634	0.621897320297634	0.621897320297634	0.621897320297634	0.621897320297634	0.621897320297634	0.621897320297634	0.621897320297634	0.621897320297634	0.621897320297634	0.621897320297634	0.621897320297634	0.621897320297634	0.621897320297634	0.621897320297634	0.621897320297634	0.621897320297634	0.621897320297634	0.621897320297634	0.621897320297634
0.497141684983075	0.497141684983075	0.497141684983075	0.497141684983075	0.497141684983075	0.497141684983075	0.497141684983075	0.497141684983075	0.497141684983075	0.497141684983075	0.497141684983075	0.497141684983075	0.497141684983075	0.497141684983075	0.497141684983075	0.497141684983075	0.497141684983075	0.497141684983075	0.497141684983075	0.497141684983075	0.497141684983075	0.497141684983075	0.686187448439956	0.686187448439956	0.686187448439956	0.686187448439956	0.686187448439956	0.686187448439956	0.686187448439956	0.686187448439956	0.686187448439956	0.686187448439956	0.686187448439956	0.686187448439956	0.686187448439956	0.686187448439956	0.686187448439956	0.686187448439956	0.686187448439956	0.686187448439956	0.686187448439956	0.686187448439956	0.686187448439956	0.686187448439956	0.686187448439956	0.686187448439956	0.686187448439956	0.686187448439956	0.686187448439956	0.686187448439956
0.435488089791512	0.435488089791512	0.435488089791512	0.435488089791512	0.435488089791512	0.435488089791512	0.435488089791512	0.435488089791512	0.435488089791512	0.435488089791512	0.435488089791512	0.435488089791512	0.435488089791512	0.435488089791512	0.435488089791512	0.435488089791512	0.435488089791512	0.435488089791512	0.435488089791512	0.435488089791512	0.435488089791512	0.435488089791512	0.72757037001598	0.72757037001598	0.72757037001598	0.72757037001598	0.72757037001598	0.72757037001598	0.72757037001598	0.72757037001598	0.72757037001598	0.72757037001598	0.72757037001598	0.72757037001598	0.72757037001598	0.72757037001598	0.72757037001598	0.72757037001598	0.72757037001598	0.72757037001598	0.72757037001598	0.72757037001598	0.72757037001598	0.72757037001598	0.72757037001598	0.72757037001598	0.72757037001598	0.72757037001598	0.72757037001598	0.72757037001598
0.457296235237384	0.457296235237384	0.457296235237384	0.457296235237384	0.457296235237384	0.457296235237384	0.457296235237384	0.457296235237384	0.457296235237384	0.457296235237384	0.457296235237384	0.457296235237384	0.457296235237384	0.457296235237384	0.457296235237384	0.457296235237384	0.457296235237384	0.457296235237384	0.457296235237384	0.457296235237384	0.457296235237384	0.457296235237384	0.683145131723589	0.683145131723589	0.683145131723589	0.683145131723589	0.683145131723589	0.683145131723589	0.683145131723589	0.683145131723589	0.683145131723589	0.683145131723589	0.683145131723589	0.683145131723589	0.683145131723589	0.683145131723589	0.683145131723589	0.683145131723589	0.683145131723589	0.683145131723589	0.683145131723589	0.683145131723589	0.683145131723589	0.683145131723589	0.683145131723589	0.683145131723589	0.683145131723589	0.683145131723589	0.683145131723589	0.683145131723589
0.32976935696917	0.32976935696917	0.32976935696917	0.32976935696917	0.32976935696917	0.32976935696917	0.32976935696917	0.32976935696917	0.32976935696917	0.32976935696917	0.32976935696917	0.32976935696917	0.32976935696917	0.32976935696917	0.32976935696917	0.32976935696917	0.32976935696917	0.32976935696917	0.32976935696917	0.32976935696917	0.32976935696917	0.433791213673783	0.433791213673783	0.433791213673783	0.433791213673783	0.433791213673783	0.433791213673783	0.433791213673783	0.433791213673783	0.433791213673783	0.433791213673783	0.433791213673783	0.433791213673783	0.433791213673783	0.433791213673783	0.433791213673783	0.433791213673783	0.433791213673783	0.433791213673783	0.433791213673783	0.433791213673783	0.433791213673783	0.433791213673783	0.433791213673783	0.433791213673783	0.433791213673783	0.433791213673783	0.433791213673783	0.433791213673783	0.433791213673783
0.563515827689649	0.563515827689649	0.563515827689649	0.563515827689649	0.563515827689649	0.563515827689649	0.563515827689649	0.563515827689649	0.563515827689649	0.563515827689649	0.563515827689649	0.563515827689649	0.563515827689649	0.563515827689649	0.563515827689649	0.563515827689649	0.563515827689649	0.563515827689649	0.563515827689649	0.563515827689649	0.563515827689649	0.62689758663455	0.62689758663455	0.62689758663455	0.62689758663455	0.62689758663455	0.62689758663455	0.62689758663455	0.62689758663455	0.62689758663455	0.62689758663455	0.62689758663455	0.62689758663455	0.62689758663455	0.62689758663455	0.62689758663455	0.62689758663455	0.62689758663455	0.62689758663455	0.62689758663455	0.62689758663455	0.62689758663455	0.62689758663455	0.62689758663455	0.62689758663455	0.62689758663455	0.62689758663455	0.62689758663455	0.62689758663455	0.62689758663455
0.197639493460718	0.197639493460718	0.197639493460718	0.197639493460718	0.197639493460718	0.197639493460718	0.197639493460718	0.197639493460718	0.197639493460718	0.197639493460718	0.197639493460718	0.197639493460718	0.197639493460718	0.197639493460718	0.197639493460718	0.197639493460718	0.197639493460718	0.197639493460718	0.197639493460718	0.197639493460718	0.916753133230297	0.916753133230297	0.916753133230297	0.916753133230297	0.916753133230297	0.916753133230297	0.916753133230297	0.916753133230297	0.916753133230297	0.916753133230297	0.916753133230297	0.916753133230297	0.916753133230297	0.916753133230297	0.916753133230297	0.916753133230297	0.667353944787243	0.667353944787243	0.667353944787243	0.667353944787243	0.667353944787243	0.667353944787243	0.667353944787243	0.667353944787243	0.667353944787243	0.667353944787243	0.667353944787243	0.667353944787243	0.667353944787243	0.667353944787243
0.265028555325699	0.265028555325699	0.265028555325699	0.265028555325699	0.265028555325699	0.265028555325699	0.265028555325699	0.265028555325699	0.265028555325699	0.265028555325699	0.265028555325699	0.265028555325699	0.265028555325699	0.265028555325699	0.265028555325699	0.265028555325699	0.265028555325699	0.265028555325699	0.265028555325699	0.265028555325699	0.70579282952873	0.70579282952873	0.70579282952873	0.70579282952873	0.70579282952873	0.70579282952873	0.70579282952873	0.70579282952873	0.70579282952873	0.70579282952873	0.70579282952873	0.70579282952873	0.70579282952873	0.70579282952873	0.70579282952873	0.70579282952873	0.70579282952873	0.70579282952873	0.70579282952873	0.70579282952873	0.70579282952873	0.70579282952873	0.70579282952873	0.70579282952873	0.70579282952873	0.70579282952873	0.70579282952873	0.70579282952873	0.70579282952873	0.70579282952873
0.30001723877213	0.30001723877213	0.30001723877213	0.30001723877213	0.30001723877213	0.30001723877213	0.30001723877213	0.30001723877213	0.30001723877213	0.30001723877213	0.30001723877213	0.30001723877213	0.30001723877213	0.30001723877213	0.30001723877213	0.30001723877213	0.30001723877213	0.30001723877213	0.30001723877213	0.770934031143212	0.770934031143212	0.770934031143212	0.770934031143212	0.770934031143212	0.770934031143212	0.770934031143212	0.770934031143212	0.770934031143212	0.770934031143212	0.770934031143212	0.770934031143212	0.770934031143212	0.770934031143212	0.770934031143212	0.770934031143212	0.770934031143212	0.770934031143212	0.770934031143212	0.770934031143212	0.770934031143212	0.770934031143212	0.770934031143212	0.770934031143212	0.770934031143212	0.770934031143212	0.770934031143212	0.770934031143212	0.770934031143212	0.770934031143212	0.770934031143212
0.385293835999479	0.385293835999479	0.385293835999479	0.385293835999479	0.385293835999479	0.385293835999479	0.385293835999479	0.385293835999479	0.385293835999479	0.385293835999479	0.385293835999479	0.385293835999479	0.385293835999479	0.385293835999479	0.385293835999479	0.385293835999479	0.385293835999479	0.385293835999479	0.385293835999479	0.965774789963636	0.965774789963636	0.965774789963636	0.965774789963636	0.965774789963636	0.965774789963636	0.965774789963636	0.965774789963636	0.965774789963636	0.965774789963636	0.965774789963636	0.965774789963636	0.965774789963636	0.965774789963636	0.965774789963636	0.965774789963636	0.965774789963636	0.965774789963636	0.965774789963636	0.965774789963636	0.965774789963636	0.965774789963636	0.965774789963636	0.965774789963636	0.965774789963636	0.965774789963636	0.965774789963636	0.965774789963636	0.965774789963636	0.965774789963636	0.965774789963636
0.402549986285244	0.402549986285244	0.402549986285244	0.402549986285244	0.402549986285244	0.402549986285244	0.402549986285244	0.402549986285244	0.402549986285244	0.402549986285244	0.402549986285244	0.402549986285244	0.402549986285244	0.402549986285244	0.402549986285244	0.402549986285244	0.402549986285244	0.402549986285244	0.402549986285244	0.402549986285244	0.621346230948444	0.621346230948444	0.621346230948444	0.621346230948444	0.621346230948444	0.621346230948444	0.621346230948444	0.621346230948444	0.621346230948444	0.621346230948444	0.621346230948444	0.621346230948444	0.621346230948444	0.621346230948444	0.621346230948444	0.621346230948444	0.621346230948444	0.621346230948444	0.621346230948444	0.621346230948444	0.621346230948444	0.621346230948444	0.621346230948444	0.621346230948444	0.621346230948444	0.621346230948444	0.621346230948444	0.621346230948444	0.621346230948444	0.621346230948444
0.408809077299789	0.408809077299789	0.408809077299789	0.408809077299789	0.408809077299789	0.408809077299789	0.408809077299789	0.408809077299789	0.408809077299789	0.408809077299789	0.408809077299789	0.408809077299789	0.408809077299789	0.408809077299789	0.408809077299789	0.408809077299789	0.408809077299789	0.408809077299789	0.408809077299789	0.408809077299789	0.804054178689654	0.804054178689654	0.804054178689654	0.804054178689654	0.804054178689654	0.804054178689654	0.804054178689654	0.804054178689654	0.804054178689654	0.804054178689654	0.804054178689654	0.804054178689654	0.804054178689654	0.804054178689654	0.804054178689654	0.804054178689654	0.804054178689654	0.804054178689654	0.804054178689654	0.804054178689654	0.804054178689654	0.804054178689654	0.804054178689654	0.804054178689654	0.804054178689654	0.804054178689654	0.804054178689654	0.804054178689654	0.804054178689654	0.804054178689654
0.400858381176398	0.400858381176398	0.400858381176398	0.400858381176398	0.400858381176398	0.400858381176398	0.400858381176398	0.400858381176398	0.400858381176398	0.400858381176398	0.400858381176398	0.400858381176398	0.400858381176398	0.400858381176398	0.400858381176398	0.400858381176398	0.400858381176398	0.400858381176398	0.400858381176398	0.400858381176398	0.535886605538966	0.535886605538966	0.535886605538966	0.535886605538966	0.535886605538966	0.535886605538966	0.535886605538966	0.535886605538966	0.535886605538966	0.535886605538966	0.535886605538966	0.535886605538966	0.535886605538966	0.535886605538966	0.535886605538966	0.535886605538966	0.535886605538966	0.535886605538966	0.535886605538966	0.535886605538966	0.535886605538966	0.535886605538966	0.535886605538966	0.535886605538966	0.535886605538966	0.535886605538966	0.535886605538966	0.535886605538966	0.535886605538966	0.535886605538966
0.530659428798806	0.530659428798806	0.530659428798806	0.530659428798806	0.530659428798806	0.530659428798806	0.530659428798806	0.530659428798806	0.530659428798806	0.530659428798806	0.530659428798806	0.530659428798806	0.530659428798806	0.530659428798806	0.530659428798806	0.530659428798806	0.530659428798806	0.530659428798806	0.530659428798806	0.609650510101163	0.609650510101163	0.609650510101163	0.609650510101163	0.609650510101163	0.609650510101163	0.609650510101163	0.609650510101163	0.609650510101163	0.609650510101163	0.609650510101163	0.609650510101163	0.609650510101163	0.609650510101163	0.609650510101163	0.609650510101163	0.609650510101163	0.609650510101163	0.609650510101163	0.609650510101163	0.609650510101163	0.609650510101163	0.609650510101163	0.609650510101163	0.609650510101163	0.609650510101163	0.609650510101163	0.609650510101163	0.609650510101163	0.609650510101163	0.609650510101163
0.473795441088528	0.473795441088528	0.473795441088528	0.473795441088528	0.473795441088528	0.473795441088528	0.473795441088528	0.473795441088528	0.473795441088528	0.473795441088528	0.473795441088528	0.473795441088528	0.473795441088528	0.473795441088528	0.473795441088528	0.473795441088528	0.473795441088528	0.473795441088528	0.596829267302749	0.596829267302749	0.596829267302749	0.596829267302749	0.596829267302749	0.596829267302749	0.596829267302749	0.596829267302749	0.596829267302749	0.596829267302749	0.596829267302749	0.596829267302749	0.596829267302749	0.596829267302749	0.596829267302749	0.596829267302749	0.596829267302749	0.596829267302749	0.596829267302749	0.596829267302749	0.596829267302749	0.596829267302749	0.596829267302749	0.596829267302749	0.596829267302749	0.596829267302749	0.596829267302749	0.596829267302749	0.596829267302749	0.596829267302749	0.596829267302749	0.596829267302749
0.397905062941382	0.397905062941382	0.397905062941382	0.397905062941382	0.397905062941382	0.397905062941382	0.397905062941382	0.397905062941382	0.397905062941382	0.397905062941382	0.397905062941382	0.397905062941382	0.397905062941382	0.397905062941382	0.397905062941382	0.397905062941382	0.397905062941382	0.397905062941382	0.534734253442146	0.534734253442146	0.534734253442146	0.534734253442146	0.534734253442146	0.534734253442146	0.534734253442146	0.534734253442146	0.534734253442146	0.534734253442146	0.534734253442146	0.534734253442146	0.534734253442146	0.534734253442146	0.534734253442146	0.534734253442146	0.534734253442146	0.534734253442146	0.534734253442146	0.534734253442146	0.534734253442146	0.534734253442146	0.534734253442146	0.534734253442146	0.534734253442146	0.534734253442146	0.534734253442146	0.534734253442146	0.534734253442146	0.534734253442146	0.534734253442146	0.534734253442146
0.512180745362086	0.512180745362086	0.512180745362086	0.512180745362086	0.512180745362086	0.512180745362086	0.512180745362086	0.512180745362086	0.512180745362086	0.512180745362086	0.512180745362086	0.512180745362086	0.512180745362086	0.512180745362086	0.512180745362086	0.512180745362086	0.512180745362086	0.512180745362086	0.512180745362086	0.716736381896173	0.716736381896173	0.716736381896173	0.716736381896173	0.716736381896173	0.716736381896173	0.716736381896173	0.716736381896173	0.716736381896173	0.716736381896173	0.716736381896173	0.716736381896173	0.716736381896173	0.716736381896173	0.716736381896173	0.716736381896173	0.716736381896173	0.716736381896173	0.716736381896173	0.716736381896173	0.716736381896173	0.716736381896173	0.716736381896173	0.716736381896173	0.716736381896173	0.794168989491541	0.794168989491541	0.794168989491541	0.794168989491541	0.794168989491541	0.794168989491541
0.450201941014088	0.450201941014088	0.450201941014088	0.450201941014088	0.450201941014088	0.450201941014088	0.450201941014088	0.450201941014088	0.450201941014088	0.450201941014088	0.450201941014088	0.450201941014088	0.450201941014088	0.450201941014088	0.450201941014088	0.450201941014088	0.450201941014088	0.450201941014088	0.450201941014088	0.450201941014088	0.713442579386788	0.713442579386788	0.713442579386788	0.713442579386788	0.713442579386788	0.713442579386788	0.713442579386788	0.713442579386788	0.713442579386788	0.713442579386788	0.713442579386788	0.713442579386788	0.713442579386788	0.713442579386788	0.713442579386788	0.713442579386788	0.713442579386788	0.713442579386788	0.713442579386788	0.713442579386788	0.713442579386788	0.713442579386788	0.713442579386788	0.713442579386788	0.597513695790406	0.597513695790406	0.597513695790406	0.597513695790406	0.597513695790406	0.597513695790406
0.447948005817509	0.447948005817509	0.447948005817509	0.447948005817509	0.447948005817509	0.447948005817509	0.447948005817509	0.447948005817509	0.447948005817509	0.447948005817509	0.447948005817509	0.447948005817509	0.447948005817509	0.447948005817509	0.447948005817509	0.447948005817509	0.447948005817509	0.447948005817509	0.447948005817509	0.447948005817509	0.656391960234385	0.656391960234385	0.656391960234385	0.656391960234385	0.656391960234385	0.656391960234385	0.656391960234385	0.656391960234385	0.656391960234385	0.656391960234385	0.656391960234385	0.656391960234385	0.656391960234385	0.656391960234385	0.656391960234385	0.656391960234385	0.656391960234385	0.656391960234385	0.656391960234385	0.656391960234385	0.656391960234385	0.656391960234385	0.656391960234385	0.656391960234385	0.746131175318807	0.746131175318807	0.746131175318807	0.746131175318807	0.746131175318807	0.746131175318807
0.367557690251228	0.367557690251228	0.367557690251228	0.367557690251228	0.367557690251228	0.367557690251228	0.367557690251228	0.367557690251228	0.367557690251228	0.367557690251228	0.367557690251228	0.367557690251228	0.367557690251228	0.367557690251228	0.367557690251228	0.367557690251228	0.367557690251228	0.367557690251228	0.367557690251228	0.367557690251228	0.367557690251228	0.645409377732145	0.645409377732145	0.645409377732145	0.645409377732145	0.645409377732145	0.645409377732145	0.645409377732145	0.645409377732145	0.645409377732145	0.645409377732145	0.645409377732145	0.645409377732145	0.645409377732145	0.645409377732145	0.645409377732145	0.645409377732145	0.645409377732145	0.645409377732145	0.645409377732145	0.645409377732145	0.645409377732145	0.645409377732145	0.645409377732145	0.755150701222876	0.755150701222876	0.755150701222876	0.755150701222876	0.755150701222876	0.755150701222876
0.290401173297474	0.290401173297474	0.290401173297474	0.290401173297474	0.290401173297474	0.290401173297474	0.290401173297474	0.290401173297474	0.290401173297474	0.290401173297474	0.290401173297474	0.290401173297474	0.290401173297474	0.290401173297474	0.290401173297474	0.290401173297474	0.290401173297474	0.290401173297474	0.290401173297474	0.290401173297474	0.510506833262544	0.510506833262544	0.510506833262544	0.510506833262544	0.510506833262544	0.510506833262544	0.510506833262544	0.510506833262544	0.510506833262544	0.510506833262544	0.510506833262544	0.510506833262544	0.510506833262544	0.510506833262544	0.510506833262544	0.510506833262544	0.510506833262544	0.510506833262544	0.510506833262544	0.510506833262544	0.510506833262544	0.510506833262544	0.510506833262544	0.510506833262544	0.675054938236681	0.675054938236681	0.675054938236681	0.675054938236681	0.675054938236681	0.675054938236681
0.478670376253049	0.478670376253049	0.478670376253049	0.478670376253049	0.478670376253049	0.478670376253049	0.478670376253049	0.478670376253049	0.478670376253049	0.478670376253049	0.478670376253049	0.478670376253049	0.478670376253049	0.478670376253049	0.478670376253049	0.478670376253049	0.478670376253049	0.640049744882481	0.640049744882481	0.640049744882481	0.640049744882481	0.640049744882481	0.640049744882481	0.640049744882481	0.640049744882481	0.640049744882481	0.640049744882481	0.640049744882481	0.640049744882481	0.640049744882481	0.640049744882481	0.640049744882481	0.640049744882481	0.640049744882481	0.640049744882481	0.640049744882481	0.640049744882481	0.640049744882481	0.640049744882481	0.640049744882481	0.640049744882481	0.640049744882481	0.640049744882481	0.640049744882481	0.87889899174256	0.87889899174256	0.87889899174256	0.87889899174256	0.87889899174256	0.87889899174256
0.226684133024431	0.226684133024431	0.226684133024431	0.226684133024431	0.226684133024431	0.226684133024431	0.226684133024431	0.226684133024431	0.226684133024431	0.226684133024431	0.226684133024431	0.226684133024431	0.226684133024431	0.226684133024431	0.226684133024431	0.226684133024431	0.226684133024431	0.226684133024431	0.579201327754467	0.579201327754467	0.579201327754467	0.579201327754467	0.579201327754467	0.579201327754467	0.579201327754467	0.579201327754467	0.579201327754467	0.579201327754467	0.579201327754467	0.579201327754467	0.579201327754467	0.579201327754467	0.579201327754467	0.579201327754467	0.579201327754467	0.579201327754467	0.579201327754467	0.579201327754467	0.579201327754467	0.579201327754467	0.579201327754467	0.579201327754467	0.579201327754467	0.579201327754467	0.865105655883715	0.865105655883715	0.865105655883715	0.865105655883715	0.865105655883715	0.865105655883715
0.243342361530342	0.243342361530342	0.243342361530342	0.243342361530342	0.243342361530342	0.243342361530342	0.243342361530342	0.243342361530342	0.243342361530342	0.243342361530342	0.243342361530342	0.243342361530342	0.243342361530342	0.243342361530342	0.243342361530342	0.243342361530342	0.243342361530342	0.243342361530342	0.732601152385237	0.732601152385237	0.732601152385237	0.732601152385237	0.732601152385237	0.732601152385237	0.732601152385237	0.732601152385237	0.732601152385237	0.732601152385237	0.732601152385237	0.732601152385237	0.732601152385237	0.732601152385237	0.732601152385237	0.732601152385237	0.732601152385237	0.732601152385237	0.732601152385237	0.732601152385237	0.732601152385237	0.732601152385237	0.732601152385237	0.732601152385237	0.732601152385237	0.732601152385237	0.732601152385237	0.822459917535784	0.822459917535784	0.822459917535784	0.822459917535784	0.822459917535784
0.41135368680257	0.41135368680257	0.41135368680257	0.41135368680257	0.41135368680257	0.41135368680257	0.41135368680257	0.41135368680257	0.41135368680257	0.41135368680257	0.41135368680257	0.41135368680257	0.41135368680257	0.41135368680257	0.41135368680257	0.41135368680257	0.41135368680257	0.41135368680257	0.41135368680257	0.675521842668029	0.675521842668029	0.675521842668029	0.675521842668029	0.675521842668029	0.675521842668029	0.675521842668029	0.675521842668029	0.675521842668029	0.675521842668029	0.675521842668029	0.675521842668029	0.675521842668029	0.675521842668029	0.675521842668029	0.675521842668029	0.675521842668029	0.675521842668029	0.675521842668029	0.675521842668029	0.675521842668029	0.675521842668029	0.675521842668029	0.675521842668029	0.675521842668029	0.675521842668029	0.666701990523724	0.666701990523724	0.666701990523724	0.666701990523724	0.666701990523724
0.241696363847258	0.241696363847258	0.241696363847258	0.241696363847258	0.241696363847258	0.241696363847258	0.241696363847258	0.241696363847258	0.241696363847258	0.241696363847258	0.241696363847258	0.241696363847258	0.241696363847258	0.241696363847258	0.241696363847258	0.241696363847258	0.241696363847258	0.241696363847258	0.241696363847258	0.659465925067595	0.659465925067595	0.659465925067595	0.659465925067595	0.659465925067595	0.659465925067595	0.659465925067595	0.659465925067595	0.659465925067595	0.659465925067595	0.659465925067595	0.659465925067595	0.659465925067595	0.659465925067595	0.659465925067595	0.659465925067595	0.659465925067595	0.659465925067595	0.659465925067595	0.659465925067595	0.659465925067595	0.659465925067595	0.659465925067595	0.659465925067595	0.659465925067595	0.668178714951348	0.668178714951348	0.668178714951348	0.668178714951348	0.668178714951348	0.668178714951348
0.337053741422628	0.337053741422628	0.337053741422628	0.337053741422628	0.337053741422628	0.337053741422628	0.337053741422628	0.337053741422628	0.337053741422628	0.337053741422628	0.337053741422628	0.337053741422628	0.337053741422628	0.337053741422628	0.337053741422628	0.337053741422628	0.337053741422628	0.337053741422628	0.337053741422628	0.337053741422628	0.835860523185894	0.835860523185894	0.835860523185894	0.835860523185894	0.835860523185894	0.835860523185894	0.835860523185894	0.835860523185894	0.835860523185894	0.835860523185894	0.835860523185894	0.835860523185894	0.835860523185894	0.835860523185894	0.835860523185894	0.835860523185894	0.835860523185894	0.835860523185894	0.835860523185894	0.835860523185894	0.835860523185894	0.835860523185894	0.835860523185894	0.835860523185894	0.496910724126073	0.496910724126073	0.496910724126073	0.496910724126073	0.496910724126073	0.496910724126073
0.473548279683569	0.473548279683569	0.473548279683569	0.473548279683569	0.473548279683569	0.473548279683569	0.473548279683569	0.473548279683569	0.473548279683569	0.473548279683569	0.473548279683569	0.473548279683569	0.473548279683569	0.473548279683569	0.473548279683569	0.473548279683569	0.473548279683569	0.473548279683569	0.473548279683569	0.473548279683569	0.473548279683569	0.55670451462341	0.55670451462341	0.55670451462341	0.55670451462341	0.55670451462341	0.55670451462341	0.55670451462341	0.55670451462341	0.55670451462341	0.55670451462341	0.55670451462341	0.55670451462341	0.55670451462341	0.55670451462341	0.55670451462341	0.55670451462341	0.55670451462341	0.55670451462341	0.55670451462341	0.55670451462341	0.55670451462341	0.55670451462341	0.55670451462341	0.793172165301066	0.793172165301066	0.793172165301066	0.793172165301066	0.793172165301066	0.793172165301066
0.461207725109023	0.461207725109023	0.461207725109023	0.461207725109023	0.461207725109023	0.461207725109023	0.461207725109023	0.461207725109023	0.461207725109023	0.461207725109023	0.461207725109023	0.461207725109023	0.461207725109023	0.461207725109023	0.461207725109023	0.461207725109023	0.461207725109023	0.461207725109023	0.461207725109023	0.461207725109023	0.461207725109023	0.726776663373071	0.726776663373071	0.726776663373071	0.726776663373071	0.726776663373071	0.726776663373071	0.726776663373071	0.726776663373071	0.726776663373071	0.726776663373071	0.726776663373071	0.726776663373071	0.726776663373071	0.726776663373071	0.726776663373071	0.726776663373071	0.726776663373071	0.726776663373071	0.726776663373071	0.726776663373071	0.726776663373071	0.726776663373071	0.726776663373071	0.654166900250279	0.654166900250279	0.654166900250279	0.654166900250279	0.654166900250279	0.654166900250279
0.398696931322824	0.398696931322824	0.398696931322824	0.398696931322824	0.398696931322824	0.398696931322824	0.398696931322824	0.398696931322824	0.398696931322824	0.398696931322824	0.398696931322824	0.398696931322824	0.398696931322824	0.398696931322824	0.398696931322824	0.398696931322824	0.398696931322824	0.398696931322824	0.398696931322824	0.398696931322824	0.510034033522652	0.510034033522652	0.510034033522652	0.510034033522652	0.510034033522652	0.510034033522652	0.510034033522652	0.510034033522652	0.510034033522652	0.510034033522652	0.510034033522652	0.510034033522652	0.510034033522652	0.510034033522652	0.510034033522652	0.510034033522652	0.510034033522652	0.510034033522652	0.510034033522652	0.510034033522652	0.510034033522652	0.510034033522652	0.510034033522652	0.510034033522652	0.594238073671259	0.594238073671259	0.594238073671259	0.594238073671259	0.594238073671259	0.594238073671259
0.244844437206581	0.244844437206581	0.244844437206581	0.244844437206581	0.244844437206581	0.244844437206581	0.244844437206581	0.244844437206581	0.244844437206581	0.244844437206581	0.244844437206581	0.244844437206581	0.244844437206581	0.244844437206581	0.244844437206581	0.244844437206581	0.244844437206581	0.244844437206581	0.244844437206581	0.244844437206581	0.768736630570619	0.768736630570619	0.768736630570619	0.768736630570619	0.768736630570619	0.768736630570619	0.768736630570619	0.768736630570619	0.768736630570619	0.768736630570619	0.768736630570619	0.768736630570619	0.768736630570619	0.768736630570619	0.768736630570619	0.768736630570619	0.768736630570619	0.768736630570619	0.768736630570619	0.768736630570619	0.768736630570619	0.768736630570619	0.768736630570619	0.768736630570619	0.768736630570619	0.914542343649623	0.914542343649623	0.914542343649623	0.914542343649623	0.914542343649623
0.363950711720502	0.363950711720502	0.363950711720502	0.363950711720502	0.363950711720502	0.363950711720502	0.363950711720502	0.363950711720502	0.363950711720502	0.363950711720502	0.363950711720502	0.363950711720502	0.363950711720502	0.363950711720502	0.363950711720502	0.363950711720502	0.363950711720502	0.363950711720502	0.363950711720502	0.363950711720502	0.478800618596551	0.478800618596551	0.478800618596551	0.478800618596551	0.478800618596551	0.478800618596551	0.478800618596551	0.478800618596551	0.478800618596551	0.478800618596551	0.478800618596551	0.478800618596551	0.478800618596551	0.478800618596551	0.478800618596551	0.478800618596551	0.478800618596551	0.478800618596551	0.478800618596551	0.478800618596551	0.478800618596551	0.478800618596551	0.478800618596551	0.478800618596551	0.478800618596551	0.478800618596551	0.813565470902009	0.813565470902009	0.813565470902009	0.813565470902009
0.373096211582738	0.373096211582738	0.373096211582738	0.373096211582738	0.373096211582738	0.373096211582738	0.373096211582738	0.373096211582738	0.373096211582738	0.373096211582738	0.373096211582738	0.373096211582738	0.373096211582738	0.373096211582738	0.373096211582738	0.373096211582738	0.373096211582738	0.373096211582738	0.373096211582738	0.373096211582738	0.757756917187835	0.757756917187835	0.757756917187835	0.757756917187835	0.757756917187835	0.757756917187835	0.757756917187835	0.757756917187835	0.757756917187835	0.757756917187835	0.757756917187835	0.757756917187835	0.757756917187835	0.757756917187835	0.757756917187835	0.757756917187835	0.757756917187835	0.757756917187835	0.757756917187835	0.757756917187835	0.757756917187835	0.757756917187835	0.757756917187835	0.757756917187835	0.757756917187835	0.757756917187835	0.615595722626643	0.615595722626643	0.615595722626643	0.615595722626643
0.504696396450692	0.504696396450692	0.504696396450692	0.504696396450692	0.504696396450692	0.504696396450692	0.504696396450692	0.504696396450692	0.504696396450692	0.504696396450692	0.504696396450692	0.504696396450692	0.504696396450692	0.504696396450692	0.504696396450692	0.504696396450692	0.504696396450692	0.504696396450692	0.504696396450692	0.504696396450692	0.412882876924397	0.412882876924397	0.412882876924397	0.412882876924397	0.412882876924397	0.412882876924397	0.412882876924397	0.412882876924397	0.412882876924397	0.412882876924397	0.412882876924397	0.412882876924397	0.412882876924397	0.412882876924397	0.412882876924397	0.412882876924397	0.412882876924397	0.412882876924397	0.412882876924397	0.412882876924397	0.412882876924397	0.412882876924397	0.412882876924397	0.412882876924397	0.412882876924397	0.870449418508384	0.870449418508384	0.870449418508384	0.870449418508384	0.870449418508384
0.393633897568489	0.393633897568489	0.393633897568489	0.393633897568489	0.393633897568489	0.393633897568489	0.393633897568489	0.393633897568489	0.393633897568489	0.393633897568489	0.393633897568489	0.393633897568489	0.393633897568489	0.393633897568489	0.393633897568489	0.393633897568489	0.393633897568489	0.393633897568489	0.393633897568489	0.393633897568489	0.393633897568489	0.568226333882117	0.568226333882117	0.568226333882117	0.568226333882117	0.568226333882117	0.568226333882117	0.568226333882117	0.568226333882117	0.568226333882117	0.568226333882117	0.568226333882117	0.568226333882117	0.568226333882117	0.568226333882117	0.568226333882117	0.568226333882117	0.568226333882117	0.568226333882117	0.568226333882117	0.568226333882117	0.568226333882117	0.568226333882117	0.568226333882117	0.568226333882117	0.568226333882117	0.568226333882117	0.642776834265753	0.642776834265753	0.642776834265753
0.375647426881923	0.375647426881923	0.375647426881923	0.375647426881923	0.375647426881923	0.375647426881923	0.375647426881923	0.375647426881923	0.375647426881923	0.375647426881923	0.375647426881923	0.375647426881923	0.375647426881923	0.375647426881923	0.375647426881923	0.375647426881923	0.375647426881923	0.375647426881923	0.375647426881923	0.375647426881923	0.375647426881923	0.375647426881923	0.735699669687921	0.735699669687921	0.735699669687921	0.735699669687921	0.735699669687921	0.735699669687921	0.735699669687921	0.735699669687921	0.735699669687921	0.735699669687921	0.735699669687921	0.735699669687921	0.735699669687921	0.735699669687921	0.735699669687921	0.735699669687921	0.735699669687921	0.735699669687921	0.735699669687921	0.735699669687921	0.735699669687921	0.735699669687921	0.735699669687921	0.735699669687921	0.735699669687921	0.735699669687921	0.825811195167786	0.825811195167786
0.441167814955778	0.441167814955778	0.441167814955778	0.441167814955778	0.441167814955778	0.441167814955778	0.441167814955778	0.441167814955778	0.441167814955778	0.441167814955778	0.441167814955778	0.441167814955778	0.441167814955778	0.441167814955778	0.441167814955778	0.441167814955778	0.441167814955778	0.441167814955778	0.441167814955778	0.441167814955778	0.441167814955778	0.809522947324691	0.809522947324691	0.809522947324691	0.809522947324691	0.809522947324691	0.809522947324691	0.809522947324691	0.809522947324691	0.809522947324691	0.809522947324691	0.809522947324691	0.809522947324691	0.809522947324691	0.809522947324691	0.809522947324691	0.809522947324691	0.809522947324691	0.809522947324691	0.809522947324691	0.809522947324691	0.809522947324691	0.809522947324691	0.809522947324691	0.809522947324691	0.809522947324691	0.809522947324691	0.809522947324691	0.56042875742561	0.56042875742561
0.516606794914243	0.516606794914243	0.516606794914243	0.516606794914243	0.516606794914243	0.516606794914243	0.516606794914243	0.516606794914243	0.516606794914243	0.516606794914243	0.516606794914243	0.516606794914243	0.516606794914243	0.516606794914243	0.516606794914243	0.516606794914243	0.516606794914243	0.516606794914243	0.516606794914243	0.516606794914243	0.516606794914243	0.542359975265956	0.542359975265956	0.542359975265956	0.542359975265956	0.542359975265956	0.542359975265956	0.542359975265956	0.542359975265956	0.542359975265956	0.542359975265956	0.542359975265956	0.542359975265956	0.542359975265956	0.542359975265956	0.542359975265956	0.542359975265956	0.542359975265956	0.542359975265956	0.542359975265956	0.542359975265956	0.542359975265956	0.542359975265956	0.542359975265956	0.542359975265956	0.542359975265956	0.542359975265956	0.542359975265956	0.828808267598849	0.828808267598849
0.454913815119617	0.454913815119617	0.454913815119617	0.454913815119617	0.454913815119617	0.454913815119617	0.454913815119617	0.454913815119617	0.454913815119617	0.454913815119617	0.454913815119617	0.454913815119617	0.454913815119617	0.454913815119617	0.454913815119617	0.454913815119617	0.454913815119617	0.454913815119617	0.454913815119617	0.454913815119617	0.454913815119617	0.454913815119617	0.454913815119617	0.630986689076307	0.630986689076307	0.630986689076307	0.630986689076307	0.630986689076307	0.630986689076307	0.630986689076307	0.630986689076307	0.630986689076307	0.630986689076307	0.630986689076307	0.630986689076307	0.630986689076307	0.630986689076307	0.630986689076307	0.630986689076307	0.630986689076307	0.630986689076307	0.630986689076307	0.630986689076307	0.630986689076307	0.630986689076307	0.630986689076307	0.630986689076307	0.630986689076307	0.630986689076307	0.915695145110275
0.249415221595113	0.249415221595113	0.249415221595113	0.249415221595113	0.249415221595113	0.249415221595113	0.249415221595113	0.249415221595113	0.249415221595113	0.249415221595113	0.249415221595113	0.249415221595113	0.249415221595113	0.249415221595113	0.249415221595113	0.249415221595113	0.249415221595113	0.249415221595113	0.249415221595113	0.249415221595113	0.249415221595113	0.249415221595113	0.249415221595113	0.378109052035226	0.378109052035226	0.378109052035226	0.378109052035226	0.378109052035226	0.378109052035226	0.378109052035226	0.378109052035226	0.378109052035226	0.378109052035226	0.378109052035226	0.378109052035226	0.378109052035226	0.378109052035226	0.378109052035226	0.378109052035226	0.378109052035226	0.378109052035226	0.378109052035226	0.378109052035226	0.378109052035226	0.378109052035226	0.378109052035226	0.378109052035226	0.378109052035226	0.378109052035226	0.788023278068937
0.394930579988483	0.394930579988483	0.394930579988483	0.394930579988483	0.394930579988483	0.394930579988483	0.394930579988483	0.394930579988483	0.394930579988483	0.394930579988483	0.394930579988483	0.394930579988483	0.394930579988483	0.394930579988483	0.394930579988483	0.394930579988483	0.394930579988483	0.394930579988483	0.394930579988483	0.394930579988483	0.394930579988483	0.394930579988483	0.394930579988483	0.394930579988483	0.482717228106695	0.482717228106695	0.482717228106695	0.482717228106695	0.482717228106695	0.482717228106695	0.482717228106695	0.482717228106695	0.482717228106695	0.482717228106695	0.482717228106695	0.482717228106695	0.482717228106695	0.482717228106695	0.482717228106695	0.482717228106695	0.482717228106695	0.482717228106695	0.482717228106695	0.482717228106695	0.482717228106695	0.482717228106695	0.482717228106695	0.482717228106695	0.482717228106695	0.621887255203951
0.537888524992203	0.537888524992203	0.537888524992203	0.537888524992203	0.537888524992203	0.537888524992203	0.537888524992203	0.537888524992203	0.537888524992203	0.537888524992203	0.537888524992203	0.537888524992203	0.537888524992203	0.537888524992203	0.537888524992203	0.537888524992203	0.537888524992203	0.537888524992203	0.537888524992203	0.537888524992203	0.537888524992203	0.537888524992203	0.763408797799384	0.763408797799384	0.763408797799384	0.763408797799384	0.763408797799384	0.763408797799384	0.763408797799384	0.763408797799384	0.763408797799384	0.763408797799384	0.763408797799384	0.763408797799384	0.763408797799384	0.763408797799384	0.763408797799384	0.763408797799384	0.763408797799384	0.763408797799384	0.763408797799384	0.763408797799384	0.763408797799384	0.763408797799384	0.763408797799384	0.763408797799384	0.763408797799384	0.763408797799384	0.763408797799384	0.67388939789749
0.512862196643316	0.512862196643316	0.512862196643316	0.512862196643316	0.512862196643316	0.512862196643316	0.512862196643316	0.512862196643316	0.512862196643316	0.512862196643316	0.512862196643316	0.512862196643316	0.512862196643316	0.512862196643316	0.512862196643316	0.512862196643316	0.512862196643316	0.512862196643316	0.512862196643316	0.512862196643316	0.512862196643316	0.512862196643316	0.636228533095255	0.636228533095255	0.636228533095255	0.636228533095255	0.636228533095255	0.636228533095255	0.636228533095255	0.636228533095255	0.636228533095255	0.636228533095255	0.636228533095255	0.636228533095255	0.636228533095255	0.636228533095255	0.636228533095255	0.636228533095255	0.636228533095255	0.636228533095255	0.636228533095255	0.636228533095255	0.636228533095255	0.636228533095255	0.636228533095255	0.636228533095255	0.636228533095255	0.636228533095255	0.636228533095255	0.636228533095255
0.304302721636561	0.304302721636561	0.304302721636561	0.304302721636561	0.304302721636561	0.304302721636561	0.304302721636561	0.304302721636561	0.304302721636561	0.304302721636561	0.304302721636561	0.304302721636561	0.304302721636561	0.304302721636561	0.304302721636561	0.304302721636561	0.304302721636561	0.304302721636561	0.304302721636561	0.304302721636561	0.304302721636561	0.304302721636561	0.627798304346382	0.627798304346382	0.627798304346382	0.627798304346382	0.627798304346382	0.627798304346382	0.627798304346382	0.627798304346382	0.627798304346382	0.627798304346382	0.627798304346382	0.627798304346382	0.627798304346382	0.627798304346382	0.627798304346382	0.627798304346382	0.627798304346382	0.627798304346382	0.627798304346382	0.627798304346382	0.627798304346382	0.627798304346382	0.627798304346382	0.627798304346382	0.627798304346382	0.627798304346382	0.627798304346382	0.627798304346382
0.340103264674647	0.340103264674647	0.340103264674647	0.340103264674647	0.340103264674647	0.340103264674647	0.340103264674647	0.340103264674647	0.340103264674647	0.340103264674647	0.340103264674647	0.340103264674647	0.340103264674647	0.340103264674647	0.340103264674647	0.340103264674647	0.340103264674647	0.340103264674647	0.340103264674647	0.340103264674647	0.340103264674647	0.340103264674647	0.633327326625096	0.633327326625096	0.633327326625096	0.633327326625096	0.633327326625096	0.633327326625096	0.633327326625096	0.633327326625096	0.633327326625096	0.633327326625096	0.633327326625096	0.633327326625096	0.633327326625096	0.633327326625096	0.633327326625096	0.633327326625096	0.633327326625096	0.633327326625096	0.633327326625096	0.633327326625096	0.633327326625096	0.633327326625096	0.633327326625096	0.633327326625096	0.633327326625096	0.633327326625096	0.633327326625096	0.702364677957891
0.324922323450363	0.324922323450363	0.324922323450363	0.324922323450363	0.324922323450363	0.324922323450363	0.324922323450363	0.324922323450363	0.324922323450363	0.324922323450363	0.324922323450363	0.324922323450363	0.324922323450363	0.324922323450363	0.324922323450363	0.324922323450363	0.324922323450363	0.324922323450363	0.324922323450363	0.324922323450363	0.324922323450363	0.324922323450363	0.700077760418301	0.700077760418301	0.700077760418301	0.700077760418301	0.700077760418301	0.700077760418301	0.700077760418301	0.700077760418301	0.700077760418301	0.700077760418301	0.700077760418301	0.700077760418301	0.700077760418301	0.700077760418301	0.700077760418301	0.700077760418301	0.700077760418301	0.700077760418301	0.700077760418301	0.700077760418301	0.700077760418301	0.700077760418301	0.700077760418301	0.700077760418301	0.700077760418301	0.700077760418301	0.700077760418301	0.700077760418301
0.34019627904871	0.34019627904871	0.34019627904871	0.34019627904871	0.34019627904871	0.34019627904871	0.34019627904871	0.34019627904871	0.34019627904871	0.34019627904871	0.34019627904871	0.34019627904871	0.34019627904871	0.34019627904871	0.34019627904871	0.34019627904871	0.34019627904871	0.34019627904871	0.34019627904871	0.34019627904871	0.34019627904871	0.34019627904871	0.34019627904871	0.571086285069701	0.571086285069701	0.571086285069701	0.571086285069701	0.571086285069701	0.571086285069701	0.571086285069701	0.571086285069701	0.571086285069701	0.571086285069701	0.571086285069701	0.571086285069701	0.571086285069701	0.571086285069701	0.571086285069701	0.571086285069701	0.571086285069701	0.571086285069701	0.571086285069701	0.571086285069701	0.571086285069701	0.571086285069701	0.571086285069701	0.571086285069701	0.571086285069701	0.571086285069701	0.571086285069701
0.36590467063014	0.36590467063014	0.36590467063014	0.36590467063014	0.36590467063014	0.36590467063014	0.36590467063014	0.36590467063014	0.36590467063014	0.36590467063014	0.36590467063014	0.36590467063014	0.36590467063014	0.36590467063014	0.36590467063014	0.36590467063014	0.36590467063014	0.36590467063014	0.36590467063014	0.36590467063014	0.36590467063014	0.36590467063014	0.36590467063014	0.824816433610112	0.824816433610112	0.824816433610112	0.824816433610112	0.824816433610112	0.824816433610112	0.824816433610112	0.824816433610112	0.824816433610112	0.824816433610112	0.824816433610112	0.824816433610112	0.824816433610112	0.824816433610112	0.824816433610112	0.824816433610112	0.824816433610112	0.824816433610112	0.824816433610112	0.824816433610112	0.824816433610112	0.824816433610112	0.824816433610112	0.824816433610112	0.824816433610112	0.824816433610112	0.824816433610112
0.297786284558045	0.297786284558045	0.297786284558045	0.297786284558045	0.297786284558045	0.297786284558045	0.297786284558045	0.297786284558045	0.297786284558045	0.297786284558045	0.297786284558045	0.297786284558045	0.297786284558045	0.297786284558045	0.297786284558045	0.297786284558045	0.297786284558045	0.297786284558045	0.297786284558045	0.297786284558045	0.297786284558045	0.297786284558045	0.44395685634788	0.44395685634788	0.44395685634788	0.44395685634788	0.44395685634788	0.44395685634788	0.44395685634788	0.44395685634788	0.44395685634788	0.44395685634788	0.44395685634788	0.44395685634788	0.44395685634788	0.44395685634788	0.44395685634788	0.44395685634788	0.44395685634788	0.44395685634788	0.44395685634788	0.44395685634788	0.44395685634788	0.44395685634788	0.44395685634788	0.44395685634788	0.44395685634788	0.44395685634788	0.44395685634788	0.44395685634788
0.284428016170671	0.284428016170671	0.284428016170671	0.284428016170671	0.284428016170671	0.284428016170671	0.284428016170671	0.284428016170671	0.284428016170671	0.284428016170671	0.284428016170671	0.284428016170671	0.284428016170671	0.284428016170671	0.284428016170671	0.284428016170671	0.284428016170671	0.284428016170671	0.284428016170671	0.284428016170671	0.284428016170671	0.284428016170671	0.636873497565154	0.636873497565154	0.636873497565154	0.636873497565154	0.636873497565154	0.636873497565154	0.636873497565154	0.636873497565154	0.636873497565154	0.636873497565154	0.636873497565154	0.636873497565154	0.636873497565154	0.636873497565154	0.636873497565154	0.636873497565154	0.636873497565154	0.636873497565154	0.636873497565154	0.636873497565154	0.636873497565154	0.636873497565154	0.636873497565154	0.636873497565154	0.636873497565154	0.636873497565154	0.636873497565154	0.636873497565154
0.424521982632434	0.424521982632434	0.424521982632434	0.424521982632434	0.424521982632434	0.424521982632434	0.424521982632434	0.424521982632434	0.424521982632434	0.424521982632434	0.424521982632434	0.424521982632434	0.424521982632434	0.424521982632434	0.424521982632434	0.424521982632434	0.424521982632434	0.424521982632434	0.424521982632434	0.424521982632434	0.424521982632434	0.424521982632434	0.506595449184597	0.506595449184597	0.506595449184597	0.506595449184597	0.506595449184597	0.506595449184597	0.506595449184597	0.506595449184597	0.506595449184597	0.506595449184597	0.506595449184597	0.506595449184597	0.506595449184597	0.506595449184597	0.506595449184597	0.506595449184597	0.506595449184597	0.506595449184597	0.506595449184597	0.506595449184597	0.506595449184597	0.506595449184597	0.506595449184597	0.506595449184597	0.506595449184597	0.506595449184597	0.506595449184597	0.506595449184597
0.347482175983528	0.347482175983528	0.347482175983528	0.347482175983528	0.347482175983528	0.347482175983528	0.347482175983528	0.347482175983528	0.347482175983528	0.347482175983528	0.347482175983528	0.347482175983528	0.347482175983528	0.347482175983528	0.347482175983528	0.347482175983528	0.347482175983528	0.347482175983528	0.347482175983528	0.347482175983528	0.347482175983528	0.347482175983528	0.347482175983528	0.668953758472045	0.668953758472045	0.668953758472045	0.668953758472045	0.668953758472045	0.668953758472045	0.668953758472045	0.668953758472045	0.668953758472045	0.668953758472045	0.668953758472045	0.668953758472045	0.668953758472045	0.668953758472045	0.668953758472045	0.668953758472045	0.668953758472045	0.668953758472045	0.668953758472045	0.668953758472045	0.668953758472045	0.668953758472045	0.668953758472045	0.668953758472045	0.668953758472045	0.668953758472045	0.668953758472045
0.308452426228696	0.308452426228696	0.308452426228696	0.308452426228696	0.308452426228696	0.308452426228696	0.308452426228696	0.308452426228696	0.308452426228696	0.308452426228696	0.308452426228696	0.308452426228696	0.308452426228696	0.308452426228696	0.308452426228696	0.308452426228696	0.308452426228696	0.308452426228696	0.308452426228696	0.308452426228696	0.308452426228696	0.308452426228696	0.308452426228696	0.505482390083798	0.505482390083798	0.505482390083798	0.505482390083798	0.505482390083798	0.505482390083798	0.505482390083798	0.505482390083798	0.505482390083798	0.505482390083798	0.505482390083798	0.505482390083798	0.505482390083798	0.505482390083798	0.505482390083798	0.505482390083798	0.505482390083798	0.505482390083798	0.505482390083798	0.505482390083798	0.505482390083798	0.505482390083798	0.505482390083798	0.505482390083798	0.505482390083798	0.505482390083798	0.505482390083798
0.598663440912305	0.598663440912305	0.598663440912305	0.598663440912305	0.598663440912305	0.598663440912305	0.598663440912305	0.598663440912305	0.598663440912305	0.598663440912305	0.598663440912305	0.598663440912305	0.598663440912305	0.598663440912305	0.598663440912305	0.598663440912305	0.598663440912305	0.598663440912305	0.598663440912305	0.598663440912305	0.598663440912305	0.598663440912305	0.598663440912305	0.689921146441314	0.689921146441314	0.689921146441314	0.689921146441314	0.689921146441314	0.689921146441314	0.689921146441314	0.689921146441314	0.689921146441314	0.689921146441314	0.689921146441314	0.689921146441314	0.689921146441314	0.689921146441314	0.689921146441314	0.689921146441314	0.689921146441314	0.689921146441314	0.689921146441314	0.689921146441314	0.689921146441314	0.689921146441314	0.689921146441314	0.689921146441314	0.689921146441314	0.689921146441314	0.689921146441314
0.591938549637612	0.591938549637612	0.591938549637612	0.591938549637612	0.591938549637612	0.591938549637612	0.591938549637612	0.591938549637612	0.591938549637612	0.591938549637612	0.591938549637612	0.591938549637612	0.591938549637612	0.591938549637612	0.591938549637612	0.591938549637612	0.591938549637612	0.591938549637612	0.591938549637612	0.591938549637612	0.591938549637612	0.591938549637612	0.591938549637612	0.657218888636918	0.657218888636918	0.657218888636918	0.657218888636918	0.657218888636918	0.657218888636918	0.657218888636918	0.657218888636918	0.657218888636918	0.657218888636918	0.657218888636918	0.657218888636918	0.657218888636918	0.657218888636918	0.657218888636918	0.657218888636918	0.657218888636918	0.657218888636918	0.657218888636918	0.657218888636918	0.657218888636918	0.657218888636918	0.657218888636918	0.657218888636918	0.657218888636918	0.657218888636918	0.657218888636918
0.401655568923212	0.401655568923212	0.401655568923212	0.401655568923212	0.401655568923212	0.401655568923212	0.401655568923212	0.401655568923212	0.401655568923212	0.401655568923212	0.401655568923212	0.401655568923212	0.401655568923212	0.401655568923212	0.401655568923212	0.401655568923212	0.401655568923212	0.401655568923212	0.401655568923212	0.401655568923212	0.401655568923212	0.401655568923212	0.401655568923212	0.823795382758973	0.823795382758973	0.823795382758973	0.823795382758973	0.823795382758973	0.823795382758973	0.823795382758973	0.823795382758973	0.823795382758973	0.823795382758973	0.823795382758973	0.823795382758973	0.823795382758973	0.823795382758973	0.823795382758973	0.823795382758973	0.823795382758973	0.823795382758973	0.823795382758973	0.823795382758973	0.823795382758973	0.823795382758973	0.823795382758973	0.823795382758973	0.823795382758973	0.823795382758973	0.823795382758973
0.350447041259709	0.350447041259709	0.350447041259709	0.350447041259709	0.350447041259709	0.350447041259709	0.350447041259709	0.350447041259709	0.350447041259709	0.350447041259709	0.350447041259709	0.350447041259709	0.350447041259709	0.350447041259709	0.350447041259709	0.350447041259709	0.350447041259709	0.350447041259709	0.350447041259709	0.350447041259709	0.350447041259709	0.350447041259709	0.350447041259709	0.631366079360185	0.631366079360185	0.631366079360185	0.631366079360185	0.631366079360185	0.631366079360185	0.631366079360185	0.631366079360185	0.631366079360185	0.631366079360185	0.631366079360185	0.631366079360185	0.631366079360185	0.631366079360185	0.631366079360185	0.631366079360185	0.631366079360185	0.631366079360185	0.631366079360185	0.631366079360185	0.631366079360185	0.631366079360185	0.631366079360185	0.631366079360185	0.631366079360185	0.631366079360185	0.631366079360185
0.343477156288543	0.343477156288543	0.343477156288543	0.343477156288543	0.343477156288543	0.343477156288543	0.343477156288543	0.343477156288543	0.343477156288543	0.343477156288543	0.343477156288543	0.343477156288543	0.343477156288543	0.343477156288543	0.343477156288543	0.343477156288543	0.343477156288543	0.343477156288543	0.343477156288543	0.343477156288543	0.343477156288543	0.343477156288543	0.791088678617204	0.791088678617204	0.791088678617204	0.791088678617204	0.791088678617204	0.791088678617204	0.791088678617204	0.791088678617204	0.791088678617204	0.791088678617204	0.791088678617204	0.791088678617204	0.791088678617204	0.791088678617204	0.791088678617204	0.791088678617204	0.791088678617204	0.791088678617204	0.791088678617204	0.791088678617204	0.791088678617204	0.791088678617204	0.791088678617204	0.791088678617204	0.791088678617204	0.791088678617204	0.791088678617204	0.791088678617204
0.41664992030183	0.41664992030183	0.41664992030183	0.41664992030183	0.41664992030183	0.41664992030183	0.41664992030183	0.41664992030183	0.41664992030183	0.41664992030183	0.41664992030183	0.41664992030183	0.41664992030183	0.41664992030183	0.41664992030183	0.41664992030183	0.41664992030183	0.41664992030183	0.41664992030183	0.41664992030183	0.41664992030183	0.41664992030183	0.41664992030183	0.545325912444056	0.545325912444056	0.545325912444056	0.545325912444056	0.545325912444056	0.545325912444056	0.545325912444056	0.545325912444056	0.545325912444056	0.545325912444056	0.545325912444056	0.545325912444056	0.545325912444056	0.545325912444056	0.545325912444056	0.545325912444056	0.545325912444056	0.545325912444056	0.545325912444056	0.545325912444056	0.545325912444056	0.545325912444056	0.545325912444056	0.545325912444056	0.545325912444056	0.545325912444056	0.545325912444056
0.443673874770781	0.443673874770781	0.443673874770781	0.443673874770781	0.443673874770781	0.443673874770781	0.443673874770781	0.443673874770781	0.443673874770781	0.443673874770781	0.443673874770781	0.443673874770781	0.443673874770781	0.443673874770781	0.443673874770781	0.443673874770781	0.443673874770781	0.443673874770781	0.443673874770781	0.443673874770781	0.443673874770781	0.443673874770781	0.443673874770781	0.443673874770781	0.518944793150131	0.518944793150131	0.518944793150131	0.518944793150131	0.518944793150131	0.518944793150131	0.518944793150131	0.518944793150131	0.518944793150131	0.518944793150131	0.518944793150131	0.518944793150131	0.518944793150131	0.518944793150131	0.518944793150131	0.518944793150131	0.518944793150131	0.518944793150131	0.518944793150131	0.518944793150131	0.518944793150131	0.518944793150131	0.518944793150131	0.518944793150131	0.518944793150131	0.518944793150131
0.504193605364454	0.504193605364454	0.504193605364454	0.504193605364454	0.504193605364454	0.504193605364454	0.504193605364454	0.504193605364454	0.504193605364454	0.504193605364454	0.504193605364454	0.504193605364454	0.504193605364454	0.504193605364454	0.504193605364454	0.504193605364454	0.504193605364454	0.504193605364454	0.504193605364454	0.504193605364454	0.504193605364454	0.504193605364454	0.504193605364454	0.671903509322688	0.671903509322688	0.671903509322688	0.671903509322688	0.671903509322688	0.671903509322688	0.671903509322688	0.671903509322688	0.671903509322688	0.671903509322688	0.671903509322688	0.671903509322688	0.671903509322688	0.671903509322688	0.671903509322688	0.671903509322688	0.671903509322688	0.671903509322688	0.671903509322688	0.671903509322688	0.671903509322688	0.671903509322688	0.671903509322688	0.671903509322688	0.671903509322688	0.671903509322688	0.671903509322688
0.411700185654674	0.411700185654674	0.411700185654674	0.411700185654674	0.411700185654674	0.411700185654674	0.411700185654674	0.411700185654674	0.411700185654674	0.411700185654674	0.411700185654674	0.411700185654674	0.411700185654674	0.411700185654674	0.411700185654674	0.411700185654674	0.411700185654674	0.411700185654674	0.411700185654674	0.411700185654674	0.411700185654674	0.411700185654674	0.411700185654674	0.648619276603216	0.648619276603216	0.648619276603216	0.648619276603216	0.648619276603216	0.648619276603216	0.648619276603216	0.648619276603216	0.648619276603216	0.648619276603216	0.648619276603216	0.648619276603216	0.648619276603216	0.648619276603216	0.648619276603216	0.648619276603216	0.648619276603216	0.648619276603216	0.648619276603216	0.648619276603216	0.648619276603216	0.648619276603216	0.648619276603216	0.648619276603216	0.648619276603216	0.648619276603216	0.648619276603216
0.350122566410407	0.350122566410407	0.350122566410407	0.350122566410407	0.350122566410407	0.350122566410407	0.350122566410407	0.350122566410407	0.350122566410407	0.350122566410407	0.350122566410407	0.350122566410407	0.350122566410407	0.350122566410407	0.350122566410407	0.350122566410407	0.350122566410407	0.350122566410407	0.350122566410407	0.350122566410407	0.350122566410407	0.350122566410407	0.761025494909149	0.761025494909149	0.761025494909149	0.761025494909149	0.761025494909149	0.761025494909149	0.761025494909149	0.761025494909149	0.761025494909149	0.761025494909149	0.761025494909149	0.761025494909149	0.761025494909149	0.761025494909149	0.761025494909149	0.761025494909149	0.761025494909149	0.761025494909149	0.761025494909149	0.761025494909149	0.761025494909149	0.761025494909149	0.761025494909149	0.761025494909149	0.761025494909149	0.761025494909149	0.761025494909149	0.761025494909149
0.493870135401022	0.493870135401022	0.493870135401022	0.493870135401022	0.493870135401022	0.493870135401022	0.493870135401022	0.493870135401022	0.493870135401022	0.493870135401022	0.493870135401022	0.493870135401022	0.493870135401022	0.493870135401022	0.493870135401022	0.493870135401022	0.493870135401022	0.493870135401022	0.493870135401022	0.493870135401022	0.493870135401022	0.901217163497873	0.901217163497873	0.901217163497873	0.901217163497873	0.901217163497873	0.901217163497873	0.901217163497873	0.901217163497873	0.901217163497873	0.901217163497873	0.901217163497873	0.901217163497873	0.901217163497873	0.901217163497873	0.901217163497873	0.901217163497873	0.901217163497873	0.901217163497873	0.901217163497873	0.901217163497873	0.901217163497873	0.901217163497873	0.901217163497873	0.901217163497873	0.901217163497873	0.901217163497873	0.901217163497873	0.901217163497873	0.901217163497873
0.326124649270452	0.326124649270452	0.326124649270452	0.326124649270452	0.326124649270452	0.326124649270452	0.326124649270452	0.326124649270452	0.326124649270452	0.326124649270452	0.326124649270452	0.326124649270452	0.326124649270452	0.326124649270452	0.326124649270452	0.326124649270452	0.326124649270452	0.326124649270452	0.326124649270452	0.326124649270452	0.326124649270452	0.733568732620031	0.733568732620031	0.733568732620031	0.733568732620031	0.733568732620031	0.733568732620031	0.733568732620031	0.733568732620031	0.733568732620031	0.733568732620031	0.733568732620031	0.733568732620031	0.733568732620031	0.733568732620031	0.733568732620031	0.733568732620031	0.733568732620031	0.733568732620031	0.733568732620031	0.733568732620031	0.733568732620031	0.733568732620031	0.733568732620031	0.733568732620031	0.733568732620031	0.733568732620031	0.733568732620031	0.733568732620031	0.733568732620031
0.420095463266875	0.420095463266875	0.420095463266875	0.420095463266875	0.420095463266875	0.420095463266875	0.420095463266875	0.420095463266875	0.420095463266875	0.420095463266875	0.420095463266875	0.420095463266875	0.420095463266875	0.420095463266875	0.420095463266875	0.420095463266875	0.420095463266875	0.420095463266875	0.420095463266875	0.420095463266875	0.580361806077476	0.580361806077476	0.580361806077476	0.580361806077476	0.580361806077476	0.580361806077476	0.580361806077476	0.580361806077476	0.580361806077476	0.580361806077476	0.580361806077476	0.580361806077476	0.580361806077476	0.580361806077476	0.580361806077476	0.580361806077476	0.580361806077476	0.580361806077476	0.580361806077476	0.580361806077476	0.580361806077476	0.580361806077476	0.580361806077476	0.580361806077476	0.580361806077476	0.580361806077476	0.580361806077476	0.580361806077476	0.580361806077476	0.580361806077476
0.410899138152038	0.410899138152038	0.410899138152038	0.410899138152038	0.410899138152038	0.410899138152038	0.410899138152038	0.410899138152038	0.410899138152038	0.410899138152038	0.410899138152038	0.410899138152038	0.410899138152038	0.410899138152038	0.410899138152038	0.410899138152038	0.410899138152038	0.410899138152038	0.410899138152038	0.410899138152038	0.410899138152038	0.588210516326805	0.588210516326805	0.588210516326805	0.588210516326805	0.588210516326805	0.588210516326805	0.588210516326805	0.588210516326805	0.588210516326805	0.588210516326805	0.588210516326805	0.588210516326805	0.588210516326805	0.588210516326805	0.588210516326805	0.588210516326805	0.588210516326805	0.588210516326805	0.588210516326805	0.588210516326805	0.588210516326805	0.588210516326805	0.588210516326805	0.588210516326805	0.588210516326805	0.588210516326805	0.588210516326805	0.588210516326805	0.588210516326805
0.422578152525905	0.422578152525905	0.422578152525905	0.422578152525905	0.422578152525905	0.422578152525905	0.422578152525905	0.422578152525905	0.422578152525905	0.422578152525905	0.422578152525905	0.422578152525905	0.422578152525905	0.422578152525905	0.422578152525905	0.422578152525905	0.422578152525905	0.422578152525905	0.422578152525905	0.422578152525905	0.422578152525905	0.718108180917337	0.718108180917337	0.718108180917337	0.718108180917337	0.718108180917337	0.718108180917337	0.718108180917337	0.718108180917337	0.718108180917337	0.718108180917337	0.718108180917337	0.718108180917337	0.718108180917337	0.718108180917337	0.718108180917337	0.718108180917337	0.718108180917337	0.718108180917337	0.718108180917337	0.718108180917337	0.718108180917337	0.718108180917337	0.718108180917337	0.718108180917337	0.718108180917337	0.718108180917337	0.718108180917337	0.718108180917337	0.718108180917337
0.409089394404797	0.409089394404797	0.409089394404797	0.409089394404797	0.409089394404797	0.409089394404797	0.409089394404797	0.409089394404797	0.409089394404797	0.409089394404797	0.409089394404797	0.409089394404797	0.409089394404797	0.409089394404797	0.409089394404797	0.409089394404797	0.409089394404797	0.409089394404797	0.409089394404797	0.409089394404797	0.494377591981351	0.494377591981351	0.494377591981351	0.494377591981351	0.494377591981351	0.494377591981351	0.494377591981351	0.494377591981351	0.494377591981351	0.494377591981351	0.494377591981351	0.494377591981351	0.494377591981351	0.494377591981351	0.494377591981351	0.494377591981351	0.494377591981351	0.494377591981351	0.494377591981351	0.494377591981351	0.494377591981351	0.494377591981351	0.494377591981351	0.494377591981351	0.494377591981351	0.494377591981351	0.494377591981351	0.494377591981351	0.494377591981351	0.494377591981351
0.481697814917483	0.481697814917483	0.481697814917483	0.481697814917483	0.481697814917483	0.481697814917483	0.481697814917483	0.481697814917483	0.481697814917483	0.481697814917483	0.481697814917483	0.481697814917483	0.481697814917483	0.481697814917483	0.481697814917483	0.481697814917483	0.481697814917483	0.481697814917483	0.481697814917483	0.481697814917483	0.481697814917483	0.449738002280476	0.449738002280476	0.449738002280476	0.449738002280476	0.449738002280476	0.449738002280476	0.449738002280476	0.449738002280476	0.449738002280476	0.449738002280476	0.449738002280476	0.449738002280476	0.548298325167498	0.548298325167498	0.548298325167498	0.548298325167498	0.548298325167498	0.548298325167498	0.548298325167498	0.548298325167498	0.548298325167498	0.548298325167498	0.548298325167498	0.548298325167498	0.548298325167498	0.548298325167498	0.548298325167498	0.548298325167498	0.548298325167498
0.418472724284077	0.418472724284077	0.418472724284077	0.418472724284077	0.418472724284077	0.418472724284077	0.418472724284077	0.418472724284077	0.418472724284077	0.418472724284077	0.418472724284077	0.418472724284077	0.418472724284077	0.418472724284077	0.418472724284077	0.418472724284077	0.570291961195327	0.570291961195327	0.570291961195327	0.570291961195327	0.570291961195327	0.570291961195327	0.570291961195327	0.570291961195327	0.570291961195327	0.570291961195327	0.570291961195327	0.570291961195327	0.570291961195327	0.570291961195327	0.570291961195327	0.570291961195327	0.570291961195327	0.698818313689136	0.698818313689136	0.698818313689136	0.698818313689136	0.698818313689136	0.698818313689136	0.698818313689136	0.698818313689136	0.698818313689136	0.698818313689136	0.698818313689136	0.698818313689136	0.698818313689136	0.698818313689136	0.698818313689136	0.698818313689136	0.698818313689136
0.325696838794399	0.325696838794399	0.325696838794399	0.325696838794399	0.325696838794399	0.325696838794399	0.325696838794399	0.325696838794399	0.325696838794399	0.325696838794399	0.325696838794399	0.325696838794399	0.325696838794399	0.325696838794399	0.325696838794399	0.325696838794399	0.664989115746204	0.664989115746204	0.664989115746204	0.664989115746204	0.664989115746204	0.664989115746204	0.664989115746204	0.664989115746204	0.664989115746204	0.664989115746204	0.664989115746204	0.664989115746204	0.664989115746204	0.664989115746204	0.664989115746204	0.664989115746204	0.664989115746204	0.664989115746204	0.364810605703759	0.364810605703759	0.364810605703759	0.364810605703759	0.364810605703759	0.364810605703759	0.364810605703759	0.364810605703759	0.364810605703759	0.364810605703759	0.364810605703759	0.364810605703759	0.364810605703759	0.364810605703759	0.364810605703759	0.364810605703759
0.764111369703875	0.764111369703875	0.764111369703875	0.764111369703875	0.764111369703875	0.764111369703875	0.764111369703875	0.764111369703875	0.764111369703875	0.764111369703875	0.764111369703875	0.764111369703875	0.764111369703875	0.764111369703875	0.764111369703875	0.764111369703875	0.764111369703875	0.764111369703875	0.764111369703875	0.764111369703875	0.764111369703875	0.764111369703875	0.764111369703875	0.764111369703875	0.764111369703875	0.764111369703875	0.764111369703875	0.764111369703875	0.764111369703875	0.764111369703875	0.764111369703875	0.764111369703875	0.764111369703875	0.596229967643482	0.596229967643482	0.596229967643482	0.596229967643482	0.596229967643482	0.596229967643482	0.596229967643482	0.596229967643482	0.596229967643482	0.596229967643482	0.596229967643482	0.596229967643482	0.596229967643482	0.596229967643482	0.596229967643482	0.596229967643482	0.596229967643482
0.448664213305324	0.448664213305324	0.448664213305324	0.448664213305324	0.448664213305324	0.448664213305324	0.448664213305324	0.448664213305324	0.448664213305324	0.448664213305324	0.448664213305324	0.448664213305324	0.448664213305324	0.448664213305324	0.448664213305324	0.448664213305324	0.448664213305324	0.448664213305324	0.448664213305324	0.448664213305324	0.448664213305324	0.448664213305324	0.448664213305324	0.448664213305324	0.448664213305324	0.448664213305324	0.448664213305324	0.448664213305324	0.448664213305324	0.448664213305324	0.448664213305324	0.448664213305324	0.448664213305324	0.448664213305324	0.531600691584866	0.531600691584866	0.531600691584866	0.531600691584866	0.531600691584866	0.531600691584866	0.531600691584866	0.531600691584866	0.531600691584866	0.531600691584866	0.531600691584866	0.531600691584866	0.531600691584866	0.531600691584866	0.531600691584866	0.531600691584866
0.471642547781655	0.471642547781655	0.471642547781655	0.471642547781655	0.471642547781655	0.471642547781655	0.471642547781655	0.471642547781655	0.471642547781655	0.471642547781655	0.471642547781655	0.471642547781655	0.471642547781655	0.471642547781655	0.471642547781655	0.471642547781655	0.471642547781655	0.471642547781655	0.471642547781655	0.471642547781655	0.471642547781655	0.471642547781655	0.471642547781655	0.471642547781655	0.471642547781655	0.471642547781655	0.471642547781655	0.471642547781655	0.471642547781655	0.471642547781655	0.471642547781655	0.471642547781655	0.471642547781655	0.471642547781655	0.558136379091081	0.558136379091081	0.558136379091081	0.558136379091081	0.558136379091081	0.558136379091081	0.558136379091081	0.558136379091081	0.558136379091081	0.558136379091081	0.558136379091081	0.558136379091081	0.558136379091081	0.558136379091081	0.558136379091081	0.558136379091081
0.47183676515009	0.47183676515009	0.47183676515009	0.47183676515009	0.47183676515009	0.47183676515009	0.47183676515009	0.47183676515009	0.47183676515009	0.47183676515009	0.47183676515009	0.47183676515009	0.47183676515009	0.47183676515009	0.47183676515009	0.47183676515009	0.47183676515009	0.47183676515009	0.47183676515009	0.47183676515009	0.47183676515009	0.47183676515009	0.47183676515009	0.47183676515009	0.47183676515009	0.47183676515009	0.47183676515009	0.47183676515009	0.47183676515009	0.47183676515009	0.47183676515009	0.47183676515009	0.47183676515009	0.644306862850056	0.644306862850056	0.644306862850056	0.644306862850056	0.644306862850056	0.644306862850056	0.644306862850056	0.644306862850056	0.644306862850056	0.644306862850056	0.644306862850056	0.644306862850056	0.644306862850056	0.644306862850056	0.644306862850056	0.644306862850056	0.644306862850056
0.525612796012558	0.525612796012558	0.525612796012558	0.525612796012558	0.525612796012558	0.525612796012558	0.525612796012558	0.525612796012558	0.525612796012558	0.525612796012558	0.525612796012558	0.525612796012558	0.525612796012558	0.525612796012558	0.525612796012558	0.525612796012558	0.525612796012558	0.525612796012558	0.525612796012558	0.525612796012558	0.525612796012558	0.525612796012558	0.525612796012558	0.525612796012558	0.525612796012558	0.525612796012558	0.525612796012558	0.525612796012558	0.525612796012558	0.525612796012558	0.525612796012558	0.525612796012558	0.525612796012558	0.490420571234524	0.490420571234524	0.490420571234524	0.490420571234524	0.490420571234524	0.490420571234524	0.490420571234524	0.490420571234524	0.490420571234524	0.490420571234524	0.490420571234524	0.490420571234524	0.490420571234524	0.490420571234524	0.490420571234524	0.490420571234524	0.490420571234524
0.564451570506922	0.564451570506922	0.564451570506922	0.564451570506922	0.564451570506922	0.564451570506922	0.564451570506922	0.564451570506922	0.564451570506922	0.564451570506922	0.564451570506922	0.564451570506922	0.564451570506922	0.564451570506922	0.564451570506922	0.564451570506922	0.564451570506922	0.564451570506922	0.564451570506922	0.564451570506922	0.564451570506922	0.564451570506922	0.564451570506922	0.564451570506922	0.564451570506922	0.564451570506922	0.564451570506922	0.564451570506922	0.564451570506922	0.564451570506922	0.564451570506922	0.564451570506922	0.580949225218075	0.580949225218075	0.580949225218075	0.580949225218075	0.580949225218075	0.580949225218075	0.580949225218075	0.580949225218075	0.580949225218075	0.580949225218075	0.580949225218075	0.580949225218075	0.580949225218075	0.580949225218075	0.580949225218075	0.580949225218075	0.580949225218075	0.580949225218075
0.19618128735824	0.19618128735824	0.19618128735824	0.19618128735824	0.19618128735824	0.19618128735824	0.19618128735824	0.19618128735824	0.19618128735824	0.19618128735824	0.19618128735824	0.19618128735824	0.19618128735824	0.19618128735824	0.19618128735824	0.19618128735824	0.517564976908824	0.517564976908824	0.517564976908824	0.517564976908824	0.517564976908824	0.517564976908824	0.517564976908824	0.517564976908824	0.517564976908824	0.517564976908824	0.517564976908824	0.517564976908824	0.517564976908824	0.517564976908824	0.517564976908824	0.667494288845877	0.667494288845877	0.667494288845877	0.667494288845877	0.667494288845877	0.667494288845877	0.667494288845877	0.667494288845877	0.667494288845877	0.667494288845877	0.667494288845877	0.667494288845877	0.667494288845877	0.667494288845877	0.667494288845877	0.667494288845877	0.667494288845877	0.667494288845877	0.667494288845877
0.429015335214204	0.429015335214204	0.429015335214204	0.429015335214204	0.429015335214204	0.429015335214204	0.429015335214204	0.429015335214204	0.429015335214204	0.429015335214204	0.429015335214204	0.429015335214204	0.429015335214204	0.429015335214204	0.429015335214204	0.429015335214204	0.796955898252542	0.796955898252542	0.796955898252542	0.796955898252542	0.796955898252542	0.796955898252542	0.796955898252542	0.796955898252542	0.796955898252542	0.796955898252542	0.796955898252542	0.796955898252542	0.796955898252542	0.796955898252542	0.796955898252542	0.796955898252542	0.796955898252542	0.558087328488305	0.558087328488305	0.558087328488305	0.558087328488305	0.558087328488305	0.558087328488305	0.558087328488305	0.558087328488305	0.558087328488305	0.558087328488305	0.558087328488305	0.558087328488305	0.558087328488305	0.558087328488305	0.558087328488305	0.558087328488305	0.558087328488305
0.364597157764711	0.364597157764711	0.364597157764711	0.364597157764711	0.364597157764711	0.364597157764711	0.364597157764711	0.364597157764711	0.364597157764711	0.364597157764711	0.364597157764711	0.364597157764711	0.364597157764711	0.364597157764711	0.364597157764711	0.364597157764711	0.514557806230538	0.514557806230538	0.514557806230538	0.514557806230538	0.514557806230538	0.514557806230538	0.514557806230538	0.514557806230538	0.514557806230538	0.514557806230538	0.514557806230538	0.514557806230538	0.514557806230538	0.514557806230538	0.514557806230538	0.514557806230538	0.514557806230538	0.514557806230538	0.781826457665805	0.781826457665805	0.781826457665805	0.781826457665805	0.781826457665805	0.781826457665805	0.781826457665805	0.781826457665805	0.781826457665805	0.781826457665805	0.781826457665805	0.781826457665805	0.781826457665805	0.781826457665805	0.781826457665805	0.781826457665805
0.373757818500517	0.373757818500517	0.373757818500517	0.373757818500517	0.373757818500517	0.373757818500517	0.373757818500517	0.373757818500517	0.373757818500517	0.373757818500517	0.373757818500517	0.373757818500517	0.373757818500517	0.373757818500517	0.373757818500517	0.373757818500517	0.659438065386345	0.659438065386345	0.659438065386345	0.659438065386345	0.659438065386345	0.659438065386345	0.659438065386345	0.659438065386345	0.659438065386345	0.659438065386345	0.659438065386345	0.659438065386345	0.659438065386345	0.659438065386345	0.659438065386345	0.659438065386345	0.659438065386345	0.659438065386345	0.668479738853067	0.668479738853067	0.668479738853067	0.668479738853067	0.668479738853067	0.668479738853067	0.668479738853067	0.668479738853067	0.668479738853067	0.668479738853067	0.668479738853067	0.668479738853067	0.668479738853067	0.668479738853067	0.668479738853067	0.668479738853067
0.338173292439739	0.338173292439739	0.338173292439739	0.338173292439739	0.338173292439739	0.338173292439739	0.338173292439739	0.338173292439739	0.338173292439739	0.338173292439739	0.338173292439739	0.338173292439739	0.338173292439739	0.338173292439739	0.338173292439739	0.338173292439739	0.471590518251252	0.471590518251252	0.471590518251252	0.471590518251252	0.471590518251252	0.471590518251252	0.471590518251252	0.471590518251252	0.471590518251252	0.471590518251252	0.471590518251252	0.471590518251252	0.471590518251252	0.471590518251252	0.471590518251252	0.471590518251252	0.471590518251252	0.697535803209697	0.697535803209697	0.697535803209697	0.697535803209697	0.697535803209697	0.697535803209697	0.697535803209697	0.697535803209697	0.697535803209697	0.697535803209697	0.697535803209697	0.697535803209697	0.697535803209697	0.697535803209697	0.697535803209697	0.697535803209697	0.697535803209697
0.346272389785792	0.346272389785792	0.346272389785792	0.346272389785792	0.346272389785792	0.346272389785792	0.346272389785792	0.346272389785792	0.346272389785792	0.346272389785792	0.346272389785792	0.346272389785792	0.346272389785792	0.346272389785792	0.346272389785792	0.568285125040388	0.568285125040388	0.568285125040388	0.568285125040388	0.568285125040388	0.568285125040388	0.568285125040388	0.568285125040388	0.568285125040388	0.568285125040388	0.568285125040388	0.568285125040388	0.568285125040388	0.568285125040388	0.568285125040388	0.568285125040388	0.568285125040388	0.568285125040388	0.676923068814659	0.676923068814659	0.676923068814659	0.676923068814659	0.676923068814659	0.676923068814659	0.676923068814659	0.676923068814659	0.676923068814659	0.676923068814659	0.676923068814659	0.676923068814659	0.676923068814659	0.676923068814659	0.676923068814659	0.676923068814659	0.676923068814659
0.437852597734515	0.437852597734515	0.437852597734515	0.437852597734515	0.437852597734515	0.437852597734515	0.437852597734515	0.437852597734515	0.437852597734515	0.437852597734515	0.437852597734515	0.437852597734515	0.437852597734515	0.437852597734515	0.437852597734515	0.437852597734515	0.437852597734515	0.437852597734515	0.437852597734515	0.437852597734515	0.437852597734515	0.437852597734515	0.437852597734515	0.437852597734515	0.437852597734515	0.437852597734515	0.437852597734515	0.437852597734515	0.437852597734515	0.437852597734515	0.437852597734515	0.437852597734515	0.437852597734515	0.695974661949867	0.695974661949867	0.695974661949867	0.695974661949867	0.695974661949867	0.695974661949867	0.695974661949867	0.695974661949867	0.695974661949867	0.695974661949867	0.695974661949867	0.695974661949867	0.695974661949867	0.695974661949867	0.695974661949867	0.695974661949867	0.695974661949867
0.393069011645868	0.393069011645868	0.393069011645868	0.393069011645868	0.393069011645868	0.393069011645868	0.393069011645868	0.393069011645868	0.393069011645868	0.393069011645868	0.393069011645868	0.393069011645868	0.393069011645868	0.393069011645868	0.393069011645868	0.491006345864819	0.491006345864819	0.491006345864819	0.491006345864819	0.491006345864819	0.491006345864819	0.491006345864819	0.491006345864819	0.491006345864819	0.491006345864819	0.491006345864819	0.491006345864819	0.491006345864819	0.491006345864819	0.491006345864819	0.491006345864819	0.491006345864819	0.491006345864819	0.491006345864819	0.768978107431985	0.768978107431985	0.768978107431985	0.768978107431985	0.768978107431985	0.768978107431985	0.768978107431985	0.768978107431985	0.768978107431985	0.768978107431985	0.768978107431985	0.768978107431985	0.768978107431985	0.768978107431985	0.768978107431985	0.768978107431985
0.330212001308132	0.330212001308132	0.330212001308132	0.330212001308132	0.330212001308132	0.330212001308132	0.330212001308132	0.330212001308132	0.330212001308132	0.330212001308132	0.330212001308132	0.330212001308132	0.330212001308132	0.330212001308132	0.330212001308132	0.476245161271117	0.476245161271117	0.476245161271117	0.476245161271117	0.476245161271117	0.476245161271117	0.476245161271117	0.476245161271117	0.476245161271117	0.476245161271117	0.476245161271117	0.476245161271117	0.476245161271117	0.476245161271117	0.476245161271117	0.476245161271117	0.476245161271117	0.476245161271117	0.476245161271117	0.476245161271117	0.654150666594261	0.654150666594261	0.654150666594261	0.654150666594261	0.654150666594261	0.654150666594261	0.654150666594261	0.654150666594261	0.654150666594261	0.654150666594261	0.654150666594261	0.654150666594261	0.654150666594261	0.654150666594261	0.654150666594261
0.306752036148274	0.306752036148274	0.306752036148274	0.306752036148274	0.306752036148274	0.306752036148274	0.306752036148274	0.306752036148274	0.306752036148274	0.306752036148274	0.306752036148274	0.306752036148274	0.306752036148274	0.495745855399958	0.495745855399958	0.495745855399958	0.495745855399958	0.495745855399958	0.495745855399958	0.495745855399958	0.495745855399958	0.495745855399958	0.495745855399958	0.495745855399958	0.495745855399958	0.495745855399958	0.495745855399958	0.495745855399958	0.495745855399958	0.495745855399958	0.495745855399958	0.495745855399958	0.495745855399958	0.495745855399958	0.938133539060057	0.938133539060057	0.938133539060057	0.938133539060057	0.938133539060057	0.938133539060057	0.938133539060057	0.938133539060057	0.938133539060057	0.938133539060057	0.938133539060057	0.938133539060057	0.938133539060057	0.938133539060057	0.938133539060057	0.938133539060057
0.264320183657567	0.264320183657567	0.264320183657567	0.264320183657567	0.264320183657567	0.264320183657567	0.264320183657567	0.264320183657567	0.264320183657567	0.264320183657567	0.264320183657567	0.264320183657567	0.264320183657567	0.668954211392921	0.668954211392921	0.668954211392921	0.668954211392921	0.668954211392921	0.668954211392921	0.668954211392921	0.668954211392921	0.668954211392921	0.668954211392921	0.668954211392921	0.668954211392921	0.668954211392921	0.668954211392921	0.668954211392921	0.668954211392921	0.668954211392921	0.668954211392921	0.668954211392921	0.668954211392921	0.668954211392921	0.668954211392921	0.765852700944467	0.765852700944467	0.765852700944467	0.765852700944467	0.765852700944467	0.765852700944467	0.765852700944467	0.765852700944467	0.765852700944467	0.765852700944467	0.765852700944467	0.765852700944467	0.765852700944467	0.765852700944467	0.765852700944467
0.613883624595724	0.613883624595724	0.613883624595724	0.613883624595724	0.613883624595724	0.613883624595724	0.613883624595724	0.613883624595724	0.613883624595724	0.613883624595724	0.613883624595724	0.613883624595724	0.613883624595724	0.577770198870166	0.577770198870166	0.577770198870166	0.577770198870166	0.577770198870166	0.577770198870166	0.577770198870166	0.577770198870166	0.577770198870166	0.577770198870166	0.577770198870166	0.577770198870166	0.577770198870166	0.577770198870166	0.577770198870166	0.577770198870166	0.577770198870166	0.577770198870166	0.577770198870166	0.577770198870166	0.577770198870166	0.577770198870166	0.703932076698403	0.703932076698403	0.703932076698403	0.703932076698403	0.703932076698403	0.703932076698403	0.703932076698403	0.703932076698403	0.703932076698403	0.703932076698403	0.703932076698403	0.703932076698403	0.703932076698403	0.703932076698403	0.703932076698403
0.310848487490861	0.310848487490861	0.310848487490861	0.310848487490861	0.310848487490861	0.310848487490861	0.310848487490861	0.310848487490861	0.310848487490861	0.310848487490861	0.310848487490861	0.310848487490861	0.310848487490861	0.310848487490861	0.310848487490861	0.310848487490861	0.310848487490861	0.310848487490861	0.310848487490861	0.310848487490861	0.310848487490861	0.310848487490861	0.310848487490861	0.310848487490861	0.310848487490861	0.310848487490861	0.310848487490861	0.310848487490861	0.310848487490861	0.310848487490861	0.310848487490861	0.310848487490861	0.310848487490861	0.310848487490861	0.310848487490861	0.310848487490861	0.724899505997758	0.724899505997758	0.724899505997758	0.724899505997758	0.724899505997758	0.724899505997758	0.724899505997758	0.724899505997758	0.724899505997758	0.724899505997758	0.724899505997758	0.724899505997758	0.724899505997758	0.724899505997758
0.613487492795061	0.613487492795061	0.613487492795061	0.613487492795061	0.613487492795061	0.613487492795061	0.613487492795061	0.613487492795061	0.613487492795061	0.613487492795061	0.613487492795061	0.613487492795061	0.613487492795061	0.613487492795061	0.613487492795061	0.613487492795061	0.613487492795061	0.613487492795061	0.613487492795061	0.613487492795061	0.613487492795061	0.613487492795061	0.613487492795061	0.613487492795061	0.613487492795061	0.613487492795061	0.613487492795061	0.613487492795061	0.613487492795061	0.613487492795061	0.613487492795061	0.613487492795061	0.613487492795061	0.613487492795061	0.613487492795061	0.613487492795061	0.806125801692765	0.806125801692765	0.806125801692765	0.806125801692765	0.806125801692765	0.806125801692765	0.806125801692765	0.806125801692765	0.806125801692765	0.806125801692765	0.806125801692765	0.806125801692765	0.806125801692765	0.806125801692765
0.58128468167836	0.58128468167836	0.58128468167836	0.58128468167836	0.58128468167836	0.58128468167836	0.58128468167836	0.58128468167836	0.58128468167836	0.58128468167836	0.58128468167836	0.58128468167836	0.753245670873793	0.753245670873793	0.753245670873793	0.753245670873793	0.753245670873793	0.753245670873793	0.753245670873793	0.753245670873793	0.753245670873793	0.753245670873793	0.753245670873793	0.753245670873793	0.753245670873793	0.753245670873793	0.753245670873793	0.753245670873793	0.753245670873793	0.753245670873793	0.753245670873793	0.753245670873793	0.753245670873793	0.753245670873793	0.753245670873793	0.929235089501303	0.929235089501303	0.929235089501303	0.929235089501303	0.929235089501303	0.929235089501303	0.929235089501303	0.929235089501303	0.929235089501303	0.929235089501303	0.929235089501303	0.929235089501303	0.929235089501303	0.929235089501303	0.929235089501303
0.415280637152256	0.415280637152256	0.415280637152256	0.415280637152256	0.415280637152256	0.415280637152256	0.415280637152256	0.415280637152256	0.415280637152256	0.415280637152256	0.415280637152256	0.415280637152256	0.415280637152256	0.415280637152256	0.73650572948194	0.73650572948194	0.73650572948194	0.73650572948194	0.73650572948194	0.73650572948194	0.73650572948194	0.73650572948194	0.73650572948194	0.73650572948194	0.73650572948194	0.73650572948194	0.73650572948194	0.73650572948194	0.73650572948194	0.73650572948194	0.73650572948194	0.73650572948194	0.73650572948194	0.73650572948194	0.73650572948194	0.73650572948194	0.763016789852135	0.763016789852135	0.763016789852135	0.763016789852135	0.763016789852135	0.763016789852135	0.763016789852135	0.763016789852135	0.763016789852135	0.763016789852135	0.763016789852135	0.763016789852135	0.763016789852135	0.763016789852135
0.576506621358518	0.576506621358518	0.576506621358518	0.576506621358518	0.576506621358518	0.576506621358518	0.576506621358518	0.576506621358518	0.576506621358518	0.576506621358518	0.576506621358518	0.576506621358518	0.576506621358518	0.576506621358518	0.576506621358518	0.478876049997023	0.478876049997023	0.478876049997023	0.478876049997023	0.478876049997023	0.478876049997023	0.478876049997023	0.478876049997023	0.478876049997023	0.478876049997023	0.478876049997023	0.478876049997023	0.478876049997023	0.478876049997023	0.478876049997023	0.478876049997023	0.478876049997023	0.478876049997023	0.478876049997023	0.478876049997023	0.478876049997023	0.787000509420043	0.787000509420043	0.787000509420043	0.787000509420043	0.787000509420043	0.787000509420043	0.787000509420043	0.787000509420043	0.787000509420043	0.787000509420043	0.787000509420043	0.787000509420043	0.787000509420043	0.787000509420043
0.273523233494914	0.273523233494914	0.273523233494914	0.273523233494914	0.273523233494914	0.273523233494914	0.273523233494914	0.273523233494914	0.273523233494914	0.273523233494914	0.273523233494914	0.273523233494914	0.273523233494914	0.273523233494914	0.273523233494914	0.518065999163569	0.518065999163569	0.518065999163569	0.518065999163569	0.518065999163569	0.518065999163569	0.518065999163569	0.518065999163569	0.518065999163569	0.518065999163569	0.518065999163569	0.518065999163569	0.518065999163569	0.518065999163569	0.518065999163569	0.518065999163569	0.518065999163569	0.518065999163569	0.518065999163569	0.518065999163569	0.518065999163569	0.56205070879688	0.56205070879688	0.56205070879688	0.56205070879688	0.56205070879688	0.56205070879688	0.56205070879688	0.56205070879688	0.56205070879688	0.56205070879688	0.56205070879688	0.56205070879688	0.56205070879688	0.56205070879688
0.470292679553598	0.470292679553598	0.470292679553598	0.470292679553598	0.470292679553598	0.470292679553598	0.470292679553598	0.470292679553598	0.470292679553598	0.470292679553598	0.470292679553598	0.470292679553598	0.470292679553598	0.470292679553598	0.470292679553598	0.732461046332932	0.732461046332932	0.732461046332932	0.732461046332932	0.732461046332932	0.732461046332932	0.732461046332932	0.732461046332932	0.732461046332932	0.732461046332932	0.732461046332932	0.732461046332932	0.732461046332932	0.732461046332932	0.732461046332932	0.732461046332932	0.732461046332932	0.732461046332932	0.732461046332932	0.732461046332932	0.732461046332932	0.672238397705309	0.672238397705309	0.672238397705309	0.672238397705309	0.672238397705309	0.672238397705309	0.672238397705309	0.672238397705309	0.672238397705309	0.672238397705309	0.672238397705309	0.672238397705309	0.672238397705309	0.672238397705309
0.36449794829111	0.36449794829111	0.36449794829111	0.36449794829111	0.36449794829111	0.36449794829111	0.36449794829111	0.36449794829111	0.36449794829111	0.36449794829111	0.36449794829111	0.36449794829111	0.36449794829111	0.36449794829111	0.36449794829111	0.36449794829111	0.796534729534914	0.796534729534914	0.796534729534914	0.796534729534914	0.796534729534914	0.796534729534914	0.796534729534914	0.796534729534914	0.796534729534914	0.796534729534914	0.796534729534914	0.796534729534914	0.796534729534914	0.796534729534914	0.796534729534914	0.796534729534914	0.796534729534914	0.796534729534914	0.796534729534914	0.796534729534914	0.562400901335496	0.562400901335496	0.562400901335496	0.562400901335496	0.562400901335496	0.562400901335496	0.562400901335496	0.562400901335496	0.562400901335496	0.562400901335496	0.562400901335496	0.562400901335496	0.562400901335496	0.562400901335496
0.342966555379689	0.342966555379689	0.342966555379689	0.342966555379689	0.342966555379689	0.342966555379689	0.342966555379689	0.342966555379689	0.342966555379689	0.342966555379689	0.342966555379689	0.342966555379689	0.342966555379689	0.342966555379689	0.342966555379689	0.342966555379689	0.71728562315497	0.71728562315497	0.71728562315497	0.71728562315497	0.71728562315497	0.71728562315497	0.71728562315497	0.71728562315497	0.71728562315497	0.71728562315497	0.71728562315497	0.71728562315497	0.71728562315497	0.71728562315497	0.71728562315497	0.71728562315497	0.71728562315497	0.71728562315497	0.71728562315497	0.71728562315497	0.569002336527979	0.569002336527979	0.569002336527979	0.569002336527979	0.569002336527979	0.569002336527979	0.569002336527979	0.569002336527979	0.569002336527979	0.569002336527979	0.569002336527979	0.569002336527979	0.569002336527979	0.569002336527979
0.355161299011481	0.355161299011481	0.355161299011481	0.355161299011481	0.355161299011481	0.355161299011481	0.355161299011481	0.355161299011481	0.355161299011481	0.355161299011481	0.355161299011481	0.355161299011481	0.355161299011481	0.355161299011481	0.355161299011481	0.355161299011481	0.355161299011481	0.778756943256258	0.778756943256258	0.778756943256258	0.778756943256258	0.778756943256258	0.778756943256258	0.778756943256258	0.778756943256258	0.778756943256258	0.778756943256258	0.778756943256258	0.778756943256258	0.778756943256258	0.778756943256258	0.778756943256258	0.778756943256258	0.778756943256258	0.778756943256258	0.778756943256258	0.718667789468268	0.718667789468268	0.718667789468268	0.718667789468268	0.718667789468268	0.718667789468268	0.718667789468268	0.718667789468268	0.718667789468268	0.718667789468268	0.718667789468268	0.718667789468268	0.718667789468268	0.718667789468268
[truncated: 558 more rows]
[truncated: 58 more columns]
