# Supplementary material for: Bayesian SIR model with change points with application to the Omicron wave in Singapore
Source: Sci Rep. 2022 Dec 2;12:20864. doi: 10.1038/s41598-022-25473-y (PMC9718478; doi:10.1038/s41598-022-25473-y)
Supplement: Supplementary file 1 — Supplementary Information. [file 41598_2022_25473_MOESM1_ESM.zip › Code/Real data/Singapore_new.csv]

Date	Confirmed	Recovered	Death	Active
3/1/2022	464	364	0	3282
4/1/2022	842	274	0	3850
5/1/2022	805	423	2	4230
6/1/2022	1287	422	1	5094
7/1/2022	1251	2	2	6343
8/1/2022	1285	674	0	6954
9/1/2022	1319	481	1	7791
10/1/2022	1224	480	0	8535
11/1/2022	1290	499	0	9326
12/1/2022	1356	743	1	9938
13/1/2022	1434	743	0	10629
14/1/2022	1419	939	1	11109
15/1/2022	1430	713	2	11826
16/1/2022	1337	761	0	12402
17/1/2022	1639	762	0	13279
18/1/2022	1922	772	0	14429
19/1/2022	2089	687	1	15831
20/1/2022	1945	4484	1	13291
21/1/2022	3155	4484	0	11962
22/1/2022	2463	2121	1	12304
23/1/2022	3496	2324	1	13476
24/1/2022	3002	3042	0	13436
25/1/2022	5996	3042	2	16388
26/1/2022	4832	2948	2	18272
27/1/2022	5469	4173	1	19567
28/1/2022	5338	4173	3	20729
29/1/2022	5207	4798	1	21137
30/1/2022	4498	5155	0	20480
31/1/2022	4481	5529	1	19431
1/2/2022	6264	5218	3	20474
2/2/2022	3101	4874	1	18700
3/2/2022	4297	4614	1	18382
4/2/2022	13208	4190	6	27394
5/2/2022	10390	4190	2	33592
6/2/2022	7752	4732	3	36609
7/2/2022	7806	12041	3	32371
8/2/2022	13011	8892	3	36487
9/2/2022	10314	8052	4	38745
10/2/2022	10686	8371	1	41059
11/2/2022	9930	12732	3	38254
12/2/2022	10505	9521	8	39230
13/2/2022	9420	10133	4	38513
14/2/2022	9082	10298	9	37288
15/2/2022	19420	10432	7	46269
16/2/2022	16883	9453	13	53686
17/2/2022	18545	9425	4	62802
18/2/2022	18094	19606	7	61283
19/2/2022	24836	15217	4	70898
20/2/2022	6283	17073	4	60104
21/2/2022	13623	18698	7	55022
22/2/2022	26032	17163	4	63887
23/2/2022	20312	15298	7	68894
24/2/2022	18593	13985	12	73490
25/2/2022	18597	25277	11	66799
26/2/2022	16857	19308	13	64335
27/2/2022	14228	19041	8	59514
28/2/2022	13544	18884	12	54162
1/3/2022	24080	17205	11	61026
2/3/2022	19159	14722	10	65453
3/3/2022	18162	14249	9	69357
4/3/2022	17564	23545	18	63358
5/3/2022	16274	18777	6	60849
6/3/2022	13158	18172	5	55830
7/3/2022	13520	18174	6	51170
8/3/2022	22201	16667	15	56689
9/3/2022	17051	13707	11	60022
10/3/2022	16165	13375	6	62806
11/3/2022	15345	21481	13	56657
12/3/2022	12632	16614	10	52665
13/3/2022	9701	16291	6	46069
14/3/2022	9042	16069	8	39034
15/3/2022	15851	12945	6	41934
16/3/2022	11278	10871	11	42330
17/3/2022	10713	9994	12	43037
18/3/2022	10594	15684	9	37938
19/3/2022	10244	11536	3	36643
20/3/2022	7859	11284	4	33214
21/3/2022	7538	10706	10	30036
22/3/2022	13166	9716	6	33480
23/3/2022	8940	8381	6	34033
24/3/2022	8478	0	6	42505
25/3/2022	7584	0	13	50076
26/3/2022	6434	0	7	56503
27/3/2022	4848	7391	4	53956
28/3/2022	4925	8779	4	50098
29/3/2022	8164	0	4	58258
30/3/2022	5729	5	0	63982
31/3/2022	5605	0	5	69582
1/4/2022	5010	0	2	74590
2/4/2022	4563	5744	0	73409
3/4/2022	3743	5616	0	71536
4/4/2022	3334	5612	7	69251
5/4/2022	6341	5155	0	70437
6/4/2022	4467	4644	0	70260
7/4/2022	4269	3918	3	70608
8/4/2022	4014	9856	0	64766
9/4/2022	3259	4439	0	63586
10/4/2022	2573	0	2	66157
11/4/2022	2568	4341	0	64384
12/4/2022	4552	4188	0	64748
13/4/2022	3535	3329	2	64952
14/4/2022	3521	2885	0	65588
15/4/2022	3404	2725	0	66267
16/4/2022	1670	4488	0	63449
17/4/2022	3049	3458	3	63037
18/4/2022	2480	3546	0	61971
19/4/2022	4718	3396	0	63293
20/4/2022	3472	1842	2	64921
21/4/2022	3420	3127	0	65214
